# Supplementary material for: Visualizing the disordered nuclear transport machinery in situ
Source: Nature. 2023 Apr 26;617(7959):162–9. doi: 10.1038/s41586-023-05990-0 (PMC10156602; doi:10.1038/s41586-023-05990-0)
Supplement: Supplementary file 3 — Coordinates for simulation NPC model I [file 41586_2023_5990_MOESM3_ESM.txt]

ITEM: TIMESTEP
92300000
ITEM: NUMBER OF ATOMS
673448
ITEM: BOX BOUNDS pp pp pp
-1.6000000000000000e+02 1.6000000000000000e+02
-1.6000000000000000e+02 1.6000000000000000e+02
-1.6000000000000000e+02 1.6000000000000000e+02
ITEM: ATOMS id mol type xu yu zu
1 1 1 -76.8202 -22.8215 21.9022
2 1 1 -76.6259 -22.6742 20.8864
3 1 1 -76.4585 -22.1777 21.5118
4 1 1 -76.2479 -22.408 22.1386
5 1 1 -75.7432 -22.866 21.5475
6 1 1 -75.9352 -22.1982 21.0427
7 1 1 -75.9024 -21.7401 21.9202
8 1 1 -74.8172 -22.5928 22.0399
9 1 1 -74.9172 -22.4777 21.1998
10 1 1 -74.8625 -21.6897 21.1893
11 1 1 -74.5762 -21.6126 21.8597
12 1 1 -74.1492 -22.2157 21.6882
13 1 1 -74.1561 -22.0303 20.7956
14 1 1 -73.9293 -21.2992 21.2381
15 1 1 -73.5593 -21.6552 21.746
16 1 1 -73.2699 -21.9538 21.0524
17 1 1 -72.731 -21.5189 20.7814
18 1 1 -72.5659 -21.9531 20.18
19 1 1 -73.0379 -22.0731 19.6886
20 1 1 -72.4912 -23.104 19.7402
21 1 1 -72.6483 -22.4834 20.63
22 1 1 -73.5456 -22.1165 20.4032
23 1 1 -73.4723 -23.0938 19.9285
24 1 1 -72.9887 -23.5061 20.535
25 1 1 -73.5658 -22.8859 21.202
26 1 1 -74.1023 -23.468 20.4988
27 1 1 -74.09 -24.4885 20.8869
28 1 1 -74.3157 -23.6374 21.7673
29 1 1 -74.4367 -23.0075 20.9586
30 1 1 -74.991 -23.8538 20.6688
31 1 1 -75.1435 -24.5564 21.4241
32 1 1 -75.2875 -23.5693 21.5949
33 1 1 -75.6272 -23.1942 20.7494
34 1 1 -75.883 -24.7047 21.0475
35 1 1 -75.8546 -24.2416 21.736
36 1 1 -76.489 -23.719 21.3561
37 1 1 -76.982 -24.4231 21.002
38 1 1 -76.5048 -23.4321 20.4936
39 1 1 -76.5238 -24.5179 20.2588
40 1 1 -76.039 -23.6952 19.4011
41 1 1 -75.8385 -23.2101 20.0162
42 1 1 -75.4548 -23.9107 20.2273
43 1 1 -75.6034 -24.2127 19.3382
44 1 1 -75.341 -23.2002 19.3071
45 1 1 -74.8207 -23.0704 20.1485
46 1 1 -74.5202 -24.2723 20.0041
47 1 1 -74.5076 -24.1272 19.2161
48 1 1 -74.154 -23.3723 19.4751
49 1 1 -73.5723 -24.1429 20.2418
50 1 1 -73.7649 -24.4818 19.4466
51 1 1 -73.5766 -23.917 18.8904
52 1 1 -72.9755 -23.6406 19.5438
53 1 1 -72.7683 -24.3317 19.9289
54 1 1 -72.7752 -24.6632 19.1613
55 1 1 -72.4174 -25.3836 19.2947
56 1 1 -73.2647 -25.1609 20.2511
57 1 1 -73.3981 -25.8668 20.1918
58 1 1 -73.8434 -25.6665 20.945
59 1 1 -74.0488 -25.0553 20.1931
60 1 1 -73.8886 -25.3984 19.4415
61 1 1 -74.5679 -26.1867 20.4064
62 1 1 -74.9822 -24.9535 20.5777
63 1 1 -74.9045 -24.9971 19.535
64 1 1 -75.171 -25.6923 19.6003
65 1 1 -75.5813 -25.659 20.3317
66 1 1 -75.6859 -24.9256 19.9856
67 1 1 -75.5855 -25.1575 19.0211
68 1 1 -76.1381 -26.1016 19.7999
69 1 1 -76.5124 -25.4292 20.1344
70 1 1 -76.5219 -24.9347 19.2925
71 1 1 -77.1067 -25.7711 19.1683
72 1 1 -76.3509 -25.5291 18.595
73 1 1 -76.2834 -26.4291 18.5959
74 1 1 -75.5726 -26.4787 18.1487
75 1 1 -75.6559 -25.488 18.3102
76 1 1 -75.4897 -26.0398 19.1438
77 1 1 -75.2556 -26.7009 18.8378
78 1 1 -74.6797 -26.0874 18.3788
79 1 1 -74.6862 -25.7139 19.1111
80 1 1 -75.0462 -26.4138 19.7314
81 1 1 -74.3844 -26.7089 18.5983
82 1 1 -73.6118 -25.9955 18.8172
83 1 1 -73.9185 -26.2643 19.8323
84 1 1 -73.7873 -27.0503 19.615
85 1 1 -73.3426 -26.6597 18.9666
86 1 1 -73.0363 -26.1333 19.5566
87 1 1 -73.1072 -26.7473 20.3535
88 1 1 -73.0264 -27.3264 19.9276
89 1 1 -73.1508 -27.4271 20.734
90 1 1 -73.8773 -27.0615 20.535
91 1 1 -73.9229 -28.3087 20.7111
92 1 1 -74.5905 -27.4891 20.785
93 1 1 -74.5819 -27.0582 20.1453
94 1 1 -74.3686 -27.8486 19.759
95 1 1 -75.1596 -28.1203 20.1398
96 1 1 -75.6089 -27.1627 20.0566
97 1 1 -74.9988 -27.3427 19.2726
98 1 1 -75.4478 -27.9715 19.2281
99 1 1 -76.0529 -27.6415 19.7955
100 1 1 -76.016 -27.0736 19.3154
101 1 1 -75.718 -27.5394 18.5709
102 1 1 -76.2301 -28.2054 18.8043
103 1 1 -76.7674 -27.5474 19.3553
104 1 1 -76.5427 -27.1607 18.2213
105 1 1 -76.5202 -27.8035 17.7014
106 1 1 -76.7378 -28.4915 18.0584
107 1 1 -76.4372 -28.477 17.2955
108 1 1 -75.7421 -27.9732 17.6065
109 1 1 -75.2912 -28.4815 17.5136
110 1 1 -75.1468 -27.622 17.7885
111 1 1 -75.5093 -28.195 18.3538
112 1 1 -75.4522 -29.2026 18.088
113 1 1 -74.3003 -28.3956 18.2279
114 1 1 -74.4952 -27.8137 18.846
115 1 1 -75.2844 -28.8707 19.1506
116 1 1 -74.4735 -29.2866 18.8426
117 1 1 -74.05 -28.3872 19.0361
118 1 1 -74.6255 -28.6727 19.765
119 1 1 -74.6753 -29.3125 19.8275
120 1 1 -73.9468 -29.5506 19.3916
121 1 1 -73.9261 -28.7731 20.2122
122 1 1 -74.5831 -28.7203 20.7446
123 1 1 -74.4932 -29.8246 20.5763
124 1 1 -75.1322 -30.0588 20.8881
125 1 1 -75.4286 -29.3532 20.8383
126 1 1 -76.1023 -29.5338 20.9466
127 1 1 -76.064 -28.9118 20.5441
128 1 1 -75.5038 -29.1543 20.092
129 1 1 -76.4271 -29.9845 20.0773
130 1 1 -76.9069 -29.4215 20.1314
131 1 1 -76.1404 -28.7784 19.5478
132 1 1 -75.7934 -29.7686 19.4067
133 1 1 -76.9237 -29.7204 19.4656
134 1 1 -76.9396 -28.9445 19.1551
135 1 1 -76.3316 -29.1847 18.4552
136 1 1 -76.4611 -30.0141 18.4801
137 1 1 -77.4183 -29.9705 18.5689
138 1 1 -77.2467 -29.345 17.9906
139 1 1 -76.4993 -29.8652 17.6878
140 1 1 -77.2615 -30.3047 17.4431
141 1 1 -77.3327 -31.0284 17.1339
142 1 1 -76.3503 -30.7469 17.2695
143 1 1 -76.651 -30.4965 17.8876
144 1 1 -77.2286 -31.4375 18.3064
145 1 1 -76.5102 -31.4977 18.0074
146 1 1 -76.0101 -30.6672 18.0387
147 1 1 -76.7227 -30.6678 18.883
148 1 1 -76.6386 -31.8387 19.0353
149 1 1 -75.8707 -31.5327 18.9042
150 1 1 -75.995 -30.6784 19.4227
151 1 1 -76.6342 -31.0448 19.7454
152 1 1 -76.3157 -31.7912 19.908
153 1 1 -75.5132 -31.2985 19.8727
154 1 1 -75.6688 -30.5934 20.2976
155 1 1 -76.3797 -31.2239 20.6708
156 1 1 -75.3375 -31.9174 20.8083
157 1 1 -75.2978 -30.9407 21.0691
158 1 1 -76.0823 -30.8047 21.7999
159 1 1 -76.5087 -30.9474 21.3826
160 1 1 -76.9816 -30.2682 21.2687
161 1 1 -77.1658 -30.8357 21.839
162 1 1 -77.9703 -30.8126 21.4793
163 1 1 -77.8435 -30.2092 20.6253
164 1 1 -77.2254 -30.6841 20.446
165 1 1 -77.4457 -31.4152 20.6999
166 1 1 -78.3264 -31.0995 20.5619
167 1 1 -77.9748 -30.5683 19.5988
168 1 1 -77.4818 -31.4834 19.7315
169 1 1 -78.2348 -31.7967 19.924
170 1 1 -78.5267 -31.0177 19.5364
171 1 1 -77.9177 -31.2382 18.986
172 1 1 -77.6957 -32.1707 19.3069
173 1 1 -78.9284 -32.0057 19.401
174 1 1 -78.6826 -31.4728 18.5519
175 1 1 -78.1947 -31.9107 18.2243
176 1 1 -79.0555 -32.4535 18.1614
177 1 1 -77.6992 -32.5672 18.5579
178 1 1 -78.7057 -32.9404 19.0387
179 1 1 -78.0198 -33.8843 19.3106
180 1 1 -77.6003 -32.9913 19.1161
181 1 1 -78.005 -32.6352 19.6996
182 1 1 -78.2702 -33.2327 20.09
183 1 1 -77.534 -33.3088 20.1065
184 1 1 -77.2511 -32.34 20.2721
185 1 1 -77.9945 -32.6643 20.6606
186 1 1 -77.7661 -33.5937 20.7434
187 1 1 -76.7934 -32.9954 20.9964
188 1 1 -77.2678 -32.397 21.212
189 1 1 -77.8793 -32.7172 21.6453
190 1 1 -76.9109 -33.1451 21.6524
191 1 1 -77.0026 -31.9883 22.0626
192 1 1 -77.3182 -32.1736 22.8097
193 1 1 -77.3973 -31.4668 22.4648
194 1 1 -77.6498 -31.6266 21.7803
195 1 1 -78.1306 -32.536 22.2647
196 1 1 -78.1778 -31.4827 22.7006
197 1 1 -78.5253 -31.1703 22.043
198 1 1 -79.3933 -31.206 22.1125
199 1 1 -78.9634 -30.8807 21.6094
200 1 1 -78.2201 -31.8324 21.243
201 1 1 -78.939 -32.0475 21.8051
202 1 1 -79.5443 -31.6314 21.2951
203 1 1 -78.9548 -31.7092 20.6093
204 1 1 -78.7766 -32.4397 21.0029
205 1 1 -79.5891 -32.598 21.0962
206 1 1 -79.8371 -32.2695 20.2985
207 1 1 -78.9916 -32.4867 20.1017
208 1 1 -79.1069 -33.196 20.5031
209 1 1 -80.1127 -32.8845 20.325
210 1 1 -79.6397 -32.6431 19.5127
211 1 1 -78.8216 -33.7069 19.5468
212 1 1 -79.6676 -33.9064 19.8543
213 1 1 -80.1471 -33.3588 19.2922
214 1 1 -79.3892 -33.6779 18.8012
215 1 1 -79.2814 -34.3682 19.1305
216 1 1 -79.5807 -34.7367 18.3897
217 1 1 -79.9759 -35.4723 18.5999
218 1 1 -79.0958 -35.5566 18.4584
219 1 1 -78.9007 -36.2498 18.9827
220 1 1 -78.4189 -35.4677 18.9891
221 1 1 -78.9406 -35.0915 19.0795
222 1 1 -79.3583 -35.8328 19.4441
223 1 1 -78.4504 -35.4574 20.0753
224 1 1 -78.4583 -34.7396 19.7481
225 1 1 -79.7396 -34.8027 20.1715
226 1 1 -79.1327 -35.4457 20.6558
227 1 1 -78.6098 -34.5808 20.7906
228 1 1 -78.9603 -34.0347 20.425
229 1 1 -79.6262 -34.3182 20.8233
230 1 1 -78.9991 -34.4757 21.5108
231 1 1 -78.6852 -33.8172 21.2263
232 1 1 -79.5986 -33.4917 21.0911
233 1 1 -79.839 -33.9237 21.7351
234 1 1 -79.0677 -33.7244 22.1781
235 1 1 -79.1993 -32.9945 21.8395
236 1 1 -80.1457 -33.0145 21.5621
237 1 1 -79.7497 -33.0757 22.5596
238 1 1 -79.0941 -32.5558 22.6199
239 1 1 -79.6837 -32.1316 22.0458
240 1 1 -80.3554 -32.3736 22.6175
241 1 1 -79.6072 -32.2562 23.2732
242 1 1 -79.385 -31.6687 22.8031
243 1 1 -80.2472 -31.5469 22.5356
244 1 1 -80.5222 -31.8184 23.2901
245 1 1 -79.857 -31.3567 23.5423
246 1 1 -79.8477 -30.8059 23.0007
247 1 1 -80.3287 -30.6703 22.3704
248 1 1 -81.3435 -30.6365 22.7133
249 1 1 -81.7242 -31.1357 23.0475
250 1 1 -81.9806 -31.2068 22.176
251 1 1 -81.0429 -30.9468 22.1198
252 1 1 -81.0977 -31.6302 22.6681
253 1 1 -82.0751 -31.8978 22.3598
254 1 1 -81.6238 -31.7299 21.5595
255 1 1 -80.7342 -32.1802 21.8859
256 1 1 -81.241 -32.7236 22.4052
257 1 1 -81.8617 -32.6975 21.6884
258 1 1 -81.0657 -32.6937 21.2736
259 1 1 -80.5322 -33.3506 22.1163
260 1 1 -81.5338 -33.6142 21.8482
261 1 1 -81.4237 -33.494 21.1006
262 1 1 -80.7395 -33.8138 21.1475
263 1 1 -80.7845 -34.1945 21.8165
264 1 1 -81.5775 -34.5323 21.2894
265 1 1 -80.8719 -34.5554 20.748
266 1 1 -80.3781 -34.8701 21.2046
267 1 1 -81.3768 -35.1241 21.6965
268 1 1 -80.9703 -35.6097 20.8961
269 1 1 -80.3019 -35.7722 20.998
270 1 1 -80.4998 -36.3103 21.6181
271 1 1 -79.9117 -36.5547 21.6725
272 1 1 -79.2668 -36.6422 22.1449
273 1 1 -79.0695 -36.0242 21.5154
274 1 1 -78.5736 -35.4651 22.0903
275 1 1 -79.3917 -35.1645 21.4611
276 1 1 -79.655 -35.8183 21.8769
277 1 1 -79.3478 -35.4893 22.476
278 1 1 -79.2758 -34.7712 22.2385
279 1 1 -80.4099 -35.0157 22.0718
280 1 1 -80.105 -35.3375 22.9166
281 1 1 -79.6389 -34.6305 23.2361
282 1 1 -79.8875 -34.1381 22.6408
283 1 1 -81.001 -34.7262 23.0174
284 1 1 -80.4133 -34.286 23.4823
285 1 1 -79.8298 -33.7175 23.3413
286 1 1 -81.1257 -33.6314 22.708
287 1 1 -81.427 -34.0513 23.3269
288 1 1 -80.4448 -33.3322 23.9176
289 1 1 -80.395 -32.8507 23.2668
290 1 1 -81.3972 -32.9507 23.3695
291 1 1 -81.4457 -32.9222 24.0101
292 1 1 -80.9074 -32.4458 23.97
293 1 1 -81.5257 -32.1262 23.3298
294 1 1 -82.079 -32.4233 23.8764
295 1 1 -81.6284 -32.0842 24.561
296 1 1 -81.1921 -31.3688 23.6344
297 1 1 -82.1944 -31.6177 23.6313
298 1 1 -82.2245 -31.3508 24.4245
299 1 1 -81.4847 -30.8528 24.4648
300 1 1 -81.7271 -30.4722 23.895
301 1 1 -82.6802 -30.8636 23.9288
302 1 1 -83.0066 -30.2001 24.3818
303 1 1 -83.6181 -30.4172 24.2801
304 1 1 -83.3227 -31.2976 24.2852
305 1 1 -83.7167 -31.6153 25.0266
306 1 1 -82.4229 -31.5251 25.1201
307 1 1 -83.3622 -32.752 25.4959
308 1 1 -83.2385 -32.5857 24.6811
309 1 1 -82.6682 -32.1787 24.3836
310 1 1 -82.3188 -32.5355 25.085
311 1 1 -82.9506 -33.192 25.001
312 1 1 -82.6957 -33.2163 24.1749
313 1 1 -81.9292 -33.056 24.4478
314 1 1 -81.8798 -33.4927 24.9186
315 1 1 -82.2096 -34.0326 24.36
316 1 1 -81.6707 -33.5988 23.9705
317 1 1 -81.122 -33.2757 24.6177
318 1 1 -81.4948 -34.4403 24.8763
319 1 1 -81.4129 -34.527 24.0128
320 1 1 -80.726 -34.2067 24.1116
321 1 1 -80.3972 -34.5562 25.0863
322 1 1 -80.9557 -35.1237 24.6229
323 1 1 -80.4206 -34.9963 23.7815
324 1 1 -80.0432 -35.5992 24.0077
325 1 1 -78.9586 -35.1454 24.3159
326 1 1 -79.0139 -35.3115 23.5437
327 1 1 -79.0734 -36.2309 23.8925
328 1 1 -78.1228 -35.6534 23.421
329 1 1 -77.9035 -36.4553 23.0787
330 1 1 -76.9962 -35.8177 23.7579
331 1 1 -76.668 -36.1313 23.0284
332 1 1 -75.9752 -36.2024 23.7337
333 1 1 -75.7607 -35.5297 22.92
334 1 1 -76.3007 -35.3341 22.8161
335 1 1 -76.1092 -34.6052 23.2595
336 1 1 -76.6453 -34.3087 23.0523
337 1 1 -77.0987 -34.0916 23.7136
338 1 1 -77.7644 -34.6771 23.154
339 1 1 -78.1493 -33.9257 22.9461
340 1 1 -78.6506 -34.5737 23.0215
341 1 1 -78.1528 -34.6698 23.9616
342 1 1 -78.0329 -33.898 23.8721
343 1 1 -78.8728 -33.7396 23.4003
344 1 1 -79.1492 -34.3218 23.9588
345 1 1 -78.7379 -34.2257 24.5622
346 1 1 -79.0681 -33.3272 24.3275
347 1 1 -79.813 -34.103 24.0741
348 1 1 -79.6709 -34.344 24.726
349 1 1 -79.3868 -33.5438 25.1711
350 1 1 -79.7936 -33.0347 24.6906
351 1 1 -80.4052 -33.7271 24.7622
352 1 1 -80.3305 -33.842 25.4143
353 1 1 -79.855 -33.255 25.8163
354 1 1 -80.7535 -32.8522 25.2938
355 1 1 -81.1315 -33.7248 25.4829
356 1 1 -80.7953 -33.5621 26.2751
357 1 1 -80.9842 -32.5962 26.1204
358 1 1 -81.6667 -32.8993 25.6897
359 1 1 -81.7 -33.523 26.3425
360 1 1 -81.2688 -32.7238 26.9509
361 1 1 -81.947 -33.0968 27.3365
362 1 1 -82.4337 -33.2053 26.7099
363 1 1 -82.5304 -34.1518 27.3383
364 1 1 -82.8747 -34.6013 26.7024
365 1 1 -82.4025 -33.6298 25.9836
366 1 1 -82.0427 -34.3445 25.765
367 1 1 -83.0501 -34.8455 26.0956
368 1 1 -83.2083 -33.9672 25.8512
369 1 1 -82.6673 -34.0652 25.1648
370 1 1 -82.6948 -34.9299 25.058
371 1 1 -83.4064 -35.057 25.4461
372 1 1 -83.6365 -34.2757 24.9356
373 1 1 -83.2811 -33.9051 24.5272
374 1 1 -82.8567 -34.8728 24.2565
375 1 1 -83.4569 -34.9179 23.9201
376 1 1 -83.2836 -35.0798 22.9676
377 1 1 -84.0055 -34.3234 23.5598
378 1 1 -83.3633 -34.1203 23.766
379 1 1 -82.9298 -34.4155 23.0509
380 1 1 -83.5906 -33.8994 22.8592
381 1 1 -83.4678 -33.3915 23.4033
382 1 1 -82.6365 -33.4745 23.4147
383 1 1 -82.8428 -33.4003 22.2427
384 1 1 -83.4707 -33.0286 22.6611
385 1 1 -82.9933 -32.5237 23.1415
386 1 1 -82.2772 -32.7453 22.9666
387 1 1 -82.2429 -32.8637 22.2154
388 1 1 -83.2148 -32.3018 22.1633
389 1 1 -83.7689 -32.7739 21.9843
390 1 1 -83.4441 -32.2458 21.3955
391 1 1 -82.9413 -32.9907 21.2352
392 1 1 -83.1448 -33.6342 20.9991
393 1 1 -83.2845 -33.8772 21.981
394 1 1 -83.1416 -34.5051 21.1752
395 1 1 -82.52 -34.0922 20.8219
396 1 1 -82.232 -33.9472 21.621
397 1 1 -81.4369 -34.3746 22.1828
398 1 1 -82.1377 -33.9804 22.5395
399 1 1 -82.6547 -34.2168 22.1425
400 1 1 -82.441 -34.8325 21.8387
401 1 1 -81.9581 -34.907 22.6026
402 1 1 -82.2995 -35.4685 23.1118
403 1 1 -82.3659 -34.8783 23.5536
404 1 1 -82.5887 -35.545 23.872
405 1 1 -81.9177 -36.0385 23.9642
406 1 1 -81.9565 -35.3002 24.4541
407 1 1 -81.5127 -35.6441 25.2301
408 1 1 -82.0462 -35.2712 25.6591
409 1 1 -80.8664 -35.4002 25.8536
410 1 1 -81.2065 -34.4657 26.2077
411 1 1 -80.5433 -34.3915 25.9293
412 1 1 -80.0931 -35.0502 26.3889
413 1 1 -79.7677 -34.2116 26.7971
414 1 1 -78.8731 -34.7248 26.6272
415 1 1 -79.3563 -34.949 25.8788
416 1 1 -79.5427 -34.0687 25.9317
417 1 1 -78.7477 -34.0865 26.3754
418 1 1 -78.5829 -34.8235 25.8906
419 1 1 -79.1382 -34.5344 25.2401
420 1 1 -78.7911 -33.5045 25.6241
421 1 1 -77.9669 -33.9019 25.5455
422 1 1 -78.1798 -33.8893 24.8061
423 1 1 -78.5425 -33.3663 24.7145
424 1 1 -78.047 -32.9652 25.1317
425 1 1 -77.6233 -33.6965 24.5484
426 1 1 -78.09 -33.1002 24.0285
427 1 1 -78.5311 -32.4987 24.2853
428 1 1 -77.4347 -32.4844 24.1516
429 1 1 -77.5998 -32.2242 24.9486
430 1 1 -78.1085 -31.7025 24.6513
431 1 1 -78.1042 -31.2148 25.3786
432 1 1 -78.9659 -31.244 24.9723
433 1 1 -78.7397 -32.3799 24.9626
434 1 1 -78.2573 -32.0927 25.6036
435 1 1 -78.8541 -31.449 25.861
436 1 1 -79.7039 -32.2502 25.3301
437 1 1 -79.0934 -32.6172 25.7448
438 1 1 -79.0643 -32.1563 26.4081
439 1 1 -79.691 -31.7283 26.3522
440 1 1 -80.029 -32.5392 26.107
441 1 1 -79.3108 -33.2181 26.7168
442 1 1 -79.6684 -32.0455 27.2306
443 1 1 -80.3777 -32.383 26.9134
444 1 1 -80.1467 -33.1212 27.2029
445 1 1 -80.0604 -33.2262 27.9683
446 1 1 -79.4062 -33.3515 27.7681
447 1 1 -78.8232 -32.8763 27.7599
448 1 1 -78.7683 -32.7443 27.0121
449 1 1 -78.261 -33.2593 26.7811
450 1 1 -77.9362 -32.559 26.7897
451 1 1 -77.0297 -33.1645 27.2946
452 1 1 -77.7234 -33.8884 26.6081
453 1 1 -78.1234 -32.9298 26.1512
454 1 1 -77.0978 -32.5045 26.3198
455 1 1 -76.4751 -33.2115 26.716
456 1 1 -77.0541 -33.4552 25.5654
457 1 1 -76.9527 -32.6684 25.3926
458 1 1 -76.5195 -32.1827 25.7153
459 1 1 -75.7987 -33.1903 25.5661
460 1 1 -75.1967 -32.8347 25.5525
461 1 1 -75.644 -32.2345 26.3788
462 1 1 -75.3367 -32.3856 27.0496
463 1 1 -76.3138 -32.6582 27.5208
464 1 1 -75.8937 -31.9287 27.9621
465 1 1 -75.3603 -31.489 27.6902
466 1 1 -74.8496 -31.571 28.283
467 1 1 -74.5371 -30.9662 27.9379
468 1 1 -75.7227 -30.8164 28.2686
469 1 1 -75.5848 -29.9837 28.4231
470 1 1 -75.0616 -30.1508 27.653
471 1 1 -75.3985 -29.7222 27.0291
472 1 1 -75.0245 -30.2045 26.6636
473 1 1 -75.1843 -30.5285 26.1313
474 1 1 -74.5912 -30.8307 26.2696
475 1 1 -75.0315 -30.9025 27.0963
476 1 1 -75.6717 -31.1762 26.5973
477 1 1 -75.8985 -31.7277 27.1852
478 1 1 -76.4025 -32.2918 26.8555
479 1 1 -76.6412 -31.9291 27.6144
480 1 1 -76.4477 -31.1854 27.1564
481 1 1 -76.8296 -31.5655 26.492
482 1 1 -77.3374 -32.1087 27.1457
483 1 1 -77.3852 -31.2198 27.4758
484 1 1 -77.5322 -30.842 26.3873
485 1 1 -78.035 -31.5783 26.4666
486 1 1 -78.2212 -31.5709 27.3097
487 1 1 -78.3187 -30.7803 27.1141
488 1 1 -78.45 -30.7981 26.3583
489 1 1 -78.9645 -31.3864 26.6859
490 1 1 -79.1091 -30.6133 27.6053
491 1 1 -79.0412 -30.2657 26.8488
492 1 1 -79.4089 -30.6932 26.2993
493 1 1 -80.0134 -31.2057 27.0881
494 1 1 -79.9352 -30.3552 27.3151
495 1 1 -80.0672 -29.8999 26.3865
496 1 1 -80.4894 -30.7583 26.3172
497 1 1 -80.7005 -30.4763 27.4764
498 1 1 -80.7263 -29.7977 27.0874
499 1 1 -80.8759 -30.1167 26.0724
500 1 1 -81.4948 -30.6752 26.5609
501 1 1 -81.6165 -30.1051 27.2329
502 1 1 -82.1512 -29.8985 26.5254
503 1 1 -82.8007 -30.0053 26.2548
504 1 1 -81.9702 -31.1405 26.4527
505 1 1 -82.6927 -31.5013 26.1745
506 1 1 -82.7103 -32.0958 26.5741
507 1 1 -82.8869 -32.5692 25.9653
508 1 1 -82.0556 -31.521 25.717
509 1 1 -81.5032 -32.0522 25.7016
510 1 1 -81.0427 -31.6297 26.4248
511 1 1 -80.4555 -31.8097 25.7746
512 1 1 -80.9381 -31.6405 25.1054
513 1 1 -80.6104 -32.2052 24.7188
514 1 1 -79.6497 -32.0722 24.5942
515 1 1 -80.0738 -32.0101 23.991
516 1 1 -80.6643 -31.5666 24.2641
517 1 1 -80.2429 -31.2879 25.0006
518 1 1 -80.3801 -30.4639 24.459
519 1 1 -79.2167 -30.3393 24.787
520 1 1 -79.4452 -30.7906 25.5148
521 1 1 -78.6428 -30.5002 25.4588
522 1 1 -78.5067 -29.7099 25.6435
523 1 1 -78.212 -29.6448 24.8116
524 1 1 -77.6037 -29.227 25.8922
525 1 1 -78.0312 -30.106 25.9344
526 1 1 -77.9151 -30.266 24.7752
527 1 1 -77.2703 -29.7889 24.9953
528 1 1 -76.7772 -30.4093 26.0422
529 1 1 -77.298 -31.2716 25.5693
530 1 1 -77.1508 -30.7259 24.7278
531 1 1 -76.4012 -30.4798 24.9656
532 1 1 -76.3167 -30.949 25.5705
533 1 1 -76.5887 -31.4407 25.0252
534 1 1 -76.1146 -30.965 24.4465
535 1 1 -75.5207 -30.8172 25.0161
536 1 1 -75.6728 -31.6503 25.3748
537 1 1 -75.9607 -32.1372 24.7569
538 1 1 -74.9017 -31.7237 24.6698
539 1 1 -75.9772 -31.6101 23.9397
540 1 1 -75.4347 -30.7018 24.0468
541 1 1 -75.4672 -30.31 23.3995
542 1 1 -74.7778 -30.1032 23.3875
543 1 1 -74.8542 -29.4173 23.7535
544 1 1 -75.5653 -29.5413 23.8053
545 1 1 -75.0132 -30.0249 24.3947
546 1 1 -75.0395 -29.3773 24.7351
547 1 1 -76.0674 -29.1219 24.5216
548 1 1 -75.8677 -29.9354 24.7293
549 1 1 -75.0163 -29.9464 25.4673
550 1 1 -75.4458 -29.0509 25.5312
551 1 1 -76.3822 -29.4244 25.4736
552 1 1 -76.0237 -30.0945 25.8323
553 1 1 -75.4139 -29.6383 26.2707
554 1 1 -76.4537 -28.93 26.3756
555 1 1 -76.806 -29.564 26.4947
556 1 1 -76.1136 -30.1558 26.888
557 1 1 -76.1182 -29.4026 27.2894
558 1 1 -76.9879 -29.5129 27.2237
559 1 1 -76.9772 -30.3232 27.209
560 1 1 -76.1464 -30.4969 27.6519
561 1 1 -76.8233 -29.8138 28.2028
562 1 1 -76.1036 -29.5667 28.0215
563 1 1 -76.1534 -28.5805 28.3349
564 1 1 -76.5891 -28.1339 28.135
565 1 1 -77.1857 -29.2338 28.1791
566 1 1 -77.643 -28.7928 27.8606
567 1 1 -77.8276 -29.5223 27.8756
568 1 1 -78.8126 -29.5093 28.1458
569 1 1 -78.5397 -29.5292 28.8245
570 1 1 -78.9158 -30.141 28.6681
571 1 1 -78.4912 -30.279 27.9517
572 1 1 -77.9127 -30.2294 28.5361
573 1 1 -78.5412 -30.7047 29.0449
574 1 1 -78.7315 -31.1807 28.049
575 1 1 -77.8305 -30.7614 27.8667
576 1 1 -77.885 -31.3572 28.8643
577 1 1 -78.6577 -31.6234 28.8957
578 1 1 -78.4266 -31.952 28.1932
579 1 1 -77.5515 -31.9836 28.3274
580 1 1 -77.9107 -32.2247 29.2699
581 1 1 -78.7078 -32.8002 28.6828
582 1 1 -77.8591 -32.8759 28.2051
583 1 1 -77.3558 -32.9855 28.7326
584 1 1 -77.6785 -33.2829 29.2958
585 1 1 -77.8872 -33.6843 28.6691
586 1 1 -77.2697 -33.7857 28.3251
587 1 1 -77.1494 -34.5691 28.6689
588 1 1 -76.3588 -34.0492 28.5798
589 1 1 -75.75 -33.7033 29.4362
590 1 1 -75.4272 -33.6637 28.7644
591 1 1 -76.412 -33.4318 28.2695
592 1 1 -76.724 -33.4152 29.1309
593 1 1 -75.8167 -32.8181 29.4894
594 1 1 -76.0724 -32.5999 28.3773
595 1 1 -77.0418 -32.6302 28.206
596 1 1 -77.0104 -32.4122 29.3071
597 1 1 -76.4182 -31.8998 29.1733
598 1 1 -76.5864 -31.4055 28.305
599 1 1 -77.3639 -31.63 29.0704
600 1 1 -76.8928 -31.407 29.6581
601 1 1 -76.4449 -30.7181 28.8741
602 1 1 -77.1847 -30.7973 28.5249
603 1 1 -77.9269 -30.9955 29.6861
604 1 1 -76.7272 -30.6975 30.0424
605 1 1 -76.7642 -29.9597 29.053
606 1 1 -77.8515 -30.0742 29.4478
607 1 1 -77.6414 -30.0025 30.2508
608 1 1 -77.3253 -29.3226 29.9311
609 1 1 -77.8771 -29.1652 29.3647
610 1 1 -78.4082 -29.5513 29.993
611 1 1 -77.8958 -29.2338 30.6735
612 1 1 -78.148 -28.4122 29.8355
613 1 1 -78.9226 -28.7847 29.8133
614 1 1 -78.8416 -29.1334 30.8515
615 1 1 -78.4008 -28.1217 30.6964
616 1 1 -79.6933 -28.0484 30.3944
617 1 1 -78.6477 -27.689 29.9363
618 1 1 -78.906 -27.7907 29.1143
619 1 1 -78.3701 -28.3735 28.8898
620 1 1 -78.0679 -27.8772 28.385
621 1 1 -78.6769 -28.1882 27.7209
622 1 1 -77.9863 -28.3074 27.2641
623 1 1 -78.2496 -27.6317 26.7051
624 1 1 -78.0732 -28.4531 26.2126
625 1 1 -78.2562 -28.8327 26.7692
626 1 1 -77.7181 -29.5924 26.5686
627 1 1 -78.0861 -30.0539 26.9294
628 1 1 -79.0951 -29.3687 26.6227
629 1 1 -78.8208 -28.9742 27.7666
630 1 1 -79.6694 -29.6182 27.3044
631 1 1 -80.0489 -28.7245 27.9841
632 1 1 -80.4869 -29.7378 27.9947
633 1 1 -79.8965 -29.99 28.3475
634 1 1 -79.6425 -29.2255 28.6176
635 1 1 -79.4088 -29.6497 29.3936
636 1 1 -80.1692 -29.3126 29.6918
637 1 1 -79.8197 -29.1918 30.3941
638 1 1 -80.1751 -29.7678 30.613
639 1 1 -79.8212 -30.0921 30.0223
640 1 1 -79.1356 -29.6795 30.4506
641 1 1 -79.3517 -30.2868 31.1308
642 1 1 -79.4787 -30.9002 30.6007
643 1 1 -79.0813 -30.4674 29.8683
644 1 1 -78.361 -30.2067 30.8473
645 1 1 -78.7629 -31.2637 31.0166
646 1 1 -78.6438 -31.44 30.3735
647 1 1 -77.9035 -31.0927 30.3161
648 1 1 -77.6961 -30.9664 31.0286
649 1 1 -78.077 -31.9458 30.7908
650 1 1 -77.6497 -31.846 30.0717
651 1 1 -77.0975 -31.2475 30.4791
652 1 1 -77.0862 -32.1932 30.918
653 1 1 -77.3704 -32.6141 30.3278
654 1 1 -76.557 -32.2325 29.9886
655 1 1 -76.2611 -32.187 30.6696
656 1 1 -76.5037 -32.9872 30.766
657 1 1 -76.4207 -33.0974 30.0122
658 1 1 -75.7712 -32.5945 30.2494
659 1 1 -75.6528 -33.2177 30.7736
660 1 1 -75.6904 -32.5862 31.0841
661 1 1 -76.191 -33.3157 31.4291
662 1 1 -76.0731 -33.125 32.2323
663 1 1 -76.0477 -32.2687 31.8066
664 1 1 -76.7348 -32.5242 31.4995
665 1 1 -76.994 -32.9701 32.0725
666 1 1 -76.8155 -32.2357 32.414
667 1 1 -77.206 -31.9555 31.8565
668 1 1 -77.6004 -32.6007 31.3908
669 1 1 -77.7784 -32.5752 32.5991
670 1 1 -77.6721 -31.6467 32.3305
671 1 1 -78.1495 -31.6885 31.7576
672 1 1 -78.5303 -32.1738 32.5764
673 1 1 -78.9642 -32.156 31.4257
674 1 1 -79.3499 -32.8338 31.3771
675 1 1 -78.775 -32.6435 30.7959
676 1 1 -78.314 -32.5287 31.4588
677 1 1 -78.9151 -32.9612 31.9925
678 1 1 -78.6864 -33.8787 30.7885
679 1 1 -77.9213 -33.2465 30.8942
680 1 1 -77.8301 -33.3475 31.8256
681 1 1 -78.1063 -34.0797 31.6095
682 1 1 -77.8482 -34.1526 30.8822
683 1 1 -77.1472 -33.8197 31.3857
684 1 1 -77.4058 -34.0257 32.1655
685 1 1 -77.796 -35.1449 31.3722
686 1 1 -76.7882 -34.874 30.8835
687 1 1 -76.4393 -34.4878 31.9655
688 1 1 -76.9162 -35.4067 31.8191
689 1 1 -76.9031 -35.5023 30.9901
690 1 1 -76.1432 -35.202 31.1783
691 1 1 -76.1437 -35.7496 31.9499
692 1 1 -75.6112 -36.3372 31.3675
693 1 1 -76.3545 -36.6816 31.9341
694 1 1 -75.61 -37.4214 31.8387
695 1 1 -75.6023 -37.3702 32.5528
696 1 1 -75.8167 -36.6417 32.6569
697 1 1 -75.5252 -36.4472 33.4064
698 1 1 -76.0442 -36.5919 33.8351
699 1 1 -75.7834 -35.971 33.9488
700 1 1 -75.6992 -35.9131 33.0363
701 1 1 -76.6055 -36.4416 33.1579
702 1 1 -76.922 -35.7332 33.7281
703 1 1 -76.5467 -35.0317 33.1978
704 1 1 -76.8377 -35.6858 32.5687
705 1 1 -77.3813 -36.0916 33.1849
706 1 1 -77.3229 -35.0392 33.4114
707 1 1 -76.8897 -34.6756 32.5508
708 1 1 -77.7717 -35.4341 32.3734
709 1 1 -77.9587 -35.2088 33.3234
710 1 1 -77.4963 -34.3632 32.8802
711 1 1 -78.1067 -34.6237 32.0563
712 1 1 -78.8189 -35.0112 32.7556
713 1 1 -78.7822 -34.4036 32.9734
714 1 1 -78.4505 -33.5202 32.431
715 1 1 -79.0101 -34.3599 31.7692
716 1 1 -79.5802 -34.2897 32.4949
717 1 1 -79.1895 -33.4273 32.5711
718 1 1 -79.5307 -33.5749 31.576
719 1 1 -80.2386 -34.0317 31.848
720 1 1 -80.2104 -33.5286 32.5072
721 1 1 -80.1067 -32.7937 32.066
722 1 1 -80.5158 -33.2809 31.4179
723 1 1 -81.1371 -33.5671 31.637
724 1 1 -81.0239 -32.857 32.2266
725 1 1 -80.9819 -32.2997 31.5054
726 1 1 -81.3077 -32.8562 30.8846
727 1 1 -80.7796 -32.0872 30.7997
728 1 1 -80.2195 -32.4968 31.1121
729 1 1 -80.4397 -33.1069 30.5532
730 1 1 -80.6622 -32.4834 30.083
731 1 1 -79.5112 -32.0042 30.4396
732 1 1 -79.5614 -33.2272 30.495
733 1 1 -79.0111 -33.2327 30.0246
734 1 1 -79.2536 -33.9093 30.032
735 1 1 -79.8825 -34.2185 29.8846
736 1 1 -80.2742 -34.019 30.7605
737 1 1 -80.4792 -34.7372 30.5694
738 1 1 -79.6091 -34.8022 30.2383
739 1 1 -79.5151 -34.3823 31.0136
740 1 1 -80.2734 -34.7978 31.1891
741 1 1 -79.6212 -35.4445 30.5296
742 1 1 -78.8001 -35.0679 31.0444
743 1 1 -79.3756 -35.097 31.8192
744 1 1 -79.6755 -35.8031 31.5759
745 1 1 -78.7838 -36.0037 31.3305
746 1 1 -78.5314 -35.5062 31.9039
747 1 1 -79.2291 -35.7865 32.389
748 1 1 -78.9862 -36.7035 32.0577
749 1 1 -78.1969 -36.1867 31.9097
750 1 1 -78.2987 -36.0077 32.8176
751 1 1 -78.9488 -36.5531 33.0336
752 1 1 -78.5056 -37.2181 32.4783
753 1 1 -77.4741 -36.7287 32.7679
754 1 1 -78.2575 -36.9607 33.6184
755 1 9 -78.4001 -36.0319 33.7496
756 1 9 -78.1454 -36.4315 34.5951
757 1 9 -77.2883 -36.8337 34.5554
758 1 9 -76.3655 -36.6668 34.8301
759 1 9 -76.5922 -35.736 34.7822
760 1 9 -76.3129 -34.9661 35.3697
761 1 9 -75.6816 -35.2571 36.0674
762 1 9 -75.1039 -35.6469 36.7214
763 1 9 -74.6391 -34.9434 36.2813
764 1 9 -74.3115 -35.2154 35.3974
765 1 9 -74.2401 -36.1736 35.2968
766 1 9 -73.7868 -36.4372 36.1338
767 1 9 -74.3041 -37.1114 36.5896
768 1 9 -75.1553 -37.5104 36.4583
769 1 9 -75.5353 -36.6102 36.4944
770 1 9 -76.1062 -36.2032 35.903
771 1 9 -76.6959 -36.9203 36.1198
772 1 9 -77.3284 -36.2456 35.673
773 1 9 -78.1271 -36.4066 36.1922
774 1 9 -78.3173 -36.0211 37.0639
775 1 9 -78.7005 -36.7532 37.543
776 1 9 -78.7802 -37.132 38.4472
777 1 9 -79.0642 -36.178 38.3281
778 1 9 -79.8725 -36.6811 38.3571
779 1 9 -79.9246 -35.7105 38.2555
780 1 9 -80.6094 -35.7491 38.9277
781 1 9 -80.1951 -35.107 39.5549
782 1 9 -79.4583 -35.8022 39.6596
783 1 9 -78.6977 -35.7487 39.1235
784 1 9 -77.9301 -35.1948 39.0947
785 1 9 -77.9704 -34.2215 38.8495
786 1 9 -77.0527 -34.4325 38.7388
787 1 9 -76.5373 -33.6856 38.4504
788 1 9 -75.9365 -32.9852 38.2834
789 1 9 -76.9002 -32.8343 38.3479
790 1 9 -77.2288 -31.9379 38.3413
791 1 9 -78.0773 -32.4142 38.1762
792 1 9 -78.0377 -33.2814 38.6524
793 1 9 -77.7512 -33.1689 39.5624
794 1 9 -76.8353 -33.1743 39.78
795 1 9 -75.9712 -33.6337 39.5077
796 1 9 -76.2323 -33.6933 40.4233
797 1 9 -76.6506 -34.5778 40.6476
798 1 9 -76.8487 -34.2033 39.7738
799 1 9 -77.6818 -34.4536 40.23
800 1 9 -78.3496 -33.8945 39.7432
801 1 9 -78.3803 -33.4745 40.6449
802 1 9 -78.202 -33.5984 41.5535
803 1 9 -78.8207 -33.7236 42.2979
804 1 9 -79.3951 -34.4311 41.9668
805 1 9 -79.2072 -34.5863 42.9664
806 1 9 -79.5374 -34.1509 43.7042
807 1 9 -78.9322 -33.407 43.7181
808 1 9 -78.6197 -32.7822 44.3717
809 1 9 -78.1163 -32.8976 45.1823
810 1 9 -78.559 -32.407 45.8524
811 1 9 -78.5184 -33.3774 46.1494
812 1 9 -78.3119 -34.1329 46.6669
813 1 9 -78.8977 -34.4651 45.9404
814 1 9 -79.1048 -35.373 46.1596
815 1 9 -79.3471 -36.0897 46.8332
816 1 9 -80.0241 -36.6338 46.3859
817 1 9 -79.6139 -37.4275 46.1221
818 1 9 -79.8301 -38.0202 46.7869
819 1 9 -79.9732 -37.4559 47.516
820 1 9 -79.2362 -36.8422 47.4653
821 1 9 -79.3027 -37.0635 48.3866
822 1 9 -78.7663 -37.8265 48.086
823 1 9 -78.0177 -37.4705 48.5562
824 1 9 -78.0135 -38.4622 48.6178
825 1 9 -77.5311 -39.0467 49.1756
826 1 9 -76.6582 -39.3369 49.284
827 1 9 -76.9279 -40.0262 48.617
828 1 9 -76.719 -40.9314 48.2704
829 1 9 -75.8287 -40.9939 47.9074
830 1 9 -76.5463 -41.3587 47.3639
831 1 9 -77.22 -41.1396 46.7601
832 1 9 -77.5726 -41.9904 46.5574
833 1 9 -78.141 -42.5307 47.1138
834 1 9 -78.1101 -42.206 48.0481
835 1 9 -78.8514 -42.0806 48.6925
836 1 9 -78.5998 -41.2496 48.1262
837 1 9 -78.029 -41.0121 47.3263
838 1 9 -78.5282 -40.6579 46.5906
839 1 9 -78.7512 -41.5882 46.6604
840 1 9 -79.4461 -42.2633 46.6579
841 1 9 -79.9499 -42.4675 47.4638
842 1 9 -79.7209 -41.5741 47.8222
843 1 9 -80.2577 -41.6716 48.6603
844 1 9 -79.7128 -41.5065 49.3473
845 1 9 -79.4751 -41.8764 50.1904
846 1 9 -78.711 -41.3381 50.2548
847 1 9 -78.6879 -42.269 49.9803
848 1 9 -78.9766 -42.6822 50.7946
849 1 9 -79.468 -43.5242 51.0513
850 1 9 -79.406 -44.4523 50.9046
851 1 9 -80.3248 -44.1121 51.168
852 1 9 -79.7833 -43.8396 51.8958
853 1 9 -80.2894 -44.4319 52.4828
854 1 9 -80.6544 -44.6646 53.3217
855 1 9 -80.4493 -45.5914 53.2471
856 1 9 -80.9632 -46.0603 53.8708
857 1 9 -81.5354 -45.4032 54.137
858 1 9 -81.1442 -44.6194 54.4863
859 1 9 -80.6253 -43.8507 54.3316
860 1 9 -81.4752 -43.6335 53.9179
861 1 9 -82.2314 -43.1401 53.6527
862 1 9 -81.9512 -42.2852 53.9252
863 1 9 -81.2111 -42.3319 53.1346
864 1 9 -80.4306 -42.4894 53.7092
865 1 9 -80.7186 -42.0198 54.5535
866 1 9 -81.1973 -41.2488 54.161
867 1 9 -81.439 -41.0371 55.0534
868 1 9 -82.1473 -40.5282 55.4374
869 1 9 -82.1321 -41.3382 56.1356
870 1 9 -82.0459 -40.5605 56.5964
871 1 9 -82.9898 -40.6829 56.7145
872 1 9 -83.1141 -40.7357 55.7569
873 1 9 -83.9405 -40.9313 56.1851
874 1 9 -83.3369 -41.5639 56.6477
875 1 9 -83.8726 -42.1844 57.2183
876 1 9 -84.2192 -41.6447 57.9399
877 1 9 -83.3696 -41.1117 58.0553
878 1 9 -82.5057 -40.73 57.7864
879 1 9 -82.0984 -39.8602 57.7587
880 1 9 -82.4994 -39.0224 58.19
881 1 9 -83.0478 -39.7173 58.5621
882 1 9 -83.4899 -40.4815 58.9901
883 1 9 -82.7118 -40.9691 58.9964
884 1 9 -81.8193 -41.2838 59.183
885 1 9 -81.5305 -41.2354 60.0744
886 1 9 -81.3786 -40.2149 59.891
887 1 9 -81.2087 -39.3082 59.6274
888 1 9 -80.3986 -38.8739 59.7575
889 1 9 -79.7924 -39.2674 59.0728
890 1 9 -79.1844 -39.3431 59.8516
891 1 9 -79.7102 -39.23 60.5946
892 1 9 -80.4124 -39.8429 60.566
893 1 9 -81.1988 -39.4911 61.0125
894 1 9 -80.8177 -40.1579 61.64
895 1 9 -80.5135 -39.3598 62.0943
896 1 9 -79.8122 -38.8083 62.4954
897 1 9 -79.5915 -39.2892 61.6752
898 1 9 -79.4271 -40.1596 61.0534
899 1 9 -80.0069 -40.6459 61.7654
900 1 9 -80.5263 -41.012 62.5498
901 1 9 -81.1015 -41.1546 61.8655
902 1 9 -80.6309 -40.8666 61.0071
903 1 9 -79.9223 -41.488 60.6809
904 1 9 -79.1799 -41.2612 61.2511
905 1 9 -78.5224 -40.9289 61.8566
906 1 9 -78.9544 -40.3665 62.4637
907 1 9 -78.6546 -41.028 63.1232
908 1 9 -78.9378 -41.7389 62.52
909 1 9 -79.494 -42.3808 62.028
910 1 9 -79.1063 -43.2907 62.0438
911 1 9 -78.7745 -42.8997 62.8416
912 1 9 -78.9718 -43.0442 63.7575
913 1 9 -77.9898 -43.1711 63.9172
914 1 9 -77.3585 -43.8461 63.9877
915 1 9 -76.4881 -44.2329 63.7607
916 1 9 -76.1515 -43.4442 64.1944
917 1 9 -75.29 -43.1142 63.9279
918 1 9 -76.0519 -42.6645 63.5425
919 1 9 -76.2442 -42.0185 64.2334
920 1 9 -76.9901 -41.5823 64.636
921 1 9 -77.687 -42.2211 65.0932
922 1 9 -76.8869 -42.1116 65.6331
923 1 9 -76.6603 -42.5275 66.4495
924 1 9 -77.392 -42.4033 67.0586
925 1 9 -77.8147 -42.4179 67.9241
926 1 9 -78.3432 -42.8314 68.5732
927 1 9 -79.0252 -43.3755 69.1894
928 1 9 -78.7672 -42.5381 69.6025
929 1 9 -79.3586 -41.8055 69.2395
930 1 9 -78.9288 -40.9254 69.476
931 1 9 -78.3479 -41.5098 69.029
932 1 9 -77.9521 -41.1445 69.8313
933 1 9 -77.6025 -40.7585 70.6674
934 1 9 -77.7164 -41.696 70.6149
935 1 9 -77.3224 -42.579 70.6754
936 1 9 -77.3349 -43.0069 71.5471
937 1 9 -77.6393 -42.3356 72.1805
938 1 9 -77.4708 -42.5623 73.0857
939 1 9 -76.4814 -42.684 73.3669
940 1 9 -77.0794 -42.6914 74.1161
941 1 9 -76.5164 -42.1416 74.6863
942 1 9 -77.1176 -41.3791 74.63
943 1 9 -78.1305 -41.3688 74.3471
944 1 9 -78.4657 -42.076 74.9306
945 1 9 -78.5112 -43.0915 75.0132
946 1 9 -78.6478 -43.1832 75.9394
947 1 9 -77.8248 -42.7436 75.7846
948 1 9 -76.9744 -42.6754 76.1802
949 1 9 -76.2181 -42.4996 75.6557
950 1 9 -75.4521 -42.7394 75.085
951 1 9 -75.2897 -41.9933 74.5335
952 1 9 -75.1841 -41.6209 73.6593
953 1 9 -75.4142 -41.1664 72.8404
954 1 9 -74.4507 -41.2249 72.6296
955 1 9 -73.572 -40.9301 72.5674
956 1 9 -73.9812 -41.095 71.6585
957 1 9 -74.5114 -40.2617 71.55
958 1 9 -74.4087 -40.3805 70.6455
959 1 9 -73.4942 -40.0293 70.8163
960 1 9 -73.6057 -39.3245 70.1972
961 1 9 -73.6917 -38.7085 70.9288
962 1 9 -73.2576 -38.4084 70.1037
963 1 9 -72.3641 -38.5714 69.9302
964 1 9 -72.4505 -38.8489 69.0507
965 1 9 -73.286 -39.3067 69.2352
966 1 9 -74.1896 -39.2341 68.8762
967 1 9 -74.0545 -38.2935 69.0356
968 1 9 -74.5248 -37.5857 68.4865
969 1 9 -75.0814 -37.0583 67.8928
970 1 9 -74.3138 -36.9514 67.3798
971 1 9 -74.1817 -36.0132 67.2744
972 1 9 -75.1288 -35.6232 67.2562
973 1 9 -74.9559 -35.7489 66.3584
974 1 9 -75.7042 -36.3017 66.6966
975 1 9 -76.2931 -35.8577 67.3321
976 1 9 -75.979 -36.5293 67.9305
977 1 9 -75.1511 -36.1372 68.3472
978 1 9 -74.4753 -35.4077 68.5803
979 1 9 -74.8243 -34.7082 69.2436
980 1 9 -74.5913 -35.5122 69.7191
981 1 9 -74.0049 -35.4473 70.4466
982 1 9 -73.3578 -34.9824 71.0429
983 1 9 -73.2946 -34.3299 70.3471
984 1 9 -74.1173 -34.297 69.9851
985 1 9 -74.6189 -33.5343 70.2787
986 1 9 -73.8761 -33.2054 70.7982
987 1 9 -74.4167 -32.4119 70.7241
988 1 9 -75.1381 -32.9021 71.3675
989 1 9 -75.5962 -33.3896 70.6911
990 1 9 -75.9783 -34.1566 71.0645
991 1 9 -75.3828 -34.5421 70.4033
992 1 9 -75.8209 -35.3855 70.1145
993 1 9 -76.5311 -34.9651 69.5596
994 1 9 -76.7419 -34.2058 70.1858
995 1 9 -76.5346 -35.0015 70.7013
996 1 9 -76.9267 -34.7896 71.5314
997 1 9 -76.8662 -34.4571 72.4441
998 1 9 -77.7749 -34.0945 72.3376
999 1 9 -78.1229 -34.819 72.9814
1000 1 9 -78.6592 -34.0776 73.1029
1001 1 9 -78.7446 -34.863 73.6959
1002 1 9 -78.178 -34.807 74.41
1003 1 9 -77.3991 -35.3317 73.9506
1004 1 9 -77.7592 -35.7733 74.7113
1005 1 9 -77.2073 -35.0409 75.0417
1006 1 9 -76.3394 -34.7078 75.2651
1007 1 9 -76.6358 -33.9647 75.8529
1008 1 9 -76.6539 -33.7269 74.934
1009 1 9 -76.95 -32.942 74.484
1010 1 9 -77.6201 -33.6567 74.0154
1011 1 9 -77.3816 -32.8849 73.5037
1012 1 9 -76.4742 -32.4881 73.4482
1013 1 9 -76.4254 -33.3126 73.0402
1014 1 9 -75.6076 -33.3038 73.6298
1015 1 9 -74.9946 -33.0986 72.9614
1016 1 9 -74.4832 -32.9652 72.2104
1017 1 9 -74.6675 -33.7524 71.6567
1018 1 9 -74.0366 -34.1759 72.2824
1019 1 9 -74.9049 -34.5722 72.2179
1020 1 9 -75.02 -35.272 71.5571
1021 1 9 -75.9056 -35.4351 71.1761
1022 1 9 -75.6276 -36.2865 70.8168
1023 1 9 -75.9937 -36.5529 69.9909
1024 1 9 -75.9563 -37.3623 70.3852
1025 1 9 -76.4812 -36.8102 71.0414
1026 1 9 -77.4199 -36.5984 71.3111
1027 1 9 -77.055 -36.4511 72.2257
1028 1 9 -77.0671 -35.6819 72.8334
1029 1 9 -76.1361 -35.9279 72.541
1030 1 9 -75.4402 -36.2184 71.9162
1031 1 9 -74.8742 -36.9811 71.7428
1032 1 9 -73.9814 -37.1586 71.4083
1033 1 9 -73.1206 -36.7004 71.6471
1034 1 9 -72.2146 -37.0123 71.6828
1035 1 9 -72.5847 -37.367 72.5025
1036 1 9 -72.2968 -37.6512 73.4565
1037 1 9 -71.8642 -38.064 72.7457
1038 1 9 -71.2483 -37.6098 72.1741
1039 1 9 -71.3104 -37.0421 72.9523
1040 1 9 -71.371 -37.5508 73.8043
1041 1 9 -70.8781 -38.2408 73.2556
1042 1 9 -70.615 -39.1905 73.0457
1043 1 9 -70.3483 -39.3236 73.9908
1044 1 9 -70.901 -40.0156 73.6393
1045 1 9 -71.4659 -39.6419 74.3166
1046 1 9 -71.8138 -38.7132 74.5026
1047 1 9 -70.938 -38.7831 74.9064
1048 1 9 -70.9322 -39.5329 75.5083
1049 1 9 -71.2453 -38.8371 76.1293
1050 1 9 -71.9903 -38.2826 76.1258
1051 1 9 -72.698 -39.0422 76.207
1052 1 9 -73.4804 -38.5578 76.3455
1053 1 9 -72.8879 -37.775 76.2185
1054 1 9 -73.1967 -37.6326 77.1214
1055 1 9 -73.5703 -36.7878 76.9727
1056 1 9 -74.1264 -36.0892 76.5854
1057 1 9 -75.0316 -35.9413 76.9718
1058 1 9 -75.4317 -35.9991 77.8679
1059 1 9 -75.1252 -36.8861 77.8268
1060 1 9 -75.6073 -36.7786 78.6758
1061 1 9 -76.3729 -36.5869 79.1557
1062 1 9 -76.179 -35.6768 78.9219
1063 1 9 -76.3398 -35.3201 78.0279
1064 1 9 -76.9912 -34.8567 78.6121
1065 1 9 -76.1786 -34.6936 79.0498
1066 1 9 -75.619 -34.3629 78.3171
1067 1 9 -75.0624 -34.6415 77.5302
1068 1 9 -75.5495 -34.3956 76.7464
1069 1 9 -76.3591 -34.1096 77.0741
1070 1 9 -76.1779 -33.6997 77.8936
1071 1 9 -76.4127 -33.7564 78.8411
1072 1 9 -76.9366 -32.974 79.1459
1073 1 9 -77.4759 -33.1923 78.3799
1074 1 9 -77.3185 -32.9636 77.4474
1075 1 9 -76.5768 -32.9019 76.7853
1076 1 9 -77.3258 -32.7461 76.2114
1077 1 9 -77.9324 -32.9744 75.41
1078 1 9 -78.3721 -33.3451 76.2109
1079 1 9 -78.4474 -34.1479 75.7042
1080 1 9 -78.5714 -33.7786 74.822
1081 1 9 -79.3358 -34.3376 74.9527
1082 1 9 -79.6066 -33.6743 74.2859
1083 1 9 -79.2243 -32.7906 74.1815
1084 1 9 -79.5357 -32.4829 75.0401
1085 1 9 -78.8093 -31.8369 75.1735
1086 1 9 -78.2486 -32.2152 74.5005
1087 1 9 -77.3737 -31.8894 74.8184
1088 1 9 -76.6593 -31.4397 75.292
1089 1 9 -76.881 -30.7727 74.6514
1090 1 9 -75.9209 -30.7137 74.7195
1091 1 9 -75.3124 -30.1785 74.125
1092 1 9 -76.0467 -30.1431 73.5458
1093 1 9 -76.4123 -29.8001 72.7173
1094 1 9 -77.0975 -30.3697 73.0616
1095 1 9 -77.6978 -31.1078 72.9436
1096 1 9 -78.432 -31.2541 73.6103
1097 1 9 -78.0628 -30.4063 73.8329
1098 1 9 -78.5323 -30.3033 74.6769
1099 1 9 -79.192 -29.5889 74.8067
1100 1 9 -79.9096 -29.5191 75.495
1101 1 9 -80.2899 -29.6596 74.6288
1102 1 9 -81.1052 -30.0742 74.4233
1103 1 9 -80.7141 -30.965 74.387
1104 1 9 -80.1235 -30.5469 73.7783
1105 1 9 -80.3738 -30.4811 72.8283
1106 1 9 -80.3173 -29.4878 72.7639
1107 1 9 -80.2717 -28.7294 73.3642
1108 1 9 -79.8482 -28.7122 74.1998
1109 1 9 -79.507 -27.7835 74.1051
1110 1 9 -78.661 -28.2449 73.569
1111 1 9 -78.6379 -29.0267 74.159
1112 1 9 -78.0471 -28.5585 74.7829
1113 1 9 -77.3897 -29.2192 74.3423
1114 1 9 -77.5194 -29.9432 74.9547
1115 1 9 -78.334 -29.7997 75.531
1116 1 9 -78.9315 -30.4853 75.9676
1117 1 9 -79.3764 -30.5542 75.128
1118 1 9 -80.0654 -30.5205 75.8229
1119 1 9 -79.8175 -29.826 76.5238
1120 1 9 -78.9847 -29.4364 76.3824
1121 1 9 -78.5721 -29.0092 77.1757
1122 1 9 -79.4328 -28.6842 77.2333
1123 1 9 -80.0795 -29.103 77.827
1124 1 9 -79.3882 -29.7535 77.5823
1125 1 9 -78.9632 -30.3395 78.2937
1126 1 9 -79.0524 -31.3164 78.4188
1127 1 9 -79.891 -31.6738 78.6539
1128 1 9 -80.369 -31.986 77.8496
1129 1 9 -80.8085 -31.7748 77.0081
1130 1 9 -81.6972 -32.1537 77.1868
1131 1 9 -82.4277 -32.0715 76.6135
1132 1 9 -82.9755 -31.7538 77.3155
1133 1 9 -83.4255 -31.2197 76.5898
1134 1 9 -84.3624 -31.0044 76.2793
1135 1 9 -83.646 -30.7645 75.6973
1136 1 9 -83.8509 -30.4738 74.7871
1137 1 9 -84.4222 -30.5348 74.0249
1138 1 9 -84.0984 -31.3427 73.5684
1139 1 9 -83.8689 -32.2784 73.9049
1140 1 9 -83.1048 -31.6648 73.8666
1141 1 9 -82.3694 -31.0627 73.7262
1142 1 9 -81.6373 -31.6975 73.8051
1143 1 9 -81.7013 -32.7018 73.9046
1144 1 9 -82.6631 -32.8619 73.8362
1145 1 9 -83.134 -32.6511 74.64
1146 1 9 -83.7836 -32.9697 75.2133
1147 1 9 -83.7067 -33.103 76.2103
1148 1 9 -83.3318 -33.3758 77.0188
1149 1 9 -83.9601 -34.0813 77.0398
1150 1 9 -84.8675 -34.2659 76.7407
1151 1 9 -85.6596 -34.2672 77.2389
1152 1 9 -85.6186 -33.4121 77.6776
1153 1 9 -86.3657 -33.8035 78.11
1154 1 9 -86.7017 -34.0712 77.2206
1155 1 9 -86.6787 -33.1206 77.1575
1156 1 9 -87.0839 -32.5133 76.5421
1157 1 9 -86.5559 -32.5112 75.6899
1158 1 9 -86.3042 -33.4015 75.8214
1159 1 9 -86.8867 -34.0846 75.4477
1160 1 9 -87.5239 -33.5429 74.9466
1161 1 9 -88.4506 -33.4389 75.2143
1162 1 9 -88.0686 -34.2615 75.4209
1163 1 9 -87.8973 -34.4209 76.3927
1164 1 9 -88.2104 -33.8875 77.1062
1165 1 9 -89.1007 -34.0679 76.8153
1166 1 9 -89.7349 -34.7489 76.874
1167 1 9 -89.1781 -35.5386 76.8719
1168 1 9 -89.4164 -35.4834 77.8184
1169 1 9 -89.3418 -36.4395 77.8843
1170 1 9 -89.9744 -37.1959 77.8201
1171 1 9 -90.783 -37.4555 78.3227
1172 1 9 -91.5439 -38.0301 78.3965
1173 1 9 -91.6165 -38.7372 79.0239
1174 1 9 -91.8345 -38.2192 79.7901
1175 1 9 -91.3047 -37.5661 79.3525
1176 1 9 -90.3519 -37.7557 79.3401
1177 1 9 -89.6349 -38.092 79.9
1178 1 9 -88.7611 -38.5566 79.7732
1179 1 9 -89.2722 -39.1782 79.2895
1180 1 9 -88.8513 -38.4732 78.7324
1181 1 9 -89.0482 -37.5594 78.9213
1182 1 9 -88.558 -37.7484 78.1187
1183 1 9 -87.6038 -37.6808 77.8977
1184 1 9 -87.7062 -38.0043 76.9213
1185 1 9 -87.9949 -37.8792 75.9939
1186 1 9 -88.0294 -38.8067 76.2902
1187 1 9 -88.3767 -38.6984 77.166
1188 1 9 -88.6532 -39.5461 77.4483
1189 1 9 -88.9313 -39.759 78.3528
1190 1 9 -89.9384 -39.9565 78.5438
1191 1 9 -90.7933 -39.2889 78.6361
1192 1 9 -91.3842 -40.0044 78.5055
1193 1 9 -92.0046 -39.3727 78.0791
1194 1 9 -91.2609 -39.1549 77.5353
1195 1 9 -90.9294 -38.3143 77.379
1196 1 9 -91.7882 -37.9175 77.2647
1197 1 9 -91.3408 -37.1291 77.6276
1198 1 9 -91.4466 -36.4241 78.2576
1199 1 9 -91.3143 -35.4506 78.2322
1200 1 9 -90.9677 -35.2274 79.0982
1201 1 9 -90.527 -36.0943 79.5249
1202 1 9 -90.9589 -35.6717 80.3775
1203 1 9 -91.3268 -35.2236 81.1869
1204 1 9 -91.8478 -36.072 81.2995
1205 1 9 -91.723 -36.7877 80.5767
1206 1 9 -92.6638 -36.8075 80.7292
1207 1 9 -93.1824 -37.3248 81.3476
1208 1 9 -93.2293 -36.965 82.1898
1209 1 9 -92.3018 -37.1631 81.8291
1210 1 9 -92.4433 -38.0574 81.6041
1211 1 9 -92.2683 -38.2823 82.5172
1212 1 9 -91.3633 -38.484 82.3441
1213 1 9 -91.26 -38.1788 83.248
1214 1 9 -92.0221 -38.1578 83.8313
1215 1 9 -92.4055 -37.5023 84.439
1216 1 9 -92.1088 -37.3881 85.3152
1217 1 9 -91.2928 -37.85 85.3786
1218 1 9 -91.3729 -37.0846 85.9358
1219 1 9 -90.6444 -36.7914 85.3662
1220 1 9 -91.1015 -36.0158 85.7392
1221 1 9 -90.9271 -35.4497 84.9512
1222 1 9 -90.3729 -35.8232 84.2352
1223 1 9 -89.9452 -36.4391 84.7809
1224 1 9 -89.6323 -35.7325 85.3891
1225 1 9 -89.0151 -35.2101 85.9018
1226 1 9 -88.1289 -35.0481 85.74
1227 1 9 -88.2236 -34.1545 85.4011
1228 1 9 -89.2015 -34.4545 85.2367
1229 1 9 -88.666 -34.514 84.3924
1230 1 9 -87.7706 -34.6692 84.1278
1231 1 9 -87.6847 -35.5248 84.5952
1232 1 9 -86.8669 -35.1521 85.0484
1233 1 9 -86.4827 -35.2263 84.1617
1234 1 9 -87.1256 -35.2256 83.4504
1235 1 9 -86.422 -34.6633 83.1649
1236 1 9 -86.014 -34.843 82.2834
1237 1 9 -85.3618 -34.4097 81.6998
1238 1 9 -85.1519 -33.6836 81.0346
1239 1 9 -86.1006 -33.7935 80.7242
1240 1 9 -86.6105 -33.7125 81.5508
1241 1 9 -86.4931 -33.7796 82.553
1242 1 9 -85.7706 -33.1549 82.7775
1243 1 9 -85.7917 -32.6906 83.6503
1244 1 9 -85.8217 -31.6762 83.5084
1245 1 9 -85.2057 -31.2433 84.168
1246 1 9 -85.9153 -31.8497 84.5288
1247 1 9 -86.2403 -32.7007 84.8428
1248 1 9 -85.6596 -33.3701 84.469
1249 1 9 -85.7506 -33.9468 83.7321
1250 1 9 -85.5673 -34.6055 84.4835
1251 1 9 -84.9316 -35.3202 84.6255
1252 1 9 -84.1778 -35.2048 83.9863
1253 1 9 -84.4123 -34.2946 83.658
1254 1 9 -84.4731 -33.3389 83.4521
1255 1 9 -83.7439 -33.2828 84.0384
1256 1 9 -84.1856 -32.491 84.3418
1257 1 9 -83.2998 -32.5781 84.811
1258 1 9 -82.8246 -32.9447 85.533
1259 1 9 -82.0667 -33.0693 84.9457
1260 1 9 -81.4073 -33.0524 85.6477
1261 1 9 -80.701 -32.4167 85.6605
1262 1 9 -80.2417 -31.5899 85.9584
1263 1 9 -79.8905 -30.6895 86.2221
1264 1 9 -79.8593 -29.7738 86.5878
1265 1 9 -79.8282 -29.0923 87.2691
1266 1 9 -79.9402 -28.3508 87.9165
1267 1 9 -80.6141 -29.0102 87.91
1268 1 9 -81.0206 -28.1953 87.6964
1269 1 9 -81.8917 -28.559 87.8536
1270 1 9 -82.1141 -29.091 88.5662
1271 1 9 -82.7986 -28.9699 87.9042
1272 1 9 -82.1877 -29.6786 87.6694
1273 1 9 -81.6999 -29.4292 86.9289
1274 1 9 -82.3769 -28.6998 87.0031
1275 1 9 -82.1962 -28.7575 86.0211
1276 1 9 -82.9574 -28.2564 86.0425
1277 1 9 -83.2133 -29.0574 86.6108
1278 1 9 -83.4195 -28.2536 87.0787
1279 1 9 -82.7777 -27.7874 87.5932
1280 1 9 -83.327 -27.7874 88.3839
1281 1 9 -83.2232 -28.4356 89.0634
1282 1 9 -83.7029 -28.808 88.3102
1283 1 9 -84.5113 -29.1588 88.809
1284 1 9 -85.5013 -29.261 88.7127
1285 1 9 -85.2242 -29.6593 87.841
1286 1 9 -84.2116 -29.6516 87.7811
1287 1 9 -84.2905 -29.3414 86.8563
1288 1 9 -84.5357 -28.5226 87.2725
1289 1 9 -84.142 -28.3397 86.374
1290 1 9 -84.9879 -27.8647 86.2344
1291 1 9 -85.0661 -27.5956 87.101
1292 1 9 -85.8605 -28.1191 86.7961
1293 1 9 -85.8079 -27.2002 86.4821
1294 1 9 -86.1133 -26.3069 86.7748
1295 1 9 -86.7625 -26.8133 86.2401
1296 1 9 -87.2345 -27.0189 87.0328
1297 1 9 -86.871 -27.7943 86.6965
1298 1 9 -87.1086 -28.2002 87.5548
1299 1 9 -86.919 -28.9335 86.9678
1300 1 9 -87.7703 -28.8349 86.6568
1301 1 9 -88.1267 -29.707 86.7124
1302 1 9 -87.7579 -30.0219 85.8514
1303 1 9 -87.3079 -30.728 86.3175
1304 1 9 -86.5771 -31.3986 86.3878
1305 1 9 -87.0454 -31.4249 87.1714
1306 1 9 -87.1878 -32.3939 87.0413
1307 1 9 -87.3701 -32.773 86.1457
1308 1 9 -87.7603 -31.8241 86.4074
1309 1 9 -88.6108 -31.648 86.9077
1310 1 9 -88.0801 -32.3222 87.4589
1311 1 9 -88.6791 -32.7474 86.7991
1312 1 9 -89.2741 -32.9918 86.0913
1313 1 9 -89.7928 -32.7116 85.2219
1314 1 9 -90.4234 -32.0032 85.5649
1315 1 9 -91.3218 -31.8577 85.8475
1316 1 9 -91.7515 -31.0762 85.5223
1317 1 9 -91.7113 -30.6178 86.3507
1318 1 9 -91.9108 -31.3862 86.9753
1319 1 9 -92.6731 -30.8152 87.1487
1320 1 9 -93.5617 -30.7515 86.6354
1321 1 9 -93.2646 -31.6098 86.5835
1322 1 9 -92.757 -30.9857 86.0699
1323 1 9 -92.7317 -29.9634 86.1465
1324 1 9 -92.8523 -29.5582 86.9724
1325 1 9 -92.1601 -29.8411 87.6267
1326 1 9 -92.9513 -30.0756 88.0985
1327 1 9 -93.334 -29.8074 88.9174
1328 1 9 -93.4532 -29.295 89.7993
1329 1 9 -93.1242 -29.9133 90.4567
1330 1 9 -92.6637 -30.539 89.882
1331 1 9 -92.4731 -31.5004 90.0946
1332 1 9 -92.2947 -31.5371 89.1516
1333 1 9 -92.4983 -31.536 88.2531
1334 1 9 -93.2352 -31.1445 88.7826
1335 1 9 -93.2939 -31.8459 89.449
1336 1 9 -93.547 -31.3949 90.2367
1337 1 9 -93.9505 -31.4443 91.1043
1338 1 9 -94.6748 -31.9342 91.5379
1339 1 9 -94.3821 -32.7291 91.0561
1340 1 9 -95.0185 -32.4154 90.3917
1341 1 9 -94.4489 -33.2652 90.1754
1342 1 9 -93.5987 -33.6661 90.1357
1343 1 9 -93.8387 -33.6182 91.037
1344 1 9 -92.9183 -33.2309 90.8933
1345 1 9 -93.1455 -32.5649 90.1631
1346 1 9 -92.2301 -32.6756 89.9357
1347 1 9 -91.5805 -32.0326 89.7901
1348 1 9 -90.7463 -31.6272 90.0144
1349 1 9 -90.6618 -31.1396 90.8039
1350 1 9 -90.8036 -30.5866 91.6023
1351 1 9 -91.723 -30.6048 91.376
1352 1 9 -91.7563 -29.969 90.7099
1353 1 9 -91.6247 -30.1209 89.738
1354 1 9 -90.7763 -29.6652 89.8378
1355 1 9 -90.2953 -30.5952 89.851
1356 1 9 -89.3963 -30.2209 90.0602
1357 1 9 -89.3782 -31.1548 90.2695
1358 1 9 -89.3499 -31.8501 89.5739
1359 1 9 -89.4775 -32.2692 90.5204
1360 1 9 -89.2711 -32.4227 91.482
1361 1 9 -89.7442 -31.6006 91.2058
1362 1 9 -89.5258 -30.6812 91.0855
1363 1 9 -89.0947 -31.1464 91.8542
1364 1 9 -88.4048 -30.67 91.2668
1365 1 9 -88.0736 -30.0556 90.5818
1366 1 9 -87.1979 -30.3905 90.8921
1367 1 9 -86.9928 -31.2722 90.5529
1368 1 9 -86.7278 -31.3526 91.4783
1369 1 9 -86.5257 -31.1755 92.4019
1370 1 9 -85.6917 -31.59 92.1294
1371 1 9 -85.3478 -32.3518 92.5939
1372 1 9 -85.4308 -33.2249 93.095
1373 1 9 -85.0924 -32.3409 93.5583
1374 1 9 -84.212 -32.747 93.7916
1375 1 9 -83.284 -32.9083 94.0499
1376 1 9 -82.8977 -33.6948 94.3728
1377 1 9 -82.3614 -32.9436 94.5989
1378 1 9 -83.0277 -32.7855 95.2535
1379 1 9 -83.2474 -31.9484 94.7943
1380 1 9 -83.5868 -31.3259 95.4904
1381 1 9 -83.439 -30.4704 95.8763
1382 1 9 -83.1926 -29.7387 95.3103
1383 1 9 -83.3206 -28.8395 94.95
1384 1 9 -82.6529 -28.1486 95.0244
1385 1 9 -81.7106 -28.0254 95.1102
1386 1 9 -80.7406 -28.2048 95.0556
1387 1 9 -80.3086 -29.1301 95.155
1388 1 9 -79.3891 -29.4167 95.3222
1389 1 9 -79.4247 -30.0238 94.5522
1390 1 9 -80.2716 -30.2892 94.902
1391 1 9 -80.3399 -29.5453 94.1433
1392 1 9 -80.9115 -29.6301 93.3786
1393 1 9 -81.5044 -30.35 93.3462
1394 1 9 -81.2594 -30.6894 92.4643
1395 1 9 -80.8106 -30.6217 91.6014
1396 1 9 -81.5022 -31.1124 91.1706
1397 1 9 -80.9601 -32.0035 91.0152
1398 1 9 -80.4154 -32.3159 90.2848
1399 1 9 -80.6402 -31.3701 90.058
1400 1 9 -80.088 -31.1073 90.7928
1401 1 9 -79.8232 -31.9788 91.1859
1402 1 9 -79.9521 -31.5198 92.0194
1403 1 9 -80.5316 -31.7356 92.831
1404 1 9 -80.6459 -32.4991 93.4383
1405 1 9 -80.8992 -33.2626 92.9105
1406 1 9 -81.3464 -33.1038 92.0222
1407 1 9 -82.2533 -32.6726 91.8411
1408 1 9 -81.7482 -32.6932 90.9461
1409 1 9 -81.8897 -32.3798 89.9976
1410 1 9 -82.6993 -31.8559 89.7725
1411 1 9 -82.6744 -31.9273 90.7305
1412 1 9 -83.3134 -31.2338 91.1256
1413 1 9 -84.134 -30.7102 91.0858
1414 1 9 -83.9322 -30.4562 92.0341
1415 1 9 -84.7588 -30.9103 91.9747
1416 1 9 -85.2653 -30.225 92.3679
1417 1 9 -85.1409 -29.4849 91.8313
1418 1 9 -84.4003 -28.8702 91.6393
1419 1 9 -84.3349 -28.8301 92.6101
1420 1 9 -83.5262 -29.1708 92.1925
1421 1 9 -82.9339 -28.3176 92.192
1422 1 9 -82.2808 -28.9016 92.5553
1423 1 9 -82.5143 -28.81 93.4554
1424 1 9 -82.8384 -29.6823 93.7544
1425 1 9 -83.6364 -29.091 93.5677
1426 1 9 -83.5918 -28.2792 93.08
1427 1 9 -83.134 -27.6149 93.5733
1428 1 9 -82.486 -26.907 93.868
1429 1 9 -82.0511 -27.0759 92.9434
1430 1 9 -81.4507 -26.3388 93.1867
1431 1 9 -81.4323 -25.3678 93.4699
1432 1 9 -81.7642 -24.8721 92.6986
1433 1 9 -82.6664 -24.7771 92.8517
1434 1 9 -82.6083 -25.1631 91.9417
1435 1 9 -81.6443 -25.0909 91.7289
1436 1 9 -80.7587 -24.966 91.2949
1437 1 9 -81.2513 -25.5318 90.7134
1438 1 9 -80.5595 -25.7796 90.0849
1439 1 9 -80.0885 -26.3909 89.5402
1440 1 9 -79.692 -26.5846 88.7267
1441 1 9 -78.7174 -26.7933 88.4931
1442 1 9 -78.2323 -27.032 89.2544
1443 1 9 -77.395 -27.3816 89.4798
1444 1 9 -77.3283 -28.3184 89.6304
1445 1 9 -76.9231 -29.1732 89.3827
1446 1 9 -77.8933 -29.2631 89.6023
1447 1 9 -78.0559 -29.5627 88.6793
1448 1 9 -78.0781 -28.5153 88.6304
1449 1 9 -78.183 -28.5209 87.6835
1450 1 9 -78.9237 -27.8332 87.6003
1451 1 9 -78.1133 -27.3312 87.577
1452 1 9 -78.2419 -27.7714 86.7012
1453 1 9 -78.9843 -28.3483 86.5643
1454 1 9 -78.2542 -28.9473 86.7107
1455 1 9 -77.6811 -28.6242 86.0429
1456 1 9 -77.8209 -29.0892 85.1917
1457 1 9 -78.343 -28.2435 85.0759
1458 1 9 -78.7551 -29.126 85.1099
1459 1 9 -79.2963 -28.4309 85.3692
1460 1 9 -79.4053 -29.1739 85.9685
1461 1 9 -78.7045 -29.7913 85.9541
1462 1 9 -78.609 -30.5358 85.1811
1463 1 9 -78.9936 -31.2298 85.7767
1464 1 9 -78.3368 -31.848 86.1458
1465 1 9 -78.5207 -32.2361 85.2336
1466 1 9 -79.1977 -32.603 85.7816
1467 1 9 -78.6355 -33.1694 85.2788
1468 1 9 -77.8681 -33.7641 85.0484
1469 1 9 -77.6214 -32.9503 84.584
1470 1 9 -78.0215 -32.1925 84.118
1471 1 9 -77.6038 -31.589 84.7209
1472 1 9 -76.8988 -31.9306 85.1999
1473 1 9 -77.5061 -32.626 85.6107
1474 1 9 -78.2296 -32.9845 86.1663
1475 1 9 -77.5877 -33.1145 86.8708
1476 1 9 -77.6495 -33.8894 86.3169
1477 1 9 -77.3706 -33.9809 87.29
1478 1 9 -76.7001 -33.3681 87.5732
1479 1 9 -76.1874 -33.2319 88.3767
1480 1 9 -76.0939 -32.4481 88.9867
1481 1 9 -77.0633 -32.2423 88.779
1482 1 9 -76.952 -31.7306 89.5816
1483 1 9 -76.3855 -31.0495 89.8954
1484 1 9 -76.7137 -30.1486 89.8123
1485 1 9 -76.1746 -29.8609 90.5696
1486 1 9 -75.6507 -29.6568 91.3504
1487 1 9 -74.8742 -29.363 91.9
1488 1 9 -74.659 -30.2905 92.0626
1489 1 9 -74.4466 -30.9515 91.4451
1490 1 9 -74.5893 -30.5789 90.545
1491 1 9 -74.7601 -30.5851 89.5857
1492 1 9 -75.4386 -30.9872 89.118
1493 1 9 -75.4788 -31.6322 89.787
1494 1 9 -74.647 -31.7036 89.2423
1495 1 9 -74.332 -31.6015 90.1526
1496 1 9 -74.345 -32.3686 90.6762
1497 1 9 -74.0248 -32.8531 91.4436
1498 1 9 -74.4344 -33.7018 91.293
1499 1 9 -73.8319 -34.4204 91.0248
1500 1 9 -73.7646 -34.3129 90.0428
1501 1 9 -72.8326 -34.2832 90.1476
1502 1 9 -72.7906 -35.0787 90.6809
1503 1 9 -73.0395 -35.6345 89.9538
1504 1 9 -73.3465 -36.2169 90.7466
1505 1 9 -73.7423 -36.2302 89.8309
1506 1 9 -73.3248 -37.091 89.7465
1507 1 9 -72.5506 -37.4517 90.0782
1508 1 9 -72.5368 -36.5508 90.085
1509 1 9 -71.7055 -36.0961 89.9958
1510 1 9 -71.556 -35.7763 90.8654
1511 1 9 -71.1497 -35.3634 91.6701
1512 1 9 -70.5333 -35.8451 92.1664
1513 1 9 -70.1919 -35.8383 91.2635
1514 1 9 -69.7202 -35.2697 91.8578
1515 1 9 -70.1009 -34.4527 91.5231
1516 1 9 -69.8499 -34.902 90.703
1517 1 9 -69.1543 -35.5116 90.9212
1518 1 9 -68.537 -35.9033 91.5057
1519 1 9 -68.2469 -35.1216 91.9758
1520 1 9 -68.0875 -34.1861 92.2134
1521 1 9 -67.3828 -34.1502 91.5794
1522 1 9 -67.1187 -35.0825 91.4911
1523 1 9 -67.6552 -35.4533 90.8691
1524 1 9 -68.3331 -36.0293 90.4398
1525 1 9 -67.5755 -36.4735 90.0024
1526 1 9 -67.5747 -35.9862 89.1328
1527 1 9 -67.513 -35.1218 89.5319
1528 1 9 -67.8586 -34.4849 90.1671
1529 1 9 -68.0318 -33.8565 89.4738
1530 1 9 -67.6237 -33.2499 88.8131
1531 1 9 -67.6782 -32.866 87.9192
1532 1 9 -68.4507 -32.4806 88.2899
1533 1 9 -69.4425 -32.8464 88.3863
1534 1 9 -70.3184 -32.6434 87.9975
1535 1 9 -70.7236 -32.5542 88.8658
1536 1 9 -70.732 -31.7995 88.1482
1537 1 9 -71.512 -31.2382 87.9968
1538 1 9 -70.9886 -30.7383 88.6346
1539 1 9 -70.8777 -30.9241 89.5928
1540 1 9 -71.4304 -31.6806 89.3353
1541 1 9 -71.7803 -32.5078 88.9914
1542 1 9 -71.5822 -32.9061 88.0741
1543 1 9 -72.2755 -33.3709 88.5431
1544 1 9 -72.3296 -33.3222 89.5101
1545 1 9 -71.3906 -33.5038 89.6968
1546 1 9 -71.6983 -33.6314 90.5954
1547 1 9 -71.5192 -34.0044 91.4834
1548 1 9 -71.3446 -34.0764 92.4528
1549 1 9 -71.8152 -34.8853 92.4343
1550 1 9 -72.5302 -34.7703 93.0876
1551 1 9 -71.7055 -34.9937 93.6385
1552 1 9 -71.7132 -34.2235 94.1681
1553 1 9 -72.5728 -34.5401 94.5941
1554 1 9 -72.7368 -33.9967 93.8574
1555 1 9 -72.3819 -33.312 93.1679
1556 1 9 -73.0752 -33.0258 93.7883
1557 1 9 -72.5762 -33.403 94.6065
1558 1 9 -73.0282 -33.4892 95.4022
1559 1 9 -73.8036 -33.0725 94.918
1560 1 9 -74.6143 -33.0174 95.5275
1561 1 9 -75.0056 -33.9285 95.4965
1562 1 9 -75.8707 -34.1812 95.915
1563 1 9 -75.416 -34.4055 96.7715
1564 1 9 -75.8841 -34.4891 97.6325
1565 1 9 -76.1478 -35.3893 97.3236
1566 1 9 -75.8265 -35.224 96.4568
1567 1 9 -75.475 -36.1781 96.6483
1568 1 9 -75.211 -36.9634 97.1515
1569 1 9 -74.7204 -37.2931 96.4058
1570 1 9 -74.7529 -37.8263 95.5615
1571 1 9 -74.5853 -37.1294 94.8442
1572 1 9 -74.759 -36.3127 94.3437
1573 1 9 -73.9732 -35.8044 94.7108
1574 1 9 -74.6858 -35.3652 95.3055
1575 1 9 -74.8768 -36.1736 95.8547
1576 1 9 -74.4942 -35.6764 96.5829
1577 1 9 -73.9098 -36.363 97.0004
1578 1 9 -73.1149 -36.0017 96.6194
1579 1 9 -72.8441 -36.9142 96.6768
1580 1 9 -73.0018 -37.8234 96.9584
1581 1 9 -72.1613 -37.9655 96.5002
1582 1 9 -72.0893 -37.6424 95.5089
1583 1 9 -72.468 -36.7424 95.5515
1584 1 9 -72.3626 -37.0705 94.6279
1585 1 9 -71.7344 -37.4318 93.9693
1586 1 9 -72.4138 -37.7399 93.4407
1587 1 9 -71.8381 -38.5021 93.66
1588 1 9 -71.5408 -38.9075 94.4849
1589 1 9 -71.0416 -38.8323 95.3017
1590 1 9 -70.532 -39.5868 95.6727
1591 1 9 -71.4121 -39.8115 96.1817
1592 1 9 -71.9806 -39.5686 95.4124
1593 1 9 -72.282 -38.7109 95.8185
1594 1 9 -72.4825 -39.4516 96.3322
1595 1 9 -72.0695 -40.2238 96.8612
1596 1 9 -71.8416 -39.3911 97.3612
1597 1 9 -72.1959 -38.7832 98.0983
1598 1 9 -71.2747 -38.8965 98.3252
1599 1 9 -71.6285 -38.0742 98.758
1600 1 9 -70.7536 -38.1894 99.192
1601 1 9 -69.8914 -38.4363 99.3667
1602 1 9 -69.1302 -37.843 99.4417
1603 1 9 -69.512 -36.8959 99.4154
1604 1 9 -68.7886 -36.3349 99.7499
1605 1 9 -69.1595 -35.7547 100.511
1606 1 9 -68.2868 -35.5503 100.249
1607 1 9 -68.6789 -34.8523 99.7574
1608 1 9 -69.3774 -34.7148 100.433
1609 1 9 -68.9032 -34.1413 101.101
1610 1 9 -69.5082 -33.3613 101.13
1611 1 9 -70.1156 -33.5398 101.834
1612 1 9 -69.6266 -33.9161 102.582
1613 1 9 -70.5484 -33.8359 102.833
1614 1 9 -70.6159 -33.7092 103.764
1615 1 9 -70.2568 -34.6001 103.574
1616 1 9 -69.6786 -34.1739 104.167
1617 1 9 -69.7706 -33.2309 103.891
1618 1 9 -69.3665 -32.4665 103.507
1619 1 9 -68.8862 -32.3204 104.35
1620 1 9 -68.6687 -31.5058 104.858
1621 1 9 -68.8619 -30.7258 104.32
1622 1 9 -68.6807 -30.8749 103.402
1623 1 9 -68.2622 -31.5625 103.912
1624 1 9 -67.9252 -31.6589 102.975
1625 1 9 -67.2708 -31.0537 102.493
1626 1 9 -66.3836 -30.8478 102.805
1627 1 9 -65.4763 -30.7677 103.201
1628 1 9 -66.0174 -30.1496 103.707
1629 1 9 -65.3441 -29.4028 103.769
1630 1 9 -65.2547 -29.5276 104.711
1631 1 9 -65.5937 -29.9301 105.482
1632 1 9 -66.5115 -29.8259 105.481
1633 1 9 -66.9501 -30.5055 105.978
1634 1 9 -67.5608 -29.8352 105.658
1635 1 9 -68.3578 -29.3656 105.819
1636 1 9 -68.7946 -30.1594 105.284
1637 1 9 -68.4711 -30.9254 105.815
1638 1 9 -68.637 -30.6707 106.732
1639 1 9 -69.0517 -31.5449 106.575
1640 1 9 -69.5925 -30.8134 106.504
1641 1 9 -70.4855 -30.6175 106.23
1642 1 9 -70.7899 -31.4191 105.737
1643 1 9 -71.4851 -30.8129 105.501
1644 1 9 -70.9077 -30.4286 104.863
1645 1 9 -71.6706 -30.1716 104.32
1646 1 9 -71.4315 -29.6735 103.501
1647 1 9 -70.8251 -30.3708 103.396
1648 1 9 -70.5225 -30.9279 102.646
1649 1 9 -69.9706 -31.5964 102.234
1650 1 9 -70.2582 -32.4435 102.616
1651 1 9 -70.348 -31.8414 103.408
1652 1 9 -71.1573 -32.3484 103.34
1653 1 9 -71.4337 -31.3412 103.196
1654 1 9 -71.3541 -31.4083 104.193
1655 1 9 -71.7732 -32.2272 104.567
1656 1 9 -70.9235 -32.4807 105.049
1657 1 9 -70.402 -31.6514 104.806
1658 1 9 -69.7057 -32.2753 104.864
1659 1 9 -69.3424 -32.57 105.752
1660 1 9 -68.5171 -32.9082 105.578
1661 1 9 -67.6609 -32.5731 105.749
1662 1 9 -67.743 -32.5458 104.794
1663 1 9 -66.783 -32.6694 104.481
1664 1 9 -65.805 -32.9203 104.477
1665 1 9 -66.0368 -32.35 105.258
1666 1 9 -66.7118 -32.4698 106.016
1667 1 9 -66.6978 -31.5099 106.248
1668 1 9 -66.8946 -31.7058 105.293
1669 1 9 -66.446 -31.676 104.392
1670 1 9 -67.098 -31.5033 103.632
1671 1 9 -66.7231 -32.2698 103.239
1672 1 9 -66.4094 -33.1553 103.186
1673 1 9 -66.1414 -33.8679 103.746
1674 1 9 -67.047 -34.0983 104.03
1675 1 9 -67.2815 -35.039 104.129
1676 1 9 -68.1201 -34.5764 103.864
1677 1 9 -68.5531 -35.1117 103.229
1678 1 9 -69.1191 -35.6623 103.694
1679 1 9 -69.8247 -35.5528 104.233
1680 1 9 -70.6218 -35.5058 104.806
1681 1 9 -71.1278 -34.9575 104.11
1682 1 9 -70.7345 -35.7299 103.645
1683 1 9 -69.9611 -36.2407 103.516
1684 1 9 -69.7238 -36.9631 104.14
1685 1 9 -70.5506 -36.9535 104.628
1686 1 9 -71.2223 -36.5661 104.104
1687 1 9 -72.0349 -36.6015 103.564
1688 1 9 -72.5186 -35.9489 103.036
1689 1 9 -72.7075 -35.928 104.038
1690 1 9 -72.8145 -35.0173 103.84
1691 1 9 -71.8846 -35.0149 103.611
1692 1 9 -72.1596 -34.1495 103.908
1693 1 9 -72.673 -33.5492 103.379
1694 1 9 -73.3697 -33.4036 102.697
1695 1 9 -72.5962 -33.6292 102.093
1696 1 9 -72.3815 -33.4098 101.158
1697 1 9 -71.4218 -33.4366 100.992
1698 1 9 -71.7732 -32.5325 101.209
1699 1 9 -71.1022 -32.5532 101.856
1700 1 9 -71.3945 -33.4368 102.055
1701 1 9 -71.7044 -34.2851 102.407
1702 1 9 -70.9646 -34.4054 101.797
1703 1 9 -70.5999 -33.9676 101.008
1704 1 9 -70.1713 -33.6065 100.255
1705 1 9 -70.0947 -32.7924 99.6982
1706 1 9 -70.8874 -32.3042 100.02
1707 1 9 -71.2005 -33.192 100.089
1708 1 9 -70.8057 -33.8112 99.4663
1709 1 9 -70.1971 -33.4845 98.837
1710 1 9 -70.3114 -32.5333 98.7208
1711 1 9 -71.0302 -32.0133 98.3806
1712 1 9 -70.5403 -31.7113 99.1587
1713 1 9 -70.6831 -30.8145 99.4258
1714 1 9 -71.411 -30.2075 99.5365
1715 1 9 -70.8182 -29.463 99.5159
1716 1 9 -71.0385 -28.6628 99.005
1717 1 9 -70.2845 -29.0486 98.5253
1718 1 9 -70.758 -29.341 97.7537
1719 1 9 -71.2103 -29.9834 98.3971
1720 1 9 -71.4387 -30.8782 98.2663
1721 1 9 -71.7834 -30.775 97.393
1722 1 9 -71.6323 -29.8508 97.1888
1723 1 9 -71.4934 -30.0012 96.244
1724 1 9 -71.5304 -30.9265 96.2285
1725 1 9 -72.4559 -31.1585 96.3693
1726 1 9 -72.6588 -31.905 95.7936
1727 1 9 -73.573 -31.6826 95.816
1728 1 9 -73.1044 -31.5236 94.9311
1729 1 9 -72.8093 -30.6061 95.2225
1730 1 9 -73.247 -30.5809 96.1185
1731 1 9 -73.8373 -29.8872 96.2872
1732 1 9 -73.9853 -28.8894 96.349
1733 1 9 -73.6903 -28.5062 97.1448
1734 1 9 -72.8627 -28.1739 96.7518
1735 1 9 -72.1514 -28.9149 96.7503
1736 1 9 -72.4398 -28.4846 97.6092
1737 1 9 -72.8929 -29.3372 97.687
1738 1 9 -72.1832 -29.8255 98.0949
1739 1 9 -72.6696 -29.1124 98.6126
1740 1 9 -73.6223 -29.1362 98.5351
1741 1 9 -73.99 -29.676 99.2888
1742 1 9 -74.8357 -30.2098 99.3293
1743 1 9 -75.1782 -29.6686 98.5502
1744 1 9 -75.6056 -29.4678 99.4522
1745 1 9 -76.2801 -29.502 100.155
1746 1 9 -75.4501 -29.993 100.17
1747 1 9 -74.8774 -29.4651 100.775
1748 1 9 -74.3562 -30.2183 101.12
1749 1 9 -73.8283 -29.4874 100.783
1750 1 9 -72.9999 -28.9412 100.741
1751 1 9 -72.7011 -28.24 100.203
1752 1 9 -71.8079 -28.1951 100.549
1753 1 9 -71.3029 -28.6384 101.245
1754 1 9 -71.4672 -29.6075 101.228
1755 1 9 -71.8464 -29.4409 102.121
1756 1 9 -72.2955 -30.2169 101.881
1757 1 9 -72.8165 -30.334 101.024
1758 1 9 -72.8934 -31.3102 101.004
1759 1 9 -73.7185 -31.6063 100.602
1760 1 9 -73.8905 -32.5052 100.521
1761 1 9 -73.1952 -32.7906 101.136
1762 1 9 -73.6537 -33.6233 100.908
1763 1 9 -73.7926 -34.5535 101.148
1764 1 9 -74.2904 -33.9565 101.734
1765 1 9 -74.3606 -34.8644 101.947
1766 1 9 -75.2754 -35.0252 101.545
1767 1 9 -76.1594 -34.8771 101.275
1768 1 9 -76.5293 -35.7809 101.253
1769 1 9 -76.0402 -36.2008 101.957
1770 1 9 -76.3733 -37.017 101.628
1771 1 9 -75.4311 -37.3823 101.693
1772 1 9 -74.8714 -36.7553 101.184
1773 1 9 -75.6372 -36.421 100.702
1774 1 9 -75.5142 -35.7782 100.021
1775 1 9 -74.9077 -35.3597 99.3552
1776 1 9 -74.4646 -35.9648 100.006
1777 1 9 -73.921 -36.0774 99.2033
1778 1 9 -73.9837 -37.0092 99.5144
1779 1 9 -74.672 -37.0942 98.8518
1780 1 9 -74.081 -36.6722 98.258
1781 1 9 -73.3115 -36.6794 98.8583
1782 1 9 -72.5007 -36.2132 98.7048
1783 1 9 -72.8666 -35.3643 98.4631
1784 1 9 -72.0126 -35.2895 98.8121
1785 1 9 -71.1371 -34.8009 99.0394
1786 1 9 -70.5587 -35.4688 98.6289
1787 1 9 -71.2196 -35.9664 99.0057
1788 1 9 -71.4196 -36.8834 98.9931
1789 1 9 -71.9521 -36.9433 99.8548
1790 1 9 -71.0376 -37.1247 100.025
1791 1 9 -70.9958 -36.1964 100.362
1792 1 9 -71.5562 -36.7557 100.831
1793 1 9 -70.7793 -37.2807 101.061
1794 1 9 -69.7776 -37.0699 101.079
1795 1 9 -68.906 -37.4358 101.247
1796 1 9 -68.2056 -38.0118 101.67
1797 1 9 -67.7749 -37.9985 102.488
1798 1 9 -67.362 -37.1886 102.635
1799 1 9 -67.1976 -37.3308 101.728
1800 1 9 -66.7238 -37.9583 102.267
1801 1 9 -66.5721 -37.7987 103.216
1802 1 9 -65.6778 -37.9741 103.547
1803 1 9 -64.8954 -38.5138 103.575
1804 1 9 -64.7267 -38.9724 102.725
1805 1 9 -65.6064 -38.6144 102.604
1806 1 9 -65.9212 -39.4802 103.002
1807 1 9 -66.8378 -39.6138 103.326
1808 1 9 -66.8633 -40.448 103.778
1809 1 9 -66.1758 -40.6936 103.128
1810 1 9 -66.6024 -41.5412 102.85
1811 1 9 -67.215 -41.6289 102.123
1812 1 9 -66.6008 -40.8804 102.054
1813 1 9 -65.6931 -40.6987 101.886
1814 1 9 -65.2791 -41.5641 102.136
1815 1 9 -65.4752 -41.3712 101.195
1816 1 9 -66.2113 -41.8465 101.672
1817 1 9 -66.9782 -42.2723 101.265
1818 1 9 -67.0977 -43.1286 101.598
1819 1 9 -66.5464 -43.1022 102.419
1820 1 9 -67.5032 -43.1121 102.53
1821 1 9 -67.8651 -43.0464 103.402
1822 1 9 -67.2878 -43.7584 103.547
1823 1 9 -66.5577 -44.2472 103.14
1824 1 9 -65.9274 -43.6744 103.551
1825 1 9 -66.6312 -43.6598 104.265
1826 1 9 -67.3652 -44.2077 104.553
1827 1 9 -67.5022 -45.0329 104.085
1828 1 9 -68.2168 -45.5878 104.386
1829 1 9 -67.6932 -45.6437 105.142
1830 1 9 -68.2065 -44.8041 105.116
1831 1 9 -68.1714 -43.8436 105.316
1832 1 9 -67.7782 -43.1201 105.82
1833 1 9 -68.3455 -42.5797 106.37
1834 1 9 -68.2583 -41.6416 106.38
1835 1 9 -68.2614 -41.1441 107.249
1836 1 9 -69.1348 -41.7075 107.388
1837 1 9 -68.3619 -41.9838 107.911
1838 1 9 -67.6818 -42.1096 107.172
1839 1 9 -67.4081 -42.2963 108.125
1840 1 9 -66.7251 -42.8887 107.789
1841 1 9 -66.9455 -43.7484 107.399
1842 1 9 -67.2518 -43.8436 106.51
1843 1 9 -67.2008 -44.4153 105.732
1844 1 9 -67.1512 -45.1423 106.351
1845 1 9 -67.4971 -45.5247 107.151
1846 1 9 -67.7427 -46.4382 106.903
1847 1 9 -67.1554 -47.1338 106.568
1848 1 9 -66.6822 -46.2343 106.702
1849 1 9 -65.7312 -46.2143 106.712
1850 1 9 -65.9213 -46.9963 107.292
1851 1 9 -65.4635 -47.4283 106.587
1852 1 9 -65.6721 -47.0434 105.744
1853 1 9 -65.8404 -46.0555 105.688
1854 1 9 -65.8355 -45.0824 105.936
1855 1 9 -65.0366 -45.5732 106.062
1856 1 9 -64.7076 -44.6439 105.997
1857 1 9 -63.7918 -45.0055 106.222
1858 1 9 -63.1155 -45.2855 105.658
1859 1 9 -63.0928 -46.17 105.326
1860 1 9 -62.4473 -46.8707 105.61
1861 1 9 -62.2486 -47.8542 105.815
1862 1 9 -62.7558 -48.6333 105.779
1863 1 9 -63.3037 -47.8467 105.768
1864 1 9 -62.8774 -47.8214 106.654
1865 1 9 -62.6865 -47.3202 107.434
1866 1 9 -62.6449 -48.059 108.106
1867 1 9 -63.006 -48.6795 108.852
1868 1 9 -62.6255 -49.1687 108.133
1869 1 9 -62.8163 -49.9565 107.578
1870 1 9 -62.3619 -50.4824 108.191
1871 1 9 -63.0119 -50.3097 108.878
1872 1 9 -63.3148 -49.5839 109.428
1873 1 9 -62.4041 -49.482 109.163
1874 1 9 -61.7673 -49.2263 109.847
1875 1 9 -61.918 -48.4252 109.306
1876 1 9 -62.2776 -47.885 110.149
1877 1 9 -62.2752 -47.0557 110.703
1878 1 9 -61.6946 -46.304 110.928
1879 1 9 -61.0956 -46.1588 110.222
1880 1 9 -60.3655 -46.3236 109.505
1881 1 9 -59.9584 -46.5494 110.311
1882 1 9 -59.3089 -46.7967 109.648
1883 1 9 -58.5369 -46.35 109.304
1884 1 9 -58.2689 -46.5189 110.244
1885 1 9 -57.3529 -46.8309 110.184
1886 1 9 -57.957 -47.5561 109.954
1887 1 9 -58.4548 -48.3497 109.82
1888 1 9 -58.7867 -48.4041 108.971
1889 1 9 -57.9807 -48.3104 108.344
1890 1 9 -58.2812 -48.6076 107.511
1891 1 9 -58.2746 -49.6041 107.285
1892 1 9 -57.9981 -49.2427 106.417
1893 1 9 -57.2129 -49.62 106.091
1894 1 9 -57.2301 -50.1136 105.325
1895 1 9 -56.795 -50.5408 106.144
1896 1 9 -56.9852 -50.8733 107.053
1897 1 9 -57.6707 -50.4422 107.551
1898 1 9 -57.841 -50.384 108.484
1899 1 9 -58.4294 -51.126 108.468
1900 1 9 -59.2154 -50.6448 108.728
1901 1 9 -59.8033 -50.8459 107.995
1902 1 9 -59.3307 -50.9105 107.157
1903 1 9 -59.5408 -50.4208 106.31
1904 1 9 -59.5861 -49.7021 105.714
1905 1 9 -60.2575 -49.7851 106.464
1906 1 9 -59.6693 -49.8483 107.214
1907 1 9 -59.3676 -48.9374 107.368
1908 1 9 -59.8717 -48.2572 107.02
1909 1 9 -60.4831 -47.5482 106.987
1910 1 9 -60.2282 -47.7055 106.105
1911 1 9 -61.1209 -48.1013 105.906
1912 1 9 -61.0244 -47.0894 105.828
1913 1 9 -60.7618 -46.548 105.103
1914 1 9 -60.1074 -47.1937 104.879
1915 1 9 -59.3368 -46.7176 104.724
1916 1 9 -59.6995 -45.9814 105.193
1917 1 9 -58.8585 -45.8126 104.716
1918 1 9 -58.3711 -46.6149 104.443
1919 1 9 -58.0564 -46.7715 103.58
1920 1 9 -58.9459 -46.523 103.249
1921 1 9 -58.6721 -47.1832 102.663
1922 1 9 -58.0212 -47.3628 101.958
1923 1 9 -57.4295 -47.9621 102.434
1924 1 9 -56.6099 -47.9986 102.946
1925 1 9 -56.1104 -47.5239 102.348
1926 1 9 -55.2534 -47.0162 102.548
1927 1 9 -54.4625 -47.1369 101.931
1928 1 9 -53.8157 -46.5919 101.442
1929 1 9 -53.4101 -46.2771 102.22
1930 1 9 -52.5652 -46.1098 101.857
1931 1 9 -51.7192 -46.0743 102.392
1932 1 9 -52.1736 -45.2793 102.175
1933 1 9 -52.7347 -45.5957 102.864
1934 1 9 -51.8252 -45.6038 103.223
1935 1 9 -52.4058 -46.083 103.861
1936 1 9 -53.2212 -45.5973 103.846
1937 1 9 -53.8273 -45.2506 103.284
1938 1 9 -53.9603 -44.7189 104.133
1939 1 9 -53.9442 -44.7457 105.115
1940 1 9 -53.6277 -45.5831 104.736
1941 1 9 -52.9425 -44.9372 104.646
1942 1 9 -52.0166 -45.0561 104.82
1943 1 9 -52.2726 -44.0725 104.787
1944 1 9 -52.0821 -43.125 104.849
1945 1 9 -51.2625 -43.01 105.279
1946 1 9 -50.3856 -42.5495 105.357
1947 1 9 -49.8984 -42.4363 104.545
1948 1 9 -50.8457 -42.3294 104.362
1949 1 9 -50.3249 -41.4983 104.097
1950 1 9 -50.1012 -40.6362 103.716
1951 1 9 -50.0791 -41.0726 102.889
1952 1 9 -49.7417 -40.7137 102.09
1953 1 9 -48.8305 -41.0281 101.961
1954 1 9 -48.7156 -40.0288 102.069
1955 1 9 -48.9799 -39.9758 101.104
1956 1 9 -48.5971 -40.8307 100.925
1957 1 9 -47.7529 -41.2126 100.573
1958 1 9 -47.1585 -41.9627 100.683
1959 1 9 -46.7516 -41.6486 99.7865
1960 1 9 -46.6607 -41.0808 100.569
1961 1 9 -46.8277 -40.1714 100.248
1962 1 9 -45.9835 -40.5466 100.089
1963 1 9 -45.7114 -41.193 99.3515
1964 1 9 -45.7321 -41.87 98.7167
1965 1 9 -45.6572 -42.0377 97.7864
1966 1 9 -45.4046 -42.851 97.375
1967 1 9 -45.7446 -43.6622 97.0994
1968 1 9 -45.9956 -44.5404 97.3347
1969 1 9 -45.7413 -45.3985 97.6476
1970 1 9 -45.2101 -45.8753 98.3282
1971 1 9 -44.6069 -45.5499 97.5114
1972 1 9 -44.0648 -46.3297 97.6143
1973 1 9 -44.9301 -46.6507 97.4215
1974 1 9 -45.2027 -46.9231 98.2986
1975 1 9 -45.4559 -47.6301 97.7081
1976 1 9 -45.8501 -47.7203 98.5397
1977 1 9 -46.5203 -47.7426 97.8644
1978 1 9 -46.678 -48.3983 97.1362
1979 1 9 -47.2998 -49.1552 96.9144
1980 1 9 -48.143 -49.422 97.2461
1981 1 9 -48.4534 -48.5336 97.6972
1982 1 9 -48.6391 -48.2265 98.6319
1983 1 9 -49.038 -49.1065 98.7092
1984 1 9 -48.8382 -49.944 98.1888
1985 1 9 -48.9358 -49.963 99.2235
1986 1 9 -49.8751 -50.0873 99.2692
1987 1 9 -50.1986 -49.3514 98.7226
1988 1 9 -50.2999 -49.7699 97.8802
1989 1 9 -49.6728 -50.0937 97.1425
1990 1 9 -50.2234 -50.3684 96.3391
1991 1 9 -50.4386 -49.4392 96.5666
1992 1 9 -51.3747 -49.4565 96.7512
1993 1 9 -51.2413 -48.52 96.7429
1994 1 9 -50.4308 -48.2126 97.0197
1995 1 9 -49.9902 -48.4904 97.842
1996 1 9 -49.3566 -48.1632 97.1298
1997 1 9 -48.83 -48.9147 96.7074
1998 1 9 -48.7218 -48.697 95.8271
1999 1 9 -49.1111 -49.2183 95.0691
2000 1 9 -48.1556 -49.3217 94.9662
2001 1 9 -48.1223 -50.2722 94.6946
2002 1 9 -47.5264 -50.9929 94.8846
2003 1 9 -47.2964 -50.6802 93.9855
2004 1 9 -47.0084 -50.1175 94.6944
2005 1 9 -46.8254 -49.6952 93.8224
2006 1 9 -47.8262 -49.5377 93.8578
2007 1 9 -48.1014 -49.9382 93.0456
2008 1 9 -48.905 -50.4509 93.2223
2009 1 9 -49.134 -49.6913 92.7369
2010 1 9 -49.5701 -49.2276 92.1216
2011 1 9 -50.3638 -48.7889 91.7207
2012 1 9 -50.3945 -48.3723 92.5881
2013 1 9 -50.0689 -49.0998 93.1042
2014 1 9 -50.6431 -49.5697 92.5059
2015 1 9 -50.1251 -50.4044 92.7893
2016 1 9 -50.5874 -50.7885 92.0035
2017 1 9 -50.283 -51.5579 91.6477
2018 1 9 -51.1077 -51.5877 91.1738
2019 1 9 -51.9433 -51.2492 90.7032
2020 1 9 -52.2169 -51.7685 91.4652
2021 1 9 -52.2113 -52.6976 91.2473
2022 1 9 -51.5613 -53.2239 90.6886
2023 1 9 -51.1912 -54.0518 90.9612
2024 1 9 -52.0797 -54.0479 91.2806
2025 1 9 -51.5789 -53.7071 91.9724
2026 1 9 -52.3534 -53.2044 92.3577
2027 1 9 -53.046 -53.7352 92.0452
2028 1 9 -53.4173 -53.5242 92.9818
2029 1 9 -53.4336 -53.6503 93.9425
2030 1 9 -54.2946 -53.297 93.9137
2031 1 9 -53.664 -52.7057 94.2663
2032 1 9 -53.0476 -52.2812 93.6586
2033 1 9 -53.3937 -52.1246 92.7596
2034 1 9 -52.6514 -51.5963 92.5056
2035 1 9 -52.1925 -52.1923 93.0284
2036 1 9 -51.3915 -51.8814 93.2767
2037 1 9 -51.4576 -52.7267 92.6999
2038 1 9 -51.6171 -53.1201 93.5771
2039 1 9 -50.6815 -52.758 93.498
2040 1 9 -50.543 -51.8373 93.7234
2041 1 9 -50.9539 -51.0296 93.9073
2042 1 9 -51.1254 -50.2213 94.327
2043 1 9 -52.1 -50.207 94.3485
2044 1 9 -51.6413 -49.9514 93.5418
2045 1 9 -52.0709 -50.8388 93.5438
2046 1 9 -52.9155 -50.4205 93.6434
2047 1 9 -53.5908 -49.8121 94.0489
2048 1 9 -53.8125 -49.8598 94.9955
2049 1 9 -53.0092 -49.3781 94.8997
2050 1 9 -52.2752 -48.8283 95.2199
2051 1 9 -53.0928 -48.5215 95.6675
2052 1 9 -53.6176 -49.1661 96.2267
2053 1 9 -52.9789 -48.7222 96.7721
2054 1 9 -53.4415 -49.1062 97.4639
2055 1 9 -52.8441 -48.8543 98.1891
2056 1 9 -51.989 -48.7412 97.7441
2057 1 9 -51.4169 -49.5031 97.9388
2058 1 9 -51.8312 -49.7761 98.7136
2059 1 9 -51.9678 -50.4087 97.9509
2060 1 9 -52.6898 -50.6215 98.6211
2061 1 9 -52.4655 -50.5734 99.5741
2062 1 9 -52.5872 -51.0242 100.39
2063 1 9 -52.2001 -50.1236 100.67
2064 1 9 -52.0481 -50.5571 101.486
2065 1 9 -51.155 -50.1133 101.495
2066 1 9 -50.1759 -50.0708 101.389
2067 1 9 -49.348 -49.8973 101.948
2068 1 9 -49.9437 -49.8408 102.764
2069 1 9 -50.7795 -49.3675 102.858
2070 1 9 -51.3652 -48.5985 102.763
2071 1 9 -50.5322 -48.1526 102.998
2072 1 9 -49.74 -47.7913 102.649
2073 1 9 -48.8177 -47.9366 102.533
2074 1 9 -49.1701 -48.5272 101.911
2075 1 9 -48.4521 -48.8642 101.355
2076 1 9 -48.1064 -48.2076 101.918
2077 1 9 -47.912 -48.2589 102.861
2078 1 9 -48.0924 -48.636 103.736
2079 1 9 -47.9392 -47.9261 104.342
2080 1 9 -47.1544 -48.2484 103.949
2081 1 9 -46.7819 -47.4434 103.737
2082 1 9 -46.7477 -47.7685 102.863
2083 1 9 -47.1651 -46.9062 102.722
2084 1 9 -46.688 -46.8167 101.895
2085 1 9 -46.0225 -47.3436 102.361
2086 1 9 -45.3207 -47.8129 102.838
2087 1 9 -44.5613 -48.221 103.259
2088 1 9 -43.6995 -48.6752 102.963
2089 1 9 -43.5662 -49.6531 102.857
2090 1 9 -43.5179 -49.9355 103.779
2091 1 9 -42.7972 -49.7543 104.394
2092 1 9 -43.2623 -48.9307 104.021
2093 1 9 -42.3169 -48.8826 104.24
2094 1 9 -41.7632 -48.1462 103.917
2095 1 9 -42.2063 -47.6477 103.215
2096 1 9 -43.0792 -47.7042 103.506
2097 1 9 -43.2672 -46.6427 103.468
2098 1 9 -43.8266 -46.03 102.928
2099 1 9 -43.9622 -45.594 102.083
2100 1 9 -44.8326 -45.5679 102.607
2101 1 9 -44.8118 -46.5706 102.452
2102 1 9 -45.1256 -46.683 103.418
2103 1 9 -45.4518 -45.9834 104.026
2104 1 9 -46.0347 -45.4473 104.591
2105 1 9 -47.0032 -45.6579 104.463
2106 1 9 -46.9587 -44.7401 104.765
2107 1 9 -46.6297 -44.8736 103.801
2108 1 9 -46.9579 -45.2328 102.965
2109 1 9 -46.8082 -44.2597 102.867
2110 1 9 -45.9879 -44.5364 102.402
2111 1 9 -46.2892 -44.1173 101.569
2112 1 9 -45.297 -43.9129 101.48
2113 1 9 -45.416 -43.1098 100.89
2114 1 9 -45.8544 -42.2383 101.069
2115 1 9 -45.4386 -41.5192 100.566
2116 1 9 -45.1499 -42.2876 100.102
2117 1 9 -44.4086 -42.4419 100.719
2118 1 9 -44.0826 -41.8934 99.9242
2119 1 9 -44.4116 -40.9997 99.7426
2120 1 9 -44.6791 -40.4972 98.9644
2121 1 9 -44.4206 -39.5942 98.9349
2122 1 9 -43.4558 -39.8281 99.0202
2123 1 9 -44.0887 -39.6819 99.7939
2124 1 9 -43.5134 -40.0415 100.46
2125 1 9 -43.5735 -40.5887 101.305
2126 1 9 -44.2062 -41.3281 100.98
2127 1 9 -43.3964 -41.7863 100.875
2128 1 9 -43.2787 -41.0509 100.248
2129 1 9 -43.3945 -41.5005 99.37
2130 1 9 -43.4599 -42.4032 99.129
2131 1 9 -43.1563 -43.2052 99.58
2132 1 9 -43.0884 -43.6788 100.411
2133 1 9 -42.3979 -43.7879 101.107
2134 1 9 -42.9393 -43.4392 101.865
2135 1 9 -42.2277 -43.6585 102.475
2136 1 9 -42.2341 -43.7568 103.46
2137 1 9 -41.42 -43.4376 103.061
2138 1 9 -41.4135 -43.4149 102.13
2139 1 9 -41.7889 -42.5471 102.14
2140 1 9 -42.209 -42.2594 102.966
2141 1 9 -43.139 -41.9282 103.058
2142 1 9 -42.7972 -41.981 102.111
2143 1 9 -43.5988 -41.5193 101.932
2144 1 9 -43.7213 -42.519 101.732
2145 1 9 -43.0052 -42.717 101.153
2146 1 9 -42.0479 -42.5172 101.02
2147 1 9 -42.356 -42.2503 100.092
2148 1 9 -41.6947 -41.6382 100.424
2149 1 9 -41.5052 -40.9784 101.046
2150 1 9 -40.5881 -40.7799 101.261
2151 1 9 -40.358 -41.7563 101.418
2152 1 9 -40.0526 -41.6628 102.316
2153 1 9 -40.8289 -41.5181 102.823
2154 1 9 -41.3618 -41.4 103.652
2155 1 9 -40.6329 -42.0572 103.866
2156 1 9 -40.6446 -42.7404 103.282
2157 1 9 -39.9665 -43.2776 102.816
2158 1 9 -39.6905 -43.5984 101.928
2159 1 9 -39.1182 -42.8312 102.004
2160 1 9 -38.9527 -43.0494 101.093
2161 1 9 -39.6421 -43.115 100.378
2162 1 9 -38.8292 -42.8308 100.028
2163 1 9 -38.979 -43.3008 99.197
2164 1 9 -38.8294 -43.0819 98.3078
2165 1 9 -39.3698 -42.6571 97.608
2166 1 9 -39.6292 -42.4627 98.5126
2167 1 9 -40.3317 -43.0747 98.8409
2168 1 9 -40.0564 -43.9695 98.5301
2169 1 9 -39.2587 -43.9335 98.031
2170 1 9 -38.5681 -43.572 97.5337
2171 1 9 -38.8162 -43.122 96.6435
2172 1 9 -37.9851 -42.9236 97.1428
2173 1 9 -37.216 -42.3755 96.8971
2174 1 9 -37.2392 -41.7561 97.6297
2175 1 9 -37.5408 -41.4711 98.514
2176 1 9 -37.1667 -41.7608 99.3182
2177 1 9 -36.6387 -41.9443 98.5687
2178 1 9 -35.7637 -41.9295 98.2208
2179 1 9 -35.4142 -42.5065 97.5497
2180 1 9 -35.8683 -43.0065 96.9236
2181 1 9 -36.5662 -43.0963 97.5491
2182 1 9 -36.4589 -44.0064 97.6971
2183 1 9 -37.277 -43.5624 97.9942
2184 1 9 -36.9012 -43.0573 98.7547
2185 1 9 -37.5025 -42.7262 99.4634
2186 1 9 -37.8296 -43.6159 99.313
2187 1 9 -37.5887 -44.3196 98.7238
2188 1 9 -38.1029 -45.0945 98.8828
2189 1 9 -37.585 -45.8404 98.7894
2190 1 9 -36.9574 -45.3712 99.3991
2191 1 9 -37.7805 -45.2179 99.9132
2192 1 9 -37.4983 -44.9345 100.836
2193 1 9 -36.533 -44.9681 100.266
2194 1 9 -35.7703 -45.2175 99.7518
2195 1 9 -36.1632 -44.6897 99.1206
2196 1 9 -36.431 -43.7697 99.3975
2197 1 9 -36.3824 -43.313 100.253
2198 1 9 -35.5234 -43.6772 100.049
2199 1 9 -34.6583 -44.02 100.081
2200 1 9 -34.8383 -44.6678 100.724
2201 1 9 -33.925 -44.8866 100.872
2202 1 9 -33.943 -45.5901 101.657
2203 1 9 -33.0337 -45.6077 101.848
2204 1 9 -32.495 -46.1846 102.364
2205 1 9 -33.3329 -46.8145 102.448
2206 1 9 -33.5274 -46.1441 103.146
2207 1 9 -32.6981 -45.6562 103.097
2208 1 9 -32.1701 -44.8995 103.452
2209 1 9 -32.8201 -44.6571 104.147
2210 1 9 -32.9495 -44.9988 105.032
2211 1 9 -33.5007 -45.2539 105.811
2212 1 9 -32.5528 -45.5116 105.948
2213 1 9 -31.9721 -45.2904 105.18
2214 1 9 -31.9393 -46.2251 105.229
2215 1 9 -31.0714 -46.3105 105.628
2216 1 9 -30.7416 -47.1178 106.135
2217 1 9 -30.1856 -47.7917 106.557
2218 1 9 -30.7277 -47.282 107.184
2219 1 9 -31.4441 -46.6285 107.334
2220 1 9 -30.9833 -46.1239 108.066
2221 1 9 -31.6999 -45.7095 108.51
2222 1 9 -32.4456 -46.2307 108.678
2223 1 9 -31.6792 -46.8016 108.714
2224 1 9 -31.7891 -46.2666 109.525
2225 1 9 -30.9295 -46.6916 109.4
2226 1 9 -30.3538 -46.7751 108.585
2227 1 9 -30.1976 -47.6417 108.292
2228 1 9 -30.4234 -48.2219 107.547
2229 1 9 -29.8431 -48.6592 106.957
2230 1 9 -29.0241 -48.8827 107.545
2231 1 9 -28.1687 -49.0028 107.181
2232 1 9 -28.1455 -49.1635 106.245
2233 1 9 -28.6329 -49.9567 106.024
2234 1 9 -29.4435 -50.244 106.402
2235 1 9 -29.393 -50.2302 107.372
2236 1 9 -29.9379 -49.4596 107.651
2237 1 9 -30.1391 -50.1223 108.333
2238 1 9 -30.8601 -50.2299 107.718
2239 1 9 -30.8854 -51.0373 108.276
2240 1 9 -30.3139 -51.8733 108.348
2241 1 9 -30.7121 -52.21 109.184
2242 1 9 -29.9138 -51.9355 109.613
2243 1 9 -29.763 -51.2044 110.248
2244 1 9 -29.3973 -51.8489 110.836
2245 1 9 -28.7463 -51.1712 110.985
2246 1 9 -27.8886 -51.1242 110.665
2247 1 9 -27.0332 -51.3591 111.078
2248 1 9 -26.1784 -51.6843 111.528
2249 1 9 -26.6435 -52.4287 111.155
2250 1 9 -26.355 -53.2389 111.505
2251 1 9 -26.0631 -54.1531 111.701
2252 1 9 -26.7454 -54.6934 111.323
2253 1 9 -27.4679 -54.6811 111.963
2254 1 9 -28.4167 -54.6714 111.984
2255 1 9 -29.1477 -54.6613 112.625
2256 1 9 -28.4197 -53.9998 112.702
2257 1 9 -28.086 -53.0836 112.728
2258 1 9 -28.0822 -53.5428 113.571
2259 1 9 -28.3834 -54.5196 113.57
2260 1 9 -29.0825 -53.8729 113.632
2261 1 9 -29.0481 -54.1735 114.491
2262 1 9 -29.5362 -55.0099 114.596
2263 1 9 -29.3442 -55.0591 113.621
2264 1 9 -29.8784 -55.3481 112.909
2265 1 9 -30.5882 -55.1831 112.349
2266 1 9 -30.6726 -54.5939 113.089
2267 1 9 -30.3762 -54.1676 113.92
2268 1 9 -30.7843 -53.4277 114.337
2269 1 9 -30.6429 -52.8605 113.572
2270 1 9 -30.0684 -52.9019 112.88
2271 1 9 -30.3773 -52.0119 112.962
2272 1 9 -31.1107 -52.5238 112.639
2273 1 9 -31.702 -53.2913 112.4
2274 1 9 -31.5572 -54.0244 111.807
2275 1 9 -31.4634 -54.8136 112.329
2276 1 9 -31.9803 -54.5211 113.102
2277 1 9 -31.6617 -53.6742 113.543
2278 1 9 -31.7665 -52.7611 113.306
2279 1 9 -31.4226 -52.0438 113.814
2280 1 9 -31.6678 -51.1397 114.03
2281 1 9 -32.5374 -51.0291 113.572
2282 1 9 -33.4106 -50.6779 113.409
2283 1 9 -34.1869 -50.6796 113.995
2284 1 9 -34.9255 -51.2336 114.195
2285 1 9 -35.5268 -50.4407 114.35
2286 1 9 -35.6853 -49.6699 114.904
2287 1 9 -35.9764 -48.7722 115.032
2288 1 9 -35.1635 -48.2739 115.331
2289 1 9 -34.7065 -48.5329 116.157
2290 1 9 -35.4792 -48.8563 116.553
2291 1 9 -36.0509 -49.692 116.916
2292 1 9 -36.409 -50.5344 117.228
2293 1 9 -35.7188 -51.3284 117.22
2294 1 9 -34.995 -51.0064 116.614
2295 1 9 -34.3959 -51.189 117.289
2296 1 9 -33.4453 -51.2003 117.545
2297 1 9 -33.691 -51.869 118.194
2298 1 9 -33.8762 -51.8459 119.128
2299 1 9 -34.3972 -51.0917 118.761
2300 1 9 -34.8359 -50.6739 119.446
2301 1 9 -35.103 -49.8708 118.947
2302 1 9 -35.5225 -50.1356 118.126
2303 1 9 -35.9261 -50.8318 118.565
2304 1 9 -36.6924 -51.193 118.142
2305 1 9 -37.3796 -51.2507 118.822
2306 1 9 -37.4566 -51.7835 119.583
2307 1 9 -37.3844 -52.3699 118.857
2308 1 9 -37.5107 -53.0715 118.201
2309 1 9 -37.4468 -53.9958 118.422
2310 1 9 -37.9213 -53.7833 119.296
2311 1 9 -38.3492 -54.1387 120.122
2312 1 9 -38.2593 -53.1607 120.183
2313 1 9 -39.2735 -53.2639 120.16
2314 1 9 -39.3419 -52.9066 119.283
2315 1 9 -39.4936 -52.0737 118.827
2316 1 9 -39.9033 -51.2104 118.393
2317 1 9 -40.6778 -51.3291 117.863
2318 1 9 -39.9745 -50.9328 117.424
2319 1 9 -39.5712 -51.5833 116.785
2320 1 9 -39.2944 -50.9905 116.083
2321 1 9 -38.5404 -50.8871 115.382
2322 1 9 -37.8441 -50.9897 116.032
2323 1 9 -37.8733 -51.1297 116.94
2324 1 9 -37.8302 -52.1095 116.728
2325 1 9 -37.7377 -52.8613 116.155
2326 1 9 -36.9293 -52.9272 116.629
2327 1 9 -36.3404 -52.3049 116.248
2328 1 9 -36.2504 -51.4671 115.783
2329 1 9 -35.5866 -52.0624 115.457
2330 1 9 -35.8111 -52.8175 114.88
2331 1 9 -36.6326 -52.5526 115.395
2332 1 9 -36.7494 -53.5359 115.432
2333 1 9 -37.4244 -53.8409 115.998
2334 1 9 -37.9748 -54.537 115.821
2335 1 9 -38.6646 -55.14 115.896
2336 1 9 -38.3977 -55.257 114.975
2337 1 9 -37.8971 -54.7179 114.383
2338 1 9 -37.5 -55.5851 114.478
2339 1 9 -37.6217 -56.316 115.157
2340 1 9 -37.006 -57.0999 114.986
2341 1 9 -36.5032 -57.9029 115.117
2342 1 9 -36.4661 -57.7544 116.166
2343 1 9 -36.3435 -57.5101 117.131
2344 1 9 -35.4885 -57.0331 117.077
2345 1 9 -36.1288 -56.413 116.737
2346 1 9 -35.8653 -55.843 117.491
2347 1 9 -35.0978 -56.4197 117.801
2348 1 9 -34.2131 -56.0897 117.462
2349 1 9 -34.3335 -55.1421 117.2
2350 1 9 -34.8184 -54.461 116.787
2351 1 9 -35.5964 -54.7418 117.231
2352 1 9 -36.0157 -53.885 116.834
2353 1 9 -36.5289 -53.9933 117.585
2354 1 9 -37.4098 -53.7167 117.322
2355 1 9 -37.5665 -54.5283 117.7
2356 1 9 -37.0253 -54.7024 116.968
2357 1 9 -37.6582 -55.3926 116.722
2358 1 9 -38.2189 -55.9153 117.323
2359 1 9 -39.0967 -55.8204 117.712
2360 1 9 -38.8306 -56.8825 117.801
2361 1 9 -39.3876 -57.1575 118.574
2362 1 9 -39.0131 -58.0069 118.725
2363 1 9 -38.1234 -58.0145 119.097
2364 1 9 -37.9175 -57.9123 120.035
2365 1 9 -37.329 -57.702 120.801
2366 1 9 -36.5459 -57.9314 121.219
2367 1 9 -35.7178 -58.3879 121.631
2368 1 9 -36.2396 -59.0264 121.304
2369 1 9 -36.2025 -59.7589 120.633
2370 1 9 -35.7968 -60.5877 120.814
2371 1 9 -34.9898 -60.2022 121.014
2372 1 9 -33.9678 -60.1273 121.246
2373 1 9 -34.1541 -60.8343 121.853
2374 1 9 -33.2524 -61.1997 122.083
2375 1 9 -32.8562 -62.0613 121.866
2376 1 9 -32.4942 -61.4679 121.146
2377 1 9 -31.5822 -61.7792 120.86
2378 1 9 -32.1428 -61.9054 120.184
2379 1 9 -32.497 -62.1501 119.273
2380 1 9 -33.2122 -61.5279 118.997
2381 1 9 -33.5906 -62.3298 118.575
2382 1 9 -32.9631 -62.5299 117.792
2383 1 9 -32.813 -61.8991 117.085
2384 1 9 -32.6906 -61.7498 116.085
2385 1 9 -33.6344 -61.9667 116.222
2386 1 9 -34.461 -61.4397 116.082
2387 1 9 -34.9407 -61.3552 116.874
2388 1 9 -34.3714 -61.7421 117.537
2389 1 9 -34.4653 -62.4945 117.002
2390 1 9 -35.0833 -62.3885 117.701
2391 1 9 -35.1465 -62.8847 118.518
2392 1 9 -35.7586 -63.3691 117.937
2393 1 9 -35.4399 -64.1988 118.292
2394 1 9 -34.7131 -63.8659 117.768
2395 1 9 -34.4568 -64.6836 117.309
2396 1 9 -33.5456 -64.7985 117.773
2397 1 9 -33.4325 -64.4076 116.918
2398 1 9 -32.628 -64.6907 117.236
2399 1 9 -32.2671 -65.0565 118.061
2400 1 9 -32.8889 -65.6257 117.556
2401 1 9 -33.0913 -66.1963 118.3
2402 1 9 -32.717 -67.0621 118.514
2403 1 9 -32.6247 -68.0417 118.583
2404 1 9 -31.8461 -67.5989 118.142
2405 1 9 -32.1231 -67.3692 117.305
2406 1 9 -32.405 -67.6333 116.464
2407 1 9 -31.8619 -68.1021 115.813
2408 1 9 -31.287 -67.474 116.173
2409 1 9 -30.4533 -67.5034 116.768
2410 1 9 -30.359 -66.7044 116.202
2411 1 9 -29.7685 -65.983 116.29
2412 1 9 -28.7882 -66.1955 116.123
2413 1 9 -29.1658 -67.0597 116.205
2414 1 9 -28.1985 -67.1816 116.382
2415 1 9 -27.9761 -67.8667 116.995
2416 1 9 -27.1301 -67.4998 117.357
2417 1 9 -26.9826 -67.5311 116.365
2418 1 9 -27.0893 -68.4159 116.643
2419 1 9 -27.6619 -69.154 116.556
2420 1 9 -28.2732 -68.5396 116.123
2421 1 9 -27.7447 -68.6341 115.411
2422 1 9 -28.6667 -68.4454 115.165
2423 1 9 -29.5288 -68.7923 114.888
2424 1 9 -28.6985 -69.3063 114.879
2425 1 9 -28.0171 -69.7073 115.49
2426 1 9 -28.0785 -70.537 115.911
2427 1 9 -27.4319 -70.8293 115.289
2428 1 9 -26.7256 -71.3944 115.256
2429 1 9 -26.4072 -71.6919 116.133
2430 1 9 -25.6266 -71.3567 115.725
2431 1 9 -25.1545 -70.9994 116.557
2432 1 9 -24.3061 -71.2351 117.027
2433 1 9 -24.2187 -71.7313 116.182
2434 1 9 -24.7368 -72.5439 116.341
2435 1 9 -25.4063 -71.9443 116.753
2436 1 9 -25.6133 -71.9434 117.707
2437 1 9 -25.4756 -72.7479 117.256
2438 1 9 -26.2425 -72.5057 116.757
2439 1 9 -26.1613 -73.2257 116.065
2440 1 9 -27.0732 -72.9787 116.375
2441 1 9 -26.953 -73.2484 117.239
2442 1 9 -27.1806 -74.1672 117.239
2443 1 9 -27.1336 -73.7805 118.14
2444 1 9 -27.9511 -73.7108 118.59
2445 1 9 -27.4289 -73.186 119.238
2446 1 9 -28.1327 -73.7781 119.555
2447 1 9 -27.6658 -74.608 119.829
2448 1 9 -27.4978 -75.1296 118.984
2449 1 9 -28.2858 -75.5792 119.014
2450 1 9 -27.7681 -76.0412 118.39
2451 1 9 -27.0818 -76.6715 118.18
2452 1 9 -26.3525 -77.0786 118.648
2453 1 9 -26.4198 -77.62 117.848
2454 1 9 -26.9637 -77.7854 117.101
2455 1 9 -26.7414 -78.6492 117.416
2456 1 9 -26.0703 -79.0873 117.012
2457 1 9 -25.9899 -79.7924 116.305
2458 1 9 -25.8137 -80.4183 117.021
2459 1 9 -26.2733 -80.5856 117.852
2460 1 9 -25.9478 -81.113 118.599
2461 1 9 -26.4537 -81.6842 119.211
2462 1 9 -26.5114 -82.3577 118.534
2463 1 9 -27.2652 -82.6447 119.055
2464 1 9 -27.312 -83.183 119.849
2465 1 9 -28.0595 -83.6424 120.178
2466 1 9 -28.914 -83.438 120.635
2467 1 9 -29.3607 -83.7418 121.442
2468 1 9 -29.0004 -84.5495 121.888
2469 1 9 -30.0364 -84.6707 122.026
2470 1 9 -30.7953 -84.4353 122.557
2471 1 9 -30.454 -83.6439 122.012
2472 1 9 -31.1408 -84.2236 121.641
2473 1 9 -31.3563 -83.2629 121.45
2474 1 9 -32.0591 -83.8175 121.285
2475 1 9 -32.1229 -83.2122 122.098
2476 1 9 -31.9176 -82.4034 121.622
2477 1 9 -32.7903 -82.4076 121.243
2478 1 9 -33.3898 -82.5809 122.008
2479 1 9 -33.3228 -82.0688 122.793
2480 1 9 -32.9162 -82.9033 122.891
2481 1 9 -32.5488 -83.6153 123.462
2482 1 9 -32.9753 -83.2086 124.208
2483 1 9 -33.843 -82.9653 123.971
2484 1 9 -33.903 -83.0506 124.972
2485 1 9 -33.8074 -83.1674 125.99
2486 1 9 -32.9341 -82.985 125.575
2487 1 9 -32.7588 -83.1038 126.487
2488 1 9 -31.7768 -82.9117 126.463
2489 1 9 -30.9359 -83.1569 126.077
2490 1 9 -30.94 -82.6846 125.236
2491 1 9 -31.9317 -82.8675 125.155
2492 1 9 -32.2201 -82.1497 125.696
2493 1 9 -31.9025 -81.2712 125.995
2494 1 9 -32.767 -81.4571 126.381
2495 1 9 -33.0877 -81.3157 127.202
2496 1 9 -33.2315 -82.2694 127.553
2497 1 9 -33.2493 -81.9275 128.451
2498 1 9 -32.4635 -81.8056 128.917
2499 1 9 -33.2484 -81.8426 129.524
2500 1 9 -32.6636 -81.2326 130.038
2501 1 9 -31.7465 -81.3451 129.757
2502 1 9 -31.1989 -81.7287 129.084
2503 1 9 -31.7257 -82.4635 128.896
2504 1 9 -30.9716 -83.0325 128.949
2505 1 9 -30.1778 -83.6169 129.03
2506 1 9 -30.8543 -84.0576 129.588
2507 1 9 -31.7816 -84.1825 129.53
2508 1 9 -31.6393 -84.0278 128.547
2509 1 9 -32.5192 -83.8414 128.249
2510 1 9 -32.6378 -82.9294 128.394
2511 1 9 -33.3625 -83.4259 128.808
2512 1 9 -33.0657 -84.3355 128.876
2513 1 9 -32.5087 -85.0821 128.538
2514 1 9 -32.9259 -84.9273 127.67
2515 1 9 -32.6813 -84.4161 126.903
2516 1 9 -33.6047 -84.3929 126.725
2517 1 9 -33.9273 -84.2357 125.854
2518 1 9 -33.4332 -84.1062 125.035
2519 1 9 -32.54 -83.8646 125.3
2520 1 9 -32.0084 -84.2598 125.981
2521 1 9 -31.0721 -84.4448 125.998
2522 1 9 -31.0253 -85.3655 126.344
2523 1 9 -30.4466 -85.939 126.865
2524 1 9 -29.939 -86.492 127.49
2525 1 9 -30.1651 -87.3402 127.794
2526 1 9 -29.6845 -86.9008 128.57
2527 1 9 -30.3227 -86.4204 129.118
2528 1 9 -30.3326 -86.4774 130.045
2529 1 9 -29.9652 -85.5996 129.687
2530 1 9 -29.2267 -86.2359 130.055
2531 1 9 -28.4066 -86.2176 130.503
2532 1 9 -27.9696 -86.5768 129.651
2533 1 9 -28.2555 -86.6021 128.762
2534 1 9 -28.9815 -87.0496 129.165
2535 1 9 -29.2656 -87.9353 129.623
2536 1 9 -29.3698 -87.3656 130.371
2537 1 9 -28.7768 -88.0643 130.621
2538 1 9 -27.9895 -87.8913 131.148
2539 1 9 -27.2373 -88.5311 131.093
2540 1 9 -27.7165 -88.6995 130.312
2541 1 9 -28.1458 -89.0157 129.48
2542 1 9 -27.956 -88.176 129.127
2543 1 9 -28.098 -87.581 129.848
2544 1 9 -27.2429 -87.6023 129.456
2545 1 9 -27.0847 -87.0766 130.347
2546 1 9 -27.5708 -86.4997 131.001
2547 1 9 -27.9145 -85.633 131.225
2548 1 9 -28.6487 -85.1288 130.821
2549 1 9 -29.2442 -84.8828 131.624
2550 1 9 -28.859 -85.4635 132.266
2551 1 9 -27.9752 -85.2421 132.315
2552 1 9 -28.1258 -86.1922 132.036
2553 1 9 -27.3168 -86.7665 132.047
2554 1 9 -26.3512 -86.8359 131.828
2555 1 9 -26.2833 -85.8383 132.043
2556 1 9 -25.3705 -85.8225 132.158
2557 1 9 -25.6524 -86.6494 132.604
2558 1 9 -26.0798 -85.9202 133.165
2559 1 9 -25.4076 -86.4724 133.71
2560 1 9 -25.593 -85.9395 134.478
2561 1 9 -26.2584 -86.402 135.052
2562 1 9 -26.9658 -86.6476 135.64
2563 1 9 -27.0403 -87.5722 135.726
2564 1 9 -26.8149 -87.9641 136.591
2565 1 9 -26.4773 -87.1144 136.541
2566 1 9 -25.9395 -86.3884 136.202
2567 1 9 -26.686 -85.7617 136.003
2568 1 9 -27.0937 -85.0433 135.325
2569 1 9 -26.3464 -84.4029 135.204
2570 1 9 -26.2639 -83.5515 135.669
2571 1 9 -25.3009 -83.4671 135.832
2572 1 9 -24.474 -83.0344 135.676
2573 1 9 -23.9923 -82.3388 136.149
2574 1 9 -24.1282 -82.153 137.035
2575 1 9 -24.6352 -81.4678 137.489
2576 1 9 -24.2111 -80.8674 138.135
2577 1 9 -23.5371 -80.2568 137.621
2578 1 9 -23.3372 -81.0273 137.095
2579 1 9 -23.2105 -81.8355 137.551
2580 1 9 -22.8412 -82.6382 137.629
2581 1 9 -23.7485 -82.8484 137.806
2582 1 9 -24.2594 -82.1137 138.071
2583 1 9 -24.7931 -82.0619 138.872
2584 1 9 -25.6495 -81.8803 139.222
2585 1 9 -25.7025 -81.0032 138.854
2586 1 9 -25.8827 -80.08 138.602
2587 1 9 -26.4337 -79.3028 138.434
2588 1 9 -26.7705 -78.9806 137.506
2589 1 9 -25.8599 -79.0201 137.282
2590 1 9 -25.0159 -78.7051 137.695
2591 1 9 -24.6351 -79.5905 137.732
2592 1 9 -24.7844 -79.6294 136.778
2593 1 9 -25.6331 -79.9902 136.747
2594 1 9 -25.7012 -80.7347 137.34
2595 1 9 -25.7555 -81.4842 136.817
2596 1 9 -26.4473 -81.7836 137.385
2597 1 9 -26.4957 -82.6911 137.038
2598 1 9 -26.987 -82.7981 137.903
2599 1 9 -27.5112 -82.0692 138.13
2600 1 9 -27.2794 -81.7491 139.008
2601 1 9 -26.7439 -81.034 139.406
2602 1 9 -26.8842 -80.8924 140.369
2603 1 9 -27.7151 -80.3659 140.255
2604 1 9 -27.7306 -81.163 139.743
2605 1 9 -28.5561 -80.6474 139.558
2606 1 9 -29.1453 -81.3728 139.293
2607 1 9 -28.3273 -81.5335 138.821
2608 1 9 -28.3385 -81.9617 139.702
2609 1 9 -27.9586 -82.8367 139.637
2610 1 9 -27.9273 -82.8919 138.694
2611 1 9 -28.3374 -83.5169 138.028
2612 1 9 -27.859 -83.0207 137.388
2613 1 9 -27.7907 -83.2502 136.503
2614 1 9 -28.1521 -83.9374 135.948
2615 1 9 -27.9193 -84.7759 136.304
2616 1 9 -28.4703 -84.9078 137.108
2617 1 9 -29.2242 -85.4926 137.283
2618 1 9 -29.9354 -85.5189 137.884
2619 1 9 -30.8665 -85.384 137.933
2620 1 9 -30.8014 -86.3042 137.676
2621 1 9 -30.2963 -86.7572 136.97
2622 1 9 -30.2463 -86.923 136.057
2623 1 9 -30.7553 -87.7902 136.242
2624 1 9 -31.0764 -88.5461 135.742
2625 1 9 -31.797 -88.9233 135.26
2626 1 9 -32.724 -89.183 135.206
2627 1 9 -32.3216 -88.9275 134.456
2628 1 9 -31.8956 -89.7711 134.594
2629 1 9 -30.9811 -89.9561 134.438
2630 1 9 -31.1243 -89.0121 134.295
2631 1 9 -31.1968 -88.8016 133.334
2632 1 9 -31.7766 -89.5858 133.15
2633 1 9 -32.137 -90.3927 133.414
2634 1 9 -32.3357 -90.9506 134.212
2635 1 9 -32.3091 -91.8665 134.721
2636 1 9 -31.4066 -91.5386 134.813
2637 1 9 -31.1495 -92.421 134.67
2638 1 9 -31.9616 -93.0766 134.579
2639 1 9 -32.2954 -93.9667 134.731
2640 1 9 -31.6722 -93.991 133.927
2641 1 9 -31.0615 -94.0199 134.762
2642 1 9 -30.3298 -93.3736 134.887
2643 1 9 -29.8153 -93.7506 135.578
2644 1 9 -29.5144 -93.7025 136.522
2645 1 9 -29.2188 -92.9413 137.039
2646 1 9 -29.604 -92.7029 136.225
2647 1 9 -28.9885 -91.9928 136.523
2648 1 9 -29.26 -91.1104 136.767
2649 1 9 -28.6979 -90.4762 136.219
2650 1 9 -28.619 -91.27 135.673
2651 1 9 -27.9491 -91.9232 135.836
2652 1 9 -28.0179 -92.4316 136.659
2653 1 9 -27.5995 -91.6376 137.078
2654 1 9 -27.551 -91.3724 138.033
2655 1 9 -28.3686 -91.0294 137.804
2656 1 9 -27.8542 -90.2263 137.593
2657 1 9 -27.7718 -89.7788 136.712
2658 1 9 -27.1318 -89.1851 136.216
2659 1 9 -26.8676 -89.37 137.174
2660 1 9 -26.5961 -88.4864 137.384
2661 1 9 -27.5095 -88.6172 136.983
2662 1 9 -27.6829 -89.1399 137.807
2663 1 9 -28.1492 -89.0267 138.588
2664 1 9 -27.6016 -88.525 139.199
2665 1 9 -27.3491 -88.0989 140.023
2666 1 9 -27.7544 -88.8983 140.282
2667 1 9 -28.6155 -88.4295 140.209
2668 1 9 -28.692 -87.9135 139.401
2669 1 9 -28.2794 -87.7094 138.573
2670 1 9 -27.6339 -87.5003 137.947
2671 1 9 -26.6752 -87.3716 137.727
2672 1 9 -27.204 -86.5325 137.732
2673 1 9 -27.5257 -86.3429 136.89
2674 1 9 -27.3714 -85.4391 136.952
2675 1 9 -27.2623 -84.8807 137.691
2676 1 9 -26.6327 -84.3983 137.167
2677 1 9 -26.3931 -83.523 137.521
2678 1 9 -25.4859 -83.439 137.084
2679 1 9 -25.0681 -82.5688 137.169
2680 1 9 -25.6587 -82.6688 136.408
2681 1 9 -25.0234 -82.0004 135.983
2682 1 9 -25.7056 -81.9728 135.235
2683 1 9 -26.4387 -81.4035 135.559
2684 1 9 -26.0634 -80.5882 135.914
2685 1 9 -26.9611 -80.6613 136.406
2686 1 9 -27.7098 -80.4149 135.944
2687 1 9 -28.1043 -80.6765 136.779
2688 1 9 -28.1718 -79.741 136.949
2689 1 9 -28.1445 -80.2037 137.765
2690 1 9 -27.9382 -79.4394 138.258
2691 1 9 -28.5564 -78.6199 138.156
2692 1 9 -29.4026 -79.1295 138.068
2693 1 9 -29.2036 -78.5514 137.393
2694 1 9 -29.4662 -78.0097 136.62
2695 1 9 -29.5918 -78.3214 135.71
2696 1 9 -29.4224 -77.3468 135.678
2697 1 9 -30.3947 -77.5572 136.087
2698 1 9 -30.7727 -77.7046 135.174
2699 1 9 -30.1971 -78.1803 134.519
2700 1 9 -29.4644 -77.7065 134.144
2701 1 9 -29.0885 -76.9705 134.696
2702 1 9 -28.3385 -77.5452 134.768
2703 1 9 -28.1255 -77.8196 133.881
2704 1 9 -28.0759 -78.7768 133.744
2705 1 9 -28.6341 -78.2995 133.135
2706 1 9 -29.216 -78.7573 133.724
2707 1 9 -28.5796 -79.5369 133.416
2708 1 9 -28.7555 -80.16 134.13
2709 1 9 -29.1029 -80.397 133.216
2710 1 9 -29.7245 -79.808 133.661
2711 1 9 -30.426 -79.387 134.19
2712 1 9 -30.4719 -79.2757 133.245
2713 1 9 -30.9762 -78.4858 133.479
2714 1 9 -31.4934 -78.8707 132.74
2715 1 9 -32.0488 -78.2589 133.251
2716 1 9 -31.5706 -77.5308 132.936
2717 1 9 -30.855 -76.9962 133.192
2718 1 9 -31.286 -76.4443 133.945
2719 1 9 -30.7056 -76.8995 134.57
2720 1 9 -29.8935 -76.4416 134.765
2721 1 9 -29.6429 -75.853 134.071
2722 1 9 -29.8979 -76.6015 133.625
2723 1 9 -29.7458 -77.0759 132.839
2724 1 9 -30.0329 -77.6225 131.931
2725 1 9 -29.3563 -77.2614 131.395
2726 1 9 -29.9627 -76.9793 130.691
2727 1 9 -28.9881 -77.0295 130.434
2728 1 9 -29.5139 -77.4146 129.742
2729 1 9 -29.6024 -78.2519 130.141
2730 1 9 -29.7776 -79.1807 129.88
2731 1 9 -30.0596 -79.5671 130.719
2732 1 9 -29.3512 -79.8234 131.219
2733 1 9 -28.4162 -80.0828 131.059
2734 1 9 -28.384 -80.658 130.278
2735 1 9 -29.2596 -80.5113 130.579
2736 1 9 -28.9588 -79.9588 129.901
2737 1 9 -28.1046 -79.8225 129.488
2738 1 9 -28.0675 -79.252 128.729
2739 1 9 -28.0088 -78.3905 129.085
2740 1 9 -28.478 -78.4966 129.945
2741 1 9 -28.9794 -79.1684 130.494
2742 1 9 -28.3494 -78.7502 131.059
2743 1 9 -28.568 -77.7693 131.009
2744 1 9 -28.7325 -77.8835 131.983
2745 1 9 -28.8357 -77.3002 132.758
2746 1 9 -28.5053 -76.9406 131.954
2747 1 9 -27.7382 -77.2006 131.435
2748 1 9 -27.1157 -77.7121 131.906
2749 1 9 -27.3025 -78.5412 132.25
2750 1 9 -27.2654 -78.9864 131.456
2751 1 9 -27.4299 -78.5435 130.63
2752 1 9 -26.5927 -78.1792 130.898
2753 1 9 -26.5947 -77.3689 130.375
2754 1 9 -26.5199 -78.0054 129.605
2755 1 9 -25.7789 -77.8108 129.073
2756 1 9 -25.061 -78.3857 129.173
2757 1 9 -24.7355 -79.1962 129.598
2758 1 9 -24.1945 -78.9655 128.875
2759 1 9 -24.5187 -79.8368 128.56
2760 1 9 -23.9177 -79.9694 129.263
2761 1 9 -23.8527 -80.8708 128.743
2762 1 9 -23.6933 -81.4868 128.026
2763 1 9 -23.6773 -82.1919 127.28
2764 1 9 -23.2496 -81.3787 126.911
2765 1 9 -23.0472 -80.5128 126.605
2766 1 9 -23.0038 -80.3737 127.54
2767 1 9 -22.0769 -80.3772 127.811
2768 1 9 -21.7375 -80.0647 126.935
2769 1 9 -22.0243 -80.9293 126.743
2770 1 9 -21.9167 -81.8983 126.707
2771 1 9 -21.0795 -81.3753 126.712
2772 1 9 -20.6501 -81.8817 126.045
2773 1 9 -20.7611 -82.5383 126.709
2774 1 9 -19.8317 -82.4145 126.875
2775 1 9 -19.4771 -82.8788 127.692
2776 1 9 -20.1369 -83.6412 127.672
2777 1 9 -21.054 -83.8254 127.77
2778 1 9 -21.9306 -83.6741 128.139
2779 1 9 -21.8508 -84.2707 127.416
2780 1 9 -21.8598 -83.6198 126.698
2781 1 9 -21.1948 -84.3304 126.428
2782 1 9 -20.6783 -83.6664 125.945
2783 1 9 -20.0286 -84.2403 126.512
2784 1 9 -19.4875 -84.2037 127.243
2785 1 9 -18.4742 -84.2057 127.152
2786 1 9 -17.6622 -83.7042 126.948
2787 1 9 -17.4717 -82.7626 126.867
2788 1 9 -17.0287 -82.2367 126.237
2789 1 9 -17.8254 -82.6236 125.845
2790 1 9 -18.2611 -81.877 125.503
2791 1 9 -18.609 -81.1335 125.065
2792 1 9 -18.4248 -81.1028 124.13
2793 1 9 -19.0416 -80.385 124.465
2794 1 9 -19.3584 -80.0249 123.698
2795 1 9 -18.9441 -79.229 123.89
2796 1 9 -18.1436 -78.8263 123.571
2797 1 9 -18.6644 -78.2509 123.105
2798 1 9 -18.3465 -77.7645 123.973
2799 1 9 -18.469 -77.1077 124.708
2800 1 9 -19.383 -77.0669 124.47
2801 1 9 -19.2253 -77.3083 123.54
2802 1 9 -19.6163 -78.1474 123.379
2803 1 9 -20.3769 -78.5761 123.01
2804 1 9 -19.8297 -79.0656 122.368
2805 1 9 -18.9388 -79.1983 122.024
2806 1 9 -18.9307 -78.2741 121.662
2807 1 9 -19.8887 -78.5187 121.344
2808 1 9 -20.3501 -78.115 120.589
2809 1 9 -20.7772 -77.3243 120.812
2810 1 9 -20.1377 -77.1699 120.113
2811 1 9 -19.7892 -76.6169 120.854
2812 1 9 -19.1348 -77.1297 121.258
2813 1 9 -19.4114 -76.4048 121.832
2814 1 9 -20.1519 -76.1511 122.343
2815 1 9 -19.9942 -77.044 122.695
2816 1 9 -19.9862 -77.8032 122.163
2817 1 9 -20.8947 -77.6062 122.465
2818 1 9 -21.7071 -77.5428 123.007
2819 1 9 -21.2648 -77.0033 123.663
2820 1 9 -21.9489 -77.01 124.399
2821 1 9 -21.4693 -76.7109 125.185
2822 1 9 -21.3608 -77.0845 126.083
2823 1 9 -21.021 -77.0282 127
2824 1 9 -21.0222 -77.6905 127.716
2825 1 9 -21.7226 -77.1167 128.011
2826 1 9 -22.2475 -76.69 127.317
2827 1 9 -22.2753 -77.317 126.575
2828 1 9 -23.0075 -77.5406 127.171
2829 1 9 -23.3858 -76.718 126.968
2830 1 9 -24.3072 -76.7113 126.7
2831 1 9 -25.1673 -76.2664 126.505
2832 1 9 -24.7339 -75.5838 126.021
2833 1 9 -24.0306 -74.9924 125.867
2834 1 9 -24.537 -74.2249 126.307
2835 1 9 -25.1374 -74.3376 127.124
2836 1 9 -25.3797 -74.3778 128.052
2837 1 9 -25.5239 -73.9943 128.943
2838 1 9 -25.4621 -73.0143 128.965
2839 1 9 -24.5389 -73.3773 128.908
2840 1 9 -24.8243 -73.0028 128.007
2841 1 9 -25.5525 -72.9155 127.349
2842 1 9 -26.0705 -73.5259 126.815
2843 1 9 -25.6779 -72.8257 126.302
2844 1 9 -25.8558 -71.9534 126.534
2845 1 9 -26.4845 -72.3641 125.89
2846 1 9 -27.2078 -71.873 126.421
2847 1 9 -26.8395 -72.6359 126.868
2848 1 9 -27.5144 -73.0784 127.349
2849 1 9 -28.1947 -73.2931 128.008
2850 1 9 -27.4308 -73.4113 128.688
2851 1 9 -27.3425 -74.0939 129.398
2852 1 9 -26.5572 -73.5588 129.464
2853 1 9 -26.6327 -74.0797 130.254
2854 1 9 -25.9696 -74.7033 130.076
2855 1 9 -25.2975 -74.9985 129.421
2856 1 9 -24.6062 -75.2613 130.132
2857 1 9 -24.135 -75.2908 129.252
2858 1 9 -24.6362 -75.8062 128.595
2859 1 9 -24.8017 -76.1927 129.4
2860 1 9 -24.4238 -77.0273 129.752
2861 1 9 -25.2807 -77.0295 129.992
2862 1 9 -25.6497 -77.2452 130.869
2863 1 9 -25.5113 -77.9693 130.251
2864 1 9 -25.4962 -78.8245 130.66
2865 1 9 -25.9039 -79.7285 130.78
2866 1 9 -25.3589 -79.2956 131.432
2867 1 9 -25.7689 -80.0981 131.815
2868 1 9 -25.9366 -79.3674 132.396
2869 1 9 -26.678 -79.6586 132.955
2870 1 9 -26.8917 -79.9897 132.086
2871 1 9 -26.7541 -80.9125 131.974
2872 1 9 -27.4809 -80.5836 131.394
2873 1 9 -26.7308 -80.9521 130.974
2874 1 9 -26.6094 -81.598 130.137
2875 1 9 -26.6604 -81.2392 129.221
2876 1 9 -27.5868 -81.0113 129.157
2877 1 9 -27.3321 -80.586 128.368
2878 1 9 -27.1432 -81.3425 127.699
2879 1 9 -26.9373 -82.2757 127.889
2880 1 9 -27.8164 -82.6773 127.955
2881 1 9 -28.237 -81.8081 128.031
2882 1 9 -28.3764 -81.0043 128.558
2883 1 9 -28.4175 -80.0684 128.172
2884 1 9 -27.8005 -79.4429 127.767
2885 1 9 -27.4742 -79.2574 126.936
2886 1 9 -27.0107 -80.0619 126.779
2887 1 9 -26.1301 -80.3247 126.469
2888 1 9 -25.8275 -79.6193 126.999
2889 1 9 -25.8421 -79.1375 126.179
2890 1 9 -24.8725 -78.8736 126.168
2891 1 9 -24.3458 -79.4349 125.53
2892 1 9 -24.6065 -80.372 125.442
2893 1 9 -24.307 -80.3641 126.374
2894 1 9 -24.1763 -80.4283 127.341
2895 1 9 -24.3852 -79.5608 127.005
2896 1 9 -24.5554 -78.5745 127.082
2897 1 9 -25.4936 -78.8382 127.412
2898 1 9 -25.4752 -77.9012 127.668
2899 1 9 -25.3147 -77.8608 126.689
2900 1 9 -24.8135 -77.7524 125.875
2901 1 9 -25.0063 -77.3705 125.022
2902 1 9 -25.9618 -77.5789 125.127
2903 1 9 -25.3557 -78.3586 125.285
2904 1 9 -25.9641 -78.6201 124.616
2905 1 9 -26.8385 -78.4965 125.046
2906 1 9 -27.3173 -78.8806 125.797
2907 1 9 -27.4453 -78.0598 126.224
2908 1 9 -28.1529 -78.6095 126.612
2909 1 9 -28.8261 -77.9685 126.812
2910 1 9 -29.0152 -78.1565 125.92
2911 1 9 -29.7481 -77.4919 126.084
2912 1 9 -29.9825 -78.4109 126.033
2913 1 9 -29.8514 -78.2737 126.958
2914 1 9 -30.7499 -78.5209 126.713
2915 1 9 -30.773 -77.5484 126.716
2916 1 9 -30.857 -76.5532 126.609
2917 1 9 -31.7576 -76.7944 126.945
2918 1 9 -32.3077 -77.1642 127.674
2919 1 9 -31.6737 -77.7022 128.167
2920 1 9 -32.3592 -78.2386 127.723
2921 1 9 -32.8797 -77.9544 128.514
2922 1 9 -33.5567 -78.4255 129.045
2923 1 9 -34.2792 -78.6849 128.456
2924 1 9 -34.8729 -79.242 128.014
2925 1 9 -35.2068 -79.2942 127.103
2926 1 9 -34.7264 -79.7525 126.422
2927 1 9 -35.5315 -80.3791 126.302
2928 1 9 -34.7185 -80.8422 126.387
2929 1 9 -33.7871 -81.1681 126.2
2930 1 9 -33.8778 -82.0101 126.65
2931 1 9 -34.1177 -82.0349 125.709
2932 1 9 -33.4176 -82.0827 124.926
2933 1 9 -33.8771 -81.2189 124.941
2934 1 9 -34.6293 -80.6583 125.066
2935 1 9 -35.0422 -81.0361 124.146
2936 1 9 -34.4213 -81.7721 123.939
2937 1 9 -34.2062 -81.4754 123.088
2938 1 9 -34.494 -82.3555 123.234
2939 1 9 -35.0926 -82.826 123.82
2940 1 9 -35.6253 -82.9787 124.584
2941 1 9 -36.2418 -82.5255 123.976
2942 1 9 -36.9767 -82.9583 123.57
2943 1 9 -37.2861 -83.8627 123.725
2944 1 9 -37.9862 -84.182 123.099
2945 1 9 -37.0843 -84.4858 122.84
2946 1 9 -37.2662 -83.6165 122.429
2947 1 9 -38.02 -83.395 121.902
2948 1 9 -37.6632 -83.9429 121.172
2949 1 9 -37.5114 -84.0191 120.249
2950 1 9 -37.0344 -83.2632 120.627
2951 1 9 -37.7316 -82.6071 120.867
2952 1 9 -38.093 -82.4537 121.732
2953 1 9 -38.9086 -82.7146 122.118
2954 1 9 -39.481 -83.5158 122.282
2955 1 9 -40.1546 -83.0131 122.749
2956 1 9 -40.6556 -83.7454 123.072
2957 1 9 -41.5697 -83.7149 122.7
2958 1 9 -41.8203 -84.7028 122.644
2959 1 9 -42.7056 -84.4342 122.431
2960 1 9 -42.5905 -85.3053 122.974
2961 1 9 -43.0779 -86.0251 122.553
2962 1 9 -43.592 -85.5096 121.937
2963 1 9 -42.6632 -85.7377 121.716
2964 1 9 -41.9317 -85.1308 121.514
2965 1 9 -41.7487 -85.9058 122.077
2966 1 9 -41.2799 -85.9579 122.872
2967 1 9 -41.7021 -86.7712 122.572
2968 1 9 -42.2368 -86.7425 123.407
2969 1 9 -42.2502 -87.2945 124.235
2970 1 9 -43.0885 -87.0416 124.497
2971 1 9 -43.9521 -87.3151 124.12
2972 1 9 -44.8974 -87.1106 124.062
2973 1 9 -45.574 -87.745 124.064
2974 1 9 -46.153 -88.2248 124.671
2975 1 9 -45.6282 -88.9104 125.083
2976 1 9 -45.0422 -89.0349 125.84
2977 1 9 -44.4284 -88.6369 125.234
2978 1 9 -44.1477 -88.4747 126.127
2979 1 9 -44.399 -88.5548 127.056
2980 1 9 -43.9108 -89.4057 126.893
2981 1 9 -43.6724 -90.2898 126.684
2982 1 9 -44.5225 -90.3897 127.1
2983 1 9 -44.3849 -90.7517 127.953
2984 1 9 -43.5508 -90.3095 127.86
2985 1 9 -43.7816 -90.6035 128.739
2986 1 9 -44.2144 -89.7416 128.625
2987 1 9 -44.9967 -90.2939 128.665
2988 1 9 -45.7197 -90.7404 129.143
2989 1 9 -45.0048 -90.7882 129.72
2990 1 9 -45.6693 -90.2898 130.233
2991 1 9 -45.3125 -89.3769 130.051
2992 1 9 -44.5004 -89.8407 129.993
2993 1 9 -43.8285 -90.4927 129.902
2994 1 9 -43.0722 -90.2054 130.44
2995 1 9 -42.179 -89.8384 130.449
2996 1 9 -42.7145 -89.3405 131.025
2997 1 9 -43.3004 -88.7553 130.443
2998 1 9 -42.4392 -88.4857 129.981
2999 1 9 -42.1988 -87.927 130.844
3000 1 9 -41.3746 -88.1233 131.354
3001 1 9 -41.5492 -88.8799 132.001
3002 1 9 -41.6177 -89.6044 131.405
3003 1 9 -41.6294 -90.461 131.965
3004 1 9 -42.0004 -91.3386 132.313
3005 1 9 -41.7968 -92.1848 131.936
3006 1 9 -42.3708 -92.9648 132.103
3007 1 9 -42.0184 -92.729 133.075
3008 1 9 -41.139 -92.3943 132.868
3009 1 9 -40.5937 -92.0556 133.634
3010 1 9 -41.2795 -91.4736 133.244
3011 1 9 -40.4769 -91.5724 132.748
3012 1 9 -40.8425 -91.1242 131.882
3013 1 9 -40.5834 -90.299 132.131
3014 1 9 -41.051 -90.1477 132.997
3015 1 9 -41.5378 -89.3508 133.015
3016 1 9 -42.0678 -88.7978 133.629
3017 1 9 -41.8777 -88.3059 132.804
3018 1 9 -41.586 -87.8149 133.553
3019 1 9 -42.073 -86.9887 133.268
3020 1 9 -42.2827 -87.3067 132.394
3021 1 9 -42.7146 -86.4012 132.508
3022 1 9 -43.03 -86.9455 131.759
3023 1 9 -43.7407 -86.3076 131.589
3024 1 9 -43.2583 -85.7521 130.986
3025 1 9 -43.3499 -85.9706 130.076
3026 1 9 -44.3335 -85.8636 129.808
3027 1 9 -43.9817 -86.7493 130.014
3028 1 9 -43.8341 -87.6837 129.917
3029 1 9 -44.7521 -87.5233 129.762
3030 1 9 -45.512 -87.1207 130.1
3031 1 9 -46.2512 -87.5318 129.46
3032 1 9 -46.0061 -86.782 128.776
3033 1 9 -46.2473 -87.5211 128.22
3034 1 9 -45.7096 -88.0468 128.744
3035 1 9 -44.896 -88.5752 128.566
3036 1 9 -45.2947 -88.1093 127.755
3037 1 9 -46.0871 -88.4062 127.235
3038 1 9 -46.9884 -88.5981 127.414
3039 1 9 -47.3582 -87.8662 126.872
3040 1 9 -47.112 -87.2984 127.592
3041 1 9 -47.7132 -87.8466 128.135
3042 1 9 -48.5417 -87.9223 127.556
3043 1 9 -48.3417 -88.3572 126.718
3044 1 9 -48.0523 -89.2088 126.452
3045 1 9 -48.0933 -90.0145 125.899
3046 1 9 -47.5774 -90.5765 126.441
3047 1 9 -46.7675 -90.0142 126.38
3048 1 9 -46.0986 -90.5257 126.883
3049 1 9 -46.5215 -91.2557 127.348
3050 1 9 -47.1872 -91.8911 127.449
3051 1 9 -46.38 -92.3152 127.714
3052 1 9 -46.773 -92.8966 127.049
3053 1 9 -46.0066 -93.4089 127.179
3054 1 9 -46.2725 -94.1871 127.69
3055 1 9 -45.3141 -94.4979 127.671
3056 1 9 -45.856 -95.2447 128.041
3057 1 9 -45.8527 -95.0872 128.94
3058 1 9 -45.1136 -95.2554 129.539
3059 1 9 -45.3637 -96.1935 129.412
3060 1 9 -46.3001 -96.3626 129.201
3061 1 9 -47.106 -96.6945 129.636
3062 1 9 -47.3815 -95.862 130.016
3063 1 9 -47.7542 -96.5328 130.658
3064 1 9 -48.128 -97.279 130.138
3065 1 9 -47.8146 -97.7782 129.302
3066 1 9 -47.6895 -98.6262 128.951
3067 1 9 -47.4431 -99.5523 129.125
3068 1 9 -47.9112 -100.393 128.966
3069 1 9 -48.1694 -101.283 129.267
3070 1 9 -48.8786 -101.043 129.914
3071 1 9 -49.7251 -101.132 129.552
3072 1 9 -50.489 -101.676 129.823
3073 1 9 -50.5999 -102.287 129.046
3074 1 9 -50.8831 -102.119 128.153
3075 1 9 -51.716 -102.372 128.588
3076 1 9 -51.9364 -103.222 128.162
3077 1 9 -52.8898 -103.135 128.266
3078 1 9 -52.6953 -102.602 127.488
3079 1 9 -52.4358 -101.84 128.099
3080 1 9 -52.6886 -101.476 128.949
3081 1 9 -53.4313 -101.018 129.259
3082 1 9 -54.2449 -101.552 129.143
3083 1 9 -54.2768 -102.483 129.365
3084 1 9 -54.0742 -103.369 129.356
3085 1 9 -53.7692 -102.94 130.197
3086 1 9 -54.3286 -102.199 130.504
3087 1 9 -53.605 -101.569 130.253
3088 1 9 -53.6544 -101.382 131.181
3089 1 9 -53.0387 -102.021 131.533
3090 1 9 -53.2858 -102.925 131.647
3091 1 9 -52.7701 -103.499 131.053
3092 1 9 -52.4179 -104.14 130.442
3093 1 9 -53.251 -104.18 129.924
3094 1 9 -54.0011 -104.438 129.331
3095 1 9 -53.1455 -104.315 128.871
3096 1 9 -52.2134 -104.019 128.676
3097 1 9 -51.8991 -103.425 129.365
3098 1 9 -51.7255 -102.966 130.182
3099 1 9 -51.6148 -103.298 131.066
3100 1 9 -51.5209 -104.048 131.7
3101 1 9 -52.1825 -104.75 132.013
3102 1 9 -52.9208 -104.102 132.001
3103 1 9 -53.834 -103.966 132.281
3104 1 9 -54.3106 -103.412 132.944
3105 1 9 -53.7786 -103.234 133.705
3106 1 9 -53.427 -104.15 133.819
3107 1 9 -52.6561 -104.078 134.396
3108 1 9 -52.4999 -103.327 133.833
3109 1 9 -51.539 -103.365 133.854
3110 1 9 -51.7854 -103.634 132.978
3111 1 9 -51.4436 -102.726 132.905
3112 1 9 -51.2183 -102.076 132.217
3113 1 9 -52.0871 -101.906 131.932
3114 1 9 -52.8392 -101.602 132.42
3115 1 9 -53.5204 -101.193 133.002
3116 1 9 -52.9592 -101.507 133.691
3117 1 9 -53.4755 -102.202 134.238
3118 1 9 -53.2122 -102.598 135.12
3119 1 9 -54.0622 -102.584 135.515
3120 1 9 -54.3953 -102.253 136.394
3121 1 9 -55.117 -102.863 136.601
3122 1 9 -55.2047 -102.938 135.667
3123 1 9 -55.7322 -102.075 135.48
3124 1 9 -56.6933 -102.037 135.327
3125 1 9 -56.889 -101.166 135.763
3126 1 9 -56.7124 -101.781 136.475
3127 1 9 -56.0518 -101.278 136.937
3128 1 9 -55.4626 -101.161 137.663
3129 1 9 -55.2174 -101.793 138.37
3130 1 9 -55.0407 -101.299 139.183
3131 1 9 -54.3878 -102.007 139.353
3132 1 9 -54.1243 -102.779 138.997
3133 1 9 -54.5053 -103.06 139.891
3134 1 9 -55.3805 -102.985 139.463
3135 1 9 -55.8019 -102.132 139.437
3136 1 9 -56.369 -102.734 138.904
3137 1 9 -57.1143 -103.196 138.563
3138 1 9 -57.3088 -102.639 137.847
3139 1 9 -57.7755 -103.002 137.08
3140 1 9 -58.5437 -102.587 137.416
3141 1 9 -59.4049 -102.154 137.439
3142 1 9 -59.9918 -101.487 137.756
3143 1 9 -60.5666 -102.274 137.646
3144 1 9 -60.7755 -101.827 136.863
3145 1 9 -61.2716 -101.305 136.127
3146 1 9 -61.9547 -101.258 135.502
3147 1 9 -62.195 -102.025 136.043
3148 1 9 -62.8101 -101.599 135.522
3149 1 9 -63.1308 -101.519 136.4
3150 1 9 -63.185 -100.727 136.988
3151 1 9 -62.2058 -100.498 137.431
3152 1 9 -61.6276 -100.317 136.7
3153 1 9 -61.4186 -99.6948 137.4
3154 1 9 -60.7755 -99.8712 138.072
3155 1 9 -60.1993 -99.3733 137.603
3156 1 9 -59.2964 -99.5338 137.191
3157 1 9 -59.6121 -100.17 136.515
3158 1 9 -58.8528 -100.661 136.262
3159 1 9 -59.0451 -101.458 135.756
3160 1 9 -58.8712 -102.231 136.257
3161 1 9 -58.06 -101.654 136.177
3162 1 9 -57.6947 -101.824 137.049
3163 1 9 -57.3024 -101.526 137.882
3164 1 9 -56.9149 -101.043 138.642
3165 1 9 -57.421 -100.259 138.264
3166 1 9 -58.2703 -100.236 138.87
3167 1 9 -57.8175 -99.3587 138.893
3168 1 9 -58.6356 -99.3025 138.347
3169 1 9 -58.7637 -98.3199 138.247
3170 1 9 -58.0334 -98.3807 137.578
3171 1 9 -58.2054 -97.3928 137.43
3172 1 9 -58.9875 -97.2983 137.949
3173 1 9 -58.4404 -96.6279 138.377
3174 1 9 -57.6358 -96.7895 137.875
3175 1 9 -56.9108 -96.6077 137.238
3176 1 9 -56.2906 -96.0037 137.695
3177 1 9 -55.765 -95.5336 137.089
3178 1 9 -55.8436 -95.9015 136.203
3179 1 9 -55.6473 -96.835 136.547
3180 1 9 -55.0312 -97.306 135.887
3181 1 9 -54.3045 -97.1654 136.526
3182 1 9 -53.9523 -96.2888 136.325
3183 1 9 -54.0506 -96.5178 137.28
3184 1 9 -53.4191 -95.796 137.528
3185 1 9 -53.5118 -95.0134 136.906
3186 1 9 -53.1338 -94.1913 137.309
3187 1 9 -53.2013 -94.6331 138.15
3188 1 9 -52.3519 -94.1928 138.37
3189 1 9 -53.0692 -93.5962 138.736
3190 1 9 -52.3516 -93.3564 139.329
3191 1 9 -52.0596 -93.1219 138.45
3192 1 9 -51.7712 -92.2303 138.682
3193 1 9 -51.4138 -92.0734 137.809
3194 1 9 -51.0411 -91.3576 138.488
3195 1 9 -51.9267 -91.1138 138.262
3196 1 9 -52.5696 -90.7779 137.701
3197 1 9 -52.4349 -89.8141 137.735
3198 1 9 -51.8843 -89.4505 137.053
3199 1 9 -52.452 -89.9693 136.582
3200 1 9 -52.5115 -90.5888 135.724
3201 1 9 -53.1727 -89.8204 135.779
3202 1 9 -52.9349 -90.2015 134.893
3203 1 9 -52.6676 -90.9697 134.442
3204 1 9 -52.6486 -91.3375 133.525
3205 1 9 -52.6528 -91.1013 132.62
3206 1 9 -52.7117 -91.4837 131.744
3207 1 9 -53.0742 -92.103 132.367
3208 1 9 -53.5964 -92.4768 133.079
3209 1 9 -53.8077 -93.0447 132.361
3210 1 9 -54.2041 -92.2394 132.065
3211 1 9 -54.9344 -91.5949 132.057
3212 1 9 -54.5233 -90.9136 132.633
3213 1 9 -54.5564 -90.5714 131.667
3214 1 9 -54.1692 -89.688 131.616
3215 1 9 -53.5919 -89.1901 132.26
3216 1 9 -53.0854 -88.4785 131.947
3217 1 9 -53.7684 -88.7645 131.33
3218 1 9 -53.6287 -88.717 130.386
3219 1 9 -53.3543 -88.0549 129.804
3220 1 9 -53.738 -87.2402 129.371
3221 1 9 -54.4046 -87.1866 130.031
3222 2 1 -38.1827 -70.4573 21.9022
3223 2 1 -38.1496 -70.2158 20.8864
3224 2 1 -38.3823 -69.7463 21.5118
3225 2 1 -38.0706 -69.7602 22.1386
3226 2 1 -37.3899 -69.7272 21.5475
3227 2 1 -37.9977 -69.3908 21.0427
3228 2 1 -38.2985 -69.0436 21.9202
3229 2 1 -36.9282 -68.8792 22.0399
3230 2 1 -37.0803 -68.8687 21.1998
3231 2 1 -37.5988 -68.2727 21.1893
3232 2 1 -37.4509 -68.0157 21.8597
3233 2 1 -36.7226 -68.1402 21.6882
3234 2 1 -36.8585 -68.0141 20.7956
3235 2 1 -37.2152 -67.3367 21.2381
3236 2 1 -36.7017 -67.3269 21.746
3237 2 1 -36.2859 -67.3333 21.0524
3238 2 1 -36.2124 -66.6447 20.7814
3239 2 1 -35.7887 -66.835 20.18
3240 2 1 -36.0376 -67.2537 19.6886
3241 2 1 -34.9219 -67.596 19.7402
3242 2 1 -35.472 -67.2683 20.63
3243 2 1 -36.3658 -67.6433 20.4032
3244 2 1 -35.623 -68.2826 19.9285
3245 2 1 -34.9896 -68.2322 20.535
3246 2 1 -35.8361 -68.2017 21.202
3247 2 1 -35.8038 -68.9927 20.4988
3248 2 1 -35.0736 -69.7055 20.8869
3249 2 1 -35.835 -69.2633 21.7673
3250 2 1 -36.366 -68.9035 20.9586
3251 2 1 -36.1595 -69.8938 20.6688
3252 2 1 -35.7705 -70.4986 21.4241
3253 2 1 -36.5702 -69.9023 21.5949
3254 2 1 -37.0757 -69.8772 20.7494
3255 2 1 -36.1885 -71.1262 21.0475
3256 2 1 -36.4958 -70.7787 21.736
3257 2 1 -37.314 -70.8578 21.3561
3258 2 1 -37.1649 -71.7042 21.002
3259 2 1 -37.5281 -70.666 20.4936
3260 2 1 -36.7738 -71.4473 20.2588
3261 2 1 -37.0126 -70.5227 19.4011
3262 2 1 -37.2138 -70.0379 20.0162
3263 2 1 -36.4472 -70.262 20.2273
3264 2 1 -36.3388 -70.5807 19.3382
3265 2 1 -36.8692 -69.6792 19.3071
3266 2 1 -36.593 -69.2195 20.1485
3267 2 1 -35.5306 -69.8568 20.0041
3268 2 1 -35.6242 -69.7453 19.2161
3269 2 1 -35.9081 -68.9615 19.4751
3270 2 1 -34.9519 -69.095 20.2418
3271 2 1 -34.8485 -69.471 19.4466
3272 2 1 -35.1146 -68.9383 18.8904
3273 2 1 -34.8851 -68.3178 19.5438
3274 2 1 -34.2499 -68.6601 19.9289
3275 2 1 -34.0203 -68.8994 19.1613
3276 2 1 -33.2579 -69.1558 19.2947
3277 2 1 -34.0146 -69.5974 20.2511
3278 2 1 -33.6097 -70.1909 20.1918
3279 2 1 -34.0662 -70.3641 20.945
3280 2 1 -34.6437 -70.0772 20.1931
3281 2 1 -34.2878 -70.2065 19.4415
3282 2 1 -34.2107 -71.2442 20.4064
3283 2 1 -35.3757 -70.6652 20.5777
3284 2 1 -35.2898 -70.6411 19.535
3285 2 1 -34.9867 -71.3212 19.6003
3286 2 1 -35.3004 -71.5877 20.3317
3287 2 1 -35.8929 -71.1431 19.9856
3288 2 1 -35.658 -71.2361 19.0211
3289 2 1 -35.3812 -72.2943 19.7999
3290 2 1 -36.1212 -72.0837 20.1344
3291 2 1 -36.4777 -71.7407 19.2925
3292 2 1 -36.2998 -72.7456 19.1683
3293 2 1 -35.9364 -72.0401 18.595
3294 2 1 -35.2523 -72.6287 18.5959
3295 2 1 -34.7147 -72.1611 18.1487
3296 2 1 -35.474 -71.5196 18.3102
3297 2 1 -34.9663 -71.7922 19.1438
3298 2 1 -34.3333 -72.0942 18.8378
3299 2 1 -34.3599 -71.2532 18.3788
3300 2 1 -34.6287 -70.9937 19.1111
3301 2 1 -34.3883 -71.743 19.7314
3302 2 1 -33.7117 -71.4838 18.5983
3303 2 1 -33.6698 -70.433 18.8172
3304 2 1 -33.6966 -70.8399 19.8323
3305 2 1 -33.0481 -71.303 19.615
3306 2 1 -33.0098 -70.7122 18.9666
3307 2 1 -33.1655 -70.1236 19.5566
3308 2 1 -32.7813 -70.6078 20.3535
3309 2 1 -32.3148 -70.9602 19.9276
3310 2 1 -32.3316 -71.1193 20.734
3311 2 1 -33.1037 -71.3745 20.535
3312 2 1 -32.2542 -72.2887 20.7111
3313 2 1 -33.3057 -72.1812 20.785
3314 2 1 -33.6044 -71.8704 20.1453
3315 2 1 -32.8946 -72.2785 19.759
3316 2 1 -33.2617 -73.0299 20.1398
3317 2 1 -34.2566 -72.6704 20.0566
3318 2 1 -33.698 -72.3663 19.2726
3319 2 1 -33.5708 -73.1285 19.2281
3320 2 1 -34.2321 -73.323 19.7955
3321 2 1 -34.6075 -72.8953 19.3154
3322 2 1 -34.0673 -73.0141 18.5709
3323 2 1 -33.9585 -73.8471 18.8043
3324 2 1 -34.8038 -73.7617 19.3553
3325 2 1 -34.9183 -73.3293 18.2213
3326 2 1 -34.4478 -73.7679 17.7014
3327 2 1 -34.1152 -74.4084 18.0584
3328 2 1 -33.913 -74.1855 17.2955
3329 2 1 -33.7777 -73.3377 17.6065
3330 2 1 -33.0995 -73.3783 17.5136
3331 2 1 -33.605 -72.6686 17.7885
3332 2 1 -33.4563 -73.33 18.3538
3333 2 1 -32.7034 -74.002 18.088
3334 2 1 -32.4596 -72.617 18.2279
3335 2 1 -33.0088 -72.3433 18.846
3336 2 1 -32.8194 -73.6487 19.1506
3337 2 1 -31.952 -73.3694 18.8426
3338 2 1 -32.2884 -72.434 19.0361
3339 2 1 -32.4935 -73.0428 19.765
3340 2 1 -32.0763 -73.5305 19.8275
3341 2 1 -31.3928 -73.1837 19.3916
3342 2 1 -31.928 -72.6193 20.2122
3343 2 1 -32.43 -73.0465 20.7446
3344 2 1 -31.5856 -73.7638 20.5763
3345 2 1 -31.8717 -74.3813 20.8881
3346 2 1 -32.5802 -74.0919 20.8383
3347 2 1 -32.9289 -74.6961 20.9466
3348 2 1 -33.3417 -74.2292 20.5441
3349 2 1 -32.7741 -74.0044 20.092
3350 2 1 -32.8398 -75.2444 20.0773
3351 2 1 -33.5773 -75.1855 20.1314
3352 2 1 -33.49 -74.1888 19.5478
3353 2 1 -32.5445 -74.6436 19.4067
3354 2 1 -33.3777 -75.4087 19.4656
3355 2 1 -33.9377 -74.8714 19.1551
3356 2 1 -33.3379 -74.6113 18.4552
3357 2 1 -32.843 -75.2893 18.4801
3358 2 1 -33.5507 -75.9354 18.5689
3359 2 1 -33.8717 -75.3717 17.9906
3360 2 1 -32.9754 -75.2111 17.6878
3361 2 1 -33.2035 -76.0608 17.4431
3362 2 1 -32.7421 -76.6228 17.1339
3363 2 1 -32.2465 -75.7292 17.2695
3364 2 1 -32.6362 -75.7647 17.8876
3365 2 1 -32.3791 -76.8386 18.3064
3366 2 1 -31.8287 -76.3731 18.0074
3367 2 1 -32.0623 -75.4322 18.0387
3368 2 1 -32.5657 -75.9365 18.883
3369 2 1 -31.6783 -76.705 19.0353
3370 2 1 -31.3517 -75.9457 18.9042
3371 2 1 -32.0437 -75.4295 19.4227
3372 2 1 -32.2367 -76.1406 19.7454
3373 2 1 -31.4837 -76.4432 19.908
3374 2 1 -31.2645 -75.5272 19.8727
3375 2 1 -31.8731 -75.1387 20.2976
3376 2 1 -31.93 -76.0872 20.6708
3377 2 1 -30.7027 -75.8407 20.8083
3378 2 1 -31.3652 -75.122 21.0691
3379 2 1 -32.0161 -75.5805 21.7999
3380 2 1 -32.2167 -75.9829 21.3826
3381 2 1 -33.0313 -75.8371 21.2687
3382 2 1 -32.7604 -76.3686 21.839
3383 2 1 -33.3455 -76.9211 21.4793
3384 2 1 -33.6826 -76.4048 20.6253
3385 2 1 -32.9097 -76.3035 20.446
3386 2 1 -32.5485 -76.9762 20.6999
3387 2 1 -33.3945 -77.3759 20.5619
3388 2 1 -33.5214 -76.7515 19.5988
3389 2 1 -32.5258 -77.05 19.7315
3390 2 1 -32.8367 -77.804 19.924
3391 2 1 -33.594 -77.4595 19.5364
3392 2 1 -33.0073 -77.1848 18.986
3393 2 1 -32.191 -77.6872 19.3069
3394 2 1 -33.1794 -78.4422 19.401
3395 2 1 -33.3824 -77.8917 18.5519
3396 2 1 -32.7278 -77.8562 18.2243
3397 2 1 -32.9526 -78.8487 18.1614
3398 2 1 -31.9131 -77.9701 18.5579
3399 2 1 -32.361 -78.9457 19.0387
3400 2 1 -31.2085 -79.1282 19.3106
3401 2 1 -31.5433 -78.2001 19.1161
3402 2 1 -32.0813 -78.2343 19.6996
3403 2 1 -31.8462 -78.8445 20.09
3404 2 1 -31.272 -78.3777 20.1065
3405 2 1 -31.757 -77.4926 20.2721
3406 2 1 -32.0532 -78.2476 20.6606
3407 2 1 -31.2345 -78.7433 20.7434
3408 2 1 -30.9698 -77.6323 20.9964
3409 2 1 -31.7285 -77.5447 21.212
3410 2 1 -31.9345 -78.2036 21.6453
3411 2 1 -30.9471 -77.8214 21.6524
3412 2 1 -31.8298 -77.0682 22.0626
3413 2 1 -31.9221 -77.4224 22.8097
3414 2 1 -32.4778 -76.9787 22.4648
3415 2 1 -32.5434 -77.27 21.7803
3416 2 1 -32.2402 -78.2531 22.2647
3417 2 1 -33.0185 -77.5417 22.7006
3418 2 1 -33.4851 -77.5666 22.043
3419 2 1 -34.0736 -78.2055 22.1125
3420 2 1 -33.9996 -77.6715 21.6094
3421 2 1 -32.8011 -77.8189 21.243
3422 2 1 -33.1573 -78.4792 21.8051
3423 2 1 -33.8796 -78.6132 21.2951
3424 2 1 -33.4077 -78.2512 20.6093
3425 2 1 -32.7652 -78.6417 21.0029
3426 2 1 -33.2277 -79.3282 21.0962
3427 2 1 -33.6354 -79.2713 20.2985
3428 2 1 -32.8839 -78.827 20.1017
3429 2 1 -32.464 -79.4102 20.5031
3430 2 1 -33.3954 -79.9011 20.325
3431 2 1 -33.2317 -79.396 19.5127
3432 2 1 -31.9009 -79.5697 19.5468
3433 2 1 -32.3581 -80.3089 19.8543
3434 2 1 -33.0842 -80.2607 19.2922
3435 2 1 -32.3227 -79.9506 18.8012
3436 2 1 -31.7584 -80.3625 19.1305
3437 2 1 -31.7096 -80.8346 18.3897
3438 2 1 -31.4688 -81.6342 18.5999
3439 2 1 -30.787 -81.0714 18.4584
3440 2 1 -30.1587 -81.4237 18.9827
3441 2 1 -30.3711 -80.53 18.9891
3442 2 1 -31.006 -80.6328 19.0795
3443 2 1 -30.7772 -81.4524 19.4441
3444 2 1 -30.4007 -80.5451 20.0753
3445 2 1 -30.9138 -80.043 19.7481
3446 2 1 -31.7752 -80.9937 20.1715
3447 2 1 -30.8913 -81.019 20.6558
3448 2 1 -31.1332 -80.0378 20.7906
3449 2 1 -31.7672 -79.8996 20.425
3450 2 1 -32.0376 -80.5709 20.8233
3451 2 1 -31.4828 -80.2388 21.5108
3452 2 1 -31.7265 -79.5512 21.2263
3453 2 1 -32.6025 -79.9669 21.0911
3454 2 1 -32.4671 -80.4423 21.7351
3455 2 1 -32.0626 -79.7561 22.1781
3456 2 1 -32.6718 -79.333 21.8395
3457 2 1 -33.3269 -80.0163 21.5621
3458 2 1 -33.0035 -79.7795 22.5596
3459 2 1 -32.9075 -78.9483 22.6199
3460 2 1 -33.6244 -79.0653 22.0458
3461 2 1 -33.9283 -79.7114 22.6175
3462 2 1 -33.4822 -79.0994 23.2732
3463 2 1 -33.7405 -78.5268 22.8031
3464 2 1 -34.4363 -79.0504 22.5356
3465 2 1 -34.4387 -79.4368 23.2901
3466 2 1 -34.2948 -78.64 23.5423
3467 2 1 -34.6778 -78.2439 23.0007
3468 2 1 -35.1138 -78.4881 22.3704
3469 2 1 -35.8552 -79.1817 22.7133
3470 2 1 -35.7714 -79.8039 23.0475
3471 2 1 -35.9025 -80.0357 22.176
3472 2 1 -35.4233 -79.1887 22.1198
3473 2 1 -34.9787 -79.7106 22.6681
3474 2 1 -35.4808 -80.591 22.3598
3475 2 1 -35.2803 -80.1532 21.5595
3476 2 1 -34.3328 -79.8426 21.8859
3477 2 1 -34.307 -80.5851 22.4052
3478 2 1 -34.7642 -81.0055 21.6884
3479 2 1 -34.2042 -80.4401 21.2736
3480 2 1 -33.3624 -80.5273 22.1163
3481 2 1 -33.8842 -81.4219 21.8482
3482 2 1 -33.8914 -81.259 21.1006
3483 2 1 -33.1815 -81.0015 21.1475
3484 2 1 -32.9441 -81.3025 21.8165
3485 2 1 -33.266 -82.102 21.2894
3486 2 1 -32.7507 -81.6195 20.748
3487 2 1 -32.1791 -81.4928 21.2046
3488 2 1 -32.7057 -82.3786 21.6965
3489 2 1 -32.0748 -82.4345 20.8961
3490 2 1 -31.4873 -82.0767 20.998
3491 2 1 -31.2467 -82.5973 21.6181
3492 2 1 -30.658 -82.3542 21.6725
3493 2 1 -30.1401 -81.9602 22.1449
3494 2 1 -30.4376 -81.3836 21.5154
3495 2 1 -30.4823 -80.6375 22.0903
3496 2 1 -31.2734 -81.0034 21.4611
3497 2 1 -30.9972 -81.652 21.8769
3498 2 1 -31.0127 -81.2022 22.476
3499 2 1 -31.4695 -80.6435 22.2385
3500 2 1 -32.0985 -81.6182 22.0718
3501 2 1 -31.6554 -81.6302 22.9166
3502 2 1 -31.8257 -80.8007 23.2361
3503 2 1 -32.3497 -80.6282 22.6408
3504 2 1 -32.7212 -81.8314 23.0174
3505 2 1 -32.617 -81.1047 23.4823
3506 2 1 -32.6063 -80.2901 23.3413
3507 2 1 -33.5836 -81.1456 22.708
3508 2 1 -33.4996 -81.6555 23.3269
3509 2 1 -33.3137 -80.4525 23.9176
3510 2 1 -33.6189 -80.0767 23.2668
3511 2 1 -34.2568 -80.8562 23.3695
3512 2 1 -34.3113 -80.8703 24.0101
3513 2 1 -34.2676 -80.1529 23.97
3514 2 1 -34.9307 -80.364 23.3298
3515 2 1 -35.1118 -80.9653 23.8764
3516 2 1 -35.033 -80.407 24.561
3517 2 1 -35.2304 -79.5925 23.6344
3518 2 1 -35.7632 -80.4772 23.6313
3519 2 1 -35.9732 -80.3098 24.4245
3520 2 1 -35.8022 -79.4346 24.4648
3521 2 1 -36.2427 -79.337 23.895
3522 2 1 -36.6397 -80.2876 23.9288
3523 2 1 -37.3399 -80.0491 24.3818
3524 2 1 -37.6186 -80.6351 24.2801
3525 2 1 -36.7874 -81.0488 24.2852
3526 2 1 -36.8413 -81.552 25.0266
3527 2 1 -35.9901 -80.5734 25.1201
3528 2 1 -35.7868 -82.1052 25.4959
3529 2 1 -35.817 -81.9 24.6811
3530 2 1 -35.7015 -81.2091 24.3836
3531 2 1 -35.2022 -81.2142 25.085
3532 2 1 -35.1847 -82.1252 25.001
3533 2 1 -34.9872 -81.9622 24.1749
3534 2 1 -34.5585 -81.3068 24.4478
3535 2 1 -34.2148 -81.5807 24.9186
3536 2 1 -34.0663 -82.1957 24.36
3537 2 1 -33.992 -81.5079 23.9705
3538 2 1 -33.8325 -80.8915 24.6177
3539 2 1 -33.2726 -81.9786 24.8763
3540 2 1 -33.1533 -81.9818 24.0128
3541 2 1 -32.8942 -81.2697 24.1116
3542 2 1 -32.4145 -81.2844 25.0863
3543 2 1 -32.4082 -82.0804 24.6229
3544 2 1 -32.1197 -81.6121 23.7815
3545 2 1 -31.4267 -81.7716 24.0077
3546 2 1 -30.9806 -80.6836 24.3159
3547 2 1 -30.9023 -80.8403 23.5437
3548 2 1 -30.2942 -81.5324 23.8925
3549 2 1 -30.0305 -80.452 23.421
3550 2 1 -29.3083 -80.8639 23.0787
3551 2 1 -29.1176 -79.7714 23.7579
3552 2 1 -28.6637 -79.7612 23.0284
3553 2 1 -28.1237 -79.3216 23.7337
3554 2 1 -28.4477 -78.6942 22.92
3555 2 1 -28.9678 -78.9378 22.8161
3556 2 1 -29.3478 -78.2868 23.2595
3557 2 1 -29.9365 -78.4563 23.0523
3558 2 1 -30.4106 -78.6234 23.7136
3559 2 1 -30.4673 -79.5081 23.154
3560 2 1 -31.2708 -79.249 22.9461
3561 2 1 -31.1672 -80.0617 23.0215
3562 2 1 -30.7472 -79.7777 23.9616
3563 2 1 -31.2081 -79.1471 23.8721
3564 2 1 -31.914 -79.6289 23.4003
3565 2 1 -31.6977 -80.2362 23.9588
3566 2 1 -31.4748 -79.8774 24.5622
3567 2 1 -32.3437 -79.4754 24.3275
3568 2 1 -32.3219 -80.5508 24.0741
3569 2 1 -32.0509 -80.6207 24.726
3570 2 1 -32.4159 -79.8541 25.1711
3571 2 1 -33.0636 -79.7817 24.6906
3572 2 1 -33.0064 -80.7037 24.7622
3573 2 1 -32.8723 -80.7322 25.4143
3574 2 1 -32.9512 -79.9808 25.8163
3575 2 1 -33.8713 -80.3313 25.2938
3576 2 1 -33.5216 -81.2157 25.4829
3577 2 1 -33.399 -80.8628 26.2751
3578 2 1 -34.2155 -80.3136 26.1204
3579 2 1 -34.4837 -81.0103 25.6897
3580 2 1 -34.0663 -81.4749 26.3425
3581 2 1 -34.3265 -80.6049 26.9509
3582 2 1 -34.5423 -81.3483 27.3365
3583 2 1 -34.8097 -81.7692 26.7099
3584 2 1 -34.2087 -82.5068 27.3383
3585 2 1 -34.1344 -83.0681 26.7024
3586 2 1 -34.4875 -82.0472 25.9836
3587 2 1 -33.7277 -82.2982 25.765
3588 2 1 -34.0857 -83.3647 26.0956
3589 2 1 -34.8188 -82.8556 25.8512
3590 2 1 -34.3668 -82.5424 25.1648
3591 2 1 -33.7749 -83.1732 25.058
3592 2 1 -34.1882 -83.7663 25.4461
3593 2 1 -34.9034 -83.3765 24.9356
3594 2 1 -34.9142 -82.8632 24.5272
3595 2 1 -33.9297 -83.2473 24.2565
3596 2 1 -34.3222 -83.7037 23.9201
3597 2 1 -34.0853 -83.6956 22.9676
3598 2 1 -35.1305 -83.6712 23.5598
3599 2 1 -34.82 -83.0735 23.766
3600 2 1 -34.3048 -82.9757 23.0509
3601 2 1 -35.1369 -83.078 22.8592
3602 2 1 -35.4093 -82.632 23.4033
3603 2 1 -34.7628 -82.1029 23.4147
3604 2 1 -34.9611 -82.1963 22.2427
3605 2 1 -35.668 -82.3774 22.6611
3606 2 1 -35.6875 -81.6828 23.1415
3607 2 1 -35.0243 -81.3332 22.9666
3608 2 1 -34.9164 -81.3926 22.2154
3609 2 1 -36.001 -81.6826 22.1633
3610 2 1 -36.0589 -82.4082 21.9843
3611 2 1 -36.2027 -81.8051 21.3955
3612 2 1 -35.3205 -81.9763 21.2352
3613 2 1 -35.0093 -82.5752 20.9991
3614 2 1 -34.9363 -82.8459 21.981
3615 2 1 -34.3912 -83.1887 21.1752
3616 2 1 -34.2436 -82.4573 20.8219
3617 2 1 -34.1426 -82.1511 21.621
3618 2 1 -33.2782 -81.891 22.1828
3619 2 1 -34.0523 -82.1079 22.5395
3620 2 1 -34.2507 -82.6407 22.1425
3621 2 1 -33.6642 -82.925 21.8387
3622 2 1 -33.2702 -82.6361 22.6026
3623 2 1 -33.1146 -83.2746 23.1118
3624 2 1 -33.5788 -82.9042 23.5536
3625 2 1 -33.2648 -83.5332 23.872
3626 2 1 -32.4416 -83.4077 23.9642
3627 2 1 -32.9911 -82.913 24.4541
3628 2 1 -32.434 -82.8424 25.2301
3629 2 1 -33.0749 -82.956 25.6591
3630 2 1 -32.1495 -82.2129 25.8536
3631 2 1 -33.0507 -81.7926 26.2077
3632 2 1 -32.6342 -81.2712 25.9293
3633 2 1 -31.8502 -81.4186 26.3889
3634 2 1 -32.213 -80.5956 26.7971
3635 2 1 -31.2175 -80.3259 26.6272
3636 2 1 -31.4007 -80.826 25.8788
3637 2 1 -32.1549 -80.3353 25.9317
3638 2 1 -31.5802 -79.7858 26.3754
3639 2 1 -30.9426 -80.1904 25.8906
3640 2 1 -31.5396 -80.3787 25.2401
3641 2 1 -32.0224 -79.4049 25.6241
3642 2 1 -31.1587 -79.1032 25.5455
3643 2 1 -31.3182 -79.2448 24.8061
3644 2 1 -31.9443 -79.1315 24.7145
3645 2 1 -31.8777 -78.4976 25.1317
3646 2 1 -31.0609 -78.7151 24.5484
3647 2 1 -31.8127 -78.6233 24.0285
3648 2 1 -32.5498 -78.51 24.2853
3649 2 1 -31.7847 -77.7246 24.1516
3650 2 1 -32.0855 -77.6573 24.9486
3651 2 1 -32.814 -77.6481 24.6513
3652 2 1 -33.1557 -77.3002 25.3786
3653 2 1 -33.7446 -77.9301 24.9723
3654 2 1 -32.7814 -78.5733 24.9626
3655 2 1 -32.6433 -78.0293 25.6036
3656 2 1 -33.5205 -77.996 25.861
3657 2 1 -33.5549 -79.1636 25.3301
3658 2 1 -32.8637 -78.9913 25.7448
3659 2 1 -33.169 -78.6448 26.4081
3660 2 1 -33.9148 -78.7853 26.3522
3661 2 1 -33.5803 -79.5977 26.107
3662 2 1 -32.5924 -79.5699 26.7168
3663 2 1 -33.6745 -78.9937 27.2306
3664 2 1 -33.9375 -79.7338 26.9134
3665 2 1 -33.2522 -80.0925 27.2029
3666 2 1 -33.1168 -80.1057 27.9683
3667 2 1 -32.5655 -79.7317 27.7681
3668 2 1 -32.4893 -78.9834 27.7599
3669 2 1 -32.5439 -78.8513 27.0121
3670 2 1 -31.821 -78.8568 26.7811
3671 2 1 -32.0866 -78.132 26.7897
3672 2 1 -31.0173 -77.9191 27.2946
3673 2 1 -30.9961 -78.9215 26.6081
3674 2 1 -31.9567 -78.5265 26.1512
3675 2 1 -31.5322 -77.5006 26.3198
3676 2 1 -30.5919 -77.5601 26.716
3677 2 1 -30.829 -78.1418 25.5654
3678 2 1 -31.3137 -77.5139 25.3926
3679 2 1 -31.3509 -76.8641 25.7153
3680 2 1 -30.1287 -77.0668 25.5661
3681 2 1 -29.9545 -76.3897 25.5525
3682 2 1 -30.6952 -76.2816 26.3788
3683 2 1 -30.371 -76.1712 27.0496
3684 2 1 -30.8692 -77.0549 27.5208
3685 2 1 -31.0879 -76.2419 27.9621
3686 2 1 -31.0217 -75.5539 27.6902
3687 2 1 -30.6026 -75.2507 28.283
3688 2 1 -30.8093 -74.602 27.9379
3689 2 1 -31.7536 -75.3346 28.2686
3690 2 1 -32.2449 -74.6482 28.4231
3691 2 1 -31.7567 -74.3964 27.653
3692 2 1 -32.298 -74.3316 27.0291
3693 2 1 -31.6925 -74.4082 26.6636
3694 2 1 -31.5764 -74.7502 26.1313
3695 2 1 -30.9433 -74.5446 26.2696
3696 2 1 -31.2039 -74.9067 27.0963
3697 2 1 -31.4632 -75.5529 26.5973
3698 2 1 -31.2334 -76.1032 27.1852
3699 2 1 -31.1909 -76.8585 26.8555
3700 2 1 -31.6162 -76.7707 27.6144
3701 2 1 -32.0054 -76.1081 27.1564
3702 2 1 -32.0066 -76.6468 26.492
3703 2 1 -31.9815 -77.3901 27.1457
3704 2 1 -32.6439 -76.7952 27.4758
3705 2 1 -33.015 -76.6321 26.3873
3706 2 1 -32.8499 -77.5082 26.4666
3707 2 1 -32.9868 -77.6347 27.3097
3708 2 1 -33.6147 -77.1447 27.1141
3709 2 1 -33.695 -77.2501 26.3583
3710 2 1 -33.6428 -78.0299 26.6859
3711 2 1 -34.2917 -77.5855 27.6053
3712 2 1 -34.4896 -77.2917 26.8488
3713 2 1 -34.4472 -77.854 26.2993
3714 2 1 -34.5122 -78.6439 27.0881
3715 2 1 -35.0584 -77.9871 27.3151
3716 2 1 -35.4736 -77.7584 26.3865
3717 2 1 -35.1652 -78.6641 26.3172
3718 2 1 -35.5139 -78.6138 27.4764
3719 2 1 -36.012 -78.1522 27.0874
3720 2 1 -35.8921 -78.4836 26.0724
3721 2 1 -35.935 -79.3161 26.5609
3722 2 1 -36.4241 -78.9991 27.2329
3723 2 1 -36.9482 -79.2311 26.5254
3724 2 1 -37.332 -79.7659 26.2548
3725 2 1 -35.942 -79.9814 26.4527
3726 2 1 -36.1977 -80.7474 26.1745
3727 2 1 -35.7899 -81.1802 26.5741
3728 2 1 -35.58 -81.6398 25.9653
3729 2 1 -35.7333 -80.3108 25.717
3730 2 1 -34.967 -80.2958 25.7016
3731 2 1 -34.9402 -79.6715 26.4248
3732 2 1 -34.3978 -79.3834 25.7746
3733 2 1 -34.8587 -79.605 25.1054
3734 2 1 -34.2277 -79.7727 24.7188
3735 2 1 -33.6423 -78.9993 24.5942
3736 2 1 -33.9862 -79.2552 23.991
3737 2 1 -34.7173 -79.3592 24.2641
3738 2 1 -34.6164 -78.8642 25.0006
3739 2 1 -35.296 -78.3785 24.459
3740 2 1 -34.5615 -77.4677 24.787
3741 2 1 -34.4041 -77.9485 25.5148
3742 2 1 -34.042 -77.1757 25.4588
3743 2 1 -34.5046 -76.5207 25.6435
3744 2 1 -34.3422 -76.2663 24.8116
3745 2 1 -34.2074 -75.5407 25.8922
3746 2 1 -33.8882 -76.4646 25.9344
3747 2 1 -33.6929 -76.4956 24.7752
3748 2 1 -33.5744 -75.7022 24.9953
3749 2 1 -32.7871 -75.7923 26.0422
3750 2 1 -32.5456 -76.7703 25.5693
3751 2 1 -32.8273 -76.2804 24.7278
3752 2 1 -32.4713 -75.5763 24.9656
3753 2 1 -32.0797 -75.8483 25.5705
3754 2 1 -31.9245 -76.3883 25.0252
3755 2 1 -31.9256 -75.7167 24.4465
3756 2 1 -31.6102 -75.1922 25.0161
3757 2 1 -31.1287 -75.8888 25.3748
3758 2 1 -30.9879 -76.4368 24.7569
3759 2 1 -30.5314 -75.3956 24.6698
3760 2 1 -31.3723 -76.0756 23.9397
3761 2 1 -31.6308 -75.0498 24.0468
3762 2 1 -31.931 -74.7958 23.3995
3763 2 1 -31.5897 -74.1621 23.3875
3764 2 1 -32.1287 -73.731 23.7535
3765 2 1 -32.5439 -74.3216 23.8053
3766 2 1 -31.8115 -74.2731 24.3947
3767 2 1 -32.288 -73.8338 24.7351
3768 2 1 -33.1956 -74.3801 24.5216
3769 2 1 -32.4791 -74.8141 24.7293
3770 2 1 -31.8692 -74.2199 25.4673
3771 2 1 -32.8062 -73.8903 25.5312
3772 2 1 -33.2042 -74.8166 25.4736
3773 2 1 -32.4769 -75.037 25.8323
3774 2 1 -32.3683 -74.2832 26.2707
3775 2 1 -33.6043 -74.5175 26.3756
3776 2 1 -33.4052 -75.2149 26.4947
3777 2 1 -32.497 -75.1438 26.888
3778 2 1 -33.0329 -74.6145 27.2894
3779 2 1 -33.5699 -75.3075 27.2237
3780 2 1 -32.9893 -75.8728 27.209
3781 2 1 -32.2791 -75.4082 27.6519
3782 2 1 -33.2407 -75.4038 28.2028
3783 2 1 -32.9065 -74.7202 28.0215
3784 2 1 -33.6392 -74.0581 28.3349
3785 2 1 -34.263 -74.0503 28.135
3786 2 1 -33.9072 -75.25 28.1791
3787 2 1 -34.5423 -75.2615 27.8606
3788 2 1 -34.1569 -75.9078 27.8756
3789 2 1 -34.8627 -76.5952 28.1458
3790 2 1 -34.6557 -76.4162 28.8245
3791 2 1 -34.489 -77.1148 28.6681
3792 2 1 -34.0912 -76.9121 27.9517
3793 2 1 -33.7172 -76.468 28.5361
3794 2 1 -33.8255 -77.2486 29.0449
3795 2 1 -33.6235 -77.7197 28.049
3796 2 1 -33.283 -76.786 27.8667
3797 2 1 -32.9002 -77.2458 28.8643
3798 2 1 -33.2583 -77.9805 28.8957
3799 2 1 -32.8625 -78.0495 28.1932
3800 2 1 -32.2213 -77.4531 28.3274
3801 2 1 -32.3049 -77.8776 29.2699
3802 2 1 -32.4615 -78.848 28.6828
3803 2 1 -31.8079 -78.3014 28.2051
3804 2 1 -31.3745 -78.0232 28.7326
3805 2 1 -31.3924 -78.4616 29.2958
3806 2 1 -31.2562 -78.893 28.6691
3807 2 1 -30.7477 -78.5281 28.3251
3808 2 1 -30.1088 -78.9969 28.6689
3809 2 1 -29.9174 -78.0702 28.5798
3810 2 1 -29.7315 -77.3952 29.4362
3811 2 1 -29.5313 -77.139 28.7644
3812 2 1 -30.3917 -77.6713 28.2695
3813 2 1 -30.624 -77.8802 29.1309
3814 2 1 -30.4046 -76.8163 29.4894
3815 2 1 -30.7397 -76.8429 28.3773
3816 2 1 -31.4038 -77.5497 28.206
3817 2 1 -31.5357 -77.3734 29.3071
3818 2 1 -31.4792 -76.5923 29.1733
3819 2 1 -31.9477 -76.3618 28.305
3820 2 1 -32.3387 -77.0703 29.0704
3821 2 1 -32.1633 -76.5795 29.6581
3822 2 1 -32.3337 -75.7757 28.8741
3823 2 1 -32.8009 -76.3547 28.5249
3824 2 1 -33.1855 -77.0197 29.6861
3825 2 1 -32.5479 -75.9607 30.0424
3826 2 1 -33.0958 -75.4652 29.053
3827 2 1 -33.7837 -76.3149 29.4478
3828 2 1 -33.6858 -76.1157 30.2508
3829 2 1 -33.9431 -75.4115 29.9311
3830 2 1 -34.4444 -75.6904 29.3647
3831 2 1 -34.547 -76.339 29.993
3832 2 1 -34.4093 -75.7522 30.6735
3833 2 1 -35.1686 -75.3494 29.8355
3834 2 1 -35.4528 -76.1606 29.8133
3835 2 1 -35.1491 -76.3499 30.8515
3836 2 1 -35.5528 -75.3228 30.6964
3837 2 1 -36.5184 -76.1849 30.3944
3838 2 1 -36.0332 -75.1913 29.9363
3839 2 1 -36.144 -75.446 29.1143
3840 2 1 -35.3529 -75.4792 28.8898
3841 2 1 -35.4902 -74.9144 28.385
3842 2 1 -35.7009 -75.5651 27.7209
3843 2 1 -35.1283 -75.161 27.2641
3844 2 1 -35.7922 -74.8694 26.7051
3845 2 1 -35.0867 -75.3255 26.2126
3846 2 1 -34.9477 -75.7233 26.7692
3847 2 1 -34.03 -75.88 26.5686
3848 2 1 -33.964 -76.4666 26.9294
3849 2 1 -35.1618 -76.6954 26.6227
3850 2 1 -35.2469 -76.2226 27.7666
3851 2 1 -35.3915 -77.278 27.3044
3852 2 1 -36.2918 -76.9144 27.9841
3853 2 1 -35.885 -77.9407 27.9947
3854 2 1 -35.2892 -77.7015 28.3475
3855 2 1 -35.6502 -76.9812 28.6176
3856 2 1 -35.1849 -77.1161 29.3936
3857 2 1 -35.961 -77.4153 29.6918
3858 2 1 -35.7993 -77.0828 30.3941
3859 2 1 -35.6433 -77.7414 30.613
3860 2 1 -35.1637 -77.7204 30.0223
3861 2 1 -34.9707 -76.9438 30.4506
3862 2 1 -34.6941 -77.5261 31.1308
3863 2 1 -34.3502 -78.0497 30.6007
3864 2 1 -34.3752 -77.4626 29.8683
3865 2 1 -34.0503 -76.7689 30.8473
3866 2 1 -33.587 -77.8006 31.0166
3867 2 1 -33.3782 -77.841 30.3735
3868 2 1 -33.1003 -77.072 30.3161
3869 2 1 -33.0429 -76.836 31.0286
3870 2 1 -32.6197 -77.798 30.7908
3871 2 1 -32.3882 -77.4252 30.0717
3872 2 1 -32.421 -76.6114 30.4791
3873 2 1 -31.7442 -77.2722 30.918
3874 2 1 -31.6475 -77.7708 30.3278
3875 2 1 -31.3422 -76.9257 29.9886
3876 2 1 -31.165 -76.6843 30.6696
3877 2 1 -30.7708 -77.4217 30.766
3878 2 1 -30.6342 -77.441 30.0122
3879 2 1 -30.5306 -76.6261 30.2494
3880 2 1 -30.0062 -76.983 30.7736
3881 2 1 -30.4792 -76.5632 31.0841
3882 2 1 -30.3174 -77.433 31.4291
3883 2 1 -30.3689 -77.2147 32.2323
3884 2 1 -30.9565 -76.5912 31.8066
3885 2 1 -31.2617 -77.2578 31.4995
3886 2 1 -31.1296 -77.7563 32.0725
3887 2 1 -31.5227 -77.1108 32.414
3888 2 1 -31.997 -77.1888 31.8565
3889 2 1 -31.8196 -77.924 31.3908
3890 2 1 -31.9635 -78.0317 32.5991
3891 2 1 -32.5448 -77.3001 32.3305
3892 2 1 -32.8529 -77.6672 31.7576
3893 2 1 -32.779 -78.2796 32.5764
3894 2 1 -33.0985 -78.5738 31.4257
3895 2 1 -32.8918 -79.3259 31.3771
3896 2 1 -32.6199 -78.7848 30.7959
3897 2 1 -32.3752 -78.3776 31.4588
3898 2 1 -32.4943 -79.1085 31.9925
3899 2 1 -31.6839 -79.5956 30.7885
3900 2 1 -31.5898 -78.6075 30.8942
3901 2 1 -31.4539 -78.6144 31.8256
3902 2 1 -31.1315 -79.3275 31.6095
3903 2 1 -30.8975 -79.1965 30.8822
3904 2 1 -30.6372 -78.4654 31.3857
3905 2 1 -30.6744 -78.794 32.1655
3906 2 1 -30.1589 -79.8613 31.3722
3907 2 1 -29.6378 -78.9571 30.8835
3908 2 1 -29.6642 -78.4373 31.9655
3909 2 1 -29.3517 -79.4242 31.8191
3910 2 1 -29.2747 -79.4827 30.9901
3911 2 1 -28.9497 -78.7329 31.1783
3912 2 1 -28.563 -79.1205 31.9499
3913 2 1 -27.7708 -79.1594 31.3675
3914 2 1 -28.053 -79.9286 31.9341
3915 2 1 -27.0034 -79.9252 31.8387
3916 2 1 -27.0342 -79.8837 32.5528
3917 2 1 -27.7008 -79.5202 32.6569
3918 2 1 -27.6323 -79.1764 33.4064
3919 2 1 -27.897 -79.6457 33.8351
3920 2 1 -28.1517 -79.0223 33.9488
3921 2 1 -28.1331 -78.9218 33.0363
3922 2 1 -28.4002 -79.9364 33.1579
3923 2 1 -29.1248 -79.6592 33.7281
3924 2 1 -29.3556 -78.8979 33.1978
3925 2 1 -29.0988 -79.5662 32.5687
3926 2 1 -29.1962 -80.2374 33.1849
3927 2 1 -29.8991 -79.452 33.4114
3928 2 1 -29.85 -78.8887 32.5508
3929 2 1 -29.9372 -80.0485 32.3734
3930 2 1 -30.2287 -80.0216 33.3234
3931 2 1 -30.4998 -79.0965 32.8802
3932 2 1 -30.7472 -79.7125 32.0563
3933 2 1 -30.9768 -80.49 32.7556
3934 2 1 -31.3804 -80.0344 32.9734
3935 2 1 -31.7705 -79.1753 32.431
3936 2 1 -31.5725 -80.1647 31.7692
3937 2 1 -32.0252 -80.5182 32.4949
3938 2 1 -32.3587 -79.632 32.5711
3939 2 1 -32.4957 -79.9777 31.576
3940 2 1 -32.6732 -80.8012 31.848
3941 2 1 -33.009 -80.4256 32.5072
3942 2 1 -33.4552 -79.8327 32.066
3943 2 1 -33.4001 -80.4665 31.4179
3944 2 1 -33.637 -81.1081 31.637
3945 2 1 -34.0592 -80.526 32.2266
3946 2 1 -34.4235 -80.1022 31.5054
3947 2 1 -34.2605 -80.7261 30.8846
3948 2 1 -34.4307 -79.8088 30.7997
3949 2 1 -33.745 -79.7025 31.1121
3950 2 1 -33.4693 -80.2895 30.5532
3951 2 1 -34.0675 -80.006 30.083
3952 2 1 -33.5926 -78.8533 30.4396
3953 2 1 -32.7633 -79.7535 30.495
3954 2 1 -32.3702 -79.3684 30.0246
3955 2 1 -32.0632 -80.0182 30.032
3956 2 1 -32.2894 -80.6816 29.8846
3957 2 1 -32.7073 -80.8174 30.7605
3958 2 1 -32.3446 -81.4703 30.5694
3959 2 1 -31.6833 -80.901 30.2383
3960 2 1 -31.9137 -80.5376 31.0136
3961 2 1 -32.1561 -81.3676 31.1891
3962 2 1 -31.2377 -81.3637 30.5296
3963 2 1 -30.9233 -80.5168 31.0444
3964 2 1 -31.3097 -80.9443 31.8192
3965 2 1 -31.0226 -81.6557 31.5759
3966 2 1 -30.2502 -81.1669 31.3305
3967 2 1 -30.4234 -80.6368 31.9039
3968 2 1 -30.7185 -81.3283 32.389
3969 2 1 -29.8983 -81.805 32.0577
3970 2 1 -29.7057 -80.8814 31.9097
3971 2 1 -29.9042 -80.8267 32.8176
3972 2 1 -29.9784 -81.6722 33.0336
3973 2 1 -29.1947 -81.829 32.4783
3974 2 1 -28.8113 -80.7536 32.7679
3975 2 1 -29.2012 -81.4716 33.6184
3976 2 9 -28.6057 -82.2607 33.7788
3977 2 9 -27.9193 -82.7709 33.2956
3978 2 9 -27.5484 -82.3006 32.5936
3979 2 9 -28.4374 -82.513 32.2117
3980 2 9 -28.0809 -81.7165 31.7639
3981 2 9 -28.4129 -81.144 31.0056
3982 2 9 -29.2626 -81.741 31.1325
3983 2 9 -28.993 -81.4917 30.2087
3984 2 9 -29.0302 -81.0855 29.3313
3985 2 9 -28.3575 -80.5857 28.8329
3986 2 9 -28.4303 -81.5583 28.8243
3987 2 9 -29.0734 -82.239 29.0592
3988 2 9 -29.8827 -82.7249 29.3197
3989 2 9 -30.4518 -82.808 28.5773
3990 2 9 -30.2876 -83.6656 28.2471
3991 2 9 -29.5342 -83.6023 27.6303
3992 2 9 -30.0607 -83.4751 26.8252
3993 2 9 -30.9677 -83.2909 26.543
3994 2 9 -31.054 -84.2419 26.5245
3995 2 9 -31.8998 -83.9388 26.9277
3996 2 9 -32.1658 -83.0867 27.3822
3997 2 9 -33.0428 -83.3484 26.9638
3998 2 9 -33.3114 -84.162 27.3783
3999 2 9 -32.9125 -84.8361 27.9209
4000 2 9 -33.7917 -84.9725 27.5471
4001 2 9 -33.7006 -84.8092 28.4515
4002 2 9 -34.4849 -84.8043 29.0927
4003 2 9 -34.8231 -83.9649 28.7246
4004 2 9 -35.6514 -83.4939 28.4955
4005 2 9 -36.1025 -84.3597 28.8041
4006 2 9 -36.6158 -83.7358 29.3831
4007 2 9 -37.4007 -83.3266 29.025
4008 2 9 -38.1178 -83.9173 29.2546
4009 2 9 -37.6786 -83.7827 30.0622
4010 2 9 -38.4089 -84.329 30.3676
4011 2 9 -38.8914 -84.9561 29.7802
4012 2 9 -39.155 -85.4392 29.061
4013 2 9 -38.2226 -85.2528 28.9428
4014 2 9 -37.5345 -84.8612 29.5242
4015 2 9 -36.6053 -84.7049 29.69
4016 2 9 -36.0871 -85.3234 30.2352
4017 2 9 -35.4177 -85.8073 30.7655
4018 2 9 -34.8184 -85.4814 30.0894
4019 2 9 -34.5518 -85.255 30.9807
4020 2 9 -33.5885 -85.2067 31.0867
4021 2 9 -33.3017 -84.8589 31.9516
4022 2 9 -32.6353 -84.4851 32.5537
4023 2 9 -31.97 -84.8427 31.9551
4024 2 9 -32.2434 -85.1709 31.1065
4025 2 9 -32.6983 -85.6759 30.4585
4026 2 9 -32.8404 -85.0923 29.7148
4027 2 9 -32.7446 -85.3725 28.7512
4028 2 9 -31.9046 -84.9792 28.4005
4029 2 9 -31.1064 -85.5243 28.3314
4030 2 9 -30.3968 -84.91 28.2629
4031 2 9 -30.0811 -85.4804 29.0064
4032 2 9 -29.8756 -85.7851 28.0886
4033 2 9 -29.1643 -85.1391 27.851
4034 2 9 -29.7399 -84.7896 27.1486
4035 2 9 -29.2784 -85.2236 26.4238
4036 2 9 -30.0576 -85.1236 25.8959
4037 2 9 -29.3766 -84.866 25.3129
4038 2 9 -28.508 -84.7208 25.6155
4039 2 9 -27.8129 -84.5739 24.9296
4040 2 9 -28.4907 -85.2654 24.7824
4041 2 9 -28.3509 -86.0798 25.316
4042 2 9 -28.9345 -86.305 26.0695
4043 2 9 -29.8525 -86.6914 25.9774
4044 2 9 -29.4256 -87.0165 25.2332
4045 2 9 -28.6102 -87.2217 25.7568
4046 2 9 -27.8837 -86.7979 26.1768
4047 2 9 -28.0739 -85.8963 26.5579
4048 2 9 -28.0644 -85.3787 27.3758
4049 2 9 -28.639 -84.6406 27.0521
4050 2 9 -28.6015 -83.7011 26.7334
4051 2 9 -27.9333 -83.2081 27.176
4052 2 9 -28.1534 -83.5046 28.0457
4053 2 9 -28.7403 -84.2125 28.2893
4054 2 9 -29.4748 -84.7223 28.6636
4055 2 9 -29.9648 -83.9758 29.1051
4056 2 9 -30.9816 -83.8403 28.9762
4057 2 9 -30.8536 -84.2286 29.8091
4058 2 9 -30.5647 -83.8623 30.6537
4059 2 9 -29.8943 -84.2489 31.3029
4060 2 9 -30.7177 -84.5887 31.7651
4061 2 9 -30.4984 -84.9485 30.9228
4062 2 9 -29.7734 -85.1772 30.3175
4063 2 9 -29.0651 -85.5096 30.8783
4064 2 9 -28.6928 -84.6293 30.6656
4065 2 9 -29.3763 -83.9783 30.3798
4066 2 9 -28.6184 -84.2214 29.8003
4067 2 9 -28.7279 -83.4322 29.3461
4068 2 9 -27.9773 -83.0022 29.693
4069 2 9 -28.5578 -82.8475 30.4544
4070 2 9 -27.9844 -82.13 30.5253
4071 2 9 -27.4168 -82.9171 30.548
4072 2 9 -26.5127 -83.2154 30.3667
4073 2 9 -25.8819 -82.5283 30.712
4074 2 9 -25.8612 -82.7616 31.6895
4075 2 9 -26.1077 -81.9274 32.104
4076 2 9 -25.5614 -82.4408 32.7169
4077 2 9 -25.426 -83.2758 33.2522
4078 2 9 -26.2631 -83.7016 32.9201
4079 2 9 -26.7021 -82.7895 33.0664
4080 2 9 -25.9205 -82.529 33.6477
4081 2 9 -25.7278 -82.7867 34.5605
4082 2 9 -26.5148 -83.0839 34.1649
4083 2 9 -26.3348 -83.4749 35.0595
4084 2 9 -26.5221 -84.2208 34.3214
4085 2 9 -25.6942 -83.8438 34.0153
4086 2 9 -26.014 -84.5467 33.482
4087 2 9 -26.1836 -84.8512 32.5764
4088 2 9 -26.9244 -85.0802 33.0998
4089 2 9 -26.7489 -85.1474 34.0596
4090 2 9 -27.3798 -85.0535 34.8358
4091 2 9 -27.4002 -84.26 35.322
4092 2 9 -27.7054 -83.6605 34.6145
4093 2 9 -27.7524 -82.9549 35.2752
4094 2 9 -28.2931 -82.2881 34.9512
4095 2 9 -29.2415 -82.2001 34.8046
4096 2 9 -29.7234 -81.2973 34.6355
4097 2 9 -29.305 -80.5603 34.1773
4098 2 9 -30.1102 -80.9371 33.7678
4099 2 9 -30.7837 -81.257 34.4479
4100 2 9 -30.6394 -81.742 35.2833
4101 2 9 -29.9221 -81.9895 35.8196
4102 2 9 -29.7115 -82.8954 36.1638
4103 2 9 -28.9218 -82.9032 35.6884
4104 2 9 -28.9087 -83.5257 36.4678
4105 2 9 -29.1228 -83.8709 37.2492
4106 2 9 -28.2137 -84.3383 37.4804
4107 2 9 -28.5362 -85.242 37.6143
4108 2 9 -28.1057 -85.8343 36.9148
4109 2 9 -27.5013 -86.5849 37.1556
4110 2 9 -28.0577 -87.3182 37.2212
4111 2 9 -27.4339 -87.263 37.9665
4112 2 9 -26.5609 -86.8326 37.9897
4113 2 9 -26.4693 -87.6525 38.4375
4114 2 9 -26.3555 -88.619 38.6788
4115 2 9 -26.5892 -88.5423 39.6099
4116 2 9 -26.3847 -89.4508 39.8186
4117 2 9 -26.2716 -89.6608 38.8261
4118 2 9 -26.8045 -89.9522 38.0723
4119 2 9 -27.3849 -89.4105 38.6669
4120 2 9 -27.3314 -89.2637 39.6061
4121 2 9 -28.2606 -88.9027 39.4725
4122 2 9 -28.4604 -89.8577 39.5955
4123 2 9 -28.9951 -90.6475 39.8214
4124 2 9 -29.0361 -91.0672 38.9257
4125 2 9 -28.1647 -91.2654 39.4162
4126 2 9 -27.5758 -90.477 39.3642
4127 2 9 -27.5124 -90.6383 40.3153
4128 2 9 -27.6707 -91.6021 40.3227
4129 2 9 -28.0966 -92.3877 40.6825
4130 2 9 -28.0303 -92.7147 39.7736
4131 2 9 -27.4346 -92.7998 38.9969
4132 2 9 -28.0149 -93.5572 38.7631
4133 2 9 -28.8303 -93.7502 39.3434
4134 2 9 -28.3071 -94.5863 39.2982
4135 2 9 -28.0775 -95.3931 39.7771
4136 2 9 -28.1141 -94.9852 40.7118
4137 2 9 -27.87 -94.3549 41.4242
4138 2 9 -27.5652 -95.1651 41.9125
4139 2 9 -28.1323 -95.3235 42.7144
4140 2 9 -28.5546 -96.0089 43.26
4141 2 9 -29.3777 -95.4696 43.4747
4142 2 9 -28.8135 -94.7107 43.6743
4143 2 9 -28.6739 -94.1397 44.4529
4144 2 9 -28.4168 -93.7598 43.5587
4145 2 9 -29.0401 -93.8483 42.7928
4146 2 9 -28.2473 -93.3308 42.6108
4147 2 9 -28.8231 -92.617 42.3602
4148 2 9 -29.2951 -92.8057 43.1503
4149 2 9 -29.0129 -92.1754 43.8086
4150 2 9 -28.2561 -92.4167 43.2234
4151 2 9 -27.5948 -91.7714 42.9971
4152 2 9 -27.642 -92.2517 42.1218
4153 2 9 -26.7682 -92.4014 41.739
4154 2 9 -26.9361 -93.2432 42.3232
4155 2 9 -26.8288 -93.9246 43.0177
4156 2 9 -26.9678 -93.4229 43.8318
4157 2 9 -26.4108 -94.1502 44.0755
4158 2 9 -27.3734 -94.3617 44.01
4159 2 9 -27.5079 -94.8286 44.8453
4160 2 9 -27.6456 -95.5425 44.2908
4161 2 9 -27.4415 -96.4377 44.5293
4162 2 9 -28.2158 -96.5956 45.0968
4163 2 9 -27.9986 -96.6989 46.0566
4164 2 9 -27.7278 -95.7806 46.2683
4165 2 9 -26.9124 -96.0148 46.8651
4166 2 9 -26.0239 -96.2789 46.7559
4167 2 9 -26.2343 -95.4341 47.2451
4168 2 9 -25.7541 -94.5962 47.2948
4169 2 9 -25.3126 -95.3699 47.616
4170 2 9 -24.6647 -94.6925 47.5207
4171 2 9 -23.8269 -94.877 48.046
4172 2 9 -24.115 -93.989 48.2536
4173 2 9 -24.5238 -93.3563 48.843
4174 2 9 -25.4183 -93.5242 48.5113
4175 2 9 -25.055 -93.7357 47.6149
4176 2 9 -25.2921 -93.2907 46.8413
4177 2 9 -24.5396 -92.7436 47.2644
4178 2 9 -24.3218 -92.4317 48.1611
4179 2 9 -25.2144 -92.1763 48.0689
4180 2 9 -25.3977 -91.2115 48.0576
4181 2 9 -25.1563 -90.4327 47.5316
4182 2 9 -25.5382 -90.8248 46.784
4183 2 9 -26.2434 -90.1865 46.9647
4184 2 9 -26.6152 -90.3387 47.8022
4185 2 9 -26.2041 -89.7431 48.4219
4186 2 9 -25.8983 -88.8776 48.6595
4187 2 9 -25.8174 -88.2367 49.327
4188 2 9 -25.6637 -88.7109 50.1248
4189 2 9 -25.8429 -89.5936 50.1758
4190 2 9 -26.6451 -89.201 50.6052
4191 2 9 -26.4076 -89.3341 51.511
4192 2 9 -26.9999 -89.4912 52.3059
4193 2 9 -26.6234 -90.2786 51.8984
4194 2 9 -25.9004 -90.155 52.4312
4195 2 9 -25.5163 -89.5035 52.9987
4196 2 9 -24.8871 -89.7951 52.3667
4197 2 9 -24.2352 -89.1725 52.6062
4198 2 9 -23.4174 -89.0303 52.1787
4199 2 9 -23.1362 -89.8216 52.7467
4200 2 9 -23.2748 -90.5502 53.3172
4201 2 9 -23.4923 -91.3791 53.7388
4202 2 9 -23.8727 -91.6976 54.538
4203 2 9 -24.1715 -92.2534 55.2696
4204 2 9 -24.8525 -91.5929 55.3893
4205 2 9 -24.7249 -92.2213 56.1352
4206 2 9 -25.5863 -92.5559 56.2247
4207 2 9 -24.9596 -93.2626 56.4865
4208 2 9 -24.9657 -94.1648 56.7127
4209 2 9 -25.3096 -94.8604 56.1625
4210 2 9 -25.226 -94.0977 55.6488
4211 2 9 -25.8724 -93.3914 55.5722
4212 2 9 -26.4396 -93.3061 56.3419
4213 2 9 -26.9193 -93.1648 55.4795
4214 2 9 -27.6268 -93.298 56.1152
4215 2 9 -27.8643 -94.2256 56.0159
4216 2 9 -28.6054 -93.8247 56.4911
4217 2 9 -29.3106 -94.4226 56.2739
4218 2 9 -29.7681 -94.7961 57.0284
4219 2 9 -29.4576 -93.9203 57.1964
4220 2 9 -28.9135 -94.1028 57.945
4221 2 9 -28.7248 -93.4 58.5555
4222 2 9 -28.0252 -93.1042 57.9001
4223 2 9 -28.1356 -93.1148 56.9103
4224 2 9 -28.3085 -92.3197 57.4108
4225 2 9 -28.9631 -91.8365 56.8925
4226 2 9 -28.13 -91.3774 56.8
4227 2 9 -27.602 -91.6731 57.519
4228 2 9 -27.2128 -92.519 57.2446
4229 2 9 -26.975 -93.186 57.9549
4230 2 9 -26.8739 -93.9869 57.3168
4231 2 9 -27.0168 -94.4995 58.019
4232 2 9 -26.2101 -94.8234 58.4236
4233 2 9 -25.4097 -95.0501 58.905
4234 2 9 -24.8647 -95.1781 58.0663
4235 2 9 -24.3044 -94.8017 57.4167
4236 2 9 -24.0716 -93.9547 57.6429
4237 2 9 -23.12 -93.9889 57.4568
4238 2 9 -23.1306 -94.7698 56.8969
4239 2 9 -22.5858 -94.4945 56.0971
4240 2 9 -23.2031 -93.8398 56.192
4241 2 9 -22.4555 -93.5947 55.5546
4242 2 9 -22.397 -93.1599 56.4142
4243 2 9 -23.2678 -92.7964 56.4237
4244 2 9 -23.0523 -91.9074 56.0748
4245 2 9 -22.9485 -91.5103 56.9319
4246 2 9 -22.0781 -91.111 57.004
4247 2 9 -21.7998 -91.9945 57.4319
4248 2 9 -22.1379 -92.9066 57.4947
4249 2 9 -23.0637 -92.6203 57.8048
4250 2 9 -22.6817 -93.3553 58.4186
4251 2 9 -21.8956 -92.9225 58.4344
4252 2 9 -22.3935 -92.141 58.4672
4253 2 9 -22.6081 -92.1324 59.4022
4254 2 9 -21.8059 -91.5477 59.4334
4255 2 9 -22.2829 -91.7447 60.2641
4256 2 9 -21.6768 -91.0191 60.2618
4257 2 9 -20.736 -90.8849 60.3766
4258 2 9 -20.9827 -90.4487 61.2264
4259 2 9 -20.8541 -89.7868 61.9152
4260 2 9 -20.4682 -90.572 62.2408
4261 2 9 -19.6363 -90.728 61.678
4262 2 9 -19.224 -91.3194 61.0293
4263 2 9 -18.5925 -91.7706 60.4955
4264 2 9 -18.5365 -92.2645 61.3833
4265 2 9 -18.294 -92.7946 60.6452
4266 2 9 -17.4935 -93.2841 60.5607
4267 2 9 -17.5566 -92.5147 61.2574
4268 2 9 -16.8524 -92.0532 61.7656
4269 2 9 -17.1013 -91.1645 62.0365
4270 2 9 -17.1254 -90.693 61.1897
4271 2 9 -18.0302 -90.2007 61.0598
4272 2 9 -18.9416 -90.0457 61.2368
4273 2 9 -19.1399 -89.7582 62.1472
4274 2 9 -18.7708 -89.9929 63.025
4275 2 9 -18.681 -90.2721 63.9599
4276 2 9 -19.4967 -89.9574 64.2968
4277 2 9 -18.9665 -89.2277 64.5688
4278 2 9 -18.7139 -88.2873 64.427
4279 2 9 -19.5596 -88.1292 64.7774
4280 2 9 -20.3628 -87.6035 64.7988
4281 2 9 -21.0971 -88.2141 64.5885
4282 2 9 -21.9727 -88.2834 65.0216
4283 2 9 -21.2554 -88.8719 65.3985
4284 2 9 -21.1428 -88.5293 66.2562
4285 2 9 -20.3506 -88.878 65.8843
4286 2 9 -20.816 -89.3984 66.4766
4287 2 9 -21.4266 -89.8673 67.1203
4288 2 9 -21.5556 -89.0451 67.514
4289 2 9 -21.0065 -88.431 68.0561
4290 2 9 -20.671 -87.8059 68.7211
4291 2 9 -20.9415 -86.8627 68.6895
4292 2 9 -19.9793 -87.1178 68.6525
4293 2 9 -20.1678 -86.9158 69.5664
4294 2 9 -20.8272 -87.4347 70.1126
4295 2 9 -20.076 -87.7727 70.6065
4296 2 9 -20.3771 -88.2923 71.2897
4297 2 9 -20.2815 -87.8492 72.1532
4298 2 9 -19.5187 -87.2615 71.8511
4299 2 9 -19.4213 -87.2092 72.755
4300 2 9 -19.3658 -88.1323 72.5013
4301 2 9 -19.201 -89.0918 72.5278
4302 2 9 -19.4742 -89.763 73.188
4303 2 9 -19.1088 -89.9008 74.0269
4304 2 9 -18.2413 -89.8118 74.5076
4305 2 9 -17.4882 -90.4493 74.4689
4306 2 9 -18.2233 -90.8437 74.9183
4307 2 9 -19.0458 -91.2392 75.2341
4308 2 9 -19.3126 -90.3351 74.8835
4309 2 9 -19.756 -91.2167 74.6212
4310 2 9 -20.5138 -90.8342 75.0844
4311 2 9 -20.021 -91.4925 75.5836
4312 2 9 -20.2792 -92.2399 76.1129
4313 2 9 -21.0035 -92.8413 76.3258
4314 2 9 -21.1219 -92.9025 75.3824
4315 2 9 -21.2055 -92.2813 74.561
4316 2 9 -22.0523 -92.8048 74.5649
4317 2 9 -22.2114 -93.0185 73.6243
4318 2 9 -21.4011 -93.4814 73.8652
4319 2 9 -20.889 -94.254 74.3309
4320 2 9 -21.1814 -94.8178 75.0107
4321 2 9 -21.4151 -95.7309 75.1637
4322 2 9 -22.3886 -95.5575 75.4352
4323 2 9 -22.0183 -96.3027 75.8684
4324 2 9 -21.2734 -96.8232 75.7161
4325 2 9 -21.6592 -97.3796 76.4142
4326 2 9 -20.9476 -97.9774 76.6976
4327 2 9 -21.6457 -98.6524 76.5548
4328 2 9 -22.1487 -99.2671 77.0926
4329 2 9 -21.4412 -99.4218 77.7542
4330 2 9 -21.9069 -98.9344 78.435
4331 2 9 -21.5509 -98.4129 79.1235
4332 2 9 -20.7674 -97.7466 79.2316
4333 2 9 -20.6309 -98.6333 79.5568
4334 2 9 -20.4101 -99.1751 80.2721
4335 2 9 -21.3923 -99.0554 80.1342
4336 2 9 -21.2063 -99.791 79.4508
4337 2 9 -21.6028 -100.48 78.923
4338 2 9 -21.9206 -101.419 79.0793
4339 2 9 -22.3411 -101.417 78.1708
4340 2 9 -22.8684 -101.229 77.3956
4341 2 9 -22.1417 -100.647 77.3538
4342 2 9 -22.5576 -100.267 78.098
4343 2 9 -22.8612 -99.518 78.6118
4344 2 9 -22.8632 -98.6285 79.1073
4345 2 9 -23.4612 -99.2989 79.3664
4346 2 9 -23.3464 -99.4486 80.3173
4347 2 9 -22.9163 -99.5916 81.1833
4348 2 9 -21.9789 -99.7049 81.4375
4349 2 9 -21.8885 -99.0268 82.038
4350 2 9 -22.278 -99.7117 82.6486
4351 2 9 -22.2439 -98.8225 82.9955
4352 2 9 -21.6362 -98.128 82.7788
4353 2 9 -21.0668 -98.6067 83.4357
4354 2 9 -21.6842 -98.1447 84.0339
4355 2 9 -21.6823 -97.7173 84.9133
4356 2 9 -22.2255 -97.5811 85.6994
4357 2 9 -22.0422 -96.6699 85.8825
4358 2 9 -23.0104 -96.6274 85.9189
4359 2 9 -23.114 -97.5432 86.0648
4360 2 9 -23.6293 -97.3529 85.3389
4361 2 9 -23.2037 -98.0888 84.819
4362 2 9 -22.6665 -97.2524 84.9256
4363 2 9 -21.8483 -96.6957 84.9241
4364 2 9 -22.7841 -96.2239 85.0002
4365 2 9 -22.7361 -96.3722 84.0637
4366 2 9 -21.8544 -96.5994 83.5291
4367 2 9 -21.0735 -96.3312 84.0286
4368 2 9 -20.8732 -95.4756 84.3942
4369 2 9 -21.0849 -95.4041 83.4713
4370 2 9 -21.4911 -95.2714 82.6195
4371 2 9 -21.724 -94.5299 82.0637
4372 2 9 -21.8078 -94.4182 81.0513
4373 2 9 -20.8437 -94.6561 81.0684
4374 2 9 -20.1069 -95.2802 81.0244
4375 2 9 -20.0482 -96.1929 80.7379
4376 2 9 -19.5876 -95.6145 80.1291
4377 2 9 -18.6617 -95.4524 79.808
4378 2 9 -18.8244 -94.9527 80.7006
4379 2 9 -18.8852 -94.083 80.3826
4380 2 9 -18.4971 -93.3236 80.8638
4381 2 9 -18.4376 -93.837 81.7075
4382 2 9 -17.5194 -93.9811 81.2543
4383 2 9 -17.0509 -93.7254 82.1114
4384 2 9 -17.185 -92.7537 82.3528
4385 2 9 -16.9144 -93.3221 83.114
4386 2 9 -16.9292 -93.3509 84.0746
4387 2 9 -17.3654 -93.8692 84.791
4388 2 9 -17.3451 -94.43 84.0054
4389 2 9 -17.1528 -95.0581 84.6566
4390 2 9 -16.4261 -95.6051 84.4347
4391 2 9 -16.127 -95.904 85.3254
4392 2 9 -16.5247 -96.7062 84.8978
4393 2 9 -15.9548 -96.6949 84.1864
4394 2 9 -15.9845 -97.4677 83.6051
4395 2 9 -16.4369 -98.231 83.5162
4396 2 9 -16.5089 -99.0371 83.0118
4397 2 9 -17.04 -98.3006 82.5523
4398 2 9 -16.5497 -98.1756 81.7428
4399 2 9 -15.6231 -97.8773 81.4212
4400 2 9 -14.9042 -97.3615 81.1241
4401 2 9 -14.4797 -97.7352 81.8669
4402 2 9 -13.5231 -97.6665 81.8933
4403 2 9 -13.6874 -97.0892 81.1339
4404 2 9 -13.7035 -96.7373 80.2548
4405 2 9 -12.8333 -96.9869 80.5454
4406 2 9 -12.6725 -96.3077 79.939
4407 2 9 -13.2038 -95.936 80.6108
4408 2 9 -13.2296 -94.9442 80.8608
4409 2 9 -13.9634 -94.3851 81.0955
4410 2 9 -14.4932 -95.0093 80.4987
4411 2 9 -15.1153 -94.5425 79.9159
4412 2 9 -14.6742 -95.0958 79.256
4413 2 9 -14.5049 -94.7983 78.3493
4414 2 9 -15.2023 -95.1852 77.7785
4415 2 9 -16.1923 -94.9921 77.6059
4416 2 9 -16.3569 -94.07 77.4468
4417 2 9 -16.5647 -94.0841 76.4809
4418 2 9 -16.793 -95.0021 76.4023
4419 2 9 -17.6908 -94.6364 76.6083
4420 2 9 -17.9601 -95.2024 77.3418
4421 2 9 -18.0788 -95.1052 78.253
4422 2 9 -17.1351 -95.1597 78.4121
4423 2 9 -16.9445 -95.6667 79.232
4424 2 9 -17.3998 -96.018 78.5437
4425 2 9 -17.9753 -96.2327 79.3115
4426 2 9 -18.0866 -96.5316 80.2096
4427 2 9 -17.1713 -96.651 80.0401
4428 2 9 -16.2821 -97.059 80.0792
4429 2 9 -16.6944 -97.8028 80.5429
4430 2 9 -17.0327 -98.6889 80.3317
4431 2 9 -17.4984 -99.082 79.6066
4432 2 9 -18.1043 -98.9825 78.7991
4433 2 9 -18.4025 -98.3233 79.4383
4434 2 9 -18.1022 -97.65 80.0851
4435 2 9 -18.6261 -97.417 80.8109
4436 2 9 -17.7634 -97.1171 81.0654
4437 2 9 -18.1915 -97.6141 81.7772
4438 2 9 -17.4942 -97.3595 82.3985
4439 2 9 -16.7253 -97.1362 82.9971
4440 2 9 -15.8704 -96.6439 82.8361
4441 2 9 -16.0434 -95.8353 82.3747
4442 2 9 -15.1852 -95.6808 81.8982
4443 2 9 -14.3858 -95.4356 81.4992
4444 2 9 -13.7782 -96.1654 81.5531
4445 2 9 -13.8264 -95.7943 82.4103
4446 2 9 -13.3523 -96.0868 83.1737
4447 2 9 -13.3097 -96.7767 83.8535
4448 2 9 -14.2475 -96.5873 83.8564
4449 2 9 -14.2034 -96.0988 84.724
4450 2 9 -13.8607 -97.0062 84.7133
4451 2 9 -14.749 -97.3016 84.532
4452 2 9 -14.4626 -98.0369 85.2282
4453 2 9 -14.5287 -98.4002 84.3744
4454 2 9 -15.0526 -98.4377 83.595
4455 2 9 -15.8221 -99.0405 83.8981
4456 2 9 -16.6845 -99.3411 84.2692
4457 2 9 -16.2789 -99.6361 85.1364
4458 2 9 -15.5301 -99.6618 85.7879
4459 2 9 -15.5878 -98.9612 86.4581
4460 2 9 -16.2208 -98.6801 85.7843
4461 2 9 -16.0446 -97.7075 86.1916
4462 2 9 -16.8438 -97.2177 85.9226
4463 2 9 -17.4633 -97.4837 85.2611
4464 2 9 -17.9421 -97.4447 86.1076
4465 2 9 -18.0115 -97.9333 86.9668
4466 2 9 -18.7208 -97.6825 87.4694
4467 2 9 -18.8961 -96.7409 87.6649
4468 2 9 -19.4375 -96.2666 88.3521
4469 2 9 -19.393 -96.9894 88.9955
4470 2 9 -18.9027 -96.9104 89.8304
4471 2 9 -19.5259 -96.2679 90.0853
4472 2 9 -19.2166 -96.725 90.8533
4473 2 9 -19.7076 -97.2795 90.1446
4474 2 9 -20.4255 -97.7513 90.6358
4475 2 9 -20.4181 -98.4544 91.3176
4476 2 9 -20.5218 -98.1833 92.2227
4477 2 9 -20.0477 -98.0646 93.0858
4478 2 9 -20.9388 -98.4153 93.1129
4479 2 9 -21.7623 -97.9464 92.9036
4480 2 9 -21.8495 -98.8032 93.3126
4481 2 9 -22.151 -99.4938 92.713
4482 2 9 -22.8861 -99.6222 92.1086
4483 2 9 -23.8389 -99.5168 92.2858
4484 2 9 -23.9164 -98.6675 92.8391
4485 2 9 -24.6614 -98.7993 92.2001
4486 2 9 -24.5743 -99.431 92.9828
4487 2 9 -25.0323 -100.323 92.9735
4488 2 9 -24.2095 -100.473 93.4956
4489 2 9 -23.8235 -99.6014 93.6683
4490 2 9 -23.9117 -98.7355 94.135
4491 2 9 -24.7225 -98.3668 93.7699
4492 2 9 -25.5594 -97.8848 93.4979
4493 2 9 -26.5476 -98.2883 93.7111
4494 2 9 -26.8896 -97.5485 94.1823
4495 2 9 -26.5575 -98.1655 94.8295
4496 2 9 -25.7296 -97.754 95.0779
4497 2 9 -25.0856 -97.3274 95.6233
4498 2 9 -24.3437 -96.6491 95.5767
4499 2 9 -23.4432 -96.705 95.2801
4500 2 9 -23.3772 -97.4734 95.9413
4501 2 9 -23.851 -97.7389 96.7456
4502 2 9 -24.7069 -97.5507 97.106
4503 2 9 -25.204 -98.2568 96.6499
4504 2 9 -25.8386 -98.1063 97.3081
4505 2 9 -26.0228 -97.2222 97.0783
4506 2 9 -26.1869 -96.6545 97.8379
4507 2 9 -25.4809 -95.9887 97.7548
4508 2 9 -24.8769 -95.3588 98.0991
4509 2 9 -24.5638 -94.3774 97.9023
4510 2 9 -23.84 -95.0226 98.0954
4511 2 9 -23.1468 -94.4836 98.4105
4512 2 9 -22.6117 -93.851 98.9118
4513 2 9 -22.3126 -94.4592 99.5572
4514 2 9 -22.2084 -93.6196 100.082
4515 2 9 -21.5895 -93.1276 99.5236
4516 2 9 -22.3165 -92.7049 99.061
4517 2 9 -21.6372 -93.062 98.4851
4518 2 9 -21.929 -93.278 97.5673
4519 2 9 -21.5089 -93.1984 96.7162
4520 2 9 -21.2294 -93.9853 97.1467
4521 2 9 -20.4168 -93.6838 96.8845
4522 2 9 -19.8525 -93.3073 97.6225
4523 2 9 -20.7889 -93.1944 97.7053
4524 2 9 -20.9388 -92.3888 97.172
4525 2 9 -20.5936 -91.4639 97.0843
4526 2 9 -20.4791 -91.0977 96.2406
4527 2 9 -20.0581 -90.5884 95.5739
4528 2 9 -19.2992 -90.6395 94.9539
4529 2 9 -19.1796 -91.3961 94.2448
4530 2 9 -19.5878 -91.2781 93.3812
4531 2 9 -18.9741 -91.114 92.7036
4532 2 9 -18.4387 -90.6414 93.3324
4533 2 9 -17.8806 -91.2485 93.7832
4534 2 9 -18.3718 -90.8403 94.5334
4535 2 9 -17.8327 -90.2036 95.0814
4536 2 9 -17.1093 -90.6407 95.4392
4537 2 9 -16.7719 -90.5815 96.3386
4538 2 9 -16.2182 -89.8193 96.1128
4539 2 9 -16.0845 -90.2035 95.2028
4540 2 9 -15.9663 -90.2942 94.2767
4541 2 9 -16.8301 -90.6114 94.0513
4542 2 9 -16.8271 -91.0101 93.2209
4543 2 9 -16.4427 -90.8723 92.3208
4544 2 9 -15.8156 -90.6968 93.0775
4545 2 9 -15.143 -91.1957 92.6654
4546 2 9 -14.6473 -90.6602 93.2652
4547 2 9 -14.24 -91.4775 93.0535
4548 2 9 -13.8063 -90.4812 92.8287
4549 2 9 -13.0777 -90.375 93.4778
4550 2 9 -12.5855 -91.1032 93.93
4551 2 9 -11.8575 -91.3465 93.3463
4552 2 9 -11.6177 -92.1611 93.8746
4553 2 9 -12.4764 -92.2165 93.3214
4554 2 9 -12.9065 -92.4015 94.145
4555 2 9 -12.3771 -91.7036 94.6732
4556 2 9 -11.988 -92.5331 94.8393
4557 2 9 -11.2398 -91.9756 95.0649
4558 2 9 -10.7112 -91.5624 94.3808
4559 2 9 -10.4172 -90.9823 95.0068
4560 2 9 -10.8314 -91.053 95.8777
4561 2 9 -11.4899 -90.7618 95.1723
4562 2 9 -11.2636 -90.195 94.4353
4563 2 9 -10.4459 -89.8044 94.8538
4564 2 9 -9.59393 -89.7029 95.3958
4565 2 9 -8.83933 -89.1996 95.0651
4566 2 9 -9.4362 -88.8751 94.3791
4567 2 9 -10.0507 -89.2647 93.721
4568 2 9 -10.2573 -90.1711 94.0298
4569 2 9 -9.35104 -90.3308 94.4194
4570 2 9 -8.44727 -90.5779 94.3788
4571 2 9 -8.28102 -91.6016 94.4038
4572 2 9 -8.48035 -91.3489 93.4827
4573 2 9 -9.14097 -91.9512 93.2893
4574 2 9 -9.00609 -91.4845 92.4978
4575 2 9 -8.06014 -91.8384 92.4834
4576 2 9 -7.51915 -91.1167 92.2388
4577 2 9 -8.09145 -90.5367 91.6957
4578 2 9 -7.51961 -90.2738 90.9803
4579 2 9 -7.93136 -90.4732 90.1725
4580 2 9 -8.60102 -91.2065 90.2896
4581 2 9 -9.27532 -91.0799 89.6602
4582 2 9 -8.84714 -90.2503 89.6789
4583 2 9 -8.32249 -89.4056 89.6242
4584 2 9 -7.83383 -88.5714 89.422
4585 2 9 -7.34418 -88.82 90.2034
4586 2 9 -6.75437 -89.369 90.7553
4587 2 9 -6.36832 -90.0494 90.2591
4588 2 9 -5.89167 -90.7829 89.856
4589 2 9 -5.1531 -90.1303 90.0348
4590 2 9 -4.65972 -90.5005 90.7553
4591 2 9 -4.45894 -90.8528 91.6846
4592 2 9 -5.40143 -90.9158 91.7884
4593 2 9 -5.9261 -91.7304 91.556
4594 2 9 -6.73847 -92.0836 91.993
4595 2 9 -7.2759 -92.8498 92.0362
4596 2 9 -7.58887 -92.4059 91.1951
4597 2 9 -7.95588 -93.2845 91.072
4598 2 9 -7.74469 -93.7389 91.8518
4599 2 9 -8.47441 -94.132 91.3392
4600 2 9 -8.62289 -94.1569 92.2508
4601 2 9 -8.2902 -93.8529 93.1167
4602 2 9 -8.01471 -93.957 94.0315
4603 2 9 -8.82304 -94.1353 94.5018
4604 2 9 -8.13644 -94.7995 94.5745
4605 2 9 -8.75081 -95.1949 95.215
4606 2 9 -8.50262 -95.7351 94.4359
4607 2 9 -8.40258 -96.1273 95.3096
4608 2 9 -9.35332 -96.1795 95.238
4609 2 9 -9.91151 -95.3774 95.4417
4610 2 9 -9.71603 -94.5339 94.9669
4611 2 9 -9.7433 -93.8407 95.5963
4612 2 9 -9.23842 -93.2136 95.0615
4613 2 9 -9.57728 -92.4981 94.4445
4614 2 9 -9.09523 -93.2759 94.0165
4615 2 9 -8.38879 -92.7456 94.4428
4616 2 9 -8.29114 -92.6445 95.423
4617 2 9 -8.25395 -93.5674 95.1703
4618 2 9 -7.8032 -94.4019 95.4919
4619 2 9 -8.69022 -94.3285 95.7506
4620 2 9 -8.57542 -93.697 96.432
4621 2 9 -8.08057 -94.3635 96.864
4622 2 9 -8.05103 -95.0308 97.5856
4623 2 9 -8.97928 -95.2177 97.4787
4624 2 9 -9.50079 -94.4278 97.5997
4625 2 9 -9.53499 -93.5193 98.0691
4626 2 9 -8.78008 -92.9458 98.2528
4627 2 9 -8.65017 -91.9475 98.3327
4628 2 9 -9.19584 -92.217 99.0749
4629 2 9 -9.79278 -92.8927 98.8324
4630 2 9 -9.89838 -93.5698 99.4761
4631 2 9 -10.6209 -94.1382 99.0215
4632 2 9 -11.4584 -94.4317 99.2793
4633 2 9 -11.6467 -94.7542 100.128
4634 2 9 -12.2277 -95.067 99.4375
4635 2 9 -11.4932 -95.7702 99.6087
4636 2 9 -11.2737 -96.356 98.9026
4637 2 9 -11.7583 -97.0874 99.3348
4638 2 9 -11.5009 -96.8504 100.205
4639 2 9 -12.4607 -97.139 100.186
4640 2 9 -12.5894 -96.2809 99.7736
4641 2 9 -12.4898 -96.3379 98.7948
4642 2 9 -12.7915 -97.126 98.4143
4643 2 9 -11.848 -97.1078 98.2615
4644 2 9 -12.3593 -97.6429 97.5376
4645 2 9 -12.7033 -97.9162 96.7009
4646 2 9 -12.2159 -97.8001 95.9199
4647 2 9 -12.4747 -97.5919 95.0197
4648 2 9 -12.8246 -96.8294 94.4488
4649 2 9 -12.3022 -97.5394 93.9569
4650 2 9 -12.9334 -98.1584 94.3856
4651 2 9 -13.7103 -97.7077 94.0903
4652 2 9 -13.4583 -96.8475 93.6847
4653 2 9 -13.2689 -95.898 93.6822
4654 2 9 -13.8153 -96.2081 94.4037
4655 2 9 -13.6486 -96.6735 95.2157
4656 2 9 -13.0583 -97.0048 95.9305
4657 2 9 -12.3283 -96.5251 96.2429
4658 2 9 -12.6021 -96.6708 97.184
4659 2 9 -12.6554 -95.9507 97.7701
4660 2 9 -12.0238 -95.388 97.3092
4661 2 9 -11.7832 -95.6532 98.2571
4662 2 9 -11.2918 -94.8001 98.0705
4663 2 9 -10.3679 -94.9804 98.31
4664 2 9 -10.9196 -95.6351 97.7503
4665 2 9 -11.5228 -96.2848 97.3503
4666 2 9 -11.0353 -97.0756 97.6403
4667 2 9 -11.3781 -97.4261 96.815
4668 2 9 -10.8308 -97.1453 96.1046
4669 2 9 -9.94776 -97.2318 96.509
4670 2 9 -9.68035 -98.1264 96.559
4671 2 9 -10.5922 -98.3611 96.4887
4672 2 9 -10.973 -99.291 96.3757
4673 2 9 -11.7488 -98.7584 96.1395
4674 2 9 -12.5661 -98.9883 96.6519
4675 2 9 -12.1436 -99.7931 96.7881
4676 2 9 -12.0557 -99.8479 95.8636
4677 2 9 -12.4813 -99.1204 95.2621
4678 2 9 -11.8824 -98.6074 94.7227
4679 2 9 -11.2587 -98.2255 95.3016
4680 2 9 -10.9976 -98.1128 94.3433
4681 2 9 -10.7467 -99.0434 94.491
4682 2 9 -10.5412 -98.8978 95.3844
4683 2 9 -10.3391 -97.9587 95.5424
4684 2 9 -9.96238 -97.3543 94.815
4685 2 9 -9.31745 -97.336 95.5333
4686 2 9 -8.53412 -97.8434 95.3182
4687 2 9 -7.92116 -97.8958 94.4415
4688 2 9 -8.23801 -97.3777 93.7235
4689 2 9 -7.37089 -97.0898 93.9719
4690 2 9 -7.33878 -96.2038 94.3497
4691 2 9 -6.53293 -96.6749 94.6261
4692 2 9 -6.53936 -96.7744 95.5779
4693 2 9 -7.38516 -96.7577 95.2073
4694 2 9 -7.02611 -97.6613 95.2636
4695 2 9 -6.52098 -97.7346 94.4587
4696 2 9 -5.62627 -97.9055 94.9428
4697 2 9 -5.12218 -98.7046 94.6773
4698 2 9 -4.53508 -99.1776 94.1354
4699 2 9 -4.80385 -99.735 94.976
4700 2 9 -3.93091 -99.577 95.2925
4701 2 9 -4.24449 -100.4 95.6374
4702 2 9 -3.56099 -100.611 94.9756
4703 2 9 -3.02938 -100.197 95.6959
4704 2 9 -2.06988 -100.208 95.7395
4705 2 9 -2.37846 -100.299 94.8248
4706 2 9 -2.29138 -101.118 95.3258
4707 2 9 -1.55631 -101.684 95.8018
4708 2 9 -1.10825 -102.444 95.3986
4709 2 9 -1.82371 -102.689 94.8234
4710 2 9 -2.05303 -103.618 94.7146
4711 2 9 -1.48939 -104.103 95.233
4712 2 9 -0.659398 -104.241 94.8094
4713 2 9 0.213853 -104.315 95.2016
4714 2 9 0.31917 -104.314 96.1441
4715 2 9 0.522162 -105.189 96.4617
4716 2 9 0.444241 -106.058 96.9071
4717 2 9 -0.0925534 -105.981 96.1467
4718 2 9 -0.628047 -105.188 96.2013
4719 2 9 -0.851403 -105.232 97.1275
4720 2 9 0.110366 -105.14 97.3907
4721 2 9 0.393175 -104.661 98.1566
4722 2 9 -0.172955 -103.861 98.1374
4723 2 9 -0.637818 -104.384 97.4548
4724 2 9 -0.320201 -103.606 96.9845
4725 2 9 -0.462873 -103.524 96.0808
4726 2 9 -0.0725694 -102.716 96.4428
4727 2 9 -0.0343987 -102.274 95.535
4728 2 9 0.698735 -102.6 95.0142
4729 2 9 1.50872 -103.059 95.2208
4730 2 9 1.85998 -102.162 95.2784
4731 2 9 2.29424 -101.546 94.6941
4732 2 9 3.22424 -101.824 94.6508
4733 2 9 3.33451 -102.108 95.5764
4734 2 9 3.29206 -101.894 96.4824
4735 2 9 3.0812 -101.043 96.0886
4736 2 9 2.36335 -101.199 96.6889
4737 2 9 2.00879 -100.214 96.8581
4738 2 9 2.0259 -100.137 97.8473
4739 2 9 2.43258 -100.843 98.4059
4740 2 9 3.27675 -101.246 98.2156
4741 2 9 3.70892 -100.384 98.173
4742 2 9 3.28211 -100.594 97.3379
4743 2 9 3.67224 -99.7703 97.2517
4744 2 9 4.25783 -99.1455 96.8802
4745 2 9 4.20102 -98.7489 97.7791
4746 2 9 3.72958 -98.1639 98.3585
4747 2 9 4.39298 -97.9169 99.0044
4748 2 9 5.0231 -97.7631 99.7315
4749 2 9 5.68907 -98.2486 100.308
4750 2 9 6.32775 -97.6434 100.813
4751 2 9 6.99748 -97.4949 101.487
4752 2 9 6.21813 -97.4206 102.028
4753 2 9 5.53778 -97.0325 101.318
4754 2 9 5.31729 -97.1597 100.426
4755 2 9 4.72946 -96.4999 100.167
4756 2 9 5.1851 -95.5892 100.25
4757 2 9 6.13019 -95.5012 99.9687
4758 2 9 5.99178 -94.6694 100.44
4759 2 9 5.65539 -93.7758 100.402
4760 2 9 5.08774 -93.7586 101.149
4761 2 9 4.62434 -93.8579 100.289
4762 2 9 4.1253 -94.3684 100.91
4763 2 9 3.22368 -94.1596 100.609
4764 2 9 2.50763 -93.5654 100.682
4765 2 9 2.95848 -93.1996 99.8673
4766 2 9 3.19568 -92.318 100.152
4767 2 9 2.404 -91.7839 100.341
4768 2 9 1.62185 -91.2692 100.012
4769 2 9 1.74474 -90.6984 100.744
4770 2 9 1.12519 -90.8109 101.44
4771 2 9 1.35827 -90.3925 102.254
4772 2 9 1.63203 -91.1248 102.772
4773 2 9 1.36142 -91.9578 103.226
4774 2 9 0.777075 -91.7521 102.525
4775 2 9 0.609581 -92.2839 101.704
4776 2 9 1.00764 -91.8249 100.976
4777 2 9 0.332377 -91.4423 100.365
4778 2 9 -0.0236383 -90.7558 99.8858
4779 2 9 -0.912554 -90.3252 99.7897
4780 2 9 -1.23905 -90.1334 98.8917
4781 2 9 -1.3424 -89.9866 97.8867
4782 2 9 -0.927117 -89.328 98.4586
4783 2 9 -0.381445 -89.2952 97.5632
4784 2 9 -0.297104 -90.2923 97.7084
4785 2 9 0.269458 -89.7029 98.2989
4786 2 9 1.17269 -89.4622 97.8581
4787 2 9 1.27793 -89.1461 98.8542
4788 2 9 0.523296 -89.3991 99.4079
4789 2 9 0.351916 -89.3499 100.361
4790 2 9 0.472663 -88.4869 100.027
4791 2 9 0.655114 -87.5361 100.048
4792 2 9 0.615051 -87.7334 99.0974
4793 2 9 0.322112 -88.6114 98.7802
4794 2 9 -0.291776 -88.1412 98.1721
4795 2 9 -0.88025 -88.5042 98.88
4796 2 9 -1.7665 -88.1026 98.616
4797 2 9 -2.49301 -87.4538 98.8618
4798 2 9 -2.55713 -86.7177 99.4074
4799 2 9 -2.8805 -86.5008 98.5576
4800 2 9 -3.50891 -85.9564 98.0268
4801 2 9 -2.71511 -85.781 97.5138
4802 2 9 -2.30748 -85.0365 97.8636
4803 2 9 -1.65171 -85.7165 97.909
4804 2 9 -0.86262 -86.2321 98.0944
4805 2 9 -0.783556 -87.1515 98.431
4806 2 9 -0.470911 -87.2813 99.3165
4807 2 9 -0.435959 -87.1631 100.218
4808 2 9 -1.02905 -86.6954 100.809
4809 2 9 -1.22345 -86.3386 99.9904
4810 2 9 -0.58296 -85.6089 100.289
4811 2 9 -0.457197 -85.1368 99.3906
4812 2 9 -0.149247 -86.1234 99.5745
4813 2 9 0.492221 -85.7065 100.127
4814 2 9 0.507447 -85.7005 101.12
4815 2 9 0.882642 -86.5466 100.986
4816 2 9 1.11679 -87.4813 101.001
4817 2 9 0.182044 -87.4498 101.054
4818 2 9 0.291846 -88.3265 101.373
4819 2 9 0.995977 -88.3825 101.954
4820 2 9 0.848295 -88.3939 102.879
4821 2 9 0.697946 -88.26 103.868
4822 2 9 -0.116482 -88.6495 104.168
4823 2 9 -0.163201 -88.1383 103.392
4824 2 9 -1.09718 -88.0597 103.723
4825 2 9 -1.03401 -88.9735 103.816
4826 2 9 -1.46892 -89.4222 103.005
4827 2 9 -1.9659 -89.8677 103.664
4828 2 9 -2.40771 -89.3676 104.304
4829 2 9 -2.47461 -89.0264 103.408
4830 2 9 -2.7129 -88.1023 103.455
4831 2 9 -2.8595 -87.6584 102.657
4832 2 9 -2.2731 -88.3701 102.38
4833 2 9 -2.95825 -88.9071 102.636
4834 2 9 -2.77436 -89.7451 102.106
4835 2 9 -3.63686 -89.8452 101.791
4836 2 9 -4.11422 -88.9509 101.829
4837 2 9 -5.07652 -88.6849 101.692
4838 2 9 -5.90418 -88.4093 101.228
4839 2 9 -5.35387 -87.7446 100.936
4840 2 9 -5.42119 -86.8564 101.222
4841 2 9 -6.13922 -87.326 101.676
4842 2 9 -6.99242 -87.7325 101.793
4843 2 9 -7.80335 -87.4471 101.359
4844 2 9 -7.59393 -88.3368 100.932
4845 2 9 -8.27602 -88.8782 100.484
4846 2 9 -7.79362 -89.7056 100.655
4847 2 9 -7.89282 -90.5812 100.986
4848 2 9 -7.22152 -91.2126 101.22
4849 2 9 -6.51616 -91.542 101.896
4850 2 9 -6.88466 -90.5445 101.997
4851 2 9 -6.94621 -91.0148 102.81
4852 2 9 -7.86139 -91.2594 102.611
4853 2 9 -8.05555 -90.5443 103.187
4854 2 9 -7.80914 -89.7998 103.794
4855 2 9 -6.93427 -90.1319 103.742
4856 2 9 -7.32745 -90.9558 104.058
4857 2 9 -7.61468 -90.8355 104.999
4858 2 9 -8.30254 -90.5308 104.435
4859 2 9 -8.35915 -91.4246 104.81
4860 2 9 -8.61903 -90.8894 105.583
4861 2 9 -8.45833 -89.9434 105.303
4862 2 9 -8.68394 -89.6809 106.239
4863 2 9 -9.40498 -90.098 105.722
4864 2 9 -9.32873 -90.4436 104.847
4865 2 9 -10.1436 -90.8093 104.777
4866 2 9 -10.2777 -90.3677 103.902
4867 2 9 -11.1925 -90.5587 103.591
4868 2 9 -12.1601 -90.4944 103.627
4869 2 9 -12.8129 -90.1438 104.244
4870 2 9 -13.4825 -90.8932 104.354
4871 2 9 -12.8528 -91.4962 104.727
4872 2 9 -13.6133 -92.0258 104.821
4873 2 9 -14.3696 -91.8504 104.251
4874 2 9 -15.0903 -92.1123 103.687
4875 2 9 -15.181 -92.9632 103.32
4876 2 9 -16.0934 -93.3436 103.538
4877 2 9 -16.0099 -94.2882 103.356
4878 2 9 -16.5143 -93.9032 102.547
4879 2 9 -16.9586 -94.6214 102.004
4880 2 9 -17.0892 -94.66 102.953
4881 2 9 -17.0685 -94.0662 103.684
4882 2 9 -17.3692 -94.3735 104.555
4883 2 9 -18.2897 -94.4448 104.458
4884 2 9 -18.1863 -95.4311 104.431
4885 2 9 -17.4438 -95.6512 103.817
4886 2 9 -17.024 -96.458 104.21
4887 2 9 -16.2646 -96.7494 104.675
4888 2 9 -15.4914 -96.9072 105.233
4889 2 9 -15.9722 -96.0175 105.41
4890 2 9 -16.3312 -95.1167 105.228
4891 2 9 -15.8656 -94.2902 104.906
4892 2 9 -15.7941 -93.3736 104.554
4893 2 9 -14.9359 -93.7627 104.703
4894 2 9 -14.2429 -93.2841 105.128
4895 2 9 -14.0651 -93.8674 105.867
4896 2 9 -13.1576 -94.1929 106.148
4897 2 9 -13.5812 -94.0834 106.983
4898 2 9 -13.2162 -93.663 107.775
4899 2 9 -12.6563 -94.3372 107.321
4900 2 9 -12.5429 -95.1471 107.76
4901 2 9 -12.4264 -94.4864 108.365
4902 2 9 -12.5048 -93.7522 108.957
4903 2 9 -11.8409 -94.2802 109.35
4904 2 9 -10.9049 -94.3546 109.291
4905 2 9 -11.297 -95.2306 109.139
4906 2 9 -11.6608 -95.1791 108.255
4907 2 9 -10.9288 -94.7835 107.896
4908 2 9 -11.2609 -93.9513 107.547
4909 2 9 -11.3014 -93.3327 106.814
4910 2 9 -12.0269 -93.577 106.268
4911 2 9 -12.3895 -92.7194 106.337
4912 2 9 -13.2475 -93.109 106.213
4913 2 9 -12.8737 -93.1452 105.321
4914 2 9 -12.0166 -93.4734 104.992
4915 2 9 -11.3605 -92.7825 105.135
4916 2 9 -10.7428 -92.6473 104.405
4917 2 9 -10.3978 -93.2718 105.035
4918 2 9 -9.80352 -93.9966 104.848
4919 2 9 -9.78003 -94.9204 104.622
4920 2 9 -9.7321 -95.7413 104.043
4921 2 9 -10.1604 -96.3734 104.72
4922 2 9 -10.4115 -96.1326 105.709
4923 2 9 -10.3442 -95.1931 105.81
4924 2 9 -10.0366 -94.2789 106.068
4925 2 9 -10.1502 -93.3117 106.078
4926 2 9 -10.4932 -93.7793 106.844
4927 2 9 -9.72755 -93.2905 107.199
4928 2 9 -9.5295 -92.4494 106.719
4929 2 9 -9.29142 -91.6327 107.147
4930 2 9 -9.37363 -90.9376 106.544
4931 2 9 -9.8575 -91.0224 105.695
4932 2 9 -10.486 -90.5209 106.297
4933 2 9 -10.8137 -91.2945 106.646
4934 2 9 -11.4982 -91.7612 107.092
4935 2 9 -11.9654 -90.9027 107.125
4936 2 9 -11.9646 -91.5176 107.961
4937 2 9 -12.8401 -91.3297 107.612
4938 2 9 -13.1234 -92.124 107.016
4939 2 9 -13.6564 -92.8406 107.31
4940 2 9 -14.548 -93.2803 107.305
4941 2 9 -14.5507 -94.0733 107.802
4942 2 9 -15.3389 -94.4324 108.21
4943 2 9 -15.3818 -93.4804 108.121
4944 2 9 -16.1273 -93.5308 108.669
4945 2 9 -16.4463 -93.6943 109.628
4946 2 9 -15.5287 -93.7621 109.806
4947 2 9 -14.8839 -93.0896 109.856
4948 2 9 -14.289 -93.7592 109.379
4949 2 9 -13.4702 -93.5491 109.752
4950 2 9 -13.4998 -93.8508 110.753
4951 2 9 -13.7166 -94.7617 111.022
4952 2 9 -14.2967 -94.4208 110.36
4953 2 9 -14.795 -95.2225 110.615
4954 2 9 -15.0079 -95.4174 111.511
4955 2 9 -15.0154 -94.4886 111.689
4956 2 9 -14.0751 -94.5531 112.106
4957 2 9 -13.7548 -95.4274 112.397
4958 2 9 -13.2061 -96.1479 112.153
4959 2 9 -12.2397 -95.8245 112.162
4960 2 9 -12.7162 -95.3004 112.778
4961 2 9 -12.5676 -94.6257 113.363
4962 2 9 -13.105 -94.5912 114.24
4963 2 9 -13.7785 -94.271 113.553
4964 2 9 -14.329 -93.7193 114.11
4965 2 9 -14.3604 -93.6417 115.068
4966 2 9 -13.622 -94.2941 115.003
4967 2 9 -13.5954 -94.7989 115.841
4968 2 9 -12.7305 -95.0757 115.819
4969 2 9 -11.7613 -94.9734 115.615
4970 2 9 -12.3557 -94.422 115.038
4971 2 9 -12.3716 -93.6114 115.517
4972 2 9 -11.5821 -93.3585 115.009
4973 2 9 -12.2485 -92.6303 114.868
4974 2 9 -12.5096 -92.0053 114.113
4975 2 9 -13.1847 -91.3381 114.06
4976 2 9 -13.8398 -91.9571 113.73
4977 2 9 -13.9374 -92.5307 114.591
4978 2 9 -13.3861 -93.2867 114.823
4979 2 9 -13.1261 -93.0223 113.876
4980 2 9 -12.6697 -93.6617 113.29
4981 2 9 -12.3905 -93.3929 112.38
4982 2 9 -12.1827 -93.2523 111.371
4983 2 9 -12.3152 -92.9212 110.481
4984 2 9 -12.2665 -93.7127 109.955
4985 2 9 -11.4807 -93.9654 110.57
4986 2 9 -11.0683 -93.4875 109.871
4987 2 9 -10.8119 -92.6721 110.413
4988 2 9 -9.90896 -92.9955 110.566
4989 2 9 -9.57824 -93.5082 109.808
4990 2 9 -8.85245 -94.0378 110.302
4991 2 9 -9.73766 -94.0059 110.663
4992 2 9 -9.78762 -94.6286 109.936
4993 2 9 -9.89167 -94.3351 109.061
4994 2 9 -10.2465 -93.6391 108.566
4995 2 9 -10.9666 -93.16 108.133
4996 2 9 -10.8905 -92.2136 107.868
4997 2 9 -10.9854 -91.5783 108.644
4998 2 9 -11.5306 -91.1968 109.422
4999 2 9 -10.6039 -91.0223 109.389
5000 2 9 -9.73356 -91.3723 109.539
5001 2 9 -10.1483 -91.8374 110.288
5002 2 9 -9.47494 -92.3805 109.895
5003 2 9 -10.0143 -92.1846 109.108
5004 2 9 -9.91283 -92.7214 108.315
5005 2 9 -8.96783 -92.8219 108.129
5006 2 9 -8.66419 -92.5155 107.215
5007 2 9 -8.23368 -91.7365 106.922
5008 2 9 -7.55857 -91.6956 106.269
5009 2 9 -7.76203 -92.5669 106.057
5010 2 9 -7.29884 -92.8396 105.233
5011 2 9 -7.02915 -93.4242 104.476
5012 2 9 -6.40106 -94.01 104.961
5013 2 9 -6.20552 -94.6357 105.722
5014 2 9 -5.38251 -94.902 106.049
5015 2 9 -5.14166 -95.7915 106.301
5016 2 9 -5.12691 -95.6096 107.248
5017 2 9 -5.13472 -95.7453 108.197
5018 2 9 -4.37458 -95.2423 107.905
5019 2 9 -3.47015 -95.3912 107.681
5020 2 9 -2.50585 -95.3145 107.754
5021 2 9 -2.4526 -95.7893 108.679
5022 2 9 -3.14521 -95.5014 109.214
5023 2 9 -3.66031 -95.9341 108.516
5024 2 9 -3.74625 -96.9018 108.404
5025 2 9 -4.06802 -97.4508 109.156
5026 2 9 -3.13712 -97.8204 109.469
5027 2 9 -2.43462 -98.0663 108.764
5028 2 9 -1.81942 -97.4999 109.056
5029 2 9 -1.39967 -98.2159 109.457
5030 2 9 -0.757893 -98.8743 109.752
5031 2 9 -1.45249 -99.5637 109.605
5032 2 9 -1.5715 -98.9743 108.897
5033 2 9 -0.858657 -98.4623 108.488
5034 2 9 0.0130721 -98.1214 108.565
5035 2 9 0.817476 -97.7583 108.867
5036 2 9 1.76098 -97.8752 109.159
5037 2 9 2.10313 -97.2346 108.485
5038 2 9 1.40452 -96.5458 108.431
5039 2 9 0.828267 -96.4212 107.688
5040 2 9 0.641066 -95.4702 108.208
5041 2 9 0.572379 -96.039 108.982
5042 2 9 0.806825 -96.7604 109.616
5043 2 9 0.860576 -97.2275 110.449
5044 2 9 0.0743168 -97.5806 110.968
5045 2 9 -0.746272 -97.2378 111.515
5046 2 9 -1.43129 -96.9795 112.077
5047 2 9 -2.27263 -96.6066 111.73
5048 2 9 -2.29587 -97.5253 111.359
5049 2 9 -1.93147 -97.7888 110.517
5050 2 9 -1.77848 -98.4013 111.315
5051 2 9 -1.21039 -99.0273 111.793
5052 2 9 -1.82955 -99.2544 112.414
5053 2 9 -2.46086 -98.5058 112.414
5054 2 9 -3.10014 -99.1245 112.832
5055 2 9 -2.91213 -98.3297 113.331
5056 2 9 -3.79377 -98.4215 112.949
5057 2 9 -3.42388 -98.1132 112.158
5058 2 9 -4.02299 -98.4139 111.404
5059 2 9 -4.12514 -98.8027 110.465
5060 2 9 -3.16721 -99.0163 110.616
5061 2 9 -3.26242 -99.7479 109.994
5062 2 9 -2.42237 -99.7972 109.431
5063 2 9 -1.7239 -100.485 109.26
5064 2 9 -1.14677 -101.165 109.624
5065 2 9 -1.19324 -101.356 110.552
5066 2 9 -0.996683 -100.429 110.852
5067 2 9 -0.793236 -100.718 111.693
5068 2 9 -1.41474 -100.17 112.107
5069 2 9 -0.665785 -99.6838 112.529
5070 2 9 0.151484 -99.6104 111.965
5071 2 9 0.190977 -99.0192 112.759
5072 2 9 -0.272286 -98.5468 112.04
5073 2 9 -0.324055 -98.8182 111.099
5074 2 9 0.570588 -99.0881 110.992
5075 2 9 0.642332 -100.041 110.805
5076 2 9 1.25716 -100.714 111.115
5077 2 9 1.17873 -101.591 110.688
5078 2 9 1.80406 -101.23 110.089
5079 2 9 2.41734 -100.733 110.682
5080 2 9 2.80693 -101.309 110.006
5081 2 9 3.32907 -100.506 110.141
5082 2 9 3.32317 -100.363 109.132
5083 2 9 3.46564 -101.026 108.344
5084 2 9 2.68469 -100.936 107.85
5085 2 9 3.38405 -100.591 107.323
5086 2 9 3.3369 -100.915 106.41
5087 2 9 2.55065 -101.49 106.419
5088 2 9 2.14933 -100.714 105.913
5089 2 9 1.67074 -101.183 105.26
5090 2 9 0.9774 -101.531 104.713
5091 2 9 1.7275 -101.635 104.12
5092 2 9 2.36423 -101.159 103.517
5093 2 9 1.85376 -100.295 103.331
5094 2 9 1.19309 -99.6214 103.403
5095 2 9 1.70184 -99.712 102.578
5096 2 9 2.45247 -99.2639 102.288
5097 2 9 3.30238 -99.4604 102.004
5098 2 9 3.14809 -100.175 102.618
5099 2 9 3.67961 -100.342 101.813
5100 2 9 3.37754 -100.449 100.928
5101 2 9 3.33389 -101.399 100.778
5102 2 9 3.3529 -101.481 99.8449
5103 2 9 2.48977 -101.186 99.8721
5104 2 9 1.82311 -101.069 100.579
5105 2 9 1.6174 -101.971 100.295
5106 2 9 2.59159 -102.243 100.539
5107 2 9 2.7012 -102.629 99.6412
5108 2 9 2.66152 -103.282 98.9736
5109 2 9 3.35751 -103.582 98.3618
5110 2 9 4.10136 -103.445 98.8631
5111 2 9 4.12381 -104.004 99.6023
5112 2 9 3.64801 -104.11 100.442
5113 2 9 4.27036 -104.62 100.944
5114 2 9 4.41941 -103.721 101.154
5115 2 9 5.31614 -103.674 100.911
5116 2 9 6.05574 -103.52 101.476
5117 2 9 6.37085 -104.469 101.546
5118 2 9 7.34251 -104.277 101.539
5119 2 9 8.11767 -104.267 102.12
5120 2 9 8.85177 -104.677 101.514
5121 2 9 8.66354 -105.523 101.112
5122 2 9 8.2874 -105.433 101.999
5123 2 9 7.93417 -105.772 102.8
5124 2 9 7.915 -105.509 103.681
5125 2 9 8.30154 -106.249 104.038
5126 2 9 7.83104 -105.84 104.772
5127 2 9 6.98168 -105.858 104.436
5128 2 9 6.16892 -105.484 104.891
5129 2 9 5.92966 -104.61 104.632
5130 2 9 6.04331 -104.025 105.475
5131 2 9 6.73575 -103.433 105.181
5132 2 9 7.49152 -103.722 105.665
5133 2 9 6.96824 -104.44 105.433
5134 2 9 7.8406 -104.875 105.454
5135 2 9 8.11402 -104.161 104.882
5136 2 9 8.02156 -104.843 104.298
5137 2 9 8.16078 -104.283 103.542
5138 2 9 8.2189 -103.345 103.354
5139 2 9 7.50297 -102.708 103.314
5140 2 9 6.77217 -102.07 103.307
5141 2 9 6.36728 -102.753 102.763
5142 2 9 5.71508 -102.087 102.971
5143 2 9 5.69937 -101.972 103.959
5144 2 9 5.36025 -102.029 104.878
5145 2 9 6.20746 -101.576 105.194
5146 2 9 5.77922 -100.969 105.803
5147 2 9 6.41892 -100.198 106.015
5148 2 9 7.09603 -99.9446 106.637
5149 2 9 7.12821 -99.8818 107.644
5150 2 9 7.72978 -99.7717 108.402
5151 2 9 7.78376 -100.215 109.27
5152 2 9 8.66031 -100.123 108.887
5153 2 9 8.97095 -101.052 108.912
5154 2 9 8.29519 -101.036 108.288
5155 2 9 7.84186 -101.886 108.271
5156 2 9 8.79529 -102.051 108.157
5157 2 9 8.87453 -102.721 107.415
5158 2 9 9.41539 -102.938 106.686
5159 2 9 9.84229 -102.673 105.784
5160 2 9 9.07273 -102.207 105.587
5161 2 9 8.30087 -102.291 105.06
5162 2 9 8.08222 -103.197 105.077
5163 2 9 7.44809 -102.627 105.527
5164 2 9 7.34922 -102.236 106.438
5165 2 9 8.19939 -102.655 106.169
5166 2 9 8.03325 -103.558 106.474
5167 2 9 7.1051 -103.796 107.004
5168 2 9 7.36292 -103.02 107.614
5169 2 9 7.20346 -103.893 108.155
5170 2 9 7.28224 -103.697 109.132
5171 2 9 7.88151 -102.987 109.031
5172 2 9 8.158 -102.897 109.926
5173 2 9 9.16104 -102.825 109.944
5174 2 9 9.17236 -103.437 109.095
5175 2 9 9.80075 -102.71 108.954
5176 2 9 10.5714 -102.24 109.48
5177 2 9 11.2924 -101.784 109.881
5178 2 9 10.6615 -101.703 110.622
5179 2 9 10.6849 -100.776 110.746
5180 2 9 11.3521 -100.049 110.689
5181 2 9 12.0171 -99.6417 111.211
5182 2 9 12.2768 -98.7802 111.437
5183 2 9 12.269 -98.8236 112.389
5184 2 9 13.088 -99.1464 112.12
5185 2 9 13.2419 -98.322 111.697
5186 2 9 12.4576 -97.7543 111.42
5187 2 9 12.0947 -96.844 111.297
5188 2 9 12.1377 -95.9066 110.981
5189 2 9 12.4964 -95.1013 110.715
5190 2 9 12.0893 -94.5064 110.094
5191 2 9 12.6873 -93.7216 110.226
5192 2 9 12.9135 -93.1775 110.914
5193 2 9 13.3414 -92.2505 111.101
5194 2 9 13.0847 -91.5997 110.502
5195 2 9 13.459 -90.8783 111.051
5196 2 9 13.1973 -89.9695 111.111
5197 2 9 13.7109 -89.4938 110.528
5198 2 9 13.8379 -88.6314 110.902
5199 2 9 13.7801 -89.0368 111.757
5200 2 9 14.0581 -88.0643 111.851
5201 2 9 14.6146 -88.3549 112.554
5202 2 9 15.3974 -88.7554 112.891
5203 2 9 15.0176 -89.0018 113.773
5204 2 9 14.1506 -89.1968 113.566
5205 2 9 13.5033 -89.485 114.23
5206 2 9 13.6976 -90.3809 113.939
5207 2 9 14.6582 -90.509 114.087
5208 2 9 14.7008 -91.0691 113.284
5209 2 9 14.8719 -91.9705 113.364
5210 2 9 14.605 -91.7169 112.519
5211 2 9 14.1228 -90.9378 112.399
5212 2 9 13.5303 -91.2344 113.143
5213 2 9 13.9019 -91.6912 113.935
5214 2 9 13.6026 -91.4401 114.875
5215 2 9 12.6539 -91.1523 114.611
5216 2 9 12.5235 -90.8616 113.685
5217 2 9 11.8606 -90.4004 113.2
5218 2 9 11.3572 -89.5963 113.348
5219 2 9 10.5105 -89.337 113.805
5220 2 9 9.69911 -89.574 114.242
5221 2 9 8.86608 -90.0297 114.094
5222 2 9 9.04466 -90.8965 114.432
5223 2 9 9.67192 -90.6677 113.695
5224 2 9 10.2278 -90.8872 112.899
5225 2 9 9.95617 -91.8372 113.096
5226 2 9 10.8719 -92.1062 113.239
5227 2 9 10.3732 -92.4404 112.465
5228 2 9 11.3303 -92.3011 112.318
5229 2 9 12.1557 -92.7825 112.028
5230 2 9 12.9643 -93.327 112.054
5231 2 9 13.8177 -92.9437 111.703
5232 2 9 13.844 -93.3534 112.605
5233 2 9 14.271 -93.1643 113.489
5234 2 9 13.3283 -93.0634 113.464
5235 2 9 12.4719 -92.9111 113.107
5236 2 9 12.4874 -92.4252 113.951
5237 2 9 12.0471 -92.6753 114.697
5238 2 9 11.569 -93.5231 114.896
5239 2 9 11.5931 -93.3881 113.855
5240 2 9 11.1169 -92.6081 114.375
5241 2 9 10.272 -92.6013 113.988
5242 2 9 9.43571 -92.0625 113.977
5243 2 9 10.1592 -91.6269 114.441
5244 2 9 10.4093 -90.8459 114.852
5245 2 9 11.1206 -90.3137 114.557
5246 2 9 11.5196 -91.1422 114.359
5247 2 9 11.5935 -91.7609 115.068
5248 2 9 11.9116 -91.2379 115.809
5249 2 9 11.6518 -90.2829 115.956
5250 2 9 11.143 -89.594 115.484
5251 2 9 11.6374 -89.0052 114.926
5252 2 9 12.122 -89.0443 115.772
5253 2 9 11.3728 -88.5758 116.091
5254 2 9 11.4102 -89.3387 116.773
5255 2 9 11.934 -90.1543 116.981
5256 2 9 11.5242 -91.0582 117.097
5257 2 9 12.156 -91.6783 116.784
5258 2 9 12.9387 -91.3962 117.264
5259 2 9 13.7111 -91.5396 117.761
5260 2 9 13.804 -90.6182 117.591
5261 2 9 14.3396 -91.2033 117.03
5262 2 9 14.1442 -91.2169 116.049
5263 2 9 14.6656 -90.5564 115.617
5264 2 9 15.0557 -91.3041 116.201
5265 2 9 15.6838 -90.68 115.816
5266 2 9 15.7883 -90.8649 114.916
5267 2 9 16.5705 -91.4284 114.954
5268 2 9 16.5964 -91.1188 114.009
5269 2 9 16.9123 -90.3707 114.469
5270 2 9 17.5482 -89.6019 114.372
5271 2 9 17.6777 -88.6256 114.285
5272 2 9 17.5424 -88.421 115.191
5273 2 9 17.7419 -89.1617 115.84
5274 2 9 17.3301 -88.8874 116.674
5275 2 9 16.7453 -88.1309 116.654
5276 2 9 16.7226 -87.167 116.849
5277 2 9 16.3692 -87.1589 117.708
5278 2 9 17.0015 -87.8349 117.601
5279 2 9 16.1149 -88.2204 117.414
5280 2 9 15.1386 -88.4838 117.191
5281 2 9 14.9574 -87.873 116.475
5282 2 9 14.6712 -87.0993 116.017
5283 2 9 15.2607 -87.3411 115.249
5284 2 9 15.3663 -86.9657 114.36
5285 2 9 15.1021 -87.074 113.428
5286 2 9 14.9445 -88.06 113.525
5287 2 9 15.9252 -87.8501 113.47
5288 2 9 16.3545 -88.2982 112.718
5289 2 9 16.905 -88.0411 113.409
5290 2 9 17.3972 -87.5744 114.05
5291 2 9 18.0858 -87.4217 113.418
5292 2 9 17.8443 -87.2973 112.529
5293 2 9 18.7876 -87.0521 112.68
5294 2 9 19.5609 -86.6397 113.097
5295 2 9 20.2002 -86.7603 113.844
5296 2 9 20.8572 -87.4655 113.537
5297 2 9 19.9656 -87.9828 113.589
5298 2 9 19.9075 -87.7925 112.607
5299 2 9 20.5197 -88.4461 112.261
5300 2 9 20.8789 -88.1614 111.442
5301 2 9 20.9795 -87.2351 111.52
5302 2 9 21.4261 -87.5005 112.351
5303 2 9 21.9927 -86.705 112.428
5304 2 9 21.0478 -86.5183 112.352
5305 2 9 21.5147 -86.2872 111.512
5306 2 9 22.441 -86.6364 111.276
5307 2 9 21.834 -87.0866 110.78
5308 2 9 21.9623 -87.7642 111.481
5309 2 9 22.2727 -88.6371 111.866
5310 2 9 22.6078 -87.9435 112.496
5311 2 9 23.1239 -87.1455 112.177
5312 2 9 23.4764 -86.2825 111.982
5313 2 9 22.8459 -86.0337 112.718
5314 2 9 22.0803 -85.5172 112.479
5315 2 9 21.8094 -84.946 113.211
5316 2 9 22.6312 -85.3392 113.717
5317 2 9 23.4615 -85.4199 114.159
5318 2 9 22.948 -84.8477 114.861
5319 2 9 23.3237 -84.0998 115.45
5320 2 9 23.0046 -83.4392 114.844
5321 2 9 23.9326 -83.401 114.525
5322 2 9 24.2861 -82.5489 114.749
5323 2 9 23.8896 -81.6849 114.483
5324 2 9 24.1415 -80.8024 114.693
5325 2 9 24.8487 -81.3774 115.111
5326 2 9 24.7768 -81.4329 114.151
5327 2 9 25.4361 -82.1319 114.286
5328 2 9 25.7723 -82.6589 113.557
5329 2 9 25.4971 -81.9251 112.966
5330 2 9 25.3264 -82.8723 112.737
5331 2 9 25.8733 -83.441 112.152
5332 2 9 26.3235 -84.2756 111.976
5333 2 9 25.8223 -85.0664 111.716
5334 2 9 25.2108 -85.2977 110.946
5335 2 9 24.5863 -84.7237 111.312
5336 2 9 24.5297 -85.318 112.041
5337 2 9 25.0051 -85.681 112.796
5338 2 9 25.5785 -84.8829 112.641
5339 2 9 26.0383 -84.1794 113.094
5340 2 9 26.9911 -84.0382 113.18
5341 2 9 26.752 -84.5614 113.94
5342 2 9 26.9381 -84.0191 114.713
5343 2 9 26.8834 -83.0985 114.837
5344 2 9 26.6502 -82.2838 115.332
5345 2 9 26.6168 -81.3075 115.557
5346 2 9 26.5998 -80.3352 115.698
5347 2 9 27.0743 -79.5135 115.501
5348 2 9 27.5455 -78.7414 115.593
5349 2 9 26.8078 -78.1379 115.647
5350 2 9 26.2105 -77.4423 116.012
5351 2 9 25.9408 -77.2206 115.105
5352 2 9 25.9764 -76.3406 114.649
5353 2 9 25.9415 -75.8367 115.455
5354 2 9 25.503 -75.964 116.295
5355 2 9 24.835 -76.3909 115.704
5356 2 9 24.4773 -75.545 115.474
5357 2 9 24.8477 -74.956 114.79
5358 2 9 24.899 -75.7588 114.258
5359 2 9 24.593 -75.9774 113.378
5360 2 9 25.1115 -75.4713 112.788
5361 2 9 25.4041 -76.3418 113.02
5362 2 9 24.9646 -77.1828 113.027
5363 2 9 24.1787 -76.9151 112.497
5364 2 9 24.409 -77.7902 112.172
5365 2 9 23.7328 -78.1729 112.7
5366 2 9 23.2035 -78.506 111.99
5367 2 9 23.5021 -79.466 111.755
5368 2 9 23.6225 -80.1005 112.492
5369 2 9 22.772 -79.7883 112.795
5370 2 9 21.916 -80.1284 112.53
5371 2 9 20.9572 -80.2801 112.444
5372 2 9 21.0002 -80.1024 111.485
5373 2 9 20.5424 -79.4201 110.953
5374 2 9 20.4307 -79.1481 111.84
5375 2 9 19.5788 -79.4762 112.151
5376 2 9 19.3099 -78.5531 111.966
5377 2 9 19.0541 -79.3084 111.346
5378 2 9 18.8907 -80.0837 110.785
5379 2 9 18.7103 -80.3443 111.753
5380 2 9 19.6093 -80.3987 111.544
5381 2 9 19.3816 -81.3757 111.541
5382 2 9 19.3344 -81.2593 112.495
5383 2 9 20.2024 -81.5044 112.78
5384 2 9 20.4813 -81.0129 113.565
5385 2 9 21.3831 -80.8219 113.448
5386 2 9 21.2633 -81.7836 113.359
5387 2 9 21.8069 -82.4282 112.911
5388 2 9 21.0373 -82.9858 113.257
5389 2 9 21.2221 -82.707 114.179
5390 2 9 21.8897 -82.0576 114.262
5391 2 9 22.4482 -81.6941 113.523
5392 2 9 23.1412 -82.3461 113.281
5393 2 9 24.0713 -82.251 113.586
5394 2 9 23.7252 -81.5168 113.161
5395 2 9 23.6754 -82.0772 112.421
5396 2 9 23.9295 -81.2101 112.021
5397 2 9 24.7933 -81.6313 112.13
5398 2 9 24.5778 -81.2004 111.221
5399 2 9 24.4458 -82.1585 111.23
5400 2 9 24.1881 -83.0458 110.82
5401 2 9 24.0743 -83.4364 109.96
5402 2 9 23.222 -82.9474 109.929
5403 2 9 23.1977 -83.8555 110.252
5404 2 9 23.305 -84.2411 111.153
5405 2 9 22.8941 -83.4593 111.483
5406 2 9 21.9944 -83.9275 111.36
5407 2 9 21.6548 -84.7849 111.628
5408 2 9 22.3766 -84.5637 112.255
5409 2 9 22.4219 -83.5989 112.33
5410 2 9 21.8796 -83.5695 113.054
5411 2 9 21.175 -84.0101 112.569
5412 2 9 20.573 -84.4184 113.206
5413 2 9 19.9074 -84.4091 113.848
5414 2 9 20.2233 -84.7441 114.774
5415 2 9 19.7511 -84.1376 115.398
5416 2 9 20.0451 -83.3358 115.749
5417 2 9 19.7685 -82.7694 114.968
5418 2 9 20.5942 -83.257 114.999
5419 2 9 21.1903 -83.9735 115.318
5420 2 9 21.3927 -84.061 116.29
5421 2 9 22.2817 -84.4587 116.079
5422 2 9 23.0984 -85.0286 116.166
5423 2 9 22.3768 -85.6598 116.266
5424 2 9 23.0665 -86.2217 115.919
5425 2 9 23.5248 -86.157 116.787
5426 2 9 23.355 -85.4655 117.429
5427 2 9 23.6255 -84.5674 117.658
5428 2 9 23.3427 -84.1273 118.438
5429 2 9 22.9891 -83.6312 117.617
5430 2 9 22.5702 -84.4185 117.11
5431 2 9 21.7844 -84.8665 117.387
5432 2 9 21.6718 -83.9245 117.516
5433 2 9 21.399 -83.1284 117.98
5434 2 9 21.219 -83.2728 118.912
5435 2 9 20.6158 -82.5266 118.951
5436 2 9 20.1818 -82.8054 118.174
5437 2 9 19.8458 -82.0321 117.646
5438 2 9 20.6106 -81.4916 117.688
5439 2 9 21.4379 -81.7609 117.281
5440 2 9 22.0234 -81.6315 118.107
5441 2 9 22.8249 -81.3157 118.588
5442 2 9 22.5813 -82.2338 118.648
5443 2 9 22.6312 -82.4693 117.743
5444 2 9 22.7779 -82.083 116.9
5445 2 9 23.6681 -81.8789 116.589
5446 2 9 23.5848 -82.5481 115.854
5447 2 9 24.4118 -82.7345 116.18
5448 2 9 24.1175 -82.6447 117.099
5449 2 9 24.2109 -83.2388 117.998
5450 2 9 23.8695 -82.9914 118.828
5451 2 9 23.7337 -82.3036 118.151
5452 2 9 24.6948 -82.1881 118.238
5453 2 9 25.1851 -82.1769 117.34
5454 2 9 25.638 -82.1648 116.547
5455 2 9 25.7409 -81.3304 116.056
5456 2 9 24.9298 -80.7179 116.334
5457 2 9 24.6703 -79.8147 116.581
5458 2 9 24.2915 -80.4997 117.135
5459 2 9 23.3854 -80.6859 117.45
5460 2 9 23.9693 -81.4167 117.575
5461 2 9 23.931 -81.1337 118.496
5462 2 9 24.3153 -81.8434 119.079
5463 2 9 23.8293 -81.8125 119.924
5464 2 9 24.0288 -81.1113 120.626
5465 2 9 24.8362 -81.1802 121.141
5466 2 9 25.0455 -81.3762 122.047
5467 2 9 25.4148 -82.3078 121.934
5468 2 9 25.3002 -82.534 120.961
5469 2 9 24.9693 -82.0572 120.218
5470 2 9 25.8143 -81.6332 120.262
5471 2 9 25.7988 -81.6788 119.231
5472 2 9 25.1574 -80.9606 119.178
5473 2 9 24.8454 -80.0615 119.441
5474 2 9 24.1827 -79.4199 119.703
5475 2 9 23.7079 -78.5964 119.548
5476 2 9 24.0884 -79.0654 118.82
5477 2 9 24.6688 -78.3556 118.876
5478 2 9 25.005 -78.0308 118.093
5479 2 9 25.0784 -78.9496 118.12
5480 2 9 25.8023 -79.5166 117.789
5481 2 9 25.1896 -80.0683 118.35
5482 2 9 25.7362 -80.7415 118.028
5483 2 9 26.5234 -80.5064 117.46
5484 2 9 26.4436 -79.8706 116.776
5485 2 9 26.0686 -79.1551 116.18
5486 2 9 25.1715 -78.9447 116.183
5487 2 9 25.32 -79.6736 115.567
5488 2 9 24.4321 -79.4287 115.1
5489 2 9 24.5883 -79.837 114.276
5490 2 9 25.3869 -80.3762 114.497
5491 2 9 26.3302 -80.2749 114.321
5492 2 9 25.9937 -79.8082 113.495
5493 2 9 26.2237 -79.1341 114.154
5494 2 9 25.417 -79.0551 114.615
5495 2 9 26.1057 -78.7383 115.245
5496 2 9 25.2521 -78.209 115.258
5497 2 9 24.9204 -77.6062 116.014
5498 2 9 24.363 -78.4205 115.815
5499 2 9 23.4258 -78.1336 115.581
5500 2 9 22.5996 -78.4672 115.157
5501 2 9 23.0844 -78.4157 114.374
5502 2 9 22.259 -78.0687 114.133
5503 2 9 22.1003 -79.0398 113.997
5504 2 9 21.1235 -78.9734 114.049
5505 2 9 20.8774 -78.1683 113.548
5506 2 9 20.9112 -77.7087 114.403
5507 2 9 21.5401 -76.9892 114.378
5508 2 9 21.563 -76.01 114.391
5509 2 9 21.2652 -76.0327 113.519
5510 2 9 21.0187 -75.317 112.933
5511 2 9 20.1916 -75.0447 112.49
5512 2 9 19.8461 -75.8871 112.171
5513 2 9 20.6095 -75.658 111.572
5514 2 9 20.6763 -74.7656 111.091
5515 2 9 21.379 -74.496 111.723
5516 2 9 22.2798 -74.2318 111.635
5517 2 9 21.9098 -74.6287 110.825
5518 2 9 21.6502 -73.721 110.844
5519 2 9 21.9654 -73.6699 109.925
5520 2 9 22.0837 -73.9385 109.041
5521 2 9 22.3922 -73.1603 108.471
5522 2 9 21.9219 -73.2433 107.585
5523 2 9 22.7755 -73.0717 107.321
5524 2 9 22.826 -74.0514 107.036
5525 2 9 22.9455 -75.0071 106.811
5526 2 9 23.0792 -74.9068 107.737
5527 2 9 23.7678 -75.5666 107.501
5528 2 9 23.0844 -76.1702 107.772
5529 2 9 23.2246 -77.06 108.077
5530 2 9 22.3957 -76.7242 108.502
5531 2 9 22.0809 -77.6721 108.314
5532 2 9 21.5582 -78.043 107.583
5533 2 9 21.3515 -78.7999 107.017
5534 2 9 20.6124 -78.2349 107.381
5535 2 9 21.079 -78.6885 108.159
5536 2 9 20.3328 -79.1603 108.645
5537 2 9 20.0358 -79.8872 108.119
5538 2 9 19.8106 -80.5449 108.726
5539 2 9 18.8253 -80.46 108.556
5540 2 9 18.6935 -81.2246 107.979
5541 2 9 19.2448 -80.5558 107.515
5542 2 9 18.8879 -79.6333 107.721
5543 2 9 18.6071 -79.3764 106.841
5544 2 9 19.0379 -80.1489 106.396
5545 2 9 18.7252 -81.0602 106.517
5546 2 9 18.2495 -81.7493 106.997
5547 2 9 18.2773 -82.6871 106.818
5548 2 9 18.3152 -83.2735 106.059
5549 2 9 18.2819 -82.3641 105.906
5550 2 9 18.7025 -81.7365 105.321
5551 2 9 19.333 -81.0935 105.426
5552 2 9 20.319 -81.0192 105.497
5553 2 9 21.1184 -81.2789 105.812
5554 2 9 20.4014 -81.8931 106.127
5555 2 9 19.6741 -82.3184 105.692
5556 2 9 19.4498 -83.2202 105.817
5557 2 9 18.8113 -82.9113 105.146
5558 2 9 18.0966 -83.4897 104.905
5559 2 9 17.4638 -82.8895 105.352
5560 2 9 17.2686 -83.7327 105.626
5561 2 9 16.8896 -84.6136 105.82
5562 2 9 15.997 -84.7112 105.675
5563 2 9 15.2132 -84.6247 105.063
5564 2 9 15.4287 -84.7886 104.182
5565 2 9 15.0652 -84.2246 103.481
5566 2 9 14.7298 -84.9993 102.934
5567 2 9 15.5239 -84.7574 102.446
5568 2 9 15.3345 -85.6774 102.509
5569 2 9 16.155 -85.7672 103.07
5570 2 9 16.7111 -84.9231 103.109
5571 2 9 17.1776 -85.5981 102.587
5572 2 9 17.7975 -84.8538 102.251
5573 2 9 18.4272 -84.9406 101.54
5574 2 9 18.8655 -85.3541 102.312
5575 2 9 19.6942 -84.7798 102.299
5576 2 9 19.4052 -85.0785 103.171
5577 2 9 20.2797 -85.4366 103.286
5578 2 9 20.6047 -86.2138 103.759
5579 2 9 20.9917 -86.6709 104.443
5580 2 9 20.6539 -87.3396 103.881
5581 2 9 19.6486 -87.469 103.931
5582 2 9 18.755 -86.9811 103.886
5583 2 9 17.8509 -87.3821 103.966
5584 2 9 18.5032 -87.5489 104.589
5585 2 9 18.0124 -86.8182 105.043
5586 2 9 18.4367 -87.1601 105.87
5587 2 9 18.8697 -87.8291 106.432
5588 2 9 18.9076 -88.1141 105.456
5589 2 9 18.4978 -88.9649 105.725
5590 2 9 19.0601 -89.3026 106.493
5591 2 9 19.2029 -88.8042 107.309
5592 2 9 19.9039 -88.3219 107.716
5593 2 9 20.4871 -89.1406 107.591
5594 2 9 21.2721 -88.7096 107.35
5595 2 9 20.8825 -88.672 106.495
5596 2 9 20.0448 -88.1956 106.502
5597 2 9 20.3863 -87.5094 107.078
5598 2 9 20.7002 -86.7622 107.589
5599 2 9 21.3458 -87.4489 107.887
5600 2 9 21.5436 -88.2049 108.495
5601 2 9 21.5104 -87.4175 109.065
5602 2 9 22.3336 -87.2752 108.425
5603 2 9 21.6865 -86.5358 108.338
5604 2 9 20.9576 -86.2195 108.922
5605 2 9 21.6882 -86.1774 109.517
5606 2 9 22.3009 -85.9665 110.203
5607 2 9 21.9417 -85.1628 110.558
5608 2 9 21.626 -84.2607 110.341
5609 2 9 21.26 -83.793 109.561
5610 2 9 20.6106 -84.4336 109.888
5611 2 9 19.7071 -84.4345 110.063
5612 2 9 19.8715 -84.2804 109.069
5613 2 9 20.2446 -83.7957 108.402
5614 2 9 19.608 -84.0253 107.686
5615 2 9 19.2372 -83.0866 107.572
5616 2 9 18.8815 -82.2322 107.822
5617 2 9 19.6227 -82.1655 107.241
5618 2 9 20.539 -82.3085 107.462
5619 2 9 19.8434 -82.6335 108.118
5620 2 9 20.8124 -82.7371 108.332
5621 2 9 21.6979 -82.8086 107.954
5622 2 9 22.6105 -82.5879 107.965
5623 2 9 23.1796 -82.7707 108.763
5624 2 9 24.1161 -83.0161 108.959
5625 2 9 24.5011 -82.4365 108.276
5626 2 9 23.8102 -82.1867 107.616
5627 2 9 24.6453 -81.7088 107.34
5628 2 9 25.0434 -80.904 107.189
5629 2 9 25.4831 -80.424 107.939
5630 2 9 25.1503 -79.9239 107.189
5631 2 9 25.651 -80.3137 106.483
5632 2 9 26.4697 -80.5655 105.978
5633 2 9 27.4621 -80.71 105.971
5634 2 9 28.0743 -80.5312 105.292
5635 2 9 28.032 -80.046 104.448
5636 2 9 27.3207 -80.0568 103.778
5637 2 9 26.5592 -80.3438 103.373
5638 2 9 26.5156 -80.9097 104.103
5639 2 9 26.4136 -81.8738 104.111
5640 2 9 26.7416 -82.0046 105.004
5641 2 9 26.9364 -82.9768 105.025
5642 2 9 26.34 -83.6349 104.558
5643 2 9 26.7438 -83.3763 103.704
5644 2 9 25.8705 -83.3099 103.484
5645 2 9 25.9367 -82.9867 102.611
5646 2 9 25.7595 -83.9739 102.505
5647 2 9 25.4356 -83.9112 101.65
5648 2 9 26.1344 -83.675 101.017
5649 2 9 26.2449 -84.6905 100.923
5650 2 9 27.0502 -84.4266 100.423
5651 2 9 26.3911 -84.8415 99.797
5652 2 9 25.9724 -85.6853 99.6818
5653 2 9 26.1019 -85.4485 98.784
5654 2 9 25.2868 -85.1637 99.0747
5655 2 9 25.0201 -85.513 99.9664
5656 2 9 25.3346 -85.374 100.923
5657 2 9 25.9894 -85.9772 100.621
5658 2 9 26.2156 -86.8047 101.095
5659 2 9 26.8702 -87.6197 101.346
5660 2 9 26.7813 -88.4171 100.83
5661 2 9 27.2901 -89.2424 101.13
5662 2 9 27.1893 -89.5148 102.041
5663 2 9 26.6499 -89.5886 102.826
5664 2 9 27.1388 -90.0875 103.561
5665 2 9 26.4565 -90.5526 103.003
5666 2 9 25.996 -90.0204 103.61
5667 2 9 26.0808 -89.1532 104.107
5668 2 9 26.0456 -88.6247 104.915
5669 2 9 25.7961 -87.8953 105.452
5670 2 9 25.7971 -87.2586 106.198
5671 2 9 25.4592 -87.3795 107.123
5672 2 9 25.4561 -86.4254 107.116
5673 2 9 25.7035 -86.0053 106.325
5674 2 9 26.0309 -85.0771 106.168
5675 2 9 26.7176 -85.7285 106.393
5676 2 9 27.516 -85.3098 106.713
5677 2 9 26.9719 -84.6096 106.354
5678 2 9 27.5298 -83.9365 106.805
5679 2 9 27.1289 -83.5353 105.924
5680 2 9 26.2136 -83.3233 105.646
5681 2 9 25.2461 -83.4346 105.69
5682 2 9 25.8261 -84.2576 105.557
5683 2 9 25.1282 -84.391 104.831
5684 2 9 25.5778 -85.2791 104.655
5685 2 9 26.3674 -85.23 105.136
5686 2 9 26.7977 -86.1059 104.882
5687 2 9 26.4765 -86.5147 105.695
5688 2 9 27.2472 -86.9364 105.293
5689 2 9 27.5882 -87.3159 104.522
5690 2 9 28.1839 -86.6601 104.859
5691 2 9 27.5665 -86.3739 104.236
5692 2 9 28.4117 -86.0476 104.066
5693 2 9 28.6822 -86.0628 103.091
5694 2 9 27.9725 -86.6306 102.912
5695 2 9 28.8202 -86.9437 102.628
5696 2 9 28.537 -87.3625 101.817
5697 2 9 27.7842 -87.7956 102.179
5698 2 9 27.7654 -87.9182 101.203
5699 2 9 27.865 -87.2759 100.422
5700 2 9 27.8163 -87.9788 99.7222
5701 2 9 27.714 -88.3896 98.8379
5702 2 9 28.3243 -87.6814 98.5929
5703 2 9 27.9343 -86.8722 98.3516
5704 2 9 28.2142 -86.1302 98.8935
5705 2 9 27.2896 -85.8672 99.071
5706 2 9 27.8622 -85.7337 99.7937
5707 2 9 27.9647 -84.8085 99.4758
5708 2 9 28.8013 -85.2091 99.7299
5709 2 9 28.7899 -85.4959 100.662
5710 2 9 28.7787 -85.8838 101.511
5711 2 9 29.6566 -85.5976 101.581
5712 2 9 29.0062 -84.8605 101.832
5713 2 9 29.7869 -85.0468 102.36
5714 2 9 30.3441 -85.0357 103.128
5715 2 9 30.6633 -85.7158 103.78
5716 2 9 30.3076 -86.1409 102.995
5717 2 9 29.5081 -86.1247 102.408
5718 2 9 30.2365 -86.5946 102.005
5719 2 9 30.8821 -85.9568 102.164
5720 2 9 31.6843 -86.4699 102.26
5721 2 9 31.5961 -86.3192 101.258
5722 2 9 30.9406 -86.2574 100.581
5723 2 9 30.0868 -85.7864 100.72
5724 2 9 30.1788 -86.3073 99.9532
5725 2 9 30.2483 -87.2809 99.8876
5726 2 9 31.0548 -86.8957 99.6672
5727 2 9 31.5085 -86.2325 99.1396
5728 2 9 32.0086 -86.7794 98.4931
5729 2 9 32.7577 -86.2095 98.5268
5730 2 9 31.937 -85.6842 98.2772
5731 2 9 32.3091 -84.9705 97.6826
5732 2 9 31.6841 -85.5314 97.2367
5733 2 9 31.5119 -84.9446 96.5171
5734 2 9 30.6452 -84.9962 97.0045
5735 2 9 30.191 -84.1849 96.8343
5736 2 9 30.6313 -84.285 95.9756
5737 2 9 30.6243 -83.296 95.9169
5738 2 9 31.5815 -83.1457 96.1833
5739 2 9 31.979 -83.1429 95.3323
5740 2 9 32.5359 -83.6789 95.8993
5741 2 9 32.0821 -84.2081 95.2342
5742 2 9 31.2014 -83.9984 95.0241
5743 2 9 31.4834 -84.4986 94.1899
5744 2 9 31.2218 -85.3516 93.9955
5745 2 9 32.0686 -85.7404 93.7342
5746 2 9 32.1951 -86.5278 93.1519
5747 2 9 32.9069 -86.6044 93.7849
5748 2 9 33.1373 -85.6915 93.5492
5749 2 9 33.4057 -86.0479 94.4715
5750 2 9 33.8334 -85.2587 94.1058
5751 2 9 34.4996 -84.7547 93.6586
5752 2 9 34.0101 -84.0057 93.8292
5753 2 9 33.4191 -83.2505 93.9045
5754 2 9 32.9419 -83.8247 94.5869
5755 2 9 32.9815 -84.5956 93.976
5756 2 9 33.2405 -84.8042 93.0427
5757 2 9 34.0565 -85.3475 92.8532
5758 2 9 34.6842 -85.366 92.0549
5759 2 9 34.9027 -86.1598 91.5512
5760 2 9 35.2992 -86.9431 91.8903
5761 2 9 35.4397 -87.4736 92.7215
5762 2 9 34.9323 -87.7588 93.4683
5763 2 9 35.0929 -88.0516 94.4353
5764 2 9 34.8931 -88.7702 95.0759
5765 2 9 35.2761 -89.646 94.8561
5766 2 9 34.9162 -90.564 94.9352
5767 2 9 34.8921 -91.4396 94.4648
5768 2 9 35.6214 -90.9589 93.9997
5769 2 9 35.1992 -90.3751 93.2905
5770 2 9 34.5927 -89.7582 93.6682
5771 2 9 33.6807 -89.8457 93.9171
5772 2 9 33.3937 -89.2925 94.6402
5773 2 9 33.7027 -89.3738 95.4841
5774 2 9 34.2295 -89.2853 96.2317
5775 2 9 33.4396 -89.6834 96.715
5776 2 9 33.3858 -90.6039 96.6446
5777 2 9 32.7301 -90.8801 95.9124
5778 2 9 33.1069 -91.6187 96.4557
5779 2 9 33.6171 -92.451 96.308
5780 2 9 33.7448 -92.0793 95.392
5781 2 9 34.3684 -92.4848 94.8071
5782 2 9 34.1945 -93.4827 94.8092
5783 2 9 33.4685 -92.908 94.5156
5784 2 9 32.8398 -93.3161 95.1097
5785 2 9 32.0542 -93.748 94.8812
5786 2 9 31.9641 -94.2772 95.6451
5787 2 9 32.5477 -94.8382 95.0634
5788 2 9 32.3918 -95.4234 95.8046
5789 2 9 31.3944 -95.3261 95.7201
5790 2 9 30.4784 -95.1448 95.9227
5791 2 9 30.2555 -95.6062 95.11
5792 2 9 30.8539 -96.3507 95.3256
5793 2 9 31.541 -96.2627 96.0347
5794 2 9 32.0407 -96.2456 96.831
5795 2 9 31.0987 -96.0713 97.1723
5796 2 9 30.9167 -96.9727 96.9793
5797 2 9 31.5319 -97.5951 96.6169
5798 2 9 31.6941 -98.0182 95.7445
5799 2 9 31.8718 -97.3459 95.1672
5800 2 9 31.6942 -98.011 94.4792
5801 2 9 31.6474 -97.9985 93.5107
5802 2 9 32.6492 -97.9911 93.5613
5803 2 9 32.8837 -97.1243 93.1076
5804 2 9 32.9436 -96.1351 93.3054
5805 2 9 33.8636 -96.1184 93.3231
5806 2 9 34.5757 -95.4599 93.511
5807 2 9 33.8726 -94.7837 93.4794
5808 2 9 33.6691 -95.2108 94.3513
5809 2 9 32.7727 -95.115 93.9236
5810 2 9 32.2973 -95.9479 94.1478
5811 2 9 32.0193 -95.6562 93.2863
5812 2 9 31.9247 -94.7553 92.8275
5813 2 9 32.5658 -95.1427 92.2559
5814 2 9 33.0731 -94.5754 92.95
5815 2 9 32.6632 -93.7012 93.2207
5816 2 9 32.7242 -92.8675 93.7009
5817 2 9 32.0841 -92.3526 93.1195
5818 2 9 31.182 -92.6558 92.9101
5819 2 9 30.5047 -92.1018 93.296
5820 2 9 30.3908 -91.5616 94.0843
5821 2 9 30.111 -90.7063 93.646
5822 2 9 30.2145 -89.7084 93.8871
5823 2 9 29.615 -89.3747 93.2069
5824 2 9 30.3039 -89.816 92.7188
5825 2 9 30.8303 -89.0435 92.9402
5826 2 9 30.025 -88.6415 92.7299
5827 2 9 30.7692 -88.0344 92.6728
5828 2 9 31.248 -87.6752 93.4902
5829 2 9 31.2161 -88.3782 94.1218
5830 2 9 32.02 -87.7829 94.2292
5831 2 9 32.8288 -87.3726 94.3064
5832 2 9 33.6048 -87.0463 94.6786
5833 2 9 33.9749 -86.5817 95.458
5834 2 9 34.1998 -87.5603 95.3704
5835 2 9 35.0717 -87.2721 95.4747
5836 2 9 35.6817 -86.6877 94.992
5837 2 9 36.3951 -87.2948 95.3023
5838 2 9 36.0884 -88.0121 95.878
5839 2 9 35.971 -88.9806 95.7091
5840 2 9 35.2369 -88.7249 96.1815
5841 2 9 35.368 -89.6418 96.3939
5842 2 9 35.8522 -90.1176 95.6588
5843 2 9 36.6859 -89.7021 96.0169
5844 2 9 36.8765 -88.7671 95.7132
5845 2 9 37.318 -87.9974 96.0471
5846 2 9 37.5721 -87.2585 95.5414
5847 2 9 37.1405 -86.8122 94.8116
5848 2 9 37.6853 -85.9823 94.6368
5849 2 9 37.2192 -85.2535 94.1291
5850 2 9 36.7641 -85.788 93.3893
5851 2 9 37.3148 -85.0473 93.1317
5852 2 9 37.6775 -84.1713 93.0944
5853 2 9 38.2698 -83.6367 92.5967
5854 2 9 37.8474 -83.0569 93.257
5855 2 9 38.5142 -83.1754 93.9456
5856 2 9 38.5105 -84.0766 93.7025
5857 2 9 37.8414 -83.8672 94.3505
5858 2 9 36.9691 -83.5549 94.6681
5859 2 9 36.303 -83.4009 94.0751
5860 2 9 36.1805 -82.3855 94.1816
5861 2 9 37.0212 -82.4256 93.7051
5862 2 9 36.7387 -81.5216 93.5343
5863 2 9 35.8131 -81.4453 93.3716
5864 2 9 35.2228 -81.3642 92.5687
5865 2 9 35.4904 -80.4944 92.3614
5866 2 9 36.2102 -81.1122 92.405
5867 2 9 36.4346 -81.7337 91.6881
5868 2 9 35.5549 -82.0521 92.0068
5869 2 9 35.3672 -82.7331 91.3508
5870 2 9 35.6708 -83.4755 91.9028
5871 2 9 34.9042 -83.0411 92.2672
5872 2 9 34.3208 -82.3545 92.0759
5873 2 9 34.2295 -82.8399 91.267
5874 2 9 34.6962 -82.6176 90.4152
5875 2 9 34.4943 -83.5773 90.4179
5876 2 9 33.7133 -84.009 89.8353
5877 2 9 34.3331 -84.318 89.094
5878 2 9 34.3543 -84.664 89.9936
5879 2 9 34.6851 -85.4206 89.5711
5880 2 9 34.8618 -85.3562 90.4739
5881 2 9 35.8134 -85.4574 90.322
5882 2 9 36.6553 -85.1762 90.7105
5883 2 9 36.8136 -84.4562 90.0968
5884 2 9 37.316 -84.804 89.3336
5885 2 9 36.7613 -85.2858 88.7311
5886 2 9 36.3122 -84.7653 88.0744
5887 2 9 36.0327 -83.9813 88.6346
5888 2 9 36.7069 -83.4068 88.9251
5889 2 9 36.4497 -83.3685 89.8079
5890 2 9 35.5296 -83.7175 90.1311
5891 2 9 35.9869 -83.9192 90.9577
5892 2 9 36.2945 -84.2648 91.8383
5893 2 9 35.5701 -84.7532 92.2568
5894 2 9 36.3677 -84.8185 92.7676
5895 2 9 36.5789 -84.3397 93.5459
5896 2 9 35.8643 -83.8126 93.1632
5897 2 9 34.9321 -83.8458 93.1462
5898 2 9 35.1647 -83.0169 93.6708
5899 2 9 34.5261 -82.3932 93.9801
5900 2 9 35.0157 -82.2498 94.8293
5901 2 9 34.5917 -81.5147 95.2856
5902 2 9 33.6382 -81.2922 95.5604
5903 2 9 33.8719 -81.0551 94.6836
5904 2 9 34.6185 -81.2627 94.129
5905 2 9 34.4569 -80.3025 94.4526
5906 2 9 35.4113 -80.4943 94.6685
5907 2 9 35.9028 -80.3154 95.4213
5908 2 9 35.8152 -79.3775 95.0851
5909 2 9 36.4436 -78.6796 95.0673
5910 2 9 35.9019 -78.2136 94.4557
5911 2 9 36.2885 -77.4394 93.901
5912 2 9 35.7801 -76.8154 94.4763
5913 2 9 35.7722 -76.0375 93.9577
5914 2 9 36.012 -75.6025 94.7682
5915 2 9 36.8302 -75.8159 94.3774
5916 2 9 37.7084 -76.1383 94.1761
5917 2 9 37.9951 -77.0624 94.2528
5918 2 9 37.6298 -77.1181 95.1627
5919 2 9 38.2854 -77.4001 95.7891
5920 2 9 38.7263 -77.3515 96.6448
5921 2 9 39.0815 -78.0807 97.1167
5922 2 9 39.9455 -78.0578 96.9119
5923 2 9 40.2882 -78.4651 97.8069
5924 2 9 40.0636 -77.8647 98.5469
5925 2 9 40.7243 -78.1265 99.1052
5926 2 9 40.5422 -79.0325 98.8673
5927 2 9 39.7256 -79.4098 98.563
5928 2 9 39.4422 -79.8535 97.6826
5929 2 9 38.5641 -80.1626 98.0019
5930 2 9 37.6307 -80.1408 97.6329
5931 2 9 38.2945 -79.7426 97.1137
5932 2 9 38.9452 -79.0313 97.1433
5933 2 9 38.8381 -78.9843 96.1284
5934 2 9 38.1968 -78.5281 95.5016
5935 2 9 39.0827 -78.372 95.3887
5936 2 9 38.7622 -78.9481 94.7299
5937 2 9 39.0242 -78.8073 93.7447
5938 2 9 38.3863 -78.2899 93.2503
5939 2 9 37.9916 -78.2431 94.1796
5940 2 9 38.4748 -77.7589 94.8092
5941 2 9 38.983 -77.0559 94.4316
5942 2 9 39.2085 -76.841 93.4979
5943 2 9 38.3984 -76.6908 93.0049
5944 2 9 38.7659 -77.0719 92.1707
5945 2 9 38.025 -76.9076 91.6191
5946 2 9 38.5937 -76.1894 91.3752
5947 2 9 38.9848 -76.8205 90.793
5948 2 9 38.6124 -76.2227 90.1337
5949 2 9 38.6129 -75.3106 90.1817
5950 2 9 37.9714 -75.0805 90.8614
5951 2 9 37.5195 -75.6162 91.4611
5952 2 9 36.7541 -74.9903 91.4518
5953 2 9 36.0071 -75.2389 90.9056
5954 2 9 35.3814 -74.5818 91.0762
5955 2 9 34.7842 -73.9538 91.6594
5956 2 9 34.9977 -73.0144 91.7802
5957 2 9 35.7322 -72.4016 92.0245
5958 2 9 35.8099 -71.8112 92.7577
5959 2 9 35.3748 -72.5529 93.171
5960 2 9 34.7705 -73.0024 93.7662
5961 2 9 34.4964 -72.9503 94.7347
5962 2 9 35.4083 -72.9862 95.0194
5963 2 9 36.1891 -72.7445 95.6268
5964 2 9 36.3846 -73.6785 95.5615
5965 2 9 36.9513 -74.4778 95.7507
5966 2 9 37.1916 -75.24 95.2837
5967 2 9 37.7647 -74.518 95.0299
5968 2 9 38.5819 -74.1203 95.4588
5969 2 9 39.2371 -74.1573 94.7146
5970 2 9 39.8081 -74.838 95.1597
5971 2 9 40.3328 -75.5283 95.4786
5972 2 9 41.2123 -75.1347 95.8119
5973 2 9 40.9358 -74.3744 96.2348
5974 2 9 41.7159 -74.5291 96.7326
5975 2 9 41.7638 -73.7709 97.3852
5976 2 9 42.2275 -73.4842 96.5942
5977 2 9 42.2835 -72.912 97.3093
5978 2 9 43.0086 -72.3399 97.246
5979 2 9 42.676 -72.244 98.1452
5980 2 9 42.4308 -71.3915 98.4688
5981 2 9 43.0613 -70.6553 98.5392
5982 2 9 43.5924 -71.2294 97.8984
5983 2 9 43.8606 -70.4464 97.2335
5984 2 9 43.4277 -69.6135 97.5746
5985 2 9 44.3588 -69.5499 97.5792
5986 2 9 44.9501 -69.7099 98.3405
5987 2 9 44.0851 -70.201 98.365
5988 2 9 43.7995 -69.6861 99.129
5989 2 9 43.139 -68.9106 99.0631
5990 2 9 42.6359 -69.7367 99.3841
5991 2 9 42.521 -70.6834 99.591
5992 2 9 42.0134 -70.7855 100.422
5993 2 9 41.5796 -71.1663 99.6167
5994 2 9 41.4191 -71.0341 98.6638
5995 2 9 40.5927 -71.5143 98.5017
5996 2 9 40.6353 -72.4401 98.7483
5997 2 9 40.2583 -72.6601 99.5902
5998 2 9 40.6316 -71.8216 99.7758
5999 2 9 40.4802 -70.9105 99.547
6000 2 9 40.0375 -70.9115 100.367
6001 2 9 39.6515 -71.7575 100.19
6002 2 9 40.0554 -72.4935 100.75
6003 2 9 39.9733 -71.9377 101.51
6004 2 9 39.8309 -71.1197 101.907
6005 2 9 40.7878 -71.2366 102.013
6006 2 9 41.1379 -72.0907 102.203
6007 2 9 41.5046 -72.3658 103.086
6008 2 9 42.4409 -72.5776 103.114
6009 2 9 43.2912 -72.3303 103.551
6010 2 9 43.8946 -72.4899 102.815
6011 2 9 44.54 -71.8917 103.209
6012 2 9 44.9149 -71.5134 102.433
6013 2 9 44.584 -72.3374 102.05
6014 2 9 43.6055 -72.2706 101.88
6015 2 9 43.0188 -72.6252 101.224
6016 2 9 43.0521 -73.5681 101.02
6017 2 9 42.847 -73.9886 101.85
6018 2 9 42.6868 -74.2942 102.767
6019 2 9 43.0859 -74.4938 103.574
6020 2 9 42.2126 -74.0607 103.698
6021 2 9 41.6933 -74.4216 103.024
6022 2 9 41.0734 -74.1878 102.367
6023 2 9 41.7603 -73.5754 102.115
6024 2 9 41.5924 -72.8286 101.444
6025 2 9 41.3518 -73.2745 100.578
6026 2 9 41.2307 -73.8824 101.356
6027 2 9 41.9042 -74.5041 101.687
6028 2 9 41.7491 -74.9882 100.847
6029 2 9 41.0658 -74.685 100.224
6030 2 9 41.8138 -74.1959 100.377
6031 2 9 41.8501 -73.6003 99.6237
6032 2 9 41.5697 -74.3673 99.1426
6033 2 9 40.7544 -74.8156 98.8691
6034 2 9 41.4812 -74.6085 98.289
6035 2 9 42.3241 -74.7327 97.8291
6036 2 9 42.3647 -75.3626 98.5738
6037 2 9 41.6093 -75.446 99.2194
6038 2 9 41.42 -75.6762 98.2882
6039 2 9 41.3892 -76.5891 98.6398
6040 2 9 40.5039 -76.4498 98.1662
6041 2 9 41.1626 -76.3413 97.4496
6042 2 9 42.0744 -76.5777 97.2987
6043 2 9 42.4778 -77.2155 97.8679
6044 2 9 41.7232 -77.7491 98.2241
6045 2 9 42.3763 -77.6321 99.0077
6046 2 9 42.8432 -78.196 99.6446
6047 2 9 42.8578 -79.0065 99.2334
6048 2 9 42.0738 -78.7934 98.7274
6049 2 9 41.7864 -79.2442 99.5074
6050 2 9 42.0608 -79.0849 100.429
6051 2 9 43.0383 -79.1235 100.613
6052 2 9 43.7261 -78.8285 101.168
6053 2 9 43.6021 -79.6447 101.642
6054 2 9 42.9297 -79.0409 101.783
6055 2 9 42.1703 -79.5029 101.979
6056 2 9 41.4235 -78.9475 102.102
6057 2 9 41.5573 -78.1417 102.594
6058 2 9 42.4778 -78.227 102.469
6059 2 9 42.4327 -77.5685 103.206
6060 2 9 42.35 -76.6247 102.915
6061 2 9 41.6827 -76.573 103.537
6062 2 9 41.1533 -76.1612 104.175
6063 2 9 40.2501 -76.2021 104.567
6064 2 9 40.7029 -76.6493 105.298
6065 2 9 41.6823 -76.6576 105.075
6066 2 9 41.8254 -77.1618 105.864
6067 2 9 41.0782 -77.676 105.595
6068 2 9 41.2682 -77.8737 104.59
6069 2 9 42.0521 -78.4331 104.603
6070 2 9 42.1144 -78.77 103.719
6071 2 9 42.63 -79.5046 103.337
6072 2 9 43.5835 -79.5703 103.218
6073 2 9 43.0455 -79.8197 102.469
6074 2 9 43.3999 -80.722 102.414
6075 2 9 44.3088 -80.9609 102.675
6076 2 9 44.4466 -80.1134 103.173
6077 2 9 44.9484 -80.3487 103.944
6078 2 9 44.9992 -79.8321 104.713
6079 2 9 45.8338 -79.5873 104.312
6080 2 9 45.9734 -80.2648 103.544
6081 2 9 46.6187 -80.15 102.826
6082 2 9 47.13 -80.5561 103.583
6083 2 9 46.5061 -81.3028 103.565
6084 2 9 46.574 -81.0164 104.478
6085 2 9 47.0184 -81.8105 104.714
6086 2 9 46.5093 -82.7069 104.572
6087 2 9 46.5898 -83.3955 105.146
6088 2 9 47.386 -83.8526 104.821
6089 2 9 47.2758 -84.7375 105.15
6090 2 9 47.6856 -84.1212 105.755
6091 2 9 48.3247 -84.6796 106.076
6092 2 9 48.294 -85.4092 105.449
6093 2 9 48.3961 -86.3318 105.024
6094 2 9 47.54 -86.0366 105.354
6095 2 9 47.4597 -86.2688 106.303
6096 2 9 48.303 -85.9609 106.527
6097 2 9 48.3697 -86.206 107.516
6098 2 9 48.6108 -85.3007 107.478
6099 2 9 47.7684 -85.3049 107.978
6100 2 9 47.1024 -84.7373 107.645
6101 2 9 46.3139 -84.7841 108.309
6102 2 9 46.1572 -83.8649 108.23
6103 2 9 46.2384 -82.8844 108.293
6104 2 9 45.4376 -82.7806 107.798
6105 2 9 45.6264 -81.7999 107.964
6106 2 9 45.3836 -82.345 108.675
6107 2 9 44.7891 -81.7744 109.188
6108 2 9 44.0972 -81.1514 109.047
6109 2 9 44.3887 -81.2539 108.166
6110 2 9 43.563 -81.684 108.312
6111 2 9 44.2891 -82.4312 108.586
6112 2 9 44.7936 -83.1389 109.058
6113 2 9 44.732 -83.4548 108.109
6114 2 9 43.989 -83.9815 107.819
6115 2 9 43.1847 -84.1934 107.253
6116 2 9 43.8318 -84.8777 107.054
6117 2 9 43.4763 -84.9461 106.144
6118 2 9 43.5953 -84.7048 105.21
6119 2 9 44.4824 -84.2626 105.625
6120 2 9 45.0437 -83.5281 105.312
6121 2 9 44.9612 -82.5831 105.326
6122 2 9 44.6454 -81.7669 104.84
6123 2 9 44.3499 -81.706 105.718
6124 2 9 43.5676 -82.0297 105.263
6125 2 9 43.8127 -81.1752 104.921
6126 2 9 43.8348 -80.1987 105.009
6127 2 9 43.4376 -79.7141 104.23
6128 2 9 42.7803 -80.4064 104.587
6129 2 9 42.0174 -80.5278 104.08
6130 2 9 41.7966 -81.2336 103.41
6131 2 9 42.6631 -81.4441 103.028
6132 2 9 42.2652 -81.5407 102.172
6133 2 9 41.3584 -81.648 102.226
6134 2 9 41.0354 -80.8957 102.701
6135 2 9 41.6765 -80.1706 102.855
6136 2 9 41.3746 -79.3827 103.239
6137 2 9 40.5806 -79.1384 102.878
6138 2 9 40.4198 -80.0423 102.495
6139 2 9 39.7925 -80.5136 102.97
6140 2 9 40.4135 -81.1081 103.344
6141 2 9 40.4698 -80.3368 103.911
6142 2 9 39.5743 -80.4379 104.125
6143 2 9 39.5761 -79.5166 103.727
6144 2 9 38.6692 -79.4415 103.79
6145 2 9 38.3869 -80.2391 103.337
6146 2 9 38.8268 -79.7567 102.619
6147 2 9 39.2529 -79.0554 102.127
6148 2 9 38.4668 -78.728 102.567
6149 2 9 37.705 -79.0189 102.036
6150 2 9 37.206 -79.8789 102.09
6151 2 9 37.785 -80.6259 102.075
6152 2 9 38.7762 -80.741 102.171
6153 2 9 39.074 -80.0036 101.618
6154 2 9 38.5519 -80.0078 100.809
6155 2 9 38.8026 -80.4829 100.078
6156 2 9 39.4675 -81.0918 99.7843
6157 2 9 39.3303 -82.0073 100.206
6158 2 9 39.9211 -82.6914 100.58
6159 2 9 39.3738 -83.473 100.487
6160 2 9 38.5715 -83.2594 100.011
6161 2 9 38.0261 -83.6927 100.708
6162 2 9 37.2186 -83.6247 100.161
6163 2 9 36.9745 -84.2102 99.3669
6164 2 9 36.8564 -84.9953 98.9166
6165 2 9 36.4749 -85.167 98.0727
6166 2 9 37.0434 -84.8663 97.3219
6167 2 9 37.4397 -84.0657 97.7217
6168 2 9 37.0409 -83.3983 98.3158
6169 2 9 36.1012 -83.4254 98.4794
6170 2 9 35.932 -84.2641 97.9456
6171 2 9 36.4393 -83.6476 97.3589
6172 2 9 36.305 -82.8033 96.8669
6173 2 9 35.7474 -82.5741 97.672
6174 2 9 35.5093 -81.6673 97.53
6175 2 9 34.6063 -81.6948 97.7713
6176 2 9 34.8306 -81.1381 98.5995
6177 2 9 35.6586 -80.8721 98.3177
6178 2 9 36.2429 -80.1239 98.1808
6179 2 9 35.4537 -79.7304 98.5955
6180 2 9 35.2491 -79.9557 97.6371
6181 2 9 34.7431 -80.63 97.1108
6182 2 9 33.7542 -80.734 97.1012
6183 2 9 34.2477 -80.2392 97.823
6184 2 9 33.8441 -79.3012 97.6512
6185 2 9 33.7379 -79.4967 96.7497
6186 2 9 33.1841 -80.1215 96.3492
6187 2 9 33.2095 -80.0587 95.3578
6188 2 9 32.2553 -80.1733 95.5821
6189 2 9 31.4856 -80.1347 95.026
6190 2 9 30.7278 -80.1248 95.5541
6191 2 9 30.7863 -80.597 96.4038
6192 2 9 30.6347 -81.4209 96.8201
6193 2 9 31.4921 -81.4759 97.2741
6194 2 9 32.1374 -81.2955 96.5993
6195 2 9 32.5035 -81.2525 95.7087
6196 2 9 31.9951 -80.9335 94.9031
6197 2 9 31.2062 -81.0498 94.3647
6198 2 9 31.796 -80.8902 93.5495
6199 2 9 31.606 -80.8082 92.6153
6200 2 9 32.5593 -80.9321 92.5263
6201 2 9 32.7855 -80.2618 91.8744
6202 2 9 33.0614 -79.3388 91.4638
6203 2 9 33.9382 -79.5941 91.2483
6204 2 9 33.4769 -80.4172 91.1915
6205 2 9 34.228 -80.6859 90.5635
6206 2 9 34.2761 -81.5551 91.0608
6207 2 9 33.4559 -81.3719 91.4132
6208 2 9 32.5029 -81.2537 91.3586
6209 2 9 31.5698 -81.2806 91.5477
6210 2 9 31.6111 -82.2255 91.8967
6211 2 9 31.9211 -82.9992 92.3833
6212 2 9 32.1491 -82.4392 93.1671
6213 2 9 31.4163 -81.8734 93.5631
6214 2 9 30.5405 -82.0325 93.9327
6215 2 9 31.0535 -82.7128 94.3742
6216 2 9 30.2338 -82.493 94.9157
6217 2 9 29.587 -82.5624 94.1388
6218 2 9 29.1522 -83.2874 94.5624
6219 2 9 29.1308 -82.7688 95.4474
6220 2 9 28.4764 -82.5886 94.8044
6221 2 9 27.6118 -82.9566 95.1658
6222 2 9 27.6076 -83.6641 95.8221
6223 2 9 27.923 -84.2993 96.4967
6224 2 9 28.4471 -85.0684 96.8042
6225 2 9 28.003 -85.5795 96.1379
6226 2 9 27.1646 -85.1679 96.2436
6227 2 9 26.2444 -84.7489 96.2385
6228 2 9 26.097 -85.1056 97.0805
6229 2 9 26.8991 -85.6272 97.3361
6230 2 9 27.4533 -86.1553 96.787
6231 2 9 27.9585 -86.6951 97.4379
6232 2 9 28.413 -87.3148 96.8028
6233 2 9 28.8978 -87.2703 97.6255
6234 2 9 29.8284 -87.1471 97.3453
6235 2 9 29.9461 -86.171 97.3359
6236 2 9 30.4349 -86.467 98.1194
6237 2 9 29.786 -85.9229 98.5689
6238 2 9 29.5269 -86.7725 98.3765
6239 2 9 29.5556 -87.4499 99.0394
6240 2 9 29.2346 -88.3501 98.9334
6241 2 9 29.241 -89.1807 99.3649
6242 2 9 28.9043 -89.1002 98.4105
6243 2 9 28.7315 -88.3216 97.9202
6244 2 9 28.408 -88.9098 97.2112
6245 2 9 28.4119 -89.2159 96.287
6246 2 9 27.7207 -89.6021 96.9578
6247 2 9 27.333 -89.1965 97.7957
6248 2 9 27.2137 -88.2454 97.9014
6249 2 9 27.2705 -87.4879 97.326
6250 2 9 26.9317 -87.6572 96.4222
6251 2 9 26.1071 -88.1197 96.3767
6252 2 9 25.9786 -88.3218 95.4308
6253 2 9 26.7993 -88.804 95.4745
6254 2 9 26.9246 -89.1482 96.4135
6255 2 9 25.9474 -89.2167 95.9327
6256 2 9 26.1905 -89.8598 95.3103
6257 2 9 26.1994 -90.6779 95.7823
6258 2 9 27.0705 -90.3059 96.1856
6259 2 9 27.7774 -89.9015 95.6615
6260 2 9 28.7003 -89.6626 95.4368
6261 2 9 28.7445 -88.877 94.8998
6262 2 9 28.2992 -88.9045 94.0414
6263 2 9 28.5269 -89.6016 93.4
6264 2 9 28.2263 -90.1138 94.1353
6265 2 9 29.1269 -90.3923 94.1651
6266 2 9 29.1748 -91.2949 94.4726
6267 2 9 29.486 -92.2088 94.3192
6268 2 9 29.8018 -92.8927 93.785
6269 2 9 30.4059 -92.5013 94.3891
6270 2 9 29.7527 -93.1065 94.869
6271 2 9 28.8905 -93.6919 95.0491
6272 2 9 28.0633 -93.3197 94.8402
6273 2 9 27.7879 -93.2396 95.8431
6274 2 9 28.7242 -92.978 95.9425
6275 2 9 28.6252 -92.3479 95.2127
6276 2 9 28.4253 -91.3698 95.3329
6277 2 9 28.2585 -91.3067 96.3073
6278 2 9 28.1876 -91.2042 97.3121
6279 2 9 27.4161 -90.9835 97.7739
6280 2 9 26.6987 -91.506 97.3998
6281 2 9 26.1076 -91.3715 96.6978
6282 2 9 25.6936 -90.5787 97.1907
6283 2 9 26.0199 -89.6896 97.5396
6284 2 9 25.8896 -89.8805 98.4656
6285 2 9 24.9857 -89.5782 98.2259
6286 2 9 24.8815 -89.0871 98.9929
6287 2 9 25.0495 -88.3008 98.4356
6288 2 9 24.8114 -88.0963 99.3859
6289 2 9 24.8852 -87.6427 100.251
6290 2 9 25.0877 -86.9454 100.859
6291 2 9 24.528 -86.2049 100.812
6292 2 9 24.0528 -86.904 101.231
6293 2 9 23.417 -86.1604 101.304
6294 2 9 23.568 -85.2785 100.874
6295 2 9 23.2236 -84.3876 100.937
6296 2 9 24.1353 -84.5636 101.3
6297 2 9 23.969 -83.7368 100.849
6298 2 9 24.564 -83.1458 100.389
6299 2 9 24.4576 -82.5827 101.141
6300 2 9 23.9492 -83.0777 101.757
6301 2 9 24.5864 -83.4687 102.31
6302 2 9 24.0966 -82.8144 102.794
6303 2 9 24.5389 -82.2657 102.18
6304 2 9 25.1467 -81.8183 101.552
6305 2 9 25.3238 -81.5233 100.664
6306 2 9 24.6692 -80.8713 100.77
6307 2 9 23.8524 -81.2139 100.298
6308 2 9 23.7052 -81.3626 101.251
6309 2 9 22.9692 -81.6388 100.667
6310 2 9 22.6421 -80.7263 100.665
6311 2 9 22.3998 -80.9396 101.553
6312 2 9 22.1474 -81.8546 101.64
6313 2 9 21.6991 -82.4928 101.086
6314 2 9 21.3581 -82.0012 100.371
6315 2 9 20.8927 -82.0781 99.5374
6316 2 9 20.2309 -82.7177 99.1283
6317 2 9 20.1522 -83.6924 99.0975
6318 2 9 19.395 -83.2331 99.5049
6319 2 9 18.4973 -83.4429 99.6622
6320 2 9 18.8464 -82.6997 100.16
6321 2 9 18.6816 -82.9539 101.03
6322 2 9 17.9797 -82.3869 101.352
6323 2 9 17.5498 -82.7788 102.088
6324 2 9 17.6674 -83.5198 101.444
6325 2 9 17.0653 -83.975 100.785
6326 2 9 17.4949 -84.1607 99.9987
6327 2 9 18.0342 -84.9016 99.8752
6328 2 9 17.6531 -84.4855 99.1231
6329 2 9 17.3546 -84.7592 98.2343
6330 2 9 16.9301 -85.352 98.9928
6331 2 9 17.0936 -86.1919 98.5726
6332 2 9 16.1736 -86.3595 98.5748
6333 2 9 15.3865 -85.9137 98.7993
6334 2 9 15.7106 -85.8143 99.6629
6335 2 9 16.0608 -85.0881 99.1195
6336 2 9 16.3168 -84.2701 98.6157
6337 2 9 16.5887 -83.449 98.0235
6338 2 9 16.6101 -82.9644 98.8621
6339 2 9 16.621 -82.0521 98.5924
6340 2 9 16.9945 -81.8426 99.4365
6341 2 9 16.2469 -81.3953 99.6993
6342 2 9 15.2474 -81.2042 99.9356
6343 2 9 15.3197 -81.9913 100.441
6344 2 9 15.5195 -82.9067 100.297
6345 2 9 15.0904 -82.7312 101.165
6346 2 9 15.325 -81.8189 101.533
6347 2 9 16.2441 -82.0125 101.353
6348 2 9 16.4856 -81.2791 101.968
6349 2 9 17.2602 -81.7429 101.604
6350 2 9 17.2214 -81.568 102.612
6351 2 9 18.1048 -81.7121 102.332
6352 2 9 18.8856 -82.0602 101.855
6353 2 9 19.631 -81.5656 101.479
6354 2 9 19.772 -82.4351 101.085
6355 2 9 19.5359 -83.39 100.946
6356 2 9 19.7833 -83.6855 101.886
6357 2 9 20.46 -84.2795 101.56
6358 2 9 19.591 -84.7286 101.204
6359 2 9 19.764 -85.5963 100.98
6360 2 9 19.3786 -85.3742 100.136
6361 2 9 20.2523 -85.6015 100.015
6362 2 9 21.0749 -85.0684 100.151
6363 2 9 21.0188 -85.4376 99.2106
6364 2 9 20.8957 -86.4097 99.1229
6365 2 9 21.0228 -86.5796 100.053
6366 2 9 21.7938 -86.5115 100.606
6367 2 9 21.1838 -86.0947 101.172
6368 2 9 20.3972 -86.2189 101.748
6369 2 9 20.3811 -86.2856 102.682
6370 2 9 19.4569 -86.5112 102.855
6371 2 9 19.3248 -86.1069 103.69
6372 2 9 18.4128 -86.168 103.421
6373 2 9 18.5142 -86.9704 102.829
6374 2 9 17.608 -86.6318 102.748
6375 2 9 17.3158 -86.481 103.675
6376 2 9 16.4328 -86.8734 103.732
6377 2 9 15.8581 -86.924 102.965
6378 2 9 16.652 -87.3932 102.859
6379 2 9 16.4249 -88.0833 103.461
6380 2 9 17.1028 -88.1304 104.151
6381 2 9 16.6967 -87.3348 104.602
6382 2 9 16.4333 -87.6445 105.478
6383 2 9 15.4696 -87.7803 105.674
6384 2 9 16.1216 -87.3688 106.308
6385 2 9 16.9867 -86.8286 106.182
6386 2 9 17.6301 -87.4142 106.397
6387 2 9 17.2935 -88.2083 106.846
6388 2 9 18.083 -88.3444 107.444
6389 2 9 17.2982 -88.0888 107.869
6390 2 9 17.4093 -88.8106 108.65
6391 2 9 17.6277 -89.1926 109.484
6392 2 9 17.1027 -88.4575 109.861
6393 2 9 17.1316 -87.7144 109.349
6394 2 9 17.1948 -87.2377 110.234
6395 2 9 17.6879 -86.5382 110.756
6396 2 9 16.8559 -86.1334 110.906
6397 2 9 17.0035 -86.1183 109.996
6398 2 9 16.9788 -86.3951 109.04
6399 2 9 17.7355 -85.9295 108.638
6400 2 9 18.3309 -86.2549 108.033
6401 2 9 18.5406 -85.8888 107.105
6402 2 9 17.905 -86.5448 106.769
6403 2 9 17.1713 -86.3669 107.395
6404 2 9 17.535 -85.5924 106.962
6405 2 9 17.2531 -85.2839 107.784
6406 2 9 16.9486 -84.7136 107.107
6407 2 9 17.4188 -84.0011 107.479
6408 2 9 17.9003 -84.0102 108.288
6409 2 9 17.5013 -83.7645 109.097
6410 2 9 16.9793 -84.6079 108.824
6411 2 9 16.7764 -85.122 109.559
6412 2 9 15.8702 -85.0342 109.714
6413 2 9 15.6493 -85.2005 108.821
6414 2 9 15.9363 -85.8488 108.22
6415 2 9 15.5677 -86.5733 107.725
6416 2 9 14.749 -86.6318 108.291
6417 2 9 14.4013 -86.3453 107.425
6418 2 9 15.1594 -86.385 106.818
6419 2 9 15.1423 -85.7798 106.046
6420 2 9 14.7929 -85.0804 106.609
6421 2 9 14.9175 -84.8998 107.536
6422 2 9 15.406 -84.3575 106.974
6423 2 9 15.6233 -83.3139 106.836
6424 2 9 14.9425 -82.735 107.273
6425 2 9 14.6869 -82.0787 106.568
6426 2 9 13.7378 -81.984 106.723
6427 2 9 13.3814 -82.7122 107.272
6428 2 9 12.634 -82.7787 106.691
6429 2 9 12.8159 -81.9794 106.269
6430 2 9 12.2931 -82.587 105.746
6431 2 9 11.3885 -82.3739 105.905
6432 2 9 11.579 -83.1987 106.414
6433 2 9 11.9591 -83.7294 107.139
6434 2 9 11.7869 -82.8507 107.594
6435 2 9 12.6601 -82.5158 107.881
6436 2 9 12.7985 -83.2627 108.428
6437 2 9 13.0607 -82.614 109.028
6438 2 9 13.1007 -82.5169 109.961
6439 2 9 13.3651 -82.0304 110.788
6440 2 9 14.2113 -82.3822 110.816
6441 2 9 14.6142 -82.7997 111.605
6442 2 9 14.5276 -82.1289 112.217
6443 3 1 22.8215 -76.8202 21.9022
6444 3 1 22.6742 -76.6259 20.8864
6445 3 1 22.1777 -76.4585 21.5118
6446 3 1 22.408 -76.2479 22.1386
6447 3 1 22.866 -75.7432 21.5475
6448 3 1 22.1982 -75.9352 21.0427
6449 3 1 21.7401 -75.9024 21.9202
6450 3 1 22.5928 -74.8172 22.0399
6451 3 1 22.4777 -74.9172 21.1998
6452 3 1 21.6897 -74.8625 21.1893
6453 3 1 21.6126 -74.5762 21.8597
6454 3 1 22.2157 -74.1492 21.6882
6455 3 1 22.0303 -74.1561 20.7956
6456 3 1 21.2992 -73.9293 21.2381
6457 3 1 21.6552 -73.5593 21.746
6458 3 1 21.9538 -73.2699 21.0524
6459 3 1 21.5189 -72.731 20.7814
6460 3 1 21.9531 -72.5659 20.18
6461 3 1 22.0731 -73.0379 19.6886
6462 3 1 23.1041 -72.4912 19.7402
6463 3 1 22.4834 -72.6483 20.63
6464 3 1 22.1165 -73.5456 20.4032
6465 3 1 23.0938 -73.4723 19.9285
6466 3 1 23.5061 -72.9887 20.535
6467 3 1 22.8859 -73.5658 21.202
6468 3 1 23.468 -74.1023 20.4988
6469 3 1 24.4885 -74.09 20.8869
6470 3 1 23.6374 -74.3157 21.7673
6471 3 1 23.0075 -74.4367 20.9586
6472 3 1 23.8538 -74.991 20.6688
6473 3 1 24.5564 -75.1435 21.4241
6474 3 1 23.5693 -75.2875 21.5949
6475 3 1 23.1942 -75.6272 20.7494
6476 3 1 24.7048 -75.883 21.0475
6477 3 1 24.2416 -75.8546 21.736
6478 3 1 23.719 -76.489 21.3561
6479 3 1 24.4231 -76.982 21.002
6480 3 1 23.4321 -76.5048 20.4936
6481 3 1 24.5179 -76.5238 20.2588
6482 3 1 23.6953 -76.039 19.4011
6483 3 1 23.2101 -75.8385 20.0162
6484 3 1 23.9107 -75.4548 20.2273
6485 3 1 24.2127 -75.6034 19.3382
6486 3 1 23.2002 -75.341 19.3071
6487 3 1 23.0704 -74.8207 20.1485
6488 3 1 24.2723 -74.5202 20.0041
6489 3 1 24.1273 -74.5076 19.2161
6490 3 1 23.3723 -74.154 19.4751
6491 3 1 24.1428 -73.5723 20.2418
6492 3 1 24.4818 -73.7649 19.4466
6493 3 1 23.917 -73.5766 18.8904
6494 3 1 23.6406 -72.9755 19.5438
6495 3 1 24.3318 -72.7683 19.9289
6496 3 1 24.6632 -72.7752 19.1613
6497 3 1 25.3836 -72.4174 19.2947
6498 3 1 25.1609 -73.2647 20.2511
6499 3 1 25.8668 -73.3981 20.1918
6500 3 1 25.6665 -73.8434 20.945
6501 3 1 25.0553 -74.0488 20.1931
6502 3 1 25.3984 -73.8886 19.4415
6503 3 1 26.1867 -74.5679 20.4064
6504 3 1 24.9535 -74.9822 20.5777
6505 3 1 24.9972 -74.9045 19.535
6506 3 1 25.6923 -75.171 19.6003
6507 3 1 25.659 -75.5813 20.3317
6508 3 1 24.9256 -75.6859 19.9856
6509 3 1 25.1575 -75.5855 19.0211
6510 3 1 26.1016 -76.1381 19.7999
6511 3 1 25.4293 -76.5124 20.1344
6512 3 1 24.9347 -76.5219 19.2925
6513 3 1 25.7711 -77.1067 19.1683
6514 3 1 25.5291 -76.3509 18.595
6515 3 1 26.4291 -76.2834 18.5959
6516 3 1 26.4787 -75.5726 18.1487
6517 3 1 25.4881 -75.6559 18.3102
6518 3 1 26.0398 -75.4897 19.1438
6519 3 1 26.7009 -75.2556 18.8378
6520 3 1 26.0874 -74.6797 18.3788
6521 3 1 25.7139 -74.6862 19.1111
6522 3 1 26.4138 -75.0462 19.7314
6523 3 1 26.709 -74.3844 18.5983
6524 3 1 25.9955 -73.6118 18.8172
6525 3 1 26.2643 -73.9185 19.8323
6526 3 1 27.0503 -73.7873 19.615
6527 3 1 26.6597 -73.3426 18.9666
6528 3 1 26.1333 -73.0363 19.5566
6529 3 1 26.7473 -73.1072 20.3535
6530 3 1 27.3264 -73.0264 19.9276
6531 3 1 27.4271 -73.1508 20.734
6532 3 1 27.0615 -73.8773 20.535
6533 3 1 28.3087 -73.9229 20.7111
6534 3 1 27.4891 -74.5905 20.785
6535 3 1 27.0583 -74.5819 20.1453
6536 3 1 27.8486 -74.3686 19.759
6537 3 1 28.1203 -75.1596 20.1398
6538 3 1 27.1627 -75.6089 20.0566
6539 3 1 27.3427 -74.9988 19.2726
6540 3 1 27.9715 -75.4478 19.2281
6541 3 1 27.6415 -76.0529 19.7955
6542 3 1 27.0736 -76.016 19.3154
6543 3 1 27.5394 -75.718 18.5709
6544 3 1 28.2054 -76.2301 18.8043
6545 3 1 27.5474 -76.7674 19.3553
6546 3 1 27.1607 -76.5427 18.2213
6547 3 1 27.8035 -76.5202 17.7014
6548 3 1 28.4915 -76.7378 18.0584
6549 3 1 28.477 -76.4372 17.2955
6550 3 1 27.9732 -75.7421 17.6065
6551 3 1 28.4815 -75.2912 17.5136
6552 3 1 27.622 -75.1468 17.7885
6553 3 1 28.195 -75.5093 18.3538
6554 3 1 29.2026 -75.4522 18.088
6555 3 1 28.3956 -74.3003 18.2279
6556 3 1 27.8137 -74.4952 18.846
6557 3 1 28.8708 -75.2844 19.1506
6558 3 1 29.2866 -74.4735 18.8426
6559 3 1 28.3872 -74.05 19.0361
6560 3 1 28.6727 -74.6255 19.765
6561 3 1 29.3125 -74.6753 19.8275
6562 3 1 29.5506 -73.9468 19.3916
6563 3 1 28.7731 -73.9261 20.2122
6564 3 1 28.7203 -74.5831 20.7446
6565 3 1 29.8246 -74.4932 20.5763
6566 3 1 30.0588 -75.1322 20.8881
6567 3 1 29.3532 -75.4286 20.8383
6568 3 1 29.5338 -76.1023 20.9466
6569 3 1 28.9118 -76.064 20.5441
6570 3 1 29.1543 -75.5038 20.092
6571 3 1 29.9845 -76.4271 20.0773
6572 3 1 29.4215 -76.9069 20.1314
6573 3 1 28.7784 -76.1404 19.5478
6574 3 1 29.7686 -75.7934 19.4067
6575 3 1 29.7204 -76.9237 19.4656
6576 3 1 28.9445 -76.9396 19.1551
6577 3 1 29.1848 -76.3316 18.4552
6578 3 1 30.0141 -76.4611 18.4801
6579 3 1 29.9705 -77.4183 18.5689
6580 3 1 29.345 -77.2467 17.9906
6581 3 1 29.8652 -76.4993 17.6878
6582 3 1 30.3047 -77.2615 17.4431
6583 3 1 31.0284 -77.3327 17.1339
6584 3 1 30.7469 -76.3503 17.2695
6585 3 1 30.4965 -76.651 17.8876
6586 3 1 31.4375 -77.2286 18.3064
6587 3 1 31.4978 -76.5102 18.0074
6588 3 1 30.6672 -76.0101 18.0387
6589 3 1 30.6678 -76.7227 18.883
6590 3 1 31.8387 -76.6386 19.0353
6591 3 1 31.5327 -75.8707 18.9042
6592 3 1 30.6784 -75.995 19.4227
6593 3 1 31.0448 -76.6342 19.7454
6594 3 1 31.7912 -76.3157 19.908
6595 3 1 31.2985 -75.5132 19.8727
6596 3 1 30.5934 -75.6688 20.2976
6597 3 1 31.2238 -76.3797 20.6708
6598 3 1 31.9174 -75.3375 20.8083
6599 3 1 30.9407 -75.2978 21.0691
6600 3 1 30.8047 -76.0823 21.7999
6601 3 1 30.9474 -76.5087 21.3826
6602 3 1 30.2683 -76.9816 21.2687
6603 3 1 30.8357 -77.1658 21.839
6604 3 1 30.8126 -77.9703 21.4793
6605 3 1 30.2092 -77.8435 20.6253
6606 3 1 30.6841 -77.2254 20.446
6607 3 1 31.4152 -77.4457 20.6999
6608 3 1 31.0995 -78.3264 20.5619
6609 3 1 30.5683 -77.9748 19.5988
6610 3 1 31.4834 -77.4818 19.7315
6611 3 1 31.7967 -78.2348 19.924
6612 3 1 31.0177 -78.5267 19.5364
6613 3 1 31.2382 -77.9177 18.986
6614 3 1 32.1707 -77.6957 19.3069
6615 3 1 32.0057 -78.9284 19.401
6616 3 1 31.4728 -78.6826 18.5519
6617 3 1 31.9107 -78.1947 18.2243
6618 3 1 32.4535 -79.0555 18.1614
6619 3 1 32.5672 -77.6992 18.5579
6620 3 1 32.9404 -78.7057 19.0387
6621 3 1 33.8843 -78.0198 19.3106
6622 3 1 32.9913 -77.6003 19.1161
6623 3 1 32.6352 -78.005 19.6996
6624 3 1 33.2328 -78.2702 20.09
6625 3 1 33.3088 -77.534 20.1065
6626 3 1 32.34 -77.2511 20.2721
6627 3 1 32.6643 -77.9945 20.6606
6628 3 1 33.5937 -77.7661 20.7434
6629 3 1 32.9954 -76.7934 20.9964
6630 3 1 32.397 -77.2678 21.212
6631 3 1 32.7172 -77.8793 21.6453
6632 3 1 33.1451 -76.9109 21.6524
6633 3 1 31.9883 -77.0026 22.0626
6634 3 1 32.1736 -77.3182 22.8097
6635 3 1 31.4668 -77.3973 22.4648
6636 3 1 31.6266 -77.6498 21.7803
6637 3 1 32.5361 -78.1306 22.2647
6638 3 1 31.4828 -78.1778 22.7006
6639 3 1 31.1703 -78.5253 22.043
6640 3 1 31.206 -79.3933 22.1125
6641 3 1 30.8807 -78.9634 21.6094
6642 3 1 31.8324 -78.2201 21.243
6643 3 1 32.0475 -78.939 21.8051
6644 3 1 31.6314 -79.5443 21.2951
6645 3 1 31.7092 -78.9548 20.6093
6646 3 1 32.4397 -78.7766 21.0029
6647 3 1 32.598 -79.5891 21.0962
6648 3 1 32.2695 -79.8371 20.2985
6649 3 1 32.4867 -78.9916 20.1017
6650 3 1 33.196 -79.1069 20.5031
6651 3 1 32.8845 -80.1127 20.325
6652 3 1 32.6431 -79.6397 19.5127
6653 3 1 33.7069 -78.8216 19.5468
6654 3 1 33.9064 -79.6676 19.8543
6655 3 1 33.3588 -80.1471 19.2922
6656 3 1 33.6779 -79.3892 18.8012
6657 3 1 34.3683 -79.2814 19.1305
6658 3 1 34.7367 -79.5807 18.3897
6659 3 1 35.4723 -79.9759 18.5999
6660 3 1 35.5565 -79.0958 18.4584
6661 3 1 36.2498 -78.9007 18.9827
6662 3 1 35.4678 -78.4189 18.9891
6663 3 1 35.0915 -78.9406 19.0795
6664 3 1 35.8328 -79.3583 19.4441
6665 3 1 35.4574 -78.4504 20.0753
6666 3 1 34.7396 -78.4583 19.7481
6667 3 1 34.8027 -79.7396 20.1715
6668 3 1 35.4457 -79.1327 20.6558
6669 3 1 34.5808 -78.6098 20.7906
6670 3 1 34.0348 -78.9603 20.425
6671 3 1 34.3182 -79.6262 20.8233
6672 3 1 34.4757 -78.9991 21.5108
6673 3 1 33.8172 -78.6852 21.2263
6674 3 1 33.4918 -79.5986 21.0911
6675 3 1 33.9237 -79.839 21.7351
6676 3 1 33.7244 -79.0677 22.1781
6677 3 1 32.9945 -79.1993 21.8395
6678 3 1 33.0145 -80.1457 21.5621
6679 3 1 33.0757 -79.7497 22.5596
6680 3 1 32.5558 -79.0941 22.6199
6681 3 1 32.1316 -79.6837 22.0458
6682 3 1 32.3736 -80.3554 22.6175
6683 3 1 32.2562 -79.6072 23.2732
6684 3 1 31.6687 -79.385 22.8031
6685 3 1 31.5469 -80.2472 22.5356
6686 3 1 31.8184 -80.5222 23.2901
6687 3 1 31.3568 -79.857 23.5423
6688 3 1 30.8059 -79.8477 23.0007
6689 3 1 30.6703 -80.3287 22.3704
6690 3 1 30.6365 -81.3435 22.7133
6691 3 1 31.1357 -81.7242 23.0475
6692 3 1 31.2068 -81.9806 22.176
6693 3 1 30.9468 -81.0429 22.1198
6694 3 1 31.6302 -81.0977 22.6681
6695 3 1 31.8978 -82.0751 22.3598
6696 3 1 31.7299 -81.6238 21.5595
6697 3 1 32.1803 -80.7342 21.8859
6698 3 1 32.7236 -81.241 22.4052
6699 3 1 32.6975 -81.8617 21.6884
6700 3 1 32.6938 -81.0657 21.2736
6701 3 1 33.3506 -80.5322 22.1163
6702 3 1 33.6143 -81.5338 21.8482
6703 3 1 33.494 -81.4237 21.1006
6704 3 1 33.8138 -80.7395 21.1475
6705 3 1 34.1945 -80.7845 21.8165
6706 3 1 34.5323 -81.5775 21.2894
6707 3 1 34.5554 -80.8719 20.748
6708 3 1 34.8701 -80.3781 21.2046
6709 3 1 35.1241 -81.3768 21.6965
6710 3 1 35.6098 -80.9703 20.8961
6711 3 1 35.7723 -80.3019 20.998
6712 3 1 36.3103 -80.4998 21.6181
6713 3 1 36.5547 -79.9117 21.6725
6714 3 1 36.6423 -79.2668 22.1449
6715 3 1 36.0243 -79.0695 21.5154
6716 3 1 35.4651 -78.5736 22.0903
6717 3 1 35.1645 -79.3917 21.4611
6718 3 1 35.8183 -79.655 21.8769
6719 3 1 35.4893 -79.3478 22.476
6720 3 1 34.7712 -79.2758 22.2385
6721 3 1 35.0157 -80.4099 22.0718
6722 3 1 35.3375 -80.105 22.9166
6723 3 1 34.6305 -79.6389 23.2361
6724 3 1 34.1381 -79.8875 22.6408
6725 3 1 34.7262 -81.001 23.0174
6726 3 1 34.286 -80.4133 23.4823
6727 3 1 33.7175 -79.8298 23.3413
6728 3 1 33.6314 -81.1257 22.708
6729 3 1 34.0513 -81.427 23.3269
6730 3 1 33.3323 -80.4448 23.9176
6731 3 1 32.8507 -80.395 23.2668
6732 3 1 32.9507 -81.3972 23.3695
6733 3 1 32.9222 -81.4457 24.0101
6734 3 1 32.4458 -80.9074 23.97
6735 3 1 32.1263 -81.5257 23.3298
6736 3 1 32.4233 -82.079 23.8764
6737 3 1 32.0843 -81.6284 24.561
6738 3 1 31.3688 -81.1921 23.6344
6739 3 1 31.6177 -82.1944 23.6313
6740 3 1 31.3508 -82.2245 24.4245
6741 3 1 30.8528 -81.4847 24.4648
6742 3 1 30.4722 -81.7271 23.895
6743 3 1 30.8636 -82.6802 23.9288
6744 3 1 30.2001 -83.0066 24.3818
6745 3 1 30.4173 -83.6181 24.2801
6746 3 1 31.2976 -83.3227 24.2852
6747 3 1 31.6153 -83.7167 25.0266
6748 3 1 31.5251 -82.4229 25.1201
6749 3 1 32.7521 -83.3622 25.4959
6750 3 1 32.5857 -83.2385 24.6811
6751 3 1 32.1788 -82.6682 24.3836
6752 3 1 32.5355 -82.3188 25.085
6753 3 1 33.192 -82.9506 25.001
6754 3 1 33.2163 -82.6957 24.1749
6755 3 1 33.056 -81.9292 24.4478
6756 3 1 33.4927 -81.8798 24.9186
6757 3 1 34.0326 -82.2096 24.36
6758 3 1 33.5988 -81.6707 23.9705
6759 3 1 33.2757 -81.122 24.6177
6760 3 1 34.4403 -81.4948 24.8763
6761 3 1 34.5269 -81.4129 24.0128
6762 3 1 34.2067 -80.726 24.1116
6763 3 1 34.5562 -80.3972 25.0863
6764 3 1 35.1237 -80.9557 24.6229
6765 3 1 34.9963 -80.4206 23.7815
6766 3 1 35.5993 -80.0432 24.0077
6767 3 1 35.1454 -78.9586 24.3159
6768 3 1 35.3115 -79.0139 23.5437
6769 3 1 36.231 -79.0734 23.8925
6770 3 1 35.6534 -78.1228 23.421
6771 3 1 36.4553 -77.9035 23.0787
6772 3 1 35.8177 -76.9962 23.7579
6773 3 1 36.1313 -76.668 23.0284
6774 3 1 36.2024 -75.9752 23.7337
6775 3 1 35.5297 -75.7607 22.92
6776 3 1 35.3341 -76.3007 22.8161
6777 3 1 34.6052 -76.1092 23.2595
6778 3 1 34.3087 -76.6453 23.0523
6779 3 1 34.0916 -77.0987 23.7136
6780 3 1 34.6771 -77.7644 23.154
6781 3 1 33.9257 -78.1493 22.9461
6782 3 1 34.5738 -78.6506 23.0215
6783 3 1 34.6698 -78.1528 23.9616
6784 3 1 33.898 -78.0329 23.8721
6785 3 1 33.7396 -78.8728 23.4003
6786 3 1 34.3218 -79.1492 23.9588
6787 3 1 34.2258 -78.7379 24.5622
6788 3 1 33.3272 -79.0681 24.3275
6789 3 1 34.103 -79.813 24.0741
6790 3 1 34.344 -79.6709 24.726
6791 3 1 33.5438 -79.3868 25.1711
6792 3 1 33.0348 -79.7936 24.6906
6793 3 1 33.7271 -80.4052 24.7622
6794 3 1 33.842 -80.3305 25.4143
6795 3 1 33.255 -79.855 25.8163
6796 3 1 32.8523 -80.7535 25.2938
6797 3 1 33.7248 -81.1315 25.4829
6798 3 1 33.5621 -80.7953 26.2751
6799 3 1 32.5963 -80.9842 26.1204
6800 3 1 32.8994 -81.6667 25.6897
6801 3 1 33.523 -81.7 26.3425
6802 3 1 32.7238 -81.2688 26.9509
6803 3 1 33.0968 -81.947 27.3365
6804 3 1 33.2053 -82.4337 26.7099
6805 3 1 34.1518 -82.5304 27.3383
6806 3 1 34.6013 -82.8747 26.7024
6807 3 1 33.6299 -82.4025 25.9836
6808 3 1 34.3445 -82.0427 25.765
6809 3 1 34.8455 -83.0501 26.0956
6810 3 1 33.9672 -83.2083 25.8512
6811 3 1 34.0653 -82.6673 25.1648
6812 3 1 34.9299 -82.6948 25.058
6813 3 1 35.057 -83.4064 25.4461
6814 3 1 34.2757 -83.6365 24.9356
6815 3 1 33.9051 -83.2811 24.5272
6816 3 1 34.8728 -82.8567 24.2565
6817 3 1 34.9179 -83.4569 23.9201
6818 3 1 35.0798 -83.2836 22.9676
6819 3 1 34.3234 -84.0055 23.5598
6820 3 1 34.1203 -83.3633 23.766
6821 3 1 34.4155 -82.9298 23.0509
6822 3 1 33.8994 -83.5906 22.8592
6823 3 1 33.3915 -83.4678 23.4033
6824 3 1 33.4745 -82.6365 23.4147
6825 3 1 33.4003 -82.8428 22.2427
6826 3 1 33.0286 -83.4707 22.6611
6827 3 1 32.5237 -82.9933 23.1415
6828 3 1 32.7453 -82.2772 22.9666
6829 3 1 32.8637 -82.2429 22.2154
6830 3 1 32.3018 -83.2148 22.1633
6831 3 1 32.7739 -83.7689 21.9843
6832 3 1 32.2458 -83.4441 21.3955
6833 3 1 32.9907 -82.9413 21.2352
6834 3 1 33.6343 -83.1448 20.9991
6835 3 1 33.8772 -83.2845 21.981
6836 3 1 34.5051 -83.1416 21.1752
6837 3 1 34.0923 -82.52 20.8219
6838 3 1 33.9472 -82.232 21.621
6839 3 1 34.3746 -81.4369 22.1828
6840 3 1 33.9804 -82.1377 22.5395
6841 3 1 34.2168 -82.6547 22.1425
6842 3 1 34.8325 -82.441 21.8387
6843 3 1 34.907 -81.9581 22.6026
6844 3 1 35.4685 -82.2995 23.1118
6845 3 1 34.8783 -82.3659 23.5536
6846 3 1 35.545 -82.5887 23.872
6847 3 1 36.0385 -81.9177 23.9642
6848 3 1 35.3001 -81.9565 24.4541
6849 3 1 35.6441 -81.5127 25.2301
6850 3 1 35.2713 -82.0462 25.6591
6851 3 1 35.4002 -80.8664 25.8536
6852 3 1 34.4658 -81.2065 26.2077
6853 3 1 34.3915 -80.5433 25.9293
6854 3 1 35.0502 -80.0931 26.3889
6855 3 1 34.2117 -79.7677 26.7971
6856 3 1 34.7248 -78.8731 26.6272
6857 3 1 34.949 -79.3563 25.8788
6858 3 1 34.0688 -79.5427 25.9317
6859 3 1 34.0865 -78.7477 26.3754
6860 3 1 34.8235 -78.5829 25.8906
6861 3 1 34.5344 -79.1382 25.2401
6862 3 1 33.5045 -78.7911 25.6241
6863 3 1 33.9019 -77.9669 25.5455
6864 3 1 33.8893 -78.1798 24.8061
6865 3 1 33.3663 -78.5425 24.7145
6866 3 1 32.9653 -78.047 25.1317
6867 3 1 33.6966 -77.6233 24.5484
6868 3 1 33.1002 -78.09 24.0285
6869 3 1 32.4987 -78.5311 24.2853
6870 3 1 32.4844 -77.4347 24.1516
6871 3 1 32.2242 -77.5998 24.9486
6872 3 1 31.7025 -78.1085 24.6513
6873 3 1 31.2148 -78.1042 25.3786
6874 3 1 31.244 -78.9659 24.9723
6875 3 1 32.3799 -78.7397 24.9626
6876 3 1 32.0928 -78.2573 25.6036
6877 3 1 31.449 -78.8541 25.861
6878 3 1 32.2502 -79.7039 25.3301
6879 3 1 32.6172 -79.0934 25.7448
6880 3 1 32.1563 -79.0643 26.4081
6881 3 1 31.7283 -79.691 26.3522
6882 3 1 32.5393 -80.029 26.107
6883 3 1 33.2182 -79.3108 26.7168
6884 3 1 32.0455 -79.6684 27.2306
6885 3 1 32.383 -80.3777 26.9134
6886 3 1 33.1212 -80.1467 27.2029
6887 3 1 33.2262 -80.0604 27.9683
6888 3 1 33.3515 -79.4062 27.7681
6889 3 1 32.8763 -78.8232 27.7599
6890 3 1 32.7443 -78.7683 27.0121
6891 3 1 33.2593 -78.261 26.7811
6892 3 1 32.559 -77.9362 26.7897
6893 3 1 33.1646 -77.0297 27.2946
6894 3 1 33.8884 -77.7234 26.6081
6895 3 1 32.9298 -78.1234 26.1512
6896 3 1 32.5045 -77.0978 26.3198
6897 3 1 33.2116 -76.4751 26.716
6898 3 1 33.4553 -77.0541 25.5654
6899 3 1 32.6684 -76.9527 25.3926
6900 3 1 32.1827 -76.5195 25.7153
6901 3 1 33.1903 -75.7987 25.5661
6902 3 1 32.8348 -75.1967 25.5525
6903 3 1 32.2345 -75.644 26.3788
6904 3 1 32.3856 -75.3367 27.0496
6905 3 1 32.6582 -76.3138 27.5208
6906 3 1 31.9287 -75.8937 27.9621
6907 3 1 31.489 -75.3603 27.6902
6908 3 1 31.571 -74.8496 28.283
6909 3 1 30.9662 -74.5371 27.9379
6910 3 1 30.8164 -75.7227 28.2686
6911 3 1 29.9837 -75.5848 28.4231
6912 3 1 30.1508 -75.0616 27.653
6913 3 1 29.7222 -75.3985 27.0291
6914 3 1 30.2045 -75.0245 26.6636
6915 3 1 30.5285 -75.1843 26.1313
6916 3 1 30.8308 -74.5912 26.2696
6917 3 1 30.9025 -75.0315 27.0963
6918 3 1 31.1762 -75.6717 26.5973
6919 3 1 31.7278 -75.8985 27.1852
6920 3 1 32.2918 -76.4025 26.8555
6921 3 1 31.9291 -76.6412 27.6144
6922 3 1 31.1854 -76.4477 27.1564
6923 3 1 31.5655 -76.8296 26.492
6924 3 1 32.1087 -77.3374 27.1457
6925 3 1 31.2198 -77.3852 27.4758
6926 3 1 30.842 -77.5322 26.3873
6927 3 1 31.5783 -78.035 26.4666
6928 3 1 31.5708 -78.2212 27.3097
6929 3 1 30.7803 -78.3187 27.1141
6930 3 1 30.7981 -78.45 26.3583
6931 3 1 31.3864 -78.9645 26.6859
6932 3 1 30.6133 -79.1091 27.6053
6933 3 1 30.2658 -79.0412 26.8488
6934 3 1 30.6933 -79.4089 26.2993
6935 3 1 31.2058 -80.0134 27.0881
6936 3 1 30.3552 -79.9352 27.3151
6937 3 1 29.8999 -80.0672 26.3865
6938 3 1 30.7583 -80.4894 26.3172
6939 3 1 30.4763 -80.7005 27.4764
6940 3 1 29.7977 -80.7263 27.0874
6941 3 1 30.1167 -80.8759 26.0724
6942 3 1 30.6752 -81.4948 26.5609
6943 3 1 30.1051 -81.6165 27.2329
6944 3 1 29.8985 -82.1512 26.5254
6945 3 1 30.0053 -82.8007 26.2548
6946 3 1 31.1405 -81.9702 26.4527
6947 3 1 31.5013 -82.6927 26.1745
6948 3 1 32.0958 -82.7103 26.5741
6949 3 1 32.5693 -82.8869 25.9653
6950 3 1 31.521 -82.0556 25.717
6951 3 1 32.0523 -81.5032 25.7016
6952 3 1 31.6298 -81.0427 26.4248
6953 3 1 31.8097 -80.4555 25.7746
6954 3 1 31.6405 -80.9381 25.1054
6955 3 1 32.2052 -80.6104 24.7188
6956 3 1 32.0723 -79.6497 24.5942
6957 3 1 32.0101 -80.0738 23.991
6958 3 1 31.5666 -80.6643 24.2641
6959 3 1 31.2879 -80.2429 25.0006
6960 3 1 30.4639 -80.3801 24.459
6961 3 1 30.3393 -79.2167 24.787
6962 3 1 30.7906 -79.4452 25.5148
6963 3 1 30.5002 -78.6428 25.4588
6964 3 1 29.7099 -78.5067 25.6435
6965 3 1 29.6448 -78.212 24.8116
6966 3 1 29.227 -77.6037 25.8922
6967 3 1 30.106 -78.0312 25.9344
6968 3 1 30.266 -77.9151 24.7752
6969 3 1 29.7889 -77.2703 24.9953
6970 3 1 30.4093 -76.7772 26.0422
6971 3 1 31.2716 -77.298 25.5693
6972 3 1 30.7259 -77.1508 24.7278
6973 3 1 30.4798 -76.4012 24.9656
6974 3 1 30.949 -76.3167 25.5705
6975 3 1 31.4407 -76.5887 25.0252
6976 3 1 30.965 -76.1146 24.4465
6977 3 1 30.8172 -75.5207 25.0161
6978 3 1 31.6503 -75.6728 25.3748
6979 3 1 32.1372 -75.9607 24.7569
6980 3 1 31.7237 -74.9017 24.6698
6981 3 1 31.6101 -75.9772 23.9397
6982 3 1 30.7018 -75.4347 24.0468
6983 3 1 30.31 -75.4672 23.3995
6984 3 1 30.1032 -74.7778 23.3875
6985 3 1 29.4173 -74.8542 23.7535
6986 3 1 29.5413 -75.5653 23.8053
6987 3 1 30.0249 -75.0132 24.3947
6988 3 1 29.3773 -75.0395 24.7351
6989 3 1 29.1219 -76.0674 24.5216
6990 3 1 29.9353 -75.8677 24.7293
6991 3 1 29.9464 -75.0163 25.4673
6992 3 1 29.0509 -75.4458 25.5312
6993 3 1 29.4244 -76.3822 25.4736
6994 3 1 30.0945 -76.0237 25.8323
6995 3 1 29.6383 -75.4139 26.2707
6996 3 1 28.93 -76.4537 26.3756
6997 3 1 29.564 -76.806 26.4947
6998 3 1 30.1558 -76.1136 26.888
6999 3 1 29.4026 -76.1182 27.2894
7000 3 1 29.5129 -76.9879 27.2237
7001 3 1 30.3232 -76.9772 27.209
7002 3 1 30.4969 -76.1464 27.6519
7003 3 1 29.8138 -76.8233 28.2028
7004 3 1 29.5668 -76.1036 28.0215
7005 3 1 28.5805 -76.1534 28.3349
7006 3 1 28.1339 -76.5891 28.135
7007 3 1 29.2338 -77.1857 28.1791
7008 3 1 28.7928 -77.643 27.8606
7009 3 1 29.5223 -77.8276 27.8756
7010 3 1 29.5093 -78.8126 28.1458
7011 3 1 29.5293 -78.5397 28.8245
7012 3 1 30.141 -78.9158 28.6681
7013 3 1 30.279 -78.4912 27.9517
7014 3 1 30.2294 -77.9127 28.5361
7015 3 1 30.7048 -78.5412 29.0449
7016 3 1 31.1807 -78.7315 28.049
7017 3 1 30.7613 -77.8305 27.8667
7018 3 1 31.3572 -77.885 28.8643
7019 3 1 31.6234 -78.6577 28.8957
7020 3 1 31.952 -78.4266 28.1932
7021 3 1 31.9836 -77.5515 28.3274
7022 3 1 32.2248 -77.9107 29.2699
7023 3 1 32.8002 -78.7078 28.6828
7024 3 1 32.8759 -77.8591 28.2051
7025 3 1 32.9855 -77.3558 28.7326
7026 3 1 33.2829 -77.6785 29.2958
7027 3 1 33.6843 -77.8872 28.6691
7028 3 1 33.7858 -77.2697 28.3251
7029 3 1 34.5691 -77.1494 28.6689
7030 3 1 34.0493 -76.3588 28.5798
7031 3 1 33.7033 -75.75 29.4362
7032 3 1 33.6638 -75.4272 28.7644
7033 3 1 33.4318 -76.412 28.2695
7034 3 1 33.4152 -76.724 29.1309
7035 3 1 32.8181 -75.8167 29.4894
7036 3 1 32.5999 -76.0724 28.3773
7037 3 1 32.6302 -77.0418 28.206
7038 3 1 32.4123 -77.0104 29.3071
7039 3 1 31.8998 -76.4182 29.1733
7040 3 1 31.4055 -76.5864 28.305
7041 3 1 31.63 -77.3639 29.0704
7042 3 1 31.407 -76.8928 29.6581
7043 3 1 30.7181 -76.4449 28.8741
7044 3 1 30.7973 -77.1847 28.5249
7045 3 1 30.9955 -77.9269 29.6861
7046 3 1 30.6975 -76.7272 30.0424
7047 3 1 29.9597 -76.7642 29.053
7048 3 1 30.0742 -77.8515 29.4478
7049 3 1 30.0025 -77.6414 30.2508
7050 3 1 29.3226 -77.3253 29.9311
7051 3 1 29.1652 -77.8771 29.3647
7052 3 1 29.5513 -78.4082 29.993
7053 3 1 29.2338 -77.8958 30.6735
7054 3 1 28.4122 -78.148 29.8355
7055 3 1 28.7848 -78.9226 29.8133
7056 3 1 29.1334 -78.8416 30.8515
7057 3 1 28.1217 -78.4008 30.6964
7058 3 1 28.0484 -79.6933 30.3944
7059 3 1 27.689 -78.6477 29.9363
7060 3 1 27.7908 -78.906 29.1143
7061 3 1 28.3735 -78.3701 28.8898
7062 3 1 27.8772 -78.0679 28.385
7063 3 1 28.1883 -78.6769 27.7209
7064 3 1 28.3074 -77.9863 27.2641
7065 3 1 27.6318 -78.2496 26.7051
7066 3 1 28.4531 -78.0732 26.2126
7067 3 1 28.8327 -78.2562 26.7692
7068 3 1 29.5924 -77.7181 26.5686
7069 3 1 30.054 -78.0861 26.9294
7070 3 1 29.3687 -79.0951 26.6227
7071 3 1 28.9742 -78.8208 27.7666
7072 3 1 29.6182 -79.6694 27.3044
7073 3 1 28.7245 -80.0489 27.9841
7074 3 1 29.7378 -80.4869 27.9947
7075 3 1 29.99 -79.8965 28.3475
7076 3 1 29.2255 -79.6425 28.6176
7077 3 1 29.6498 -79.4088 29.3936
7078 3 1 29.3126 -80.1692 29.6918
7079 3 1 29.1918 -79.8197 30.3941
7080 3 1 29.7678 -80.1751 30.613
7081 3 1 30.0921 -79.8212 30.0223
7082 3 1 29.6795 -79.1356 30.4506
7083 3 1 30.2868 -79.3517 31.1308
7084 3 1 30.9003 -79.4787 30.6007
7085 3 1 30.4674 -79.0813 29.8683
7086 3 1 30.2067 -78.361 30.8473
7087 3 1 31.2638 -78.7629 31.0166
7088 3 1 31.44 -78.6438 30.3735
7089 3 1 31.0927 -77.9035 30.3161
7090 3 1 30.9665 -77.6961 31.0286
7091 3 1 31.9458 -78.077 30.7908
7092 3 1 31.846 -77.6497 30.0717
7093 3 1 31.2474 -77.0975 30.4791
7094 3 1 32.1932 -77.0862 30.918
7095 3 1 32.6141 -77.3704 30.3278
7096 3 1 32.2325 -76.557 29.9886
7097 3 1 32.187 -76.2611 30.6696
7098 3 1 32.9872 -76.5037 30.766
7099 3 1 33.0974 -76.4207 30.0122
7100 3 1 32.5945 -75.7712 30.2494
7101 3 1 33.2177 -75.6528 30.7736
7102 3 1 32.5862 -75.6904 31.0841
7103 3 1 33.3158 -76.191 31.4291
7104 3 1 33.125 -76.0731 32.2323
7105 3 1 32.2687 -76.0477 31.8066
7106 3 1 32.5242 -76.7348 31.4995
7107 3 1 32.9701 -76.994 32.0725
7108 3 1 32.2357 -76.8155 32.414
7109 3 1 31.9555 -77.206 31.8565
7110 3 1 32.6008 -77.6004 31.3908
7111 3 1 32.5752 -77.7784 32.5991
7112 3 1 31.6468 -77.6721 32.3305
7113 3 1 31.6885 -78.1495 31.7576
7114 3 1 32.1738 -78.5303 32.5764
7115 3 1 32.156 -78.9642 31.4257
7116 3 1 32.8338 -79.3499 31.3771
7117 3 1 32.6435 -78.775 30.7959
7118 3 1 32.5287 -78.314 31.4588
7119 3 1 32.9613 -78.9151 31.9925
7120 3 1 33.8787 -78.6864 30.7885
7121 3 1 33.2465 -77.9213 30.8942
7122 3 1 33.3475 -77.8301 31.8256
7123 3 1 34.0797 -78.1063 31.6095
7124 3 1 34.1526 -77.8482 30.8822
7125 3 1 33.8197 -77.1472 31.3857
7126 3 1 34.0258 -77.4058 32.1655
7127 3 1 35.1449 -77.796 31.3722
7128 3 1 34.874 -76.7882 30.8835
7129 3 1 34.4878 -76.4393 31.9655
7130 3 1 35.4067 -76.9162 31.8191
7131 3 1 35.5023 -76.9031 30.9901
7132 3 1 35.202 -76.1432 31.1783
7133 3 1 35.7496 -76.1437 31.9499
7134 3 1 36.3373 -75.6112 31.3675
7135 3 1 36.6816 -76.3545 31.9341
7136 3 1 37.4214 -75.61 31.8387
7137 3 1 37.3702 -75.6023 32.5528
7138 3 1 36.6417 -75.8167 32.6569
7139 3 1 36.4472 -75.5252 33.4064
7140 3 1 36.5919 -76.0442 33.8351
7141 3 1 35.971 -75.7834 33.9488
7142 3 1 35.9131 -75.6992 33.0363
7143 3 1 36.4416 -76.6055 33.1579
7144 3 1 35.7333 -76.922 33.7281
7145 3 1 35.0318 -76.5467 33.1978
7146 3 1 35.6858 -76.8377 32.5687
7147 3 1 36.0916 -77.3813 33.1849
7148 3 1 35.0393 -77.3229 33.4114
7149 3 1 34.6756 -76.8897 32.5508
7150 3 1 35.4341 -77.7717 32.3734
7151 3 1 35.2088 -77.9587 33.3234
7152 3 1 34.3632 -77.4963 32.8802
7153 3 1 34.6238 -78.1067 32.0563
7154 3 1 35.0112 -78.8189 32.7556
7155 3 1 34.4036 -78.7822 32.9734
7156 3 1 33.5202 -78.4505 32.431
7157 3 1 34.3599 -79.0101 31.7692
7158 3 1 34.2897 -79.5802 32.4949
7159 3 1 33.4273 -79.1895 32.5711
7160 3 1 33.5749 -79.5307 31.576
7161 3 1 34.0317 -80.2386 31.848
7162 3 1 33.5286 -80.2104 32.5072
7163 3 1 32.7938 -80.1067 32.066
7164 3 1 33.2809 -80.5158 31.4179
7165 3 1 33.5671 -81.1371 31.637
7166 3 1 32.857 -81.0239 32.2266
7167 3 1 32.2998 -80.9819 31.5054
7168 3 1 32.8561 -81.3077 30.8846
7169 3 1 32.0872 -80.7796 30.7997
7170 3 1 32.4968 -80.2195 31.1121
7171 3 1 33.1069 -80.4397 30.5532
7172 3 1 32.4834 -80.6622 30.083
7173 3 1 32.0042 -79.5112 30.4396
7174 3 1 33.2272 -79.5614 30.495
7175 3 1 33.2328 -79.0111 30.0246
7176 3 1 33.9093 -79.2536 30.032
7177 3 1 34.2185 -79.8825 29.8846
7178 3 1 34.019 -80.2742 30.7605
7179 3 1 34.7372 -80.4792 30.5694
7180 3 1 34.8022 -79.6091 30.2383
7181 3 1 34.3823 -79.5151 31.0136
7182 3 1 34.7978 -80.2734 31.1891
7183 3 1 35.4445 -79.6212 30.5296
7184 3 1 35.0679 -78.8001 31.0444
7185 3 1 35.097 -79.3756 31.8192
7186 3 1 35.8031 -79.6755 31.5759
7187 3 1 36.0037 -78.7838 31.3305
7188 3 1 35.5062 -78.5314 31.9039
7189 3 1 35.7865 -79.2291 32.389
7190 3 1 36.7035 -78.9862 32.0577
7191 3 1 36.1867 -78.1969 31.9097
7192 3 1 36.0077 -78.2987 32.8176
7193 3 1 36.5531 -78.9488 33.0336
7194 3 1 37.2181 -78.5056 32.4783
7195 3 1 36.7287 -77.4741 32.7679
7196 3 1 36.9608 -78.2575 33.6184
7197 3 9 37.3402 -77.6746 34.2468
7198 3 9 37.4583 -78.5489 34.6232
7199 3 9 37.0914 -78.0979 35.3572
7200 3 9 37.3523 -78.6732 35.9905
7201 3 9 37.4424 -79.3532 35.2433
7202 3 9 37.8525 -79.7235 36.0634
7203 3 9 38.4364 -80.0125 35.367
7204 3 9 38.2832 -80.7125 36.0119
7205 3 9 37.348 -80.6323 36.0129
7206 3 9 37.0465 -81.5126 35.8918
7207 3 9 36.2472 -81.5634 35.3929
7208 3 9 36.8062 -81.5375 34.6075
7209 3 9 37.7205 -81.7626 34.4211
7210 3 9 38.2798 -81.4104 35.1356
7211 3 9 38.9063 -81.614 34.3803
7212 3 9 38.8513 -82.4206 35.054
7213 3 9 37.9249 -82.6633 34.8502
7214 3 9 37.9439 -83.5246 34.5288
7215 3 9 37.6055 -84.3128 34.0845
7216 3 9 36.679 -84.0969 33.7842
7217 3 9 36.1221 -84.5295 33.1049
7218 3 9 35.9566 -83.9714 32.3813
7219 3 9 36.8309 -84.3694 32.2658
7220 3 9 36.0564 -84.9806 32.1739
7221 3 9 36.1218 -85.8163 31.649
7222 3 9 36.606 -85.8943 30.9087
7223 3 9 36.7885 -84.9852 31.0693
7224 3 9 37.095 -85.3764 31.8945
7225 3 9 37.5145 -85.6313 32.7242
7226 3 9 38.3211 -85.9528 33.1439
7227 3 9 38.8957 -85.9054 32.3412
7228 3 9 38.8216 -86.342 31.4996
7229 3 9 38.5596 -86.9663 30.7807
7230 3 9 38.0188 -87.1661 31.5592
7231 3 9 37.7465 -88.1496 31.4689
7232 3 9 38.3698 -88.8686 31.3839
7233 3 9 38.7257 -89.7312 31.1101
7234 3 9 39.481 -89.7416 31.6638
7235 3 9 39.8669 -89.2463 32.372
7236 3 9 40.543 -88.7821 32.8765
7237 3 9 41.3843 -89.2236 32.5814
7238 3 9 41.4917 -88.2847 32.732
7239 3 9 41.6082 -87.339 32.5786
7240 3 9 41.1686 -86.7178 33.179
7241 3 9 41.6522 -86.1909 33.793
7242 3 9 42.5836 -86.2967 34.0285
7243 3 9 43.0739 -86.341 34.8448
7244 3 9 42.7404 -85.57 35.3371
7245 3 9 43.061 -84.8676 34.7252
7246 3 9 42.2839 -84.6986 35.2294
7247 3 9 42.942 -83.9987 35.5879
7248 3 9 43.7698 -83.8602 36.0133
7249 3 9 44.3931 -83.2078 35.8804
7250 3 9 45.2205 -83.4984 35.4593
7251 3 9 44.8607 -83.2869 34.6281
7252 3 9 43.9545 -83.1078 34.5051
7253 3 9 43.6288 -83.9918 34.78
7254 3 9 44.2052 -84.7464 34.5492
7255 3 9 44.8227 -85.5207 34.4046
7256 3 9 44.2442 -85.3251 33.6709
7257 3 9 43.4322 -85.7256 34.0095
7258 3 9 42.8461 -85.5529 33.2829
7259 3 9 41.9835 -85.4051 32.7193
7260 3 9 42.6524 -84.9395 32.3025
7261 3 9 42.1991 -84.1526 32.0734
7262 3 9 42.7605 -83.7308 31.4019
7263 3 9 43.5302 -83.2166 31.0768
7264 3 9 43.7585 -83.885 31.6914
7265 3 9 43.4945 -82.9545 32.0836
7266 3 9 43.7705 -82.8075 33.0087
7267 3 9 43.327 -82.4842 33.8002
7268 3 9 42.3829 -82.4895 33.8242
7269 3 9 42.2743 -83.2548 33.1712
7270 3 9 41.6655 -83.9957 33.3819
7271 3 9 41.3672 -84.3535 34.2615
7272 3 9 41.7852 -83.5633 34.5379
7273 3 9 41.0723 -83.6745 35.137
7274 3 9 41.0154 -83.3843 36.0602
7275 3 9 40.7283 -82.8654 36.8043
7276 3 9 39.9158 -82.554 36.4619
7277 3 9 39.8183 -83.5325 36.6715
7278 3 9 39.1327 -83.2039 36.1306
7279 3 9 38.1845 -83.1975 36.1318
7280 3 9 37.4481 -83.8125 36.15
7281 3 9 37.1994 -84.6968 35.8354
7282 3 9 37.3558 -84.9952 34.9049
7283 3 9 37.0002 -85.6758 34.3142
7284 3 9 37.3028 -86.075 35.1453
7285 3 9 36.8837 -86.2926 36.0509
7286 3 9 37.0473 -86.974 35.4382
7287 3 9 37.6917 -87.3288 34.8277
7288 3 9 37.9887 -88.0487 35.4839
7289 3 9 38.9027 -87.8249 35.3529
7290 3 9 39.7529 -87.493 35.1638
7291 3 9 40.0882 -87.4973 35.9926
7292 3 9 39.7186 -86.7025 36.2764
7293 3 9 38.8201 -87.0062 36.0344
7294 3 9 39.0318 -87.2468 36.9201
7295 3 9 39.1807 -88.1486 36.7003
7296 3 9 39.6347 -89.031 36.7448
7297 3 9 39.0365 -89.8105 36.8311
7298 3 9 39.159 -89.8102 35.9024
7299 3 9 39.9016 -90.3443 35.565
7300 3 9 39.346 -90.1597 34.7723
7301 3 9 39.0441 -90.5502 33.8991
7302 3 9 38.3487 -90.1464 34.4756
7303 3 9 37.5208 -89.8794 34.165
7304 3 9 36.9661 -90.5668 34.6368
7305 3 9 37.8806 -90.9054 34.6986
7306 3 9 38.2596 -91.7336 35.1876
7307 3 9 38.4246 -92.5519 34.5338
7308 3 9 39.3237 -92.7333 34.3817
7309 3 9 39.7173 -93.1249 33.6162
7310 3 9 39.5193 -93.5959 32.7928
7311 3 9 39.3975 -92.7869 32.3421
7312 3 9 39.022 -92.2186 33.0428
7313 3 9 38.203 -92.6334 32.7477
7314 3 9 38.3975 -93.499 32.3498
7315 3 9 38.3453 -94.3498 32.6894
7316 3 9 38.9882 -94.8533 33.2105
7317 3 9 39.7287 -94.4199 33.6608
7318 3 9 40.5411 -93.9691 33.3929
7319 3 9 41.2108 -94.6637 33.3975
7320 3 9 41.8314 -95.4877 33.1491
7321 3 9 42.2693 -94.648 33.0332
7322 3 9 43.2259 -94.8386 33.0107
7323 3 9 43.0923 -94.3887 32.1747
7324 3 9 42.7885 -94.1944 31.2548
7325 3 9 41.8974 -94.0203 31.7502
7326 3 9 41.4992 -94.8166 31.3272
7327 3 9 41.0549 -93.9513 31.1258
7328 3 9 40.461 -94.51 31.5585
7329 3 9 41.0931 -94.7542 32.2884
7330 3 9 40.9911 -93.8155 32.2559
7331 3 9 40.3492 -93.1302 32.5313
7332 3 9 40.5152 -92.5936 33.3151
7333 3 9 40.3893 -92.377 34.2029
7334 3 9 39.6458 -91.7871 34.0227
7335 3 9 39.6606 -91.7525 34.9366
7336 3 9 40.3925 -91.8696 35.5495
7337 3 9 39.597 -92.0541 36.1764
7338 3 9 39.4445 -91.1175 35.9844
7339 3 9 38.716 -90.8613 36.4461
7340 3 9 38.0128 -91.1764 36.9894
7341 3 9 37.3648 -91.5168 37.657
7342 3 9 37.3583 -92.2379 36.9584
7343 3 9 36.8666 -92.4473 36.1238
7344 3 9 36.9178 -92.672 35.1922
7345 3 9 37.4247 -92.3852 34.4394
7346 3 9 37.4214 -91.605 33.8312
7347 3 9 38.2822 -91.1248 33.6004
7348 3 9 38.619 -90.9276 32.6979
7349 3 9 39.4865 -91.3048 32.548
7350 3 9 39.8241 -90.4032 32.4572
7351 3 9 40.6923 -90.5571 32.9642
7352 3 9 41.6108 -90.7187 33.128
7353 3 9 41.0686 -91.504 33.3222
7354 3 9 40.8779 -90.8832 34.1008
7355 3 9 41.3908 -90.0925 34.31
7356 3 9 41.5451 -90.815 34.9247
7357 3 9 42.1867 -91.1044 34.3275
7358 3 9 42.8388 -91.5443 34.9637
7359 3 9 42.3812 -90.7304 35.325
7360 3 9 43.2541 -90.8865 35.8026
7361 3 9 42.9243 -91.0259 36.68
7362 3 9 42.801 -91.4477 37.4983
7363 3 9 43.2179 -92.2504 37.6842
7364 3 9 44.158 -92.2815 37.9337
7365 3 9 44.7699 -91.6767 38.412
7366 3 9 45.359 -91.0074 38.8335
7367 3 9 45.8729 -91.6596 38.2545
7368 3 9 46.0013 -90.7347 37.9804
7369 3 9 45.123 -90.3932 37.7854
7370 3 9 44.4034 -90.2618 37.2252
7371 3 9 43.8199 -91.0228 37.5393
7372 3 9 43.9589 -90.4903 38.3232
7373 3 9 43.6288 -91.2775 38.8135
7374 3 9 43.0466 -91.6918 39.4801
7375 3 9 42.3029 -91.1388 39.3546
7376 3 9 41.9973 -90.3026 38.9499
7377 3 9 41.9578 -90.4102 39.9209
7378 3 9 41.4488 -90.3332 40.6743
7379 3 9 40.5937 -90.1141 41.0361
7380 3 9 39.6597 -90.3433 40.7722
7381 3 9 39.406 -89.5774 41.3236
7382 3 9 39.1329 -89.6982 42.2327
7383 3 9 38.2863 -90.0085 41.8084
7384 3 9 39.0623 -90.5319 41.5161
7385 3 9 38.4959 -91.2553 41.1709
7386 3 9 38.2383 -92.1023 40.7599
7387 3 9 39.0149 -92.2158 40.1849
7388 3 9 38.1899 -91.9025 39.6746
7389 3 9 38.1514 -90.9376 39.4846
7390 3 9 39.1622 -90.9521 39.5518
7391 3 9 39.7767 -91.634 39.7051
7392 3 9 40.3912 -91.0982 39.0931
7393 3 9 40.0969 -91.4227 38.1798
7394 3 9 40.6082 -92.1088 37.6326
7395 3 9 39.7751 -92.6431 37.7393
7396 3 9 38.9801 -93.3575 37.7849
7397 3 9 39.1806 -93.3846 36.8821
7398 3 9 39.8716 -93.8997 36.4546
7399 3 9 40.4843 -93.5727 37.1352
7400 3 9 41.3312 -93.9392 37.3354
7401 3 9 41.3631 -93.0379 37.7036
7402 3 9 41.5039 -92.669 36.7813
7403 3 9 40.6619 -92.7712 36.2158
7404 3 9 40.9075 -93.7298 36.2297
7405 3 9 40.753 -94.659 36.111
7406 3 9 41.1079 -95.5161 36.3014
7407 3 9 40.8589 -95.5524 35.3386
7408 3 9 39.8829 -95.4283 35.3533
7409 3 9 39.63 -95.9999 36.104
7410 3 9 40.0226 -95.3918 36.7421
7411 3 9 40.3111 -95.3576 37.6768
7412 3 9 39.982 -95.9959 38.3276
7413 3 9 39.4802 -95.9136 39.1555
7414 3 9 40.1895 -95.182 39.2412
7415 3 9 41.052 -95.5595 39.3748
7416 3 9 41.8739 -95.11 39.4797
7417 3 9 41.9006 -94.2328 39.185
7418 3 9 42.1423 -93.7609 38.4025
7419 3 9 42.5077 -94.5555 37.9482
7420 3 9 42.683 -94.712 36.9589
7421 3 9 42.9599 -93.717 36.8824
7422 3 9 42.9509 -93.9507 35.9989
7423 3 9 42.7147 -93.6473 35.0772
7424 3 9 43.3358 -93.3581 34.3982
7425 3 9 43.4793 -94.2099 34.8143
7426 3 9 44.3373 -94.7341 34.6076
7427 3 9 43.8962 -94.5389 33.7815
7428 3 9 43.3633 -93.8686 33.4283
7429 3 9 43.4601 -93.3972 32.551
7430 3 9 43.6121 -92.9762 31.7113
7431 3 9 42.7546 -92.6227 31.4941
7432 3 9 42.7671 -91.8251 31.9356
7433 3 9 42.268 -91.5273 31.1979
7434 3 9 43.1877 -91.5869 30.9831
7435 3 9 43.2708 -92.3941 30.4822
7436 3 9 43.6289 -93.1532 30.0614
7437 3 9 44.6417 -93.1002 30.0376
7438 3 9 45.2045 -93.0098 29.2424
7439 3 9 45.6961 -93.0258 30.0237
7440 3 9 45.5081 -92.1239 29.8161
7441 3 9 45.5961 -91.432 30.4662
7442 3 9 45.8008 -90.6698 31.1006
7443 3 9 44.8261 -90.5874 30.9354
7444 3 9 44.1924 -91.109 30.3998
7445 3 9 43.4894 -90.4459 30.5829
7446 3 9 43.7696 -90.1093 31.4223
7447 3 9 43.0346 -90.6006 31.9154
7448 3 9 42.6667 -90.8803 32.7248
7449 3 9 43.5918 -91.1848 32.7367
7450 3 9 43.6907 -91.5576 33.6041
7451 3 9 44.0882 -92.3573 33.174
7452 3 9 44.6973 -91.5844 33.3706
7453 3 9 45.1293 -91.9858 32.6225
7454 3 9 44.7325 -92.8241 32.2566
7455 3 9 45.5596 -93.446 32.1371
7456 3 9 45.7634 -94.189 32.6956
7457 3 9 44.832 -94.3829 33.104
7458 3 9 45.2564 -93.931 33.9796
7459 3 9 44.7879 -93.8134 34.8002
7460 3 9 44.7697 -93.2824 35.5723
7461 3 9 44.2421 -93.5172 36.3004
7462 3 9 44.3399 -93.2936 37.2646
7463 3 9 44.8254 -93.7802 37.9252
7464 3 9 45.6225 -93.5571 37.472
7465 3 9 45.4894 -93.4328 36.5181
7466 3 9 45.8376 -93.3412 35.5979
7467 3 9 46.5422 -92.8969 35.1909
7468 3 9 46.6305 -93.8559 35.2546
7469 3 9 46.1837 -94.1066 36.0801
7470 3 9 46.5046 -93.7425 36.8997
7471 3 9 47.4214 -94.0532 36.9843
7472 3 9 47.7232 -93.7386 37.8275
7473 3 9 46.929 -94.2275 37.929
7474 3 9 45.9826 -94.4508 37.9715
7475 3 9 45.7356 -94.5843 38.9309
7476 3 9 45.3972 -94.3868 39.8615
7477 3 9 45.5879 -93.9877 40.7155
7478 3 9 44.9795 -94.7113 41.0254
7479 3 9 44.3207 -94.0538 41.0592
7480 3 9 43.9698 -94.9795 41.1269
7481 3 9 44.313 -95.7853 40.8486
7482 3 9 43.8232 -96.5546 40.6543
7483 3 9 43.9998 -97.506 40.6182
7484 3 9 43.2971 -97.5714 41.2513
7485 3 9 42.5722 -97.5313 41.8299
7486 3 9 42.8103 -96.5961 42.0255
7487 3 9 42.0265 -96.0072 42.2232
7488 3 9 42.7702 -95.3591 42.3813
7489 3 9 43.1816 -95.7368 43.2273
7490 3 9 44.102 -95.5281 43.0476
7491 3 9 44.8492 -95.1409 43.5522
7492 3 9 45.0887 -96.0645 43.7087
7493 3 9 45.6869 -96.7961 43.9295
7494 3 9 45.9317 -97.2081 44.77
7495 3 9 46.077 -98.0901 45.0608
7496 3 9 46.0678 -98.901 45.5444
7497 3 9 46.0641 -98.1904 46.1428
7498 3 9 46.7243 -98.9462 46.2488
7499 3 9 47.6229 -99.0144 45.8692
7500 3 9 47.9252 -98.6551 44.9906
7501 3 9 48.5062 -99.4185 45.0415
7502 3 9 49.2625 -99.8731 45.4412
7503 3 9 49.4285 -99.7712 46.3711
7504 3 9 49.9614 -99.1496 45.7739
7505 3 9 50.5367 -98.623 45.1924
7506 3 9 49.8566 -99.1278 44.7276
7507 3 9 49.6808 -98.2064 44.5301
7508 3 9 49.6645 -97.6841 45.3747
7509 3 9 49.5893 -97.8632 46.3756
7510 3 9 49.5137 -97.0156 46.8525
7511 3 9 49.1424 -97.7404 47.2881
7512 3 9 49.6859 -98.4873 47.3076
7513 3 9 49.33 -99.411 47.5002
7514 3 9 49.5333 -99.7153 48.375
7515 3 9 50.2488 -99.3092 47.785
7516 3 9 50.9599 -98.7933 48.2335
7517 3 9 51.1302 -99.7185 48.0701
7518 3 9 51.5221 -100.636 47.7729
7519 3 9 51.6343 -99.9634 47.1231
7520 3 9 52.2404 -99.1975 46.8961
7521 3 9 52.22 -98.6275 47.8182
7522 3 9 51.9638 -98.6525 48.7877
7523 3 9 51.9453 -99.0697 49.5851
7524 3 9 51.2069 -99.6293 49.8326
7525 3 9 50.5045 -99.9946 50.3046
7526 3 9 51.2785 -100.594 50.4615
7527 3 9 50.6057 -100.648 51.1091
7528 3 9 50.3481 -101.067 50.2734
7529 3 9 49.7227 -100.988 49.5761
7530 3 9 49.0336 -101.526 49.2973
7531 3 9 48.1003 -101.617 49.3115
7532 3 9 47.586 -102.146 48.6828
7533 3 9 48.0623 -102.768 49.1973
7534 3 9 49.004 -102.463 48.9908
7535 3 9 49.8838 -102.337 48.7297
7536 3 9 50.4075 -101.98 49.4497
7537 3 9 49.5264 -102.286 49.8496
7538 3 9 49.9384 -103.158 49.7879
7539 3 9 50.2505 -103.685 50.5121
7540 3 9 49.4502 -104.189 50.4477
7541 3 9 49.1044 -103.343 50.1353
7542 3 9 49.3249 -102.725 50.7647
7543 3 9 49.9753 -102.049 50.8235
7544 3 9 49.5767 -101.759 51.6181
7545 3 9 49.4556 -101.849 52.5889
7546 3 9 49.0008 -102.666 52.1911
7547 3 9 48.3074 -101.984 52.2407
7548 3 9 48.7352 -101.243 51.912
7549 3 9 48.9124 -100.742 51.0482
7550 3 9 48.5877 -100.129 50.3708
7551 3 9 48.1804 -99.7513 49.5567
7552 3 9 47.8557 -98.8528 49.1904
7553 3 9 47.604 -97.9126 49.0049
7554 3 9 47.7061 -97.3829 48.1908
7555 3 9 46.9749 -96.9267 47.713
7556 3 9 47.3002 -96.1437 47.2628
7557 3 9 46.7903 -96.3882 46.4611
7558 3 9 46.136 -96.492 47.109
7559 3 9 45.3763 -95.8734 47.3677
7560 3 9 45.5803 -95.6137 48.3446
7561 3 9 45.9861 -95.4687 49.1823
7562 3 9 45.6249 -94.5577 49.3912
7563 3 9 45.6582 -94.4473 50.3453
7564 3 9 46.4807 -94.0792 49.968
7565 3 9 46.1386 -93.5139 49.2087
7566 3 9 46.7433 -92.7799 49.0912
7567 3 9 46.824 -91.8349 49.0108
7568 3 9 47.7913 -91.8608 49.3138
7569 3 9 47.7404 -92.8151 49.2789
7570 3 9 48.4582 -93.5029 49.2345
7571 3 9 48.7847 -93.8985 50.0267
7572 3 9 49.3234 -93.1638 50.398
7573 3 9 49.4076 -92.5662 49.6121
7574 3 9 50.0754 -92.2139 49.0108
7575 3 9 49.4178 -92.6233 48.3441
7576 3 9 49.6527 -92.248 47.4544
7577 3 9 50.6047 -92.4171 47.1785
7578 3 9 51.1043 -91.6248 47.5333
7579 3 9 50.1839 -91.4463 47.471
7580 3 9 49.7905 -91.7072 46.611
7581 3 9 49.6395 -92.1765 45.6941
7582 3 9 50.0975 -91.6806 44.9365
7583 3 9 49.7613 -90.6943 44.9597
7584 3 9 49.1923 -91.2113 44.4094
7585 3 9 48.7808 -91.966 44.0004
7586 3 9 48.9898 -92.1576 44.9103
7587 3 9 48.7013 -92.9921 44.6668
7588 3 9 47.7622 -93.0495 44.8768
7589 3 9 47.8694 -92.8519 45.8357
7590 3 9 48.8139 -92.8363 46.1257
7591 3 9 49.7419 -92.9958 46.3907
7592 3 9 49.3679 -93.901 46.3353
7593 3 9 49.9841 -94.5718 46.3129
7594 3 9 50.0636 -95.2046 47.0624
7595 3 9 49.1681 -95.3994 47.3721
7596 3 9 48.454 -94.7565 47.4242
7597 3 9 47.5999 -95.2375 47.6304
7598 3 9 47.5335 -94.5618 46.942
7599 3 9 48.0428 -93.7849 46.7661
7600 3 9 48.2523 -93.4132 47.6359
7601 3 9 47.5265 -92.7866 47.6715
7602 3 9 46.7893 -92.1538 47.6736
7603 3 9 45.891 -92.1535 48.1426
7604 3 9 45.8454 -92.9639 47.5689
7605 3 9 46.6684 -93.2855 47.916
7606 3 9 47.0755 -94.1491 47.9428
7607 3 9 46.6194 -94.6163 48.7274
7608 3 9 47.0281 -95.08 49.4164
7609 3 9 46.9444 -95.8255 48.7928
7610 3 9 46.2845 -96.4861 48.5641
7611 3 9 46.5734 -97.4015 48.8842
7612 3 9 45.9372 -97.3407 49.5174
7613 3 9 44.9902 -97.5867 49.3494
7614 3 9 45.4401 -98.3004 49.8137
7615 3 9 45.3837 -99.2021 50.0764
7616 3 9 44.4742 -99.3714 50.4247
7617 3 9 45.0243 -98.6643 50.7855
7618 3 9 44.9594 -99.0643 51.6738
7619 3 9 45.3553 -99.1449 52.5145
7620 3 9 46.1483 -99.392 51.9978
7621 3 9 46.214 -99.1399 51.0442
7622 3 9 46.6889 -98.5612 50.4954
7623 3 9 45.937 -97.9685 50.6482
7624 3 9 45.3766 -97.1642 50.3972
7625 3 9 45.8278 -96.2742 50.2491
7626 3 9 46.754 -96.5748 50.1149
7627 3 9 47.4879 -96.1409 49.6406
7628 3 9 48.1043 -95.4945 49.9647
7629 3 9 48.9868 -95.1549 49.9929
7630 3 9 49.7179 -94.5618 50.1351
7631 3 9 49.2029 -94.4194 50.9436
7632 3 9 49.4583 -95.3082 51.006
7633 3 9 50.4118 -95.6132 50.8384
7634 3 9 49.9158 -95.9488 51.6178
7635 3 9 49.5413 -95.362 52.2335
7636 3 9 50.4042 -95.2336 52.7217
7637 3 9 50.3069 -96.3224 52.8036
7638 3 9 51.2558 -96.4297 52.8006
7639 3 9 52.2012 -96.6828 52.7963
7640 3 9 52.9873 -96.3326 53.2118
7641 3 9 52.6065 -96.7393 53.9301
7642 3 9 52.2836 -96.3677 54.8048
7643 3 9 51.4633 -96.8627 54.8515
7644 3 9 51.5296 -96.3735 55.6873
7645 3 9 52.3758 -96.2476 56.1874
7646 3 9 51.9377 -95.4112 56.0208
7647 3 9 52.238 -94.4873 55.7131
7648 3 9 53.0398 -94.5046 55.1232
7649 3 9 53.7444 -93.9172 55.4306
7650 3 9 54.1371 -94.5299 56.0215
7651 3 9 55.0901 -94.7532 55.8546
7652 3 9 55.0644 -94.4835 56.7452
7653 3 9 54.9306 -93.624 56.3982
7654 3 9 54.693 -93.6403 55.4741
7655 3 9 55.5566 -93.5075 55.2764
7656 3 9 55.5488 -92.5843 54.9434
7657 3 9 55.5056 -91.8582 54.2817
7658 3 9 56.1699 -91.8093 53.452
7659 3 9 55.7513 -92.1677 52.7339
7660 3 9 55.8271 -92.1778 51.7132
7661 3 9 55.0185 -92.3474 51.2504
7662 3 9 54.3183 -92.4595 50.5538
7663 3 9 54.8365 -93.2422 50.6851
7664 3 9 55.5946 -93.0454 50.2498
7665 3 9 55.583 -92.295 49.618
7666 3 9 56.2598 -91.7024 49.2093
7667 3 9 55.9393 -90.826 49.1029
7668 3 9 56.1183 -91.0746 48.1905
7669 3 9 56.7393 -91.2406 47.436
7670 3 9 57.2563 -91.7475 48.0647
7671 3 9 57.2767 -91.2847 48.9061
7672 3 9 57.7703 -92.0553 49.0492
7673 3 9 57.4323 -92.7452 49.5322
7674 3 9 56.8339 -93.3845 50.0541
7675 3 9 56.4434 -93.1762 50.9023
7676 3 9 57.3919 -93.0055 51.0145
7677 3 9 57.0731 -93.7666 51.6195
7678 3 9 56.4963 -93.9247 52.3972
7679 3 9 55.6985 -93.6304 52.7862
7680 3 9 54.9381 -94.088 53.1994
7681 3 9 54.9476 -94.1233 54.2701
7682 3 9 54.0585 -94.273 53.9094
7683 3 9 53.4087 -93.9987 53.2459
7684 3 9 53.3177 -94.8624 52.84
7685 3 9 52.4806 -95.3 52.7656
7686 3 9 52.2206 -94.4523 53.0034
7687 3 9 52.0679 -93.4962 52.9176
7688 3 9 51.552 -92.9057 52.2188
7689 3 9 52.2502 -92.7468 51.5705
7690 3 9 52.1502 -91.8091 51.4977
7691 3 9 52.9259 -91.2498 51.3148
7692 3 9 53.0612 -91.4045 52.3387
7693 3 9 52.499 -92.0732 52.6643
7694 3 9 51.6204 -92.2084 53.0494
7695 3 9 51.7096 -93.0054 53.6155
7696 3 9 51.3536 -92.2803 54.1571
7697 3 9 51.9626 -92.105 54.9003
7698 3 9 52.1527 -91.2387 54.6288
7699 3 9 53.1604 -91.2458 54.5665
7700 3 9 53.1109 -90.763 55.3922
7701 3 9 53.9138 -90.3518 55.3515
7702 3 9 53.9776 -89.4485 55.1152
7703 3 9 53.4012 -88.7708 54.8709
7704 3 9 53.4719 -88.0323 54.286
7705 3 9 52.8629 -87.1892 54.2976
7706 3 9 52.5732 -86.7591 55.1069
7707 3 9 51.9072 -86.612 54.4503
7708 3 9 51.5074 -87.1946 53.8015
7709 3 9 51.9412 -87.1632 52.9223
7710 3 9 52.2768 -87.9919 53.36
7711 3 9 52.3631 -88.7882 52.7868
7712 3 9 51.6129 -89.1631 53.1326
7713 3 9 50.9991 -88.4914 53.4397
7714 3 9 51.5713 -88.632 54.1488
7715 3 9 51.4927 -88.9573 55.034
7716 3 9 52.2947 -88.7597 55.5541
7717 3 9 52.7642 -88.8537 56.3634
7718 3 9 53.1725 -88.1242 56.8077
7719 3 9 53.7531 -88.9055 56.8456
7720 3 9 53.8442 -89.6056 56.1558
7721 3 9 54.5492 -89.7711 56.757
7722 3 9 54.2765 -89.8145 57.6657
7723 3 9 54.1242 -89.1134 58.3362
7724 3 9 53.2419 -88.9204 58.6956
7725 3 9 53.3054 -89.0169 59.6937
7726 3 9 53.7953 -89.6686 60.1958
7727 3 9 53.2571 -90.3164 60.6909
7728 3 9 53.7032 -90.0165 61.5333
7729 3 9 54.2901 -90.4691 62.1327
7730 3 9 54.7237 -89.7375 61.6839
7731 3 9 54.4292 -88.8589 61.9314
7732 3 9 54.7194 -88.2737 61.2507
7733 3 9 55.0525 -87.6165 60.5523
7734 3 9 56.0229 -87.7161 60.7435
7735 3 9 56.4299 -88.5783 60.5706
7736 3 9 55.6926 -88.4288 60.0164
7737 3 9 55.4753 -87.6251 59.4858
7738 3 9 56.1684 -87.5444 58.7904
7739 3 9 56.7442 -88.2906 58.77
7740 3 9 57.0224 -87.9685 57.9573
7741 3 9 57.7148 -88.1419 57.3581
7742 3 9 58.6025 -87.7167 57.2593
7743 3 9 58.2725 -87.0197 57.8418
7744 3 9 59.238 -87.0558 57.865
7745 3 9 59.5062 -86.1187 57.8529
7746 3 9 58.5942 -85.7832 57.7634
7747 3 9 58.4624 -85.5543 56.86
7748 3 9 58.1682 -86.4838 56.767
7749 3 9 58.4411 -86.4299 55.8499
7750 3 9 59.061 -86.0014 55.3193
7751 3 9 59.0738 -85.0693 55.5715
7752 3 9 58.8961 -84.7323 56.4973
7753 3 9 58.3992 -83.833 56.4472
7754 3 9 57.6785 -83.8969 55.7946
7755 3 9 57.0545 -83.6656 55.1387
7756 3 9 57.6869 -84.3754 54.8026
7757 3 9 57.3929 -85.2691 55.0116
7758 3 9 57.979 -85.5902 55.7237
7759 3 9 57.5086 -85.2364 56.4741
7760 3 9 57.4631 -85.7319 57.288
7761 3 9 57.1672 -84.8365 57.4857
7762 3 9 57.4406 -84.8566 58.3773
7763 3 9 56.9526 -84.124 58.7109
7764 3 9 56.1422 -83.5976 58.4135
7765 3 9 55.3921 -83.1002 58.0291
7766 3 9 54.9498 -82.5521 57.3823
7767 3 9 54.9548 -82.8215 56.5012
7768 3 9 54.2512 -82.1034 56.6693
7769 3 9 53.7065 -82.8725 56.8613
7770 3 9 53.7818 -83.5427 57.5746
7771 3 9 53.9702 -83.2875 58.4569
7772 3 9 53.325 -82.6402 58.1493
7773 3 9 54.0618 -82.1573 57.7446
7774 3 9 54.6393 -81.5171 58.2007
7775 3 9 53.7899 -81.035 57.9956
7776 3 9 54.5662 -80.7212 57.6243
7777 3 9 54.8677 -81.5513 57.1869
7778 3 9 55.5468 -81.6289 56.5266
7779 3 9 55.9311 -81.1692 55.7635
7780 3 9 55.5475 -80.3647 56.2236
7781 3 9 55.4228 -79.4215 56.4769
7782 3 9 54.955 -79.5721 57.2849
7783 3 9 55.6775 -79.9777 57.7234
7784 3 9 55.1537 -79.372 58.3089
7785 3 9 55.803 -78.7714 57.9666
7786 3 9 56.0678 -77.9108 58.2122
7787 3 9 56.6632 -78.2142 57.5238
7788 3 9 57.0267 -78.8332 56.9265
7789 3 9 57.3513 -78.9908 57.8196
7790 3 9 56.8613 -79.8628 57.6703
7791 3 9 56.7911 -80.8093 57.499
7792 3 9 55.968 -81.2856 57.5848
7793 3 9 56.196 -82.1894 57.4486
7794 3 9 55.7222 -81.9646 58.3087
7795 3 9 56.1401 -82.0813 59.1433
7796 3 9 55.5309 -82.8029 58.9798
7797 3 9 55.3536 -83.6126 59.4725
7798 3 9 55.5773 -84.4403 59.0705
7799 3 9 56.191 -85.0256 58.7306
7800 3 9 56.3639 -85.8703 59.2317
7801 3 9 56.6645 -86.8026 59.3336
7802 3 9 56.5316 -86.5368 58.4688
7803 3 9 55.6724 -86.5889 58.0766
7804 3 9 55.9678 -86.9829 57.2179
7805 3 9 56.4472 -87.8328 56.9239
7806 3 9 56.3881 -87.8419 55.9715
7807 3 9 56.3436 -86.9313 56.2245
7808 3 9 57.2095 -86.917 55.8161
7809 3 9 57.6605 -87.5432 56.3349
7810 3 9 57.4084 -88.3021 55.8465
7811 3 9 58.1472 -88.6339 55.3996
7812 3 9 57.807 -89.5384 55.1792
7813 3 9 56.8569 -89.4913 54.8875
7814 3 9 56.0928 -89.0724 54.4608
7815 3 9 55.4502 -88.4436 54.5257
7816 3 9 55.038 -89.2689 54.2001
7817 3 9 55.1078 -89.8367 55.0092
7818 3 9 55.1902 -89.7349 55.9345
7819 3 9 55.9434 -89.143 55.8099
7820 3 9 56.8964 -89.2787 56.1786
7821 3 9 57.7508 -89.0983 56.6521
7822 3 9 58.0214 -89.0642 57.5513
7823 3 9 58.5943 -89.5381 58.2124
7824 3 9 58.6858 -89.0384 59.0057
7825 3 9 59.4965 -88.7296 58.6584
7826 3 9 58.8212 -88.4745 57.9732
7827 3 9 59.6461 -88.8546 57.6178
7828 3 9 60.2302 -88.1164 57.4734
7829 3 9 60.141 -87.6084 58.2353
7830 3 9 60.6643 -88.4848 58.384
7831 3 9 60.9979 -88.8612 57.572
7832 3 9 61.3224 -87.9878 57.7853
7833 3 9 62.2672 -88.2063 57.7219
7834 3 9 62.0919 -87.8297 58.6105
7835 3 9 62.2958 -87.5339 59.5319
7836 3 9 61.575 -88.1381 59.8168
7837 3 9 60.8225 -87.9694 59.2875
7838 3 9 60.7596 -86.974 59.1045
7839 3 9 59.9544 -86.7099 58.7299
7840 3 9 60.3836 -85.9016 58.8491
7841 3 9 59.9495 -85.0934 59.2084
7842 3 9 59.3687 -85.8458 58.9049
7843 3 9 59.1999 -86.5645 59.4758
7844 3 9 59.8185 -86.0851 59.968
7845 3 9 59.97 -85.8746 60.867
7846 3 9 59.9702 -86.0797 61.7857
7847 3 9 60.6922 -85.4803 61.5097
7848 3 9 60.2834 -84.9584 62.3242
7849 3 9 60.4132 -84.3812 61.6067
7850 3 9 60.5914 -84.7931 60.7462
7851 3 9 61.2843 -84.2065 60.9143
7852 3 9 61.786 -84.9548 60.6078
7853 3 9 61.8394 -85.9426 60.7055
7854 3 9 61.982 -86.4563 59.8458
7855 3 9 61.9556 -85.8047 59.142
7856 3 9 62.5081 -86.334 58.6313
7857 3 9 61.696 -86.7147 58.2422
7858 3 9 61.7214 -86.7441 57.2667
7859 3 9 61.5427 -87.2796 56.5104
7860 3 9 61.0618 -86.4803 56.2244
7861 3 9 61.585 -85.92 56.7712
7862 3 9 61.4574 -85.3368 55.8676
7863 3 9 62.3347 -85.0917 55.5244
7864 3 9 62.4448 -85.6042 56.3738
7865 3 9 63.0167 -85.023 56.753
7866 3 9 63.5042 -84.4293 57.2908
7867 3 9 64.3861 -84.0453 57.4963
7868 3 9 63.9228 -83.1541 57.4878
7869 3 9 63.8256 -82.7758 58.3601
7870 3 9 64.7176 -82.9948 58.4296
7871 3 9 65.6491 -83.0041 58.4061
7872 3 9 66.0481 -83.6901 57.7837
7873 3 9 66.2143 -84.641 57.8685
7874 3 9 65.5721 -84.9782 57.2761
7875 3 9 65.8204 -85.0129 56.3602
7876 3 9 65.5315 -85.6972 55.6988
7877 3 9 65.1623 -86.5712 55.3771
7878 3 9 64.4962 -86.9418 55.9777
7879 3 9 64.5952 -86.7598 56.8702
7880 3 9 64.0303 -87.5189 56.6045
7881 3 9 63.6398 -86.948 57.3453
7882 3 9 64.1777 -86.2881 57.7368
7883 3 9 64.8696 -86.8543 58.0119
7884 3 9 65.3106 -87.3543 57.3613
7885 3 9 65.8229 -88.1478 57.3676
7886 3 9 65.6765 -89.0415 57.5803
7887 3 9 66.0436 -89.6666 58.2054
7888 3 9 66.1629 -90.2627 58.9454
7889 3 9 66.4683 -90.9964 58.3803
7890 3 9 67.0132 -91.5891 57.9802
7891 3 9 66.5654 -91.3565 57.1775
7892 3 9 65.9757 -90.8043 57.6026
7893 3 9 66.7016 -90.1987 57.6261
7894 3 9 67.3752 -90.7962 57.4895
7895 3 9 67.9974 -90.982 56.7943
7896 3 9 67.4511 -91.5145 56.2065
7897 3 9 66.6637 -90.941 56.2984
7898 3 9 66.5224 -90.0153 56.2809
7899 3 9 65.7355 -89.5689 55.9483
7900 3 9 65.5383 -89.8843 56.8762
7901 3 9 65.3691 -90.7801 56.456
7902 3 9 64.8454 -90.5686 55.6917
7903 3 9 64.4156 -90.7854 56.558
7904 3 9 64.6024 -89.8178 56.4716
7905 3 9 64.603 -90.2658 57.3924
7906 3 9 64.8639 -91.1511 57.4374
7907 3 9 65.2484 -91.2762 58.2975
7908 3 9 65.5172 -92.105 57.9675
7909 3 9 64.9446 -92.9115 57.6906
7910 3 9 64.134 -92.7571 58.1633
7911 3 9 63.5947 -92.1173 58.6058
7912 3 9 63.2729 -91.9569 57.7142
7913 3 9 63.0448 -92.7063 57.2279
7914 3 9 63.3832 -93.5443 57.6754
7915 3 9 63.6986 -93.8594 58.4883
7916 3 9 63.2915 -93.3568 59.1365
7917 3 9 62.6783 -93.113 58.5043
7918 3 9 61.8873 -92.8914 59.0219
7919 3 9 61.6759 -91.9852 58.8217
7920 3 9 61.3974 -91.1631 58.5451
7921 3 9 62.3458 -91.0142 58.6582
7922 3 9 62.556 -91.494 59.5238
7923 3 9 61.5922 -91.4761 59.7067
7924 3 9 62.0519 -90.5986 59.6854
7925 3 9 61.2217 -90.261 59.3469
7926 3 9 60.7355 -90.3337 58.4652
7927 3 9 59.8298 -90.6239 58.3576
7928 3 9 59.3814 -91.4583 58.3175
7929 3 9 59.843 -91.6527 59.1566
7930 3 9 59.7601 -92.4615 59.624
7931 3 9 60.5807 -92.6335 60.0934
7932 3 9 60.1477 -92.3316 60.9107
7933 3 9 59.3948 -91.7136 61.156
7934 3 9 59.0717 -91.6916 62.035
7935 3 9 59.561 -90.8728 62.2568
7936 3 9 60.2362 -91.3369 61.778
7937 3 9 60.3702 -90.8711 60.9662
7938 3 9 60.6623 -89.9256 60.8201
7939 3 9 59.7776 -89.9652 61.2051
7940 3 9 59.7593 -89.339 61.9751
7941 3 9 60.3068 -88.8319 61.3857
7942 3 9 59.8977 -88.9554 60.5253
7943 3 9 60.2358 -88.1481 60.1373
7944 3 9 60.9176 -87.4893 60.3837
7945 3 9 60.7694 -87.2385 61.3115
7946 3 9 61.5931 -87.918 61.3849
7947 3 9 61.5373 -88.8214 60.9811
7948 3 9 61.0996 -89.0403 60.1333
7949 3 9 61.7623 -89.6918 60.269
7950 3 9 61.8842 -89.3771 59.3843
7951 3 9 62.7147 -89.0822 59.7461
7952 3 9 63.4237 -89.589 60.2182
7953 3 9 63.5482 -90.1321 59.4379
7954 3 9 63.5235 -90.8504 58.7576
7955 3 9 63.751 -91.4887 59.4342
7956 3 9 64.5861 -91.2199 59.0556
7957 3 9 64.7922 -90.6263 59.7107
7958 3 9 65.1722 -89.7918 59.9243
7959 3 9 64.9667 -88.9922 60.4048
7960 3 9 64.4863 -88.7913 61.2161
7961 3 9 64.5507 -88.0157 61.8136
7962 3 9 63.9746 -87.3328 61.3288
7963 3 9 63.7118 -86.3572 61.4272
7964 3 9 63.9696 -85.546 60.9019
7965 3 9 64.7779 -85.7402 61.4006
7966 3 9 65.6647 -85.9293 61.0455
7967 3 9 65.8697 -86.2291 61.9797
7968 3 9 66.6575 -86.5287 61.457
7969 3 9 67.263 -87.2936 61.5151
7970 3 9 66.9053 -87.4323 62.3882
7971 3 9 66.4624 -88.3005 62.3514
7972 3 9 65.6387 -88.3335 61.8846
7973 3 9 65.9622 -87.7795 61.1578
7974 3 9 66.3197 -87.6046 60.3382
7975 3 9 66.301 -88.5164 60.083
7976 3 9 66.2769 -88.7719 60.9947
7977 3 9 66.4429 -89.6836 61.2049
7978 3 9 65.8639 -89.2563 61.8529
7979 3 9 65.2225 -88.9971 62.5664
7980 3 9 65.0152 -89.9413 62.5771
7981 3 9 64.4485 -90.6732 62.2639
7982 3 9 63.7503 -90.0461 62.3263
7983 3 9 63.8838 -89.7824 61.4567
7984 3 9 63.3279 -90.4012 61.0005
7985 3 9 63.6488 -91.1479 61.6223
7986 3 9 64.4566 -91.1431 61.0771
7987 3 9 65.4015 -90.9463 61.0099
7988 3 9 66.0081 -91.6331 61.3167
7989 3 9 66.3023 -91.9226 60.3434
7990 3 9 66.6493 -91.474 59.5678
7991 3 9 67.2337 -91.306 60.3382
7992 3 9 67.0845 -91.9345 61.0561
7993 3 9 67.7157 -92.1049 61.7167
7994 3 9 68.1929 -92.6091 62.3855
7995 3 9 67.7082 -93.4671 62.7674
7996 3 9 67.5001 -92.9142 63.5315
7997 3 9 68.0653 -92.6219 64.1857
7998 3 9 67.7321 -93.4903 64.6218
7999 3 9 68.0899 -93.9004 63.8261
8000 3 9 68.1384 -94.6222 63.1471
8001 3 9 68.6463 -93.7597 62.9462
8002 3 9 69.3521 -94.3509 62.9372
8003 3 9 69.7946 -95.0441 62.5047
8004 3 9 70.02 -94.1702 62.2422
8005 3 9 70.0013 -93.3296 62.7508
8006 3 9 70.8068 -92.9392 62.3066
8007 3 9 71.5739 -92.4452 61.9571
8008 3 9 71.9316 -93.2306 61.7968
8009 3 9 71.944 -93.6066 62.7049
8010 3 9 72.4041 -94.3987 62.4705
8011 3 9 71.763 -94.9496 62.985
8012 3 9 72.5693 -95.1824 63.4325
8013 3 9 73.3164 -94.5971 63.5877
8014 3 9 73.6466 -94.7262 64.4722
8015 3 9 73.773 -95.5342 63.9743
8016 3 9 74.6464 -95.128 64.0425
8017 3 9 75.3024 -95.2891 64.7174
8018 3 9 76.2544 -95.236 64.4961
8019 3 9 76.5288 -95.5727 65.4182
8020 3 9 76.7373 -96.4205 65.0307
8021 3 9 76.6485 -96.9971 64.2846
8022 3 9 75.7162 -96.7179 64.608
8023 3 9 75.3692 -97.1794 65.3847
8024 3 9 75.2047 -96.2243 65.3296
8025 3 9 74.5781 -96.078 64.6251
8026 3 9 74.277 -96.4906 65.4852
8027 3 9 74.6627 -96.6392 66.4574
8028 3 9 74.4735 -97.4407 65.9915
8029 3 9 74.0186 -98.0661 66.4757
8030 3 9 73.2204 -98.4672 66.9104
8031 3 9 72.7084 -98.2417 67.7346
8032 3 9 73.1761 -98.8711 68.2902
8033 3 9 73.7774 -98.2459 67.9464
8034 3 9 74.5464 -97.935 67.4262
8035 3 9 74.0491 -97.2219 67.7622
8036 3 9 73.8634 -96.2919 67.6247
8037 3 9 73.5201 -96.5013 66.7329
8038 3 9 72.6375 -96.2203 66.4841
8039 3 9 72.0412 -96.1145 67.2411
8040 3 9 71.4247 -96.4733 66.6239
8041 3 9 71.6387 -95.5412 66.5798
8042 3 9 70.6695 -95.3365 66.5196
8043 3 9 71.0071 -94.6809 65.9428
8044 3 9 70.973 -94.0177 66.6188
8045 3 9 71.5161 -93.4676 66.023
8046 3 9 72.0525 -93.5125 65.2364
8047 3 9 72.7949 -93.9136 64.6149
8048 3 9 73.2223 -93.4762 65.2956
8049 3 9 74.0366 -94.0763 65.1593
8050 3 9 74.1417 -94.7233 65.8542
8051 3 9 74.3763 -95.6273 66.1026
8052 3 9 74.7809 -95.3737 66.9041
8053 3 9 75.0842 -94.4553 66.7108
8054 3 9 74.5003 -93.6626 66.83
8055 3 9 73.8524 -93.2561 66.2351
8056 3 9 74.0644 -92.7051 66.9339
8057 3 9 73.916 -93.2828 67.6953
8058 3 9 74.1231 -94.2 67.9175
8059 3 9 73.2749 -94.1596 67.4638
8060 3 9 72.592 -93.6925 67.8728
8061 3 9 72.1077 -93.4107 67.0829
8062 3 9 71.7135 -92.5831 67.4014
8063 3 9 72.3503 -92.6707 68.1156
8064 3 9 72.9531 -92.696 68.8983
8065 3 9 73.3171 -93.5537 68.5824
8066 3 9 72.8563 -93.6303 69.4881
8067 3 9 72.4299 -94.282 68.8968
8068 3 9 72.4306 -94.8297 69.6695
8069 3 9 71.6237 -94.6579 70.1225
8070 3 9 72.0594 -93.8078 70.2461
8071 3 9 72.3498 -94.0155 71.1525
8072 3 9 73.2681 -93.564 71.0826
8073 3 9 73.3006 -94.5347 71.1779
8074 3 9 73.7555 -95.1573 70.6563
8075 3 9 74.3715 -94.519 70.9957
8076 3 9 73.7769 -94.1157 70.2751
8077 3 9 73.6759 -93.2304 69.9208
8078 3 9 74.3662 -93.5801 69.3586
8079 3 9 74.5962 -93.0068 70.1011
8080 3 9 74.3841 -92.586 69.2455
8081 3 9 75.0984 -93.026 68.7081
8082 3 9 75.4932 -92.8177 69.5618
8083 3 9 75.1214 -92.0918 70.1306
8084 3 9 74.4024 -91.8733 70.73
8085 3 9 74.9038 -92.1168 71.5846
8086 3 9 75.462 -92.6056 70.9193
8087 3 9 76.1135 -92.3985 70.3026
8088 3 9 75.9534 -91.4696 70.3352
8089 3 9 76.9204 -91.4225 70.4404
8090 3 9 77.0908 -92.0414 71.1774
8091 3 9 77.8907 -92.2864 70.7363
8092 3 9 78.8134 -92.4052 70.7325
8093 3 9 78.5904 -93.1407 70.2025
8094 3 9 79.4612 -93.2569 70.766
8095 3 9 79.917 -93.9081 71.252
8096 3 9 79.9162 -93.3094 71.9928
8097 3 9 80.3763 -94.1167 72.3422
8098 3 9 79.5219 -94.521 71.9945
8099 3 9 80.2443 -95.0832 71.6867
8100 3 9 80.8429 -95.0578 72.3945
8101 3 9 80.8432 -95.3812 73.3563
8102 3 9 81.7496 -95.4717 73.5635
8103 3 9 81.0481 -94.9544 74.1825
8104 3 9 81.7923 -95.5073 74.6304
8105 3 9 81.8765 -94.5506 74.5375
8106 3 9 82.3409 -94.571 73.7222
8107 3 9 82.8468 -93.9924 74.2786
8108 3 9 83.3835 -93.4522 74.8194
8109 3 9 83.8549 -93.8026 75.5433
8110 3 9 84.0756 -94.7598 75.8694
8111 3 9 83.3873 -94.9023 75.2277
8112 3 9 83.7214 -94.3312 74.4777
8113 3 9 84.6246 -94.6987 74.528
8114 3 9 85.1206 -94.6269 73.6608
8115 3 9 85.687 -94.5064 74.412
8116 3 9 85.8017 -95.4687 74.6266
8117 3 9 86.284 -96.2463 74.332
8118 3 9 86.3812 -96.5381 73.4218
8119 3 9 86.5583 -96.625 72.4889
8120 3 9 87.5382 -96.549 72.7059
8121 3 9 88.1097 -95.7753 72.7104
8122 3 9 88.9554 -95.5627 72.9706
8123 3 9 88.9533 -95.1364 72.0974
8124 3 9 88.596 -95.1693 71.2288
8125 3 9 87.8229 -94.499 71.4842
8126 3 9 88.2981 -93.7099 71.1966
8127 3 9 88.2416 -92.7761 70.8931
8128 3 9 89.1847 -92.3973 70.8938
8129 3 9 89.3933 -91.4902 70.5838
8130 3 9 90.1092 -90.9229 70.9544
8131 3 9 90.8224 -90.5832 71.4943
8132 3 9 91.3311 -90.9702 70.7926
8133 3 9 91.9852 -91.4191 70.1714
8134 3 9 92.7802 -91.5625 70.6655
8135 3 9 93.7314 -91.6913 70.5549
8136 3 9 93.7212 -92.344 71.256
8137 3 9 94.0598 -93.2386 71.2807
8138 3 9 94.8039 -93.4196 71.9043
8139 3 9 95.0655 -92.6215 71.4274
8140 3 9 95.5129 -91.9862 70.8409
8141 3 9 94.6177 -92.3394 70.6595
8142 3 9 95.144 -93.1325 70.4462
8143 3 9 95.8805 -93.2468 71.1379
8144 3 9 96.2159 -93.2865 70.2713
8145 3 9 96.9878 -92.9888 69.7321
8146 3 9 97.4421 -93.8028 69.6246
8147 3 9 97.5797 -93.856 68.6924
8148 3 9 98.0527 -93.024 68.674
8149 3 9 98.6551 -93.6541 69.0838
8150 3 9 98.8085 -94.4061 68.4286
8151 3 9 98.7553 -95.0791 69.1146
8152 3 9 97.8646 -94.697 69.4086
8153 3 9 97.3114 -94.903 70.1396
8154 3 9 98.1561 -95.4018 70.3201
8155 3 9 99.1051 -95.1434 70.3733
8156 3 9 99.0142 -94.5038 71.101
8157 3 9 99.3862 -94.8914 71.9214
8158 3 9 98.4536 -94.9856 71.9749
8159 3 9 98.6544 -94.1751 72.3501
8160 3 9 99.4266 -94.5191 72.8384
8161 3 9 99.1567 -93.7223 73.2282
8162 3 9 99.3514 -93.3594 72.346
8163 3 9 98.5301 -92.9901 72.7115
8164 3 9 97.8236 -92.4519 72.2663
8165 3 9 98.1444 -91.5612 72.1916
8166 3 9 97.904 -90.7108 71.9332
8167 3 9 97.6811 -89.8711 71.5806
8168 3 9 98.5742 -89.9732 71.1923
8169 3 9 98.0606 -89.4491 70.5125
8170 3 9 97.7242 -90.3039 70.3751
8171 3 9 98.6583 -90.3432 70.1428
8172 3 9 99.6213 -90.21 70.355
8173 3 9 99.508 -89.391 69.8857
8174 3 9 99.5475 -88.8945 70.76
8175 3 9 100.252 -88.2085 70.8005
8176 3 9 100.887 -88.9567 70.721
8177 3 9 100.794 -89.9066 70.5881
8178 3 9 101.386 -90.5362 70.0814
8179 3 9 102.16 -90.8132 69.6344
8180 3 9 102.912 -91.4833 69.5489
8181 3 9 102.691 -91.1006 70.4712
8182 3 9 103.529 -90.8645 70.9296
8183 3 9 103.372 -89.8947 71.1423
8184 3 9 102.388 -89.9969 71.2096
8185 3 9 102.824 -89.425 70.4767
8186 3 9 103.518 -88.9274 69.9398
8187 3 9 104.254 -88.8164 70.5212
8188 3 9 103.63 -88.0884 70.5314
8189 3 9 103.947 -87.7707 69.6956
8190 3 9 103.879 -88.4721 69.0561
8191 3 9 104.204 -88.5057 68.1466
8192 3 9 104.182 -89.4294 68.0612
8193 3 9 104.139 -89.9772 67.2909
8194 3 9 103.279 -89.6825 66.8198
8195 3 9 103.851 -89.4241 66.1437
8196 3 9 104.737 -89.6343 65.9287
8197 3 9 104.746 -88.9727 66.6336
8198 3 9 105.209 -88.0885 66.6064
8199 3 9 105.418 -88.7055 67.3641
8200 3 9 105.855 -88.1677 68.0536
8201 3 9 106.642 -87.6673 67.8134
8202 3 9 107.088 -86.9551 67.268
8203 3 9 106.346 -87.4554 66.7931
8204 3 9 105.467 -87.1978 67.1172
8205 3 9 106.104 -86.5007 67.432
8206 3 9 106.512 -86.0185 68.1934
8207 3 9 107.084 -85.881 68.9423
8208 3 9 107.513 -86.6092 69.457
8209 3 9 108.484 -86.4944 69.7566
8210 3 9 108.773 -86.2764 70.7139
8211 3 9 109.128 -86.2483 71.6111
8212 3 9 109.714 -87.1152 71.4117
8213 3 9 109.011 -87.2618 72.0352
8214 3 9 109.866 -87.085 72.4523
8215 3 9 109.242 -87.4158 73.1716
8216 3 9 109.567 -87.3643 74.1312
8217 3 9 110.262 -86.7841 74.4518
8218 3 9 110.775 -87.6253 74.7233
8219 3 9 111.55 -87.3102 74.2582
8220 3 9 111.447 -86.5329 73.6787
8221 3 9 110.876 -85.8062 73.5251
8222 3 9 110.161 -86.1066 72.9891
8223 3 9 109.346 -86.4109 73.3867
8224 3 9 109.552 -85.5605 73.8954
8225 3 9 108.779 -85.0503 73.9065
8226 3 9 109.361 -84.2332 74.0437
8227 3 9 109.459 -84.546 74.9454
8228 3 9 108.555 -84.3768 75.1598
8229 3 9 107.586 -84.1716 75.205
8230 3 9 106.684 -83.8053 75.4052
8231 3 9 106.089 -84.216 74.7979
8232 3 9 106.353 -85.1281 74.745
8233 3 9 106.455 -84.7895 75.6472
8234 3 9 105.591 -85.1956 75.8407
8235 3 9 106.111 -85.4833 76.5839
8236 3 9 106.257 -86.1217 77.2537
8237 3 9 105.318 -85.9518 77.4668
8238 3 9 104.772 -85.3367 76.9256
8239 3 9 105.53 -84.8491 77.3795
8240 3 9 106.152 -84.1107 77.1028
8241 3 9 106.393 -83.2541 77.2868
8242 3 9 107.101 -83.852 77.4368
8243 3 9 107.925 -83.8726 76.9839
8244 3 9 108.599 -84.5243 77.2973
8245 3 9 109.309 -85.101 77.044
8246 3 9 109.375 -85.047 76.0622
8247 3 9 109.674 -85.7869 75.5344
8248 3 9 109.506 -86.1272 76.4429
8249 3 9 109.432 -87.0769 76.4095
8250 3 9 110.053 -87.4862 76.9953
8251 3 9 110.036 -87.6782 77.9245
8252 3 9 111.01 -87.8495 77.705
8253 3 9 110.938 -88.7806 77.9727
8254 3 9 110.303 -89.1405 78.5407
8255 3 9 109.92 -89.8871 78.0482
8256 3 9 109.418 -89.5175 77.2414
8257 3 9 108.966 -89.6421 76.4335
8258 3 9 109.394 -89.0177 75.8673
8259 3 9 108.946 -88.4626 75.2776
8260 3 9 108.657 -89.2922 74.8974
8261 3 9 109.388 -89.856 75.2066
8262 3 9 110.328 -89.9055 75.416
8263 3 9 110.208 -90.414 76.2538
8264 3 9 110.213 -91.3664 76.2375
8265 3 9 111.138 -91.6646 76.0794
8266 3 9 111.634 -91.4531 76.8579
8267 3 9 112.603 -91.2474 76.7498
8268 3 9 113.237 -91.7269 76.203
8269 3 9 112.527 -92.3542 75.9298
8270 3 9 112.778 -92.5522 76.8415
8271 3 9 112.511 -93.4563 76.8546
8272 3 9 111.907 -94.1212 77.1552
8273 3 9 111.28 -93.4579 77.3993
8274 3 9 110.775 -94.3112 77.7658
8275 3 9 110.765 -94.747 76.8947
8276 3 9 110.391 -93.9727 76.5339
8277 3 9 109.448 -94.1672 76.5815
8278 3 9 109.765 -94.7392 77.3689
8279 3 9 108.963 -94.4838 77.9976
8280 3 9 108.591 -95.2409 77.5489
8281 3 9 108.424 -96.2092 77.668
8282 3 9 108.718 -96.6494 78.4428
8283 3 9 107.72 -96.7656 78.3058
8284 3 9 107.495 -97.2216 79.0853
8285 3 9 107.295 -96.5635 79.7478
8286 3 9 107.63 -95.6753 80.0907
8287 3 9 107.269 -94.8523 80.0341
8288 3 9 107.726 -94.8851 80.8369
8289 3 9 107.069 -95.4717 81.2898
8290 3 9 106.201 -95.2464 80.9759
8291 3 9 106.311 -95.1439 81.99
8292 3 9 106.094 -94.345 81.5279
8293 3 9 107.12 -94.4129 81.6611
8294 3 9 107.3 -93.4978 81.7491
8295 3 9 106.811 -93.8448 82.4741
8296 3 9 106.061 -94.3791 82.7607
8297 3 9 105.152 -94.3331 82.3289
8298 3 9 105.051 -95.0505 81.7221
8299 3 9 105.539 -95.8565 81.4821
8300 3 9 105.319 -96.7471 81.8543
8301 3 9 106.277 -96.6416 81.917
8302 3 9 106.445 -96.8279 82.8486
8303 3 9 106.528 -97.7013 82.3672
8304 3 9 106.252 -98.5215 82.8221
8305 3 9 107.113 -98.6118 82.3817
8306 3 9 107.194 -99.3152 83.0657
8307 3 9 106.661 -99.9597 82.6463
8308 3 9 107.024 -100.232 81.7497
8309 3 9 107.588 -100.606 81.0741
8310 3 9 108.039 -101.345 80.608
8311 3 9 108.516 -101.878 81.2886
8312 3 9 108.155 -102.21 82.092
8313 3 9 107.448 -101.562 81.9935
8314 3 9 108.362 -101.225 81.9611
8315 3 9 108.904 -100.78 81.335
8316 3 9 109.345 -100.497 80.5795
8317 3 9 109.328 -99.5667 80.762
8318 3 9 109.773 -99.1165 80.0063
8319 3 9 109.717 -98.3843 80.6433
8320 3 9 110.412 -97.7188 80.6261
8321 3 9 110.299 -97.2469 79.7587
8322 3 9 109.567 -97.7383 79.3767
8323 3 9 109.617 -96.7255 79.2072
8324 3 9 109.193 -96.1389 79.8008
8325 3 9 108.278 -96.3848 79.5923
8326 3 9 108.23 -96.9933 80.3546
8327 3 9 108.157 -96.1841 80.9771
8328 3 9 108.229 -96.9876 81.5438
8329 3 9 107.475 -96.7178 82.0784
8330 3 9 107.995 -95.8835 82.0256
8331 3 9 108.802 -95.6295 82.5132
8332 3 9 108.817 -95.3754 81.549
8333 3 9 109.804 -95.3662 81.6793
8334 3 9 110.12 -95.4881 82.5944
8335 3 9 110.445 -96.1683 82.0257
8336 3 9 109.926 -96.9737 82.1227
8337 3 9 110.503 -97.5076 81.6305
8338 3 9 111.297 -97.0264 81.3757
8339 3 9 111.829 -96.2825 81.062
8340 3 9 111.5 -96.3293 80.1377
8341 3 9 111.154 -95.4453 80.342
8342 3 9 110.619 -95.1042 79.6009
8343 3 9 110.937 -95.4358 78.7157
8344 3 9 111.315 -94.5984 78.7517
8345 3 9 111.034 -93.8471 79.3165
8346 3 9 110.678 -93.0696 78.8771
8347 3 9 111.395 -92.392 78.93
8348 3 9 112.098 -92.8166 78.3023
8349 3 9 112.35 -93.686 78.2751
8350 3 9 112.75 -94.5103 78.539
8351 3 9 112.888 -94.7342 79.4874
8352 3 9 113.289 -95.1306 80.3488
8353 3 9 112.966 -95.9968 79.979
8354 3 9 112.55 -95.9953 79.1096
8355 3 9 111.949 -95.4332 79.567
8356 3 9 111.735 -94.4683 79.7769
8357 3 9 111.919 -94.6391 80.7195
8358 3 9 112.714 -94.4771 81.2889
8359 3 9 112.08 -94.709 81.9855
8360 3 9 112.472 -94.9838 82.8917
8361 3 9 112.611 -94.2257 83.478
8362 3 9 111.795 -93.8437 83.9073
8363 3 9 111.125 -94.1978 84.5618
8364 3 9 110.645 -94.7838 85.1314
8365 3 9 110.244 -95.4494 84.3956
8366 3 9 110.553 -96.393 84.4569
8367 3 9 111.546 -96.4186 84.3678
8368 3 9 112.337 -96.033 84.7644
8369 3 9 112.869 -96.726 84.27
8370 3 9 113.751 -96.7136 84.6206
8371 3 9 114.068 -96.3543 83.8013
8372 3 9 115.054 -96.6669 83.7319
8373 3 9 115.359 -96.8336 84.6257
8374 3 9 114.619 -97.0949 85.1634
8375 3 9 115.146 -97.8293 85.566
8376 3 9 115.994 -97.625 85.2108
8377 3 9 116.544 -97.8712 85.9698
8378 3 9 117.304 -98.3612 85.7216
8379 3 9 117.287 -99.0285 85.0206
8380 3 9 117.001 -99.6326 85.7023
8381 3 9 116.562 -100.398 86.1996
8382 3 9 115.964 -99.8594 85.7151
8383 3 9 115.933 -100.445 85.0028
8384 3 9 115.988 -101.318 85.4111
8385 3 9 116.676 -101.92 85.029
8386 3 9 116.331 -101.404 84.2744
8387 3 9 116.139 -101.621 83.3643
8388 3 9 116.442 -101.936 82.4989
8389 3 9 117.086 -102.591 82.247
8390 3 9 117.942 -102.833 82.7089
8391 3 9 117.3 -103.545 82.7523
8392 3 9 116.839 -102.949 83.3791
8393 3 9 116.507 -103.574 84.0666
8394 3 9 115.839 -103.125 83.4265
8395 3 9 115.327 -103.545 82.7327
8396 3 9 115.531 -104.253 83.3337
8397 3 9 115.501 -105.209 83.4884
8398 3 9 116.379 -105.133 83.9075
8399 3 9 116.005 -105.652 84.6343
8400 3 9 116.314 -106.438 85.0783
8401 3 9 116.811 -106.865 85.7179
8402 3 9 117.807 -107.061 85.875
8403 3 9 117.932 -107.975 85.4856
8404 3 9 118.179 -108.01 86.4119
8405 3 9 118.695 -108.635 85.943
8406 3 9 118.866 -109.117 86.7545
8407 3 9 119.295 -109.807 86.2135
8408 3 9 119.361 -110.741 85.9705
8409 3 9 118.424 -110.562 85.5897
8410 3 9 117.485 -110.27 85.789
8411 3 9 117.702 -109.42 85.4236
8412 3 9 116.92 -109.218 84.893
8413 3 9 116.105 -109.721 84.7907
8414 3 9 115.227 -109.638 84.4123
8415 3 9 115.83 -110.379 84.1239
8416 3 9 115.173 -110.98 83.7692
8417 3 9 114.328 -111.362 83.4328
8418 3 9 114.021 -110.695 82.7135
8419 3 9 113.549 -110.406 83.5049
8420 3 9 113.772 -109.4 83.7085
8421 3 9 113.621 -109.325 84.6317
8422 3 9 112.921 -108.719 84.6899
8423 3 9 112.751 -107.844 84.2257
8424 3 9 112.067 -108.502 84.3027
8425 3 9 111.937 -108.42 85.2597
8426 3 9 112.524 -109.074 85.5893
8427 3 9 112.702 -109.322 86.4853
8428 3 9 112.264 -109.561 87.3238
8429 3 9 112.633 -110.387 86.878
8430 3 9 112.457 -110.13 86.0057
8431 3 9 111.743 -110.621 85.5819
8432 3 9 111.794 -111.591 85.5423
8433 3 9 112.435 -111.395 86.2569
8434 3 9 113.247 -111.731 85.9556
8435 3 9 114.192 -111.735 85.7524
8436 3 9 114.868 -112.228 86.2321
8437 3 9 114.521 -111.654 86.8947
8438 3 9 113.625 -111.416 86.9414
8439 3 9 113.964 -111.121 87.7888
8440 3 9 114.551 -111.825 88.1637
8441 3 9 113.981 -112.504 88.4956
8442 3 9 113.33 -112.669 89.237
8443 3 9 113.741 -112.146 89.932
8444 3 9 113.773 -111.41 90.5996
8445 3 9 113.391 -112.097 91.1392
8446 3 9 114.049 -112.773 91.332
8447 3 9 114.777 -112.121 91.5266
8448 3 9 115.629 -112.266 91.7821
8449 3 9 115.972 -111.587 91.1142
8450 3 9 116.161 -110.648 90.9342
8451 3 9 115.351 -110.169 90.7775
8452 3 9 116.06 -110.154 90.1515
8453 3 9 116.145 -109.397 90.7645
8454 3 9 115.842 -108.616 90.5147
8455 3 9 115.42 -107.981 91.0515
8456 3 9 115.413 -108.856 91.3554
8457 3 9 115.943 -108.442 92.0228
8458 3 9 116.873 -108.619 91.7509
8459 3 9 117.306 -109.444 91.7435
8460 3 9 117.517 -110.319 92.0224
8461 3 9 117.598 -110.8 92.834
8462 3 9 116.67 -110.655 92.6083
8463 3 9 116.939 -111.538 92.8672
8464 3 9 116.683 -111.331 93.8104
8465 3 9 117.191 -111.004 94.5034
8466 3 9 116.472 -110.486 94.8004
8467 3 9 117.009 -109.839 94.3288
8468 3 9 117.796 -110 94.9408
8469 3 9 118.451 -109.31 94.9214
8470 3 9 118.004 -108.553 95.3531
8471 3 9 117.703 -107.723 95.7192
8472 3 9 118.327 -107.067 95.5665
8473 3 9 118.678 -107.266 94.7299
8474 3 9 119.62 -107.446 94.6631
8475 3 9 120.52 -107.414 94.3316
8476 3 9 120.653 -108.187 93.7289
8477 3 9 120.114 -108.857 94.1298
8478 3 9 119.52 -109.694 94.0883
8479 3 9 120.184 -109.802 93.3619
8480 3 9 121.137 -110.004 93.4603
8481 3 9 120.642 -109.982 94.2803
8482 3 9 120.95 -110.35 95.0922
8483 3 9 121.356 -109.58 95.4035
8484 3 9 121.778 -109.502 96.3029
8485 3 9 122.272 -108.644 96.3354
8486 3 9 122.485 -108.279 97.2694
8487 3 9 123.352 -108.091 96.7454
8488 3 9 124.051 -107.721 97.2558
8489 3 9 124.286 -108.016 98.1462
8490 3 9 124.753 -108.785 97.92
8491 3 9 125.543 -109.301 97.8402
8492 3 9 125.553 -109.449 98.833
8493 3 9 125.998 -110.278 99.2344
8494 3 9 125.575 -110.091 100.11
8495 3 9 125.261 -109.174 100.419
8496 3 9 124.375 -109.4 99.9728
8497 3 9 123.645 -108.864 100.32
8498 3 9 124.424 -108.185 100.323
8499 3 9 124.952 -108.39 99.5329
8500 3 9 125.321 -107.609 99.8867
8501 3 9 126.097 -108.111 99.9909
8502 3 9 125.937 -108.391 100.859
8503 3 9 126.866 -108.577 100.714
8504 3 9 127.735 -108.317 100.779
8505 3 9 128.626 -108.841 100.855
8506 3 9 129.509 -108.345 100.898
8507 3 9 129.708 -108.898 101.629
8508 3 9 129.342 -109.801 101.823
8509 3 9 128.994 -110.601 101.502
8510 3 9 128.757 -110.607 100.545
8511 3 9 129.657 -110.438 100.688
8512 3 9 129.58 -109.468 100.838
8513 3 9 130.385 -109.794 101.311
8514 3 9 131.083 -109.409 101.883
8515 3 9 131.837 -109.63 101.298
8516 3 9 132.515 -109.423 100.628
8517 3 9 133.228 -109.116 99.96
8518 3 9 132.763 -108.264 99.9349
8519 3 9 132.443 -107.841 100.739
8520 3 9 132.371 -107.309 101.527
8521 3 9 131.735 -107.443 102.247
8522 3 9 131.232 -108.24 102.154
8523 3 9 131.169 -108.122 103.078
8524 3 9 131.216 -108.957 103.56
8525 3 9 131.606 -109.727 103.016
8526 3 9 132.309 -109.305 103.473
8527 3 9 133.038 -109.465 102.844
8528 3 9 132.757 -110.074 102.146
8529 3 9 133.283 -110.045 101.297
8530 3 9 133.975 -109.271 101.597
8531 3 9 133.486 -108.471 101.763
8532 3 9 134.048 -108.519 102.572
8533 3 9 133.747 -107.866 103.225
8534 3 9 133.086 -107.647 102.51
8535 3 9 133.949 -107.456 102.148
8536 3 9 134.397 -107.787 101.409
8537 3 9 133.514 -107.675 101.111
8538 3 9 133.926 -106.921 100.672
8539 3 9 134.709 -106.401 100.455
8540 3 9 134.436 -105.651 99.9456
8541 3 9 134.939 -104.853 99.6966
8542 3 9 134.655 -105.293 98.8895
8543 3 9 134.678 -106.276 98.6949
8544 3 9 133.862 -106.676 98.6575
8545 3 9 134.154 -107.528 98.9701
8546 3 9 135.087 -107.314 98.8902
8547 3 9 135.848 -106.938 98.4361
8548 3 9 136.637 -107.527 98.5015
8549 3 9 137.353 -107.493 99.1168
8550 3 9 136.928 -108.177 99.6956
8551 3 9 136.361 -107.595 100.216
8552 3 9 135.751 -108.32 100.466
8553 3 9 136.363 -108.366 101.198
8554 3 9 135.992 -108.511 102.113
8555 3 9 135.101 -108.174 102.246
8556 3 9 135.616 -107.475 101.878
8557 3 9 136.205 -107.166 101.22
8558 3 9 136.142 -106.206 101.315
8559 3 9 135.294 -106.462 101.555
8560 3 9 134.748 -105.903 102.068
8561 3 9 133.827 -105.667 101.9
8562 3 9 134.079 -106.586 101.719
8563 3 9 134.407 -106.537 102.687
8564 3 9 134.389 -105.732 103.158
8565 3 9 133.929 -105.113 103.804
8566 3 9 133.272 -105.255 102.969
8567 3 9 132.714 -105.419 102.11
8568 3 9 132.104 -104.692 101.899
8569 3 9 131.805 -104.682 100.933
8570 3 9 131.031 -105.246 100.71
8571 3 9 130.794 -104.811 101.469
8572 3 9 130.513 -104.063 100.95
8573 3 9 131.224 -103.724 101.522
8574 3 9 131.906 -103.086 101.933
8575 3 9 131.734 -103.324 102.852
8576 3 9 131.08 -103.868 103.249
8577 3 9 131.198 -104.361 102.328
8578 3 9 130.75 -105.047 102.807
8579 3 9 131.306 -105.429 103.437
8580 3 9 132.235 -105.644 103.13
8581 3 9 132.695 -106.028 103.876
8582 3 9 132.231 -106.597 104.461
8583 3 9 131.582 -106.492 103.783
8584 3 9 131.628 -105.773 104.421
8585 3 9 130.723 -105.562 104.358
8586 3 9 130.076 -105.186 104.97
8587 3 9 129.944 -105.475 105.87
8588 3 9 128.988 -105.509 105.43
8589 3 9 129.563 -106.1 104.89
8590 3 9 129.124 -105.557 104.217
8591 3 9 128.162 -105.289 104.104
8592 3 9 128.549 -104.419 103.879
8593 3 9 128.426 -103.984 104.691
8594 3 9 128.233 -102.998 104.534
8595 3 9 128.44 -103.302 103.651
8596 3 9 128.703 -102.335 103.502
8597 3 9 127.922 -102.051 103.962
8598 3 9 127.383 -101.385 104.311
8599 3 9 127.868 -100.83 103.707
8600 3 9 127.002 -100.764 103.107
8601 3 9 126.198 -101.218 102.845
8602 3 9 126.346 -101.986 103.466
8603 3 9 126.426 -101.856 104.399
8604 3 9 126.207 -101.724 105.34
8605 3 9 126.121 -102.726 105.302
8606 3 9 126.951 -103.191 105.387
8607 3 9 126.136 -103.748 105.156
8608 3 9 125.898 -104.642 104.969
8609 3 9 126.511 -104.525 104.192
8610 3 9 126.516 -105.516 104.295
8611 3 9 127.196 -106.183 104.498
8612 3 9 126.88 -107.149 104.569
8613 3 9 126.904 -106.628 105.402
8614 3 9 126.121 -106.324 104.905
8615 3 9 125.977 -105.895 105.715
8616 3 9 125.207 -105.713 105.114
8617 3 9 124.351 -105.529 104.626
8618 3 9 124.537 -104.536 104.835
8619 3 9 124.339 -104.439 103.863
8620 3 9 124.522 -104.445 102.922
8621 3 9 125.245 -104.181 103.564
8622 3 9 125.477 -103.303 103.771
8623 3 9 125.321 -102.406 103.692
8624 3 9 125.105 -102.601 104.622
8625 3 9 125.324 -101.66 104.836
8626 3 9 125.352 -100.78 104.523
8627 3 9 125.82 -100.819 103.67
8628 3 9 125.421 -99.9582 103.53
8629 3 9 126.215 -100.143 103.054
8630 3 9 126.169 -99.3905 102.512
8631 3 9 126.362 -99.2844 101.591
8632 3 9 126.286 -98.4176 101.392
8633 3 9 127.263 -98.4788 101.221
8634 3 9 128.162 -98.4013 100.947
8635 3 9 128.609 -98.0912 100.094
8636 3 9 128.992 -98.9494 99.9481
8637 3 9 129.895 -98.9192 100.187
8638 3 9 129.891 -98.6166 101.152
8639 3 9 130.358 -99.3596 101.589
8640 3 9 131.199 -99.7573 101.861
8641 3 9 130.524 -100.379 102.11
8642 3 9 130.21 -100.407 101.19
8643 3 9 130.03 -99.9999 100.336
8644 3 9 130.007 -100.326 99.4609
8645 3 9 130.114 -101.026 100.141
8646 3 9 130.725 -101.719 99.8568
8647 3 9 130.356 -101.264 99.1588
8648 3 9 130.691 -100.512 98.6027
8649 3 9 131.454 -100.289 99.0743
8650 3 9 131.431 -100.445 100.047
8651 3 9 131.067 -99.5577 100.013
8652 3 9 131.188 -98.782 100.54
8653 3 9 131.061 -97.8614 101.036
8654 3 9 131.925 -97.3788 101.063
8655 3 9 131.624 -97.8544 100.27
8656 3 9 132.243 -97.714 99.5197
8657 3 9 132.07 -96.8447 99.0602
8658 3 9 132.826 -96.5999 99.7108
8659 3 9 133.173 -96.4707 98.8166
8660 3 9 133.315 -95.7337 99.3342
8661 3 9 132.616 -95.3346 99.7888
8662 3 9 132.687 -95.122 100.691
8663 3 9 133.558 -95.2058 100.997
8664 3 9 134.472 -95.6205 100.98
8665 3 9 134.655 -94.716 100.758
8666 3 9 134.124 -93.8519 100.726
8667 3 9 133.97 -94.2862 101.581
8668 3 9 134.72 -93.7594 101.693
8669 3 9 134.069 -93.4632 102.367
8670 3 9 133.911 -92.7545 101.768
8671 3 9 134.034 -92.537 102.716
8672 3 9 134.204 -92.4237 103.632
8673 3 9 135.06 -92.7097 103.354
8674 3 9 135.686 -93.3431 103.616
8675 3 9 135.995 -93.1852 102.77
8676 3 9 136.704 -93.7945 102.663
8677 3 9 137.712 -94.0456 102.697
8678 3 9 137.346 -94.3156 101.873
8679 3 9 137.222 -93.3667 101.835
8680 3 9 136.925 -92.5904 101.386
8681 3 9 137.779 -92.8984 101.09
8682 3 9 138.057 -92.3974 101.83
8683 3 9 139.01 -92.8921 101.699
8684 3 9 138.786 -92.1992 101.077
8685 3 9 138.791 -92.1909 100.143
8686 3 9 138.84 -93.0268 99.6298
8687 3 9 138.255 -92.8368 98.8745
8688 3 9 138.256 -93.7992 99.1725
8689 3 9 138.769 -93.5361 98.3876
8690 3 9 139.355 -94.0387 97.7835
8691 3 9 139.382 -94.5361 98.5923
8692 3 9 138.549 -94.9894 98.3729
8693 3 9 138.236 -95.8891 98.5834
8694 3 9 137.672 -96.3326 99.2145
8695 3 9 136.75 -96.223 99.0958
8696 3 9 136.988 -96.1497 98.1613
8697 3 9 136.892 -97.0107 98.563
8698 3 9 136.686 -97.7868 98.0922
8699 3 9 136.911 -98.2428 97.3393
8700 3 9 137.403 -99.0409 97.5403
8701 3 9 136.726 -98.9944 98.1818
8702 3 9 137.564 -98.5344 98.4078
8703 3 9 138.024 -97.7468 98.7728
8704 3 9 138.166 -98.0844 99.6932
8705 3 9 137.994 -97.1717 99.857
8706 3 9 137.569 -96.8361 100.671
8707 3 9 138.09 -96.0321 100.859
8708 3 9 138.343 -95.7789 99.9357
8709 3 9 138.873 -96.5617 100.179
8710 3 9 139.8 -96.4415 99.9438
8711 3 9 139.398 -95.6564 99.4421
8712 3 9 139.45 -95.2985 100.355
8713 3 9 139.506 -94.3263 100.358
8714 3 9 140.44 -94.1241 100.17
8715 3 9 140.68 -94.8985 100.789
8716 3 9 140.666 -94.9925 101.767
8717 3 9 139.909 -94.6096 102.267
8718 3 9 139.346 -95.2005 101.691
8719 3 9 139.081 -95.7189 102.513
8720 3 9 139.15 -95.3952 103.488
8721 3 9 138.841 -94.7672 102.75
8722 3 9 138.996 -93.8056 102.859
8723 3 9 138.231 -93.1596 102.706
8724 3 9 137.787 -92.7381 103.462
8725 3 9 138.621 -93.1755 103.86
8726 3 9 138.569 -93.9469 104.427
8727 3 9 138.381 -94.8116 104.87
8728 3 9 137.586 -94.6683 104.322
8729 3 9 138.019 -95.3333 103.825
8730 3 9 137.245 -95.273 103.142
8731 3 9 137.839 -95.2561 102.388
8732 3 9 137.433 -96.1513 102.274
8733 3 9 137.054 -96.9425 101.675
8734 3 9 136.489 -96.4215 101.149
8735 3 9 135.715 -96.4514 100.658
8736 3 9 136.122 -95.8777 100.043
8737 3 9 135.464 -95.9961 99.3116
8738 3 9 135.822 -96.8679 99.3278
8739 3 9 134.972 -96.9688 99.7339
8740 3 9 134.438 -97.638 99.4053
8741 3 9 134.606 -98.1433 100.247
8742 3 9 134.888 -98.1996 101.172
8743 3 9 134.818 -97.3308 101.575
8744 3 9 134.287 -97.2852 102.346
8745 3 9 135.063 -97.8793 102.706
8746 3 9 135.836 -97.6687 103.275
8747 3 9 136.166 -98.4844 103.696
8748 3 9 136.375 -99.0723 102.998
8749 3 9 137.035 -99.1854 103.633
8750 3 9 137.485 -98.3242 103.814
8751 3 9 137.321 -98.3209 102.84
8752 3 9 136.926 -97.6848 103.437
8753 3 9 137.544 -96.9572 103.162
8754 3 9 137.331 -97.0514 104.118
8755 3 9 137.784 -96.2621 104.426
8756 3 9 138.759 -96.4041 104.322
8757 3 9 138.522 -97.3016 104.684
8758 3 9 138.422 -97.5996 103.795
8759 3 9 138.399 -97.7941 102.836
8760 3 9 138.355 -97.3709 101.95
8761 3 9 138.691 -96.9314 101.142
8762 3 9 138.414 -97.7227 100.672
8763 3 9 137.544 -98.1513 100.532
8764 3 9 137.109 -98.7439 101.223
8765 3 9 136.467 -99.4198 101.645
8766 3 9 136.07 -100.159 101.06
8767 3 9 135.252 -100.603 100.743
8768 3 9 135.544 -101.3 101.378
8769 3 9 136.002 -101.425 102.169
8770 3 9 136.668 -101.03 102.786
8771 3 9 136.542 -100.129 102.706
8772 3 9 135.737 -100.429 103.15
8773 3 9 135.411 -100.738 104.028
8774 3 9 134.902 -101.55 103.892
8775 3 9 134.258 -101.946 104.538
8776 3 9 133.923 -101.059 104.709
8777 3 9 133.326 -100.866 105.459
8778 3 9 133.327 -99.8771 105.603
8779 3 9 132.656 -99.3119 106.081
8780 3 9 132.445 -99.6931 105.228
8781 3 9 131.564 -100.022 105.321
8782 3 9 130.663 -99.8221 105.253
8783 3 9 129.88 -100.382 105.179
8784 3 9 129.741 -99.8516 104.3
8785 3 9 130.048 -100.772 104.21
8786 3 9 130.733 -99.9949 104.194
8787 3 9 131.027 -100.885 104.096
8788 3 9 131.02 -101.118 105.061
8789 3 9 130.512 -101.925 104.693
8790 3 9 130.102 -102.353 105.507
8791 3 9 129.207 -102.297 105.332
8792 3 9 128.646 -103.097 105.617
8793 3 9 129.509 -103.267 105.239
8794 3 9 129.453 -103.589 106.102
8795 3 9 129.363 -102.581 106.367
8796 3 9 129.42 -102.4 107.312
8797 3 9 129.925 -103.224 107.447
8798 3 9 129.2 -103.759 107.198
8799 3 9 129.293 -104.764 107.182
8800 3 9 129.385 -105.011 108.118
8801 3 9 128.906 -104.739 108.921
8802 3 9 128.712 -103.832 108.706
8803 3 9 127.761 -103.976 108.486
8804 3 9 127.488 -103.051 108.372
8805 3 9 127.269 -102.365 108.977
8806 3 9 127.674 -102.962 109.569
8807 3 9 127.236 -103.25 110.375
8808 3 9 127.748 -104.058 110.476
8809 3 9 128.418 -103.366 110.369
8810 3 9 129.197 -103.378 110.963
8811 3 9 128.835 -104.201 111.506
8812 3 9 128.411 -104.876 111.04
8813 3 9 127.916 -104.52 111.773
8814 3 9 127.061 -104.831 111.385
8815 3 9 126.882 -103.904 111.226
8816 3 9 126.266 -103.331 110.791
8817 3 9 125.892 -102.884 111.578
8818 3 9 126.183 -103.422 112.383
8819 3 9 125.51 -103.263 113.02
8820 3 9 124.687 -102.979 112.503
8821 3 9 123.795 -103.301 112.139
8822 3 9 124.241 -102.607 111.656
8823 3 9 124.357 -101.679 111.586
8824 3 9 124.921 -101.216 112.104
8825 3 9 125.325 -100.512 112.559
8826 3 9 126.309 -100.472 112.527
8827 3 9 125.915 -99.9962 111.789
8828 3 9 126.57 -99.2983 111.667
8829 3 9 126.189 -99.2551 112.611
8830 3 9 126.806 -98.5961 112.182
8831 3 9 127.665 -98.96 111.912
8832 3 9 127.21 -98.6098 111.134
8833 3 9 126.887 -99.1696 110.374
8834 3 9 127.638 -99.3868 109.763
8835 3 9 127.954 -99.8472 110.541
8836 3 9 127.318 -100.364 111.015
8837 3 9 128.209 -100.522 111.41
8838 3 9 128.435 -101.289 111.94
8839 3 9 127.571 -101.337 112.38
8840 3 9 128.058 -102.083 112.865
8841 3 9 128.585 -102.858 112.825
8842 3 9 128.062 -102.593 112.07
8843 3 9 127.181 -102.958 111.677
8844 3 9 126.92 -102.072 111.793
8845 3 9 126.238 -102.304 112.412
8846 3 9 126.659 -102.152 113.322
8847 3 9 127.31 -102.789 113.762
8848 3 9 128.104 -102.7 114.287
8849 3 9 128.888 -102.817 114.719
8850 3 9 129.092 -103.242 115.574
8851 3 9 128.744 -102.32 115.736
8852 3 9 128.906 -102.201 116.611
8853 3 9 128.257 -102.884 116.856
8854 3 9 127.347 -102.79 117.183
8855 3 9 127.299 -102.397 118.116
8856 3 9 127.157 -102.709 119.057
8857 3 9 126.619 -102.841 119.909
8858 3 9 125.649 -102.932 119.925
8859 3 9 125.514 -102.824 119.03
8860 3 9 125.766 -103.744 119.255
8861 3 9 125.86 -104.354 118.52
8862 3 9 126.146 -105.123 118.925
8863 3 9 126.852 -104.452 119.251
8864 3 9 127.733 -104.858 119.238
8865 3 9 128.573 -104.464 119.084
8866 3 9 129.216 -104.819 118.441
8867 3 9 129.847 -105.099 117.82
8868 3 9 129.575 -104.997 116.869
8869 3 9 128.668 -105.271 116.779
8870 3 9 128.3 -105.984 117.388
8871 3 9 128.224 -106.693 116.749
8872 3 9 128.106 -107.597 116.909
8873 3 9 129.042 -107.387 116.607
8874 3 9 129.056 -108.312 116.548
8875 3 9 129.47 -109.014 117.125
8876 3 9 128.716 -109.548 116.772
8877 3 9 128.212 -110.195 117.347
8878 3 9 127.949 -109.55 117.931
8879 3 9 128.601 -109.015 118.455
8880 3 9 128.152 -109.659 119.006
8881 3 9 127.449 -110.237 118.751
8882 3 9 128.093 -110.454 119.403
8883 3 9 129.08 -110.302 119.386
8884 3 9 129.774 -110.871 119.815
8885 3 9 129.417 -110.177 120.477
8886 3 9 130.128 -109.937 119.887
8887 3 9 130.365 -109.176 119.347
8888 3 9 129.829 -109.569 118.636
8889 3 9 129.28 -109.832 117.906
8890 3 9 129.793 -110.159 117.177
8891 3 9 130.513 -110.722 117.581
8892 3 9 130.067 -111.531 117.319
8893 3 9 129.508 -111.843 118.019
8894 3 9 128.948 -112.268 117.364
8895 3 9 127.953 -112.328 117.426
8896 3 9 128.238 -113.243 117.665
8897 3 9 127.495 -112.974 118.278
8898 3 9 127.7 -112.707 119.219
8899 3 9 128.662 -112.722 119.077
8900 3 9 129.348 -113.34 118.923
8901 3 9 128.938 -114.096 118.612
8902 3 9 129.073 -115.046 118.535
8903 3 9 128.612 -115.22 119.356
8904 3 9 128.624 -116.203 119.601
8905 3 9 129.552 -115.892 119.559
8906 3 9 129.708 -116.005 118.587
8907 3 9 130.649 -115.779 118.391
8908 3 9 130.888 -115.878 117.478
8909 3 9 131.442 -115.944 116.667
8910 3 9 132.028 -116.206 117.401
8911 3 9 132.627 -116.083 118.163
8912 3 9 132.802 -116.544 119.049
8913 3 9 132.171 -116.389 119.796
8914 3 9 131.611 -116.838 120.464
8915 3 9 130.873 -116.271 120.569
8916 3 9 130.536 -115.397 120.626
8917 3 9 130.705 -115.475 121.578
8918 3 9 131.438 -115.688 122.096
8919 3 9 131.691 -116.473 121.571
8920 3 9 132.484 -116.464 122.02
8921 3 9 132.838 -115.644 122.433
8922 3 9 133.268 -116.155 123.122
8923 3 9 133.591 -115.302 123.31
8924 3 9 134.213 -114.795 123.856
8925 3 9 134.333 -115.796 124.022
8926 3 9 133.848 -116.477 124.517
8927 3 9 133.592 -117.092 123.829
8928 3 9 132.866 -117.094 123.196
8929 3 9 132.803 -116.517 123.979
8930 3 9 132.338 -115.689 124.269
8931 3 9 131.881 -116.518 124.395
8932 3 9 132.06 -116.955 125.221
8933 3 9 132.296 -117.839 125.303
8934 3 9 132.778 -118.412 125.9
8935 3 9 133.235 -119.226 125.858
8936 3 9 133.994 -118.604 125.753
8937 3 9 134.201 -119.309 126.254
8938 3 9 134.748 -120.084 125.987
8939 3 9 134.575 -120.386 126.832
8940 3 9 134.172 -120.086 127.657
8941 3 9 134.528 -119.907 128.514
8942 3 9 133.483 -119.883 128.711
8943 3 9 133.746 -119.095 128.16
8944 3 9 134.663 -119.012 128.247
8945 3 9 135.145 -119.039 129.089
8946 3 9 134.638 -119.599 129.644
8947 3 9 134.029 -118.892 129.348
8948 3 9 133.695 -118.102 129.765
8949 3 9 133.608 -117.723 130.62
8950 3 9 133.922 -118.514 131.02
8951 3 9 134.498 -117.927 131.477
8952 3 9 134.285 -118.792 131.94
8953 3 9 133.475 -118.179 131.938
8954 3 9 133.103 -118.905 132.429
8955 3 9 132.756 -119.372 131.654
8956 3 9 132.727 -119.059 130.758
8957 3 9 132.727 -118.121 130.393
8958 3 9 132.317 -117.499 129.824
8959 3 9 132.137 -116.785 129.233
8960 3 9 132.922 -117.064 128.74
8961 3 9 133.546 -116.301 128.961
8962 3 9 134.389 -116.733 129.005
8963 3 9 134.2 -116.372 128.151
8964 3 9 134.293 -116.712 127.212
8965 3 9 134.751 -116.289 126.472
8966 3 9 134.565 -115.59 127.034
8967 3 9 134.707 -115.038 127.763
8968 3 9 135.342 -115.713 127.996
8969 3 9 136.33 -116.032 127.689
8970 3 9 135.73 -115.423 127.2
8971 3 9 135.997 -114.584 127.609
8972 3 9 135.402 -113.974 127.256
8973 3 9 134.732 -113.425 127.647
8974 3 9 134.643 -113.019 128.514
8975 3 9 133.82 -112.643 128.735
8976 3 9 133.318 -112.744 129.586
8977 3 9 133.384 -112.405 130.493
8978 3 9 133.947 -112.479 131.26
8979 3 9 133.444 -113.261 131.2
8980 3 9 132.592 -112.79 131.256
8981 3 9 133.072 -111.851 131.422
8982 3 9 133.703 -111.853 132.145
8983 3 9 133.697 -111.585 133.062
8984 3 9 133.34 -111.55 133.994
8985 3 9 134.014 -112.169 133.726
8986 3 9 134.041 -112.478 134.639
8987 3 9 133.55 -111.831 135.168
8988 3 9 133.157 -112.762 135.069
8989 3 9 132.94 -112.534 134.11
8990 3 9 132.582 -112.605 133.232
8991 3 9 132.986 -113.393 133.601
8992 3 9 133.035 -113.66 134.528
8993 3 9 132.47 -114.062 135.241
8994 3 9 132.476 -113.212 135.679
8995 3 9 131.641 -112.749 135.378
8996 3 9 130.848 -112.772 135.914
8997 3 9 130.68 -112.088 135.258
8998 3 9 131.393 -111.604 135.716
8999 3 9 131.637 -112.12 136.474
9000 3 9 130.743 -111.597 136.395
9001 3 9 130.013 -111.031 136.23
9002 3 9 130.006 -110.913 137.202
9003 3 9 129.935 -110.108 136.659
9004 3 9 129.11 -109.933 137.155
9005 3 9 128.478 -110.668 137.093
9006 3 9 128.222 -109.871 136.67
9007 3 9 127.418 -109.936 137.2
9008 3 9 127.708 -110.275 138.057
9009 3 9 127.332 -109.386 138.246
9010 3 9 128.049 -109.326 137.616
9011 3 9 128.632 -110.006 137.985
9012 3 9 129.377 -110.59 138.069
9013 3 9 129.11 -110.278 138.976
9014 3 9 128.849 -109.379 138.965
9015 3 9 128.107 -109.054 139.497
9016 3 9 128.951 -108.562 139.664
9017 3 9 129.311 -107.717 139.479
9018 3 9 129.431 -108.293 138.71
9019 3 9 128.904 -107.53 138.634
9020 3 9 129.102 -107.993 137.771
9021 3 9 128.539 -108.699 138.159
9022 3 9 128.041 -108.018 137.593
9023 3 9 128.315 -107.139 137.725
9024 3 9 127.65 -106.621 137.242
9025 3 9 128.053 -106.138 136.504
9026 3 9 128.247 -106.075 135.541
9027 3 9 128.779 -105.256 135.731
9028 3 9 127.945 -104.985 135.336
9029 3 9 128.103 -104.079 135.025
9030 3 9 128.268 -103.983 134.11
9031 3 9 127.672 -104.768 134.164
9032 3 9 126.866 -104.62 133.635
9033 3 9 125.897 -105.067 133.774
9034 3 9 126.092 -104.316 134.392
9035 3 9 125.494 -104.821 134.909
9036 3 9 126.236 -105.359 134.654
9037 3 9 125.298 -105.738 134.757
9038 3 9 125.992 -106.399 134.774
9039 3 9 125.989 -107.344 134.581
9040 3 9 126.272 -107.529 133.633
9041 3 9 127.086 -107.914 133.238
9042 3 9 127.803 -108.584 133.491
9043 3 9 127.86 -108.994 132.59
9044 3 9 128.301 -109.875 132.526
9045 3 9 128.988 -109.931 131.837
9046 3 9 129.842 -110.383 131.383
9047 3 9 129.206 -109.764 130.964
9048 3 9 129.132 -109.549 129.981
9049 3 9 128.913 -109.61 129.079
9050 3 9 128.086 -110.08 129.463
9051 3 9 127.164 -109.567 129.496
9052 3 9 126.269 -109.667 129.525
9053 3 9 126.419 -108.994 128.819
9054 3 9 126.964 -108.411 128.147
9055 3 9 127.217 -108.19 127.27
9056 3 9 127.934 -107.794 127.802
9057 3 9 128.42 -107.042 127.381
9058 3 9 127.491 -106.9 127.654
9059 3 9 127.873 -106.249 128.224
9060 3 9 127.954 -106.082 127.259
9061 3 9 128.259 -105.36 126.626
9062 3 9 127.306 -105.663 126.555
9063 3 9 126.565 -106.181 126.871
9064 3 9 125.833 -106.644 127.34
9065 3 9 125.094 -107.089 127.781
9066 3 9 125.539 -106.599 128.461
9067 3 9 125.593 -105.713 128.793
9068 3 9 125.663 -105.112 128.075
9069 3 9 126.083 -105.016 127.204
9070 3 9 126.335 -105.723 127.752
9071 3 9 127.198 -105.278 127.73
9072 3 9 126.619 -104.852 128.358
9073 3 9 126.225 -104.166 127.754
9074 3 9 127.071 -103.628 127.692
9075 3 9 127.671 -104.335 127.93
9076 3 9 128.062 -103.553 128.527
9077 3 9 128.949 -103.226 128.557
9078 3 9 129.329 -103.736 129.331
9079 3 9 128.901 -104.429 128.847
9080 3 9 128.809 -104.505 129.777
9081 3 9 128.741 -104.228 130.741
9082 3 9 128.406 -105.114 131.075
9083 3 9 129.12 -105.795 130.996
9084 3 9 128.972 -106.475 131.614
9085 3 9 129.652 -107.193 131.838
9086 3 9 129.085 -107.756 132.423
9087 3 9 129.082 -108.652 132.046
9088 3 9 130.036 -108.601 131.998
9089 3 9 129.834 -109.3 132.624
9090 3 9 129.141 -109.79 133.087
9091 3 9 128.319 -109.819 133.575
9092 3 9 128.304 -110.689 133.915
9093 3 9 128.759 -111.125 133.181
9094 3 9 129.758 -111.19 133.067
9095 3 9 129.496 -110.787 132.192
9096 3 9 130.095 -111.406 131.669
9097 3 9 130.353 -111.99 130.924
9098 3 9 130.423 -112.643 130.241
9099 3 9 131.305 -112.809 130.59
9100 3 9 131.268 -113.404 129.826
9101 3 9 130.778 -113.715 130.598
9102 3 9 129.95 -114.156 130.376
9103 3 9 130.102 -113.502 129.652
9104 3 9 129.716 -112.66 129.347
9105 3 9 129.349 -112.087 128.638
9106 3 9 129.421 -111.813 127.731
9107 3 9 129.832 -112.623 127.563
9108 3 9 129.399 -112.343 126.756
9109 3 9 128.995 -113.009 127.233
9110 3 9 128.227 -113.057 127.876
9111 3 9 127.438 -113.066 127.245
9112 3 9 128.12 -113.038 126.544
9113 3 9 127.831 -113.916 126.254
9114 3 9 126.874 -113.804 126.527
9115 3 9 126.679 -112.91 126.36
9116 3 9 125.778 -112.691 126.631
9117 3 9 126.053 -112.215 125.852
9118 3 9 126.689 -111.669 125.486
9119 3 9 126.494 -110.699 125.737
9120 3 9 125.853 -110.659 126.52
9121 3 9 125.707 -109.733 126.21
9122 3 9 125.939 -108.958 126.657
9123 3 9 126.771 -108.784 126.186
9124 3 9 126.642 -109.617 126.656
9125 3 9 127.523 -109.432 127.045
9126 3 9 127.48 -110.286 126.661
9127 3 9 127.449 -111.216 126.532
9128 3 9 127.639 -112.154 126.766
9129 3 9 126.738 -111.79 126.762
9130 3 9 127.063 -111.671 127.649
9131 3 9 126.692 -110.84 127.939
9132 3 9 127.43 -110.73 128.58
9133 3 9 128.221 -110.529 128.074
9134 3 9 129.042 -110.824 128.484
9135 3 9 128.829 -111.357 129.187
9136 3 9 129.03 -111.291 130.097
9137 3 9 128.998 -111.948 130.707
9138 3 9 128.449 -112.527 131.238
9139 3 9 127.629 -112.847 131.629
9140 3 9 127.244 -112.22 130.941
9141 3 9 126.802 -111.456 130.6
9142 3 9 126.148 -111.056 131.121
9143 3 9 125.889 -111.617 130.357
9144 3 9 126.123 -111.342 129.489
9145 3 9 126.432 -111.868 128.661
9146 3 9 127.186 -112.424 128.57
9147 3 9 126.748 -113.053 129.115
9148 3 9 125.82 -112.769 129.158
9149 3 9 125.218 -112.51 128.492
9150 3 9 125.389 -112.903 127.554
9151 3 9 125.547 -111.947 127.54
9152 3 9 124.614 -111.706 127.474
9153 3 9 123.757 -111.392 127.8
9154 3 9 123.708 -112.132 128.414
9155 3 9 123.546 -112.36 127.509
9156 3 9 124.318 -112.897 127.751
9157 3 9 123.744 -113.48 127.328
9158 3 9 124.549 -113.608 126.758
9159 3 9 125.307 -113.629 126.172
9160 3 9 125.788 -114.382 126.472
9161 3 9 126.327 -114.661 125.761
9162 3 9 126.596 -115.487 126.118
9163 3 9 125.678 -115.456 125.642
9164 3 9 125.412 -114.821 124.934
9165 3 9 124.793 -114.433 125.562
9166 3 9 124.897 -113.933 124.746
9167 3 9 124.909 -114.525 123.968
9168 3 9 125.797 -114.251 123.732
9169 3 9 126.517 -113.778 124.139
9170 3 9 125.908 -113.476 124.771
9171 3 9 125.907 -112.541 124.9
9172 3 9 125.684 -112.657 123.951
9173 3 9 124.78 -112.924 123.814
9174 3 9 124.33 -112.68 123.044
9175 3 9 124.514 -111.705 122.82
9176 3 9 124.647 -112.42 122.205
9177 3 9 125.415 -111.897 122.065
9178 3 9 125.28 -112.219 121.169
9179 3 9 124.87 -111.658 120.45
9180 3 9 124.58 -110.703 120.422
9181 3 9 123.762 -110.328 120.074
9182 3 9 124.184 -109.713 119.502
9183 3 9 124.661 -109.526 118.708
9184 3 9 125.289 -108.991 118.165
9185 3 9 124.628 -108.368 118.478
9186 3 9 124.935 -107.492 118.766
9187 3 9 125.826 -107.683 118.915
9188 3 9 126.472 -108.296 119.2
9189 3 9 126.264 -108.759 120.001
9190 3 9 126.097 -109.255 120.8
9191 3 9 126.423 -108.405 121.059
9192 3 9 127.401 -108.242 120.851
9193 3 9 127.848 -108.457 121.743
9194 3 9 128.12 -107.544 121.517
9195 3 9 127.402 -107.485 122.182
9196 3 9 127.761 -106.964 122.944
9197 3 9 128.103 -107.889 122.891
9198 3 9 128.172 -107.855 123.873
9199 3 9 127.506 -108.532 123.672
9200 3 9 127.879 -108.819 124.445
9201 3 9 127.804 -109.785 124.215
9202 3 9 128.501 -109.477 123.674
9203 3 9 128.718 -108.715 123.257
9204 3 9 129.532 -108.831 123.681
9205 3 9 129.5 -108.55 124.608
9206 3 9 130.34 -108.932 124.804
9207 3 9 130.926 -108.811 125.598
9208 3 9 130.051 -108.409 125.501
9209 3 9 129.396 -107.74 125.765
9210 3 9 129.218 -107.008 125.271
9211 3 9 128.491 -106.84 125.895
9212 3 9 129.352 -106.562 126.362
9213 3 9 129.637 -105.648 126.166
9214 3 9 130.315 -105.846 125.417
9215 3 9 131.067 -105.174 125.327
9216 3 9 130.486 -104.757 124.791
9217 3 9 130.007 -104.348 125.482
9218 3 9 129.368 -104.241 124.745
9219 3 9 129.434 -104.019 123.772
9220 3 9 130.011 -103.4 124.255
9221 3 9 129.757 -103.216 125.133
9222 3 9 129.364 -102.334 125.128
9223 3 9 128.824 -102.85 125.741
9224 3 9 128.084 -102.172 125.778
9225 3 9 128.085 -101.787 124.897
9226 3 9 128.364 -101.942 124.02
9227 3 9 129.383 -102.026 123.927
9228 3 9 130.198 -101.432 124.032
9229 3 9 130.571 -100.556 124.016
9230 3 9 131.325 -100.085 123.65
9231 3 9 131.463 -99.3032 124.215
9232 3 9 130.785 -98.9953 124.765
9233 3 9 131.558 -98.4094 124.639
9234 3 9 131.956 -99.222 125.088
9235 3 9 131.43 -99.5305 125.881
9236 3 9 132.329 -99.8499 125.733
9237 3 9 132.03 -100.753 125.977
9238 3 9 132.195 -101.112 126.829
9239 3 9 132.029 -100.755 127.683
9240 3 9 132.253 -100.462 128.62
9241 3 9 131.751 -101.268 128.657
9242 3 9 131.362 -101.914 129.204
9243 3 9 132.273 -102.147 129.207
9244 3 9 133.147 -102.494 129.33
9245 3 9 133.203 -101.629 129.719
9246 3 9 133.361 -101.19 130.565
9247 3 9 133.745 -101.24 131.427
9248 3 9 133.862 -101.331 132.413
9249 3 9 134.831 -101.201 132.662
9250 3 9 134.721 -100.851 131.735
9251 3 9 135.096 -99.9367 131.814
9252 3 9 135.771 -100.247 132.36
9253 3 9 135.895 -101.14 132.646
9254 3 9 136.253 -101.715 133.299
9255 3 9 136.65 -102.159 132.507
9256 3 9 135.86 -102.513 132.849
9257 3 9 135.247 -103 133.476
9258 3 9 136.049 -102.521 133.859
9259 3 9 135.448 -101.919 134.248
9260 3 9 134.874 -101.403 133.684
9261 3 9 133.906 -101.427 133.394
9262 3 9 133.435 -100.603 133.306
9263 3 9 133.508 -99.7991 132.774
9264 3 9 133.95 -99.5936 131.967
9265 3 9 134.462 -100.125 132.528
9266 3 9 134.648 -99.1643 132.614
9267 3 9 135.425 -98.7657 132.176
9268 3 9 135.119 -97.9433 131.731
9269 3 9 134.65 -97.6614 130.878
9270 3 9 134.058 -97.1966 131.507
9271 3 9 134.14 -96.371 131.917
9272 3 9 134.997 -96.3078 132.319
9273 3 9 135.275 -95.4688 132.598
9274 3 9 135.847 -94.6856 132.537
9275 3 9 134.927 -94.519 132.428
9276 3 9 135.083 -94.21 131.542
9277 3 9 135.032 -95.1844 131.369
9278 3 9 135.947 -94.7876 131.446
9279 3 9 136.028 -95.6969 131.619
9280 3 9 135.778 -96.1749 130.823
9281 3 9 135.772 -96.8629 131.504
9282 3 9 136.367 -97.3192 130.945
9283 3 9 136.755 -98.1162 130.591
9284 3 9 136.629 -97.4319 129.939
9285 3 9 137.581 -97.3231 129.606
9286 3 9 137.237 -97.713 128.821
9287 3 9 137.464 -97.0013 128.14
9288 3 9 137.273 -96.4622 127.388
9289 3 9 136.846 -96.1147 128.179
9290 3 9 137.466 -95.5207 128.626
9291 3 9 137.458 -96.1088 129.419
9292 3 9 138.203 -96.4943 128.873
9293 3 9 138.855 -97.0474 129.181
9294 3 9 139.692 -96.8301 129.7
9295 3 9 139.449 -95.894 129.79
9296 3 9 138.921 -96.2063 130.506
9297 3 9 139.271 -96.5055 131.364
9298 3 9 138.994 -97.4399 131.399
9299 3 9 139.245 -98.3135 130.923
9300 3 9 139.745 -98.9685 130.485
9301 3 9 139.917 -99.382 131.305
9302 3 9 140.62 -98.6735 131.14
9303 3 9 141.375 -98.2398 130.711
9304 3 9 142.018 -97.6168 131.061
9305 3 9 142.479 -98.406 130.961
9306 3 9 142.303 -99.2774 130.541
9307 3 9 143.194 -99.3969 130.156
9308 3 9 142.567 -99.7567 129.496
9309 3 9 141.659 -99.5001 129.332
9310 3 9 142.132 -98.7775 128.927
9311 3 9 142.008 -98.1261 128.299
9312 3 9 142.692 -97.6677 127.772
9313 3 9 141.87 -97.7504 127.358
9314 3 9 141.072 -97.4609 127.812
9315 3 9 140.286 -98.0038 127.796
9316 3 9 140.497 -98.6078 128.451
9317 3 9 140.217 -99.2991 129.102
9318 3 9 139.43 -99.8239 128.91
9319 3 9 139.351 -99.7313 127.974
9320 3 9 139.479 -99.2095 127.207
9321 3 9 138.69 -99.1291 126.642
9322 3 9 138.716 -98.3849 126.004
9323 3 9 138.901 -98.0232 126.874
9324 3 9 138.331 -97.2127 126.916
9325 3 9 138.824 -96.3931 126.848
9326 3 9 139.365 -96.4156 126.048
9327 3 9 138.839 -97.2718 126.004
9328 3 9 138.473 -96.5276 125.476
9329 3 9 137.706 -96.8827 125.925
9330 3 9 137.371 -97.3539 125.168
9331 3 9 136.564 -97.7042 124.717
9332 3 9 136.629 -97.0473 123.885
9333 3 9 136 -97.8034 123.662
9334 3 9 135.863 -98.735 123.9
9335 3 9 135.042 -99.1831 123.751
9336 3 9 134.966 -98.5581 122.991
9337 3 9 134.433 -99.3071 122.752
9338 3 9 133.545 -99.319 122.787
9339 3 9 132.856 -99.6488 122.131
9340 3 9 133.508 -100.264 121.814
9341 3 9 134.079 -100.508 122.62
9342 3 9 133.309 -100.362 123.159
9343 3 9 132.786 -100.953 122.662
9344 3 9 131.878 -100.641 122.652
9345 3 9 131.93 -100.961 121.681
9346 3 9 131.746 -100.033 121.825
9347 3 9 131.216 -99.6102 121.128
9348 3 9 131.975 -99.5852 120.537
9349 3 9 132.347 -98.9953 121.276
9350 3 9 133.267 -98.9006 121.175
9351 3 9 133.964 -98.7938 121.791
9352 3 9 133.879 -98.1002 121.157
9353 3 9 132.99 -97.9642 120.849
9354 3 9 132.372 -97.2313 121.036
9355 3 9 133.24 -97.098 121.497
9356 3 9 133.967 -96.5112 121.824
9357 3 9 134.25 -95.6379 121.876
9358 3 9 134.128 -95.4284 122.761
9359 3 9 133.345 -95.9022 122.497
9360 3 9 132.637 -95.245 122.637
9361 3 9 132.692 -94.9256 123.556
9362 3 9 133.13 -94.4532 124.416
9363 3 9 132.46 -93.8615 124.051
9364 3 9 132.81 -93.0718 123.677
9365 3 9 132.332 -92.3224 124.037
9366 3 9 132.191 -91.4448 124.362
9367 3 9 132.939 -91.0665 123.822
9368 3 9 133.611 -90.4345 124.133
9369 3 9 133.247 -90.0651 123.322
9370 3 9 133.244 -89.1607 123.596
9371 3 9 133.44 -88.7562 122.794
9372 3 9 132.71 -89.037 122.233
9373 3 9 132.893 -88.792 121.281
9374 3 9 133.636 -89.1891 121.607
9375 3 9 134.204 -90.0036 121.452
9376 3 9 133.793 -90.3228 120.663
9377 3 9 134.282 -89.6855 120.123
9378 3 9 134.666 -88.8184 120.065
9379 3 9 135.068 -88.3848 120.801
9380 3 9 134.249 -88.0213 121.01
9381 3 9 133.826 -87.2338 120.594
9382 3 9 133.281 -86.3745 120.496
9383 3 9 132.71 -86.7281 119.803
9384 3 9 132.942 -87.5488 120.253
9385 3 9 132.059 -87.5901 119.882
9386 3 9 131.757 -87.2959 120.783
9387 3 9 131.371 -87.6233 121.634
9388 3 9 131.062 -86.99 122.302
9389 3 9 130.325 -86.6377 122.702
9390 3 9 130.688 -85.771 122.993
9391 3 9 131.579 -85.8697 122.559
9392 3 9 131.254 -85.0655 122.284
9393 3 9 132.001 -85.0604 121.625
9394 3 9 132.148 -85.1864 120.654
9395 3 9 132.587 -84.7953 119.925
9396 3 9 133.391 -84.5397 120.35
9397 3 9 133.5 -84.9468 119.507
9398 3 9 134.394 -85.4623 119.655
9399 3 9 134.446 -86.0629 118.849
9400 3 9 133.859 -86.1297 118.151
9401 3 9 133.136 -86.5405 117.525
9402 3 9 132.669 -87.37 117.368
9403 3 9 131.721 -87.3999 117.356
9404 3 9 130.778 -87.2978 117.502
9405 3 9 130.377 -86.4548 117.441
9406 3 9 130.849 -85.9074 118.074
9407 3 9 131.209 -85.1268 117.665
9408 3 9 131.904 -85.8579 117.522
9409 3 9 132.312 -86.3631 116.807
9410 3 9 133.153 -85.9572 116.647
9411 3 9 133.26 -86.1812 115.679
9412 3 9 133.28 -85.2461 115.766
9413 3 9 132.374 -85.2717 116.264
9414 3 9 131.886 -85.0194 115.464
9415 3 9 131.749 -84.5043 114.634
9416 3 9 131.273 -83.7648 115.038
9417 3 9 131.004 -84.088 114.165
9418 3 9 130.957 -83.5098 113.354
9419 3 9 131.807 -83.63 113.79
9420 3 9 132.686 -83.7473 114.142
9421 3 9 132.711 -82.8421 114.439
9422 3 9 132.772 -82.0404 115.126
9423 3 9 132.971 -81.3355 115.672
9424 3 9 132.104 -81.3506 115.927
9425 3 9 131.655 -81.5393 115.144
9426 3 9 131.976 -81.882 114.294
9427 3 9 131.851 -81.0366 113.853
9428 3 9 132.675 -81.0018 114.314
9429 3 9 133.519 -81.1246 114.826
9430 3 9 134.134 -80.6626 114.191
9431 3 9 133.95 -81.6181 113.912
9432 3 9 134.206 -81.7245 112.925
9433 3 9 133.64 -81.3382 112.288
9434 3 9 134.014 -80.4692 112.138
9435 3 9 133.617 -79.941 111.402
9436 3 9 133.318 -80.7968 111.105
9437 3 9 134.275 -80.7296 110.849
9438 3 9 134.926 -80.5116 110.153
9439 3 9 135.628 -80.1796 110.724
9440 3 9 136.334 -80.7968 110.838
9441 3 9 136.027 -81.1993 111.658
9442 3 9 135.255 -80.6208 111.889
9443 3 9 135.876 -80.2289 112.52
9444 3 9 136.353 -79.9833 111.728
9445 3 9 136.793 -79.7398 112.621
9446 3 9 137.505 -80.3446 112.846
9447 3 9 137.727 -81.2276 112.481
9448 3 9 138.582 -80.8423 112.855
9449 3 9 138.476 -79.8591 112.875
9450 3 9 138.381 -80.2687 112.031
9451 3 9 138.86 -80.4079 111.159
9452 3 9 139.427 -80.45 111.891
9453 3 9 140.019 -79.7544 112.263
9454 3 9 139.862 -79.3139 111.331
9455 3 9 139.196 -78.7249 111.024
9456 3 9 138.268 -78.9601 110.97
9457 3 9 138.095 -79.2803 110.095
9458 3 9 138.402 -80.0998 109.651
9459 3 9 138.788 -79.4613 109.001
9460 3 9 138.409 -80.0855 108.38
9461 3 9 139.25 -80.537 108.457
9462 3 9 138.603 -81.3578 108.497
9463 3 9 138.188 -81.0043 107.652
9464 3 9 137.597 -81.7735 107.415
9465 3 9 138.231 -82.3102 107.822
9466 3 9 137.428 -82.2529 108.338
9467 3 9 136.548 -82.4597 108.774
9468 3 9 137.247 -83.2411 108.731
9469 3 9 137.24 -84.0972 108.187
9470 3 9 136.306 -83.8198 108.076
9471 3 9 136.623 -83.6405 107.157
9472 3 9 137.554 -83.4225 107.312
9473 3 9 138.322 -83.0243 106.894
9474 3 9 139.071 -83.4959 107.32
9475 3 9 138.467 -84.0201 106.778
9476 3 9 138.75 -84.9065 107.149
9477 3 9 139.498 -84.8273 106.517
9478 3 9 138.947 -84.7352 105.684
9479 3 9 139.279 -85.637 105.431
9480 3 9 139.237 -85.0213 104.667
9481 3 9 139.929 -85.5125 104.187
9482 3 9 140.296 -84.7513 104.565
9483 3 9 140.955 -84.6569 103.816
9484 3 9 140.773 -85.5028 103.394
9485 3 9 141.583 -85.5167 102.878
9486 3 9 142.305 -85.7578 102.327
9487 3 9 142.174 -86.4078 101.609
9488 3 9 141.262 -86.2883 102.049
9489 3 9 141.451 -85.3914 101.836
9490 3 9 140.972 -85.8063 101.126
9491 3 9 140.841 -84.7976 101.116
9492 3 9 141.787 -84.9073 101.103
9493 3 9 141.994 -84.5393 101.958
9494 3 9 142.745 -84.7393 102.56
9495 3 9 143.414 -84.956 103.186
9496 3 9 143.945 -84.2068 103.003
9497 3 9 143.728 -84.6803 102.153
9498 3 9 143.617 -85.5992 101.9
9499 3 9 142.846 -85.2438 101.507
9500 3 9 142.95 -86.0646 100.959
9501 3 9 143.869 -85.8621 100.777
9502 3 9 143.917 -86.8005 100.43
9503 3 9 143.027 -87.1423 100.408
9504 3 9 142.39 -86.4513 100.215
9505 3 9 142.35 -85.5195 100.417
9506 3 9 141.499 -85.669 99.99
9507 3 9 140.859 -85.1108 99.5887
9508 3 9 140.277 -84.3064 99.5946
9509 3 9 139.979 -84.8768 98.7808
9510 3 9 140.857 -84.6997 98.5429
9511 3 9 141.84 -84.7334 98.3687
9512 3 9 141.555 -84.1456 97.5769
9513 3 9 141.47 -83.5856 98.389
9514 3 9 141.518 -83.984 99.3303
9515 3 9 142.094 -84.7597 99.4122
9516 3 9 142.264 -85.6854 99.1033
9517 3 9 142.709 -85.9995 98.3335
9518 3 9 142.95 -86.4335 99.1968
9519 3 9 143.573 -87.0257 98.7127
9520 3 9 142.929 -87.5177 99.1265
9521 3 9 142.206 -87.685 98.4788
9522 3 9 141.644 -86.8937 98.574
9523 3 9 141.677 -87.2715 97.6974
9524 3 9 141.401 -86.299 97.773
9525 3 9 140.445 -86.4153 97.7652
9526 3 9 140.633 -87.4141 97.7236
9527 3 9 140.406 -88.0651 97.0208
9528 3 9 139.502 -88.4046 97.0302
9529 3 9 139.718 -88.8462 96.2559
9530 3 9 138.872 -89.2469 96.3381
9531 3 9 138.808 -90.082 96.8161
9532 3 9 138.153 -90.5061 97.3848
9533 3 9 137.655 -89.7792 96.9277
9534 3 9 136.914 -90.4175 97.1848
9535 3 9 137.485 -90.8178 96.5239
9536 3 9 137.827 -91.4275 95.8447
9537 3 9 137.345 -90.7486 95.3022
9538 3 9 136.595 -90.4974 95.9092
9539 3 9 136.512 -89.8283 95.165
9540 3 9 135.555 -89.5981 95.42
9541 3 9 136.026 -88.8562 95.8777
9542 3 9 136.231 -88.0583 95.3993
9543 3 9 135.762 -88.7104 94.8299
9544 3 9 134.969 -88.7968 94.2741
9545 3 9 135.501 -89.5939 94.4135
9546 3 9 135.919 -90.295 93.9559
9547 3 9 136.786 -89.8398 93.8352
9548 3 9 136.338 -90.1083 92.9949
9549 3 9 136.066 -89.3007 93.3946
9550 3 9 135.135 -89.425 93.4793
9551 3 9 135.305 -88.5564 92.9435
9552 3 9 135.818 -88.0131 93.5907
9553 3 9 135.158 -87.3753 93.2786
9554 3 9 135.378 -87.6369 92.3985
9555 3 9 135.105 -87.1312 91.6246
9556 3 9 134.713 -86.4318 92.0552
9557 3 9 134.334 -86.8826 92.8789
9558 3 9 133.648 -87.261 92.2051
9559 3 9 133.606 -86.2814 92.3075
9560 3 9 134.271 -85.8382 92.8833
9561 3 9 134.809 -85.5017 93.611
9562 3 9 135.362 -85.4777 94.3939
9563 3 9 134.878 -84.8527 95.0328
9564 3 9 134.283 -84.0984 95.1815
9565 3 9 135.128 -83.7111 95.5625
9566 3 9 135.239 -83.909 96.4602
9567 3 9 134.813 -84.342 97.1696
9568 3 9 135.559 -84.8026 97.6638
9569 3 9 136.352 -85.1151 97.2009
9570 3 9 136.327 -84.1822 97.2871
9571 3 9 136.982 -84.458 96.6607
9572 3 9 137.251 -84.9075 95.8437
9573 3 9 137.654 -84.0922 95.5373
9574 3 9 138.101 -84.3718 94.728
9575 3 9 138.526 -83.4877 94.5136
9576 3 9 138.448 -82.5626 94.7755
9577 3 9 137.646 -82.3953 95.3461
9578 3 9 136.858 -82.7861 94.8369
9579 3 9 136.406 -82.8834 93.9748
9580 3 9 136.36 -83.5267 93.23
9581 3 9 136.493 -82.9634 92.3713
9582 3 9 136.376 -83.6979 91.7062
9583 3 9 135.984 -84.5692 91.8628
9584 3 9 136.538 -85.1546 92.5198
9585 3 9 135.7 -85.5934 92.8271
9586 3 9 136.454 -86.2384 92.5433
9587 3 9 135.872 -85.8321 91.8148
9588 3 9 135.45 -86.125 90.9161
9589 3 9 134.862 -85.4014 90.7829
9590 3 9 135.591 -84.7678 90.8259
9591 3 9 135.708 -84.5386 89.8979
9592 3 9 136.265 -85.267 90.0758
9593 3 9 136.754 -86.0242 90.3738
9594 3 9 136.212 -86.7553 90.7861
9595 3 9 136.525 -87.2718 91.4921
9596 3 9 136.797 -86.3518 91.4165
9597 3 9 137.553 -86.8303 91.2356
9598 3 9 138.186 -87.4046 90.93
9599 3 9 137.871 -88.2702 91.2975
9600 3 9 137.711 -89.2434 91.5852
9601 3 9 138.346 -89.0379 90.8951
9602 3 9 139.274 -88.7467 91.0865
9603 3 9 138.802 -88.3029 91.81
9604 3 9 139.631 -87.7263 91.8044
9605 3 9 140.223 -86.9527 91.6407
9606 3 9 140.971 -86.321 91.693
9607 3 9 141.422 -87.2063 91.5955
9608 3 9 141.896 -88.0338 91.4379
9609 3 9 141.877 -88.7741 90.8036
9610 3 9 142.643 -89.3373 90.5805
9611 3 9 142.939 -89.9025 91.2494
9612 3 9 143.647 -90.0435 90.5779
9613 3 9 143.928 -89.7266 91.4413
9614 3 9 144.799 -89.907 91.1742
9615 3 9 145.05 -89.054 90.872
9616 3 9 144.141 -88.7574 90.7507
9617 3 9 144.464 -89.4972 90.074
9618 3 9 145.048 -90.1476 89.6449
9619 3 9 145.554 -89.3597 89.3869
9620 3 9 144.879 -88.6362 89.3405
9621 3 9 144.629 -88.6777 88.4137
9622 3 9 143.906 -89.044 88.9308
9623 3 9 143.299 -89.336 89.6878
9624 3 9 142.724 -90.1495 89.6088
9625 3 9 142.341 -90.7887 90.2995
9626 3 9 142.061 -90.3661 91.1142
9627 3 9 141.634 -90.5248 91.9934
9628 3 9 141.914 -91.3902 91.6588
9629 3 9 142.824 -91.3103 91.2998
9630 3 9 143.722 -91.0111 91.3559
9631 3 9 144.115 -90.5064 92.0634
9632 3 9 143.251 -90.6621 92.4488
9633 3 9 143.864 -90.1864 93.1591
9634 3 9 142.939 -89.902 92.8462
9635 3 9 142.274 -89.817 92.1691
9636 3 9 142.621 -89.056 91.781
9637 3 9 143.139 -88.2838 92.0991
9638 3 9 142.989 -87.9628 91.1577
9639 3 9 143.221 -88.1726 90.2634
9640 3 9 142.441 -87.6554 90.3848
9641 3 9 142.837 -87.0988 89.6862
9642 3 9 142.831 -87.4022 88.8036
9643 3 9 143.731 -87.6557 88.6917
9644 3 9 144.068 -88.0403 89.525
9645 3 9 143.997 -87.0727 89.6131
9646 3 9 144.229 -86.7131 90.4373
9647 3 9 144.424 -85.9253 89.9572
9648 3 9 145.015 -86.6707 89.6052
9649 3 9 145.489 -86.9419 90.5395
9650 3 9 144.822 -86.8162 91.2776
9651 3 9 144.192 -86.9513 91.9827
9652 3 9 144.721 -87.7275 91.9917
9653 3 9 145.555 -88.0014 91.4786
9654 3 9 146.423 -87.6331 91.7721
9655 3 9 146.876 -86.8436 92.0377
9656 3 9 146.76 -87.5389 92.8363
9657 3 9 146.098 -87.7578 93.4663
9658 3 9 145.503 -87.2817 92.8458
9659 3 9 145.05 -86.4797 92.9941
9660 3 9 144.325 -85.9948 92.6948
9661 3 9 143.38 -86.1755 92.5015
9662 3 9 143.205 -86.7506 91.7591
9663 3 9 142.561 -86.7441 91.0479
9664 4 1 70.4572 -38.1827 21.9022
9665 4 1 70.2158 -38.1496 20.8864
9666 4 1 69.7463 -38.3823 21.5118
9667 4 1 69.7602 -38.0706 22.1386
9668 4 1 69.7272 -37.3899 21.5475
9669 4 1 69.3908 -37.9977 21.0427
9670 4 1 69.0436 -38.2985 21.9202
9671 4 1 68.8793 -36.9282 22.0399
9672 4 1 68.8687 -37.0803 21.1998
9673 4 1 68.2727 -37.5988 21.1893
9674 4 1 68.0157 -37.4509 21.8597
9675 4 1 68.1403 -36.7226 21.6882
9676 4 1 68.0141 -36.8585 20.7956
9677 4 1 67.3367 -37.2152 21.2381
9678 4 1 67.3269 -36.7017 21.746
9679 4 1 67.3333 -36.2859 21.0524
9680 4 1 66.6448 -36.2124 20.7814
9681 4 1 66.835 -35.7887 20.18
9682 4 1 67.2537 -36.0376 19.6886
9683 4 1 67.596 -34.9219 19.7402
9684 4 1 67.2683 -35.472 20.63
9685 4 1 67.6432 -36.3658 20.4032
9686 4 1 68.2826 -35.623 19.9285
9687 4 1 68.2322 -34.9896 20.535
9688 4 1 68.2016 -35.8361 21.202
9689 4 1 68.9927 -35.8038 20.4988
9690 4 1 69.7055 -35.0736 20.8869
9691 4 1 69.2633 -35.835 21.7673
9692 4 1 68.9034 -36.366 20.9586
9693 4 1 69.8938 -36.1595 20.6688
9694 4 1 70.4986 -35.7705 21.4241
9695 4 1 69.9023 -36.5702 21.5949
9696 4 1 69.8772 -37.0757 20.7494
9697 4 1 71.1263 -36.1885 21.0475
9698 4 1 70.7787 -36.4958 21.736
9699 4 1 70.8577 -37.314 21.3561
9700 4 1 71.7042 -37.1649 21.002
9701 4 1 70.666 -37.5281 20.4936
9702 4 1 71.4473 -36.7738 20.2588
9703 4 1 70.5227 -37.0126 19.4011
9704 4 1 70.0379 -37.2138 20.0162
9705 4 1 70.262 -36.4472 20.2273
9706 4 1 70.5807 -36.3388 19.3382
9707 4 1 69.6792 -36.8692 19.3071
9708 4 1 69.2194 -36.593 20.1485
9709 4 1 69.8568 -35.5306 20.0041
9710 4 1 69.7453 -35.6242 19.2161
9711 4 1 68.9615 -35.9081 19.4751
9712 4 1 69.095 -34.9519 20.2418
9713 4 1 69.471 -34.8485 19.4466
9714 4 1 68.9383 -35.1146 18.8904
9715 4 1 68.3178 -34.8851 19.5438
9716 4 1 68.6601 -34.2499 19.9289
9717 4 1 68.8994 -34.0203 19.1613
9718 4 1 69.1558 -33.2579 19.2947
9719 4 1 69.5974 -34.0146 20.2511
9720 4 1 70.1909 -33.6097 20.1918
9721 4 1 70.3641 -34.0662 20.945
9722 4 1 70.0772 -34.6437 20.1931
9723 4 1 70.2065 -34.2878 19.4415
9724 4 1 71.2442 -34.2107 20.4064
9725 4 1 70.6652 -35.3757 20.5777
9726 4 1 70.6411 -35.2898 19.535
9727 4 1 71.3212 -34.9867 19.6003
9728 4 1 71.5877 -35.3004 20.3317
9729 4 1 71.1431 -35.8929 19.9856
9730 4 1 71.2361 -35.658 19.0211
9731 4 1 72.2943 -35.3812 19.7999
9732 4 1 72.0837 -36.1212 20.1344
9733 4 1 71.7407 -36.4777 19.2925
9734 4 1 72.7456 -36.2998 19.1683
9735 4 1 72.04 -35.9364 18.595
9736 4 1 72.6288 -35.2523 18.5959
9737 4 1 72.1611 -34.7147 18.1487
9738 4 1 71.5196 -35.474 18.3102
9739 4 1 71.7922 -34.9663 19.1438
9740 4 1 72.0942 -34.3333 18.8378
9741 4 1 71.2531 -34.3599 18.3788
9742 4 1 70.9937 -34.6287 19.1111
9743 4 1 71.743 -34.3883 19.7314
9744 4 1 71.4838 -33.7117 18.5983
9745 4 1 70.433 -33.6698 18.8172
9746 4 1 70.8399 -33.6966 19.8323
9747 4 1 71.303 -33.0481 19.615
9748 4 1 70.7123 -33.0098 18.9666
9749 4 1 70.1235 -33.1655 19.5566
9750 4 1 70.6078 -32.7813 20.3535
9751 4 1 70.9602 -32.3148 19.9276
9752 4 1 71.1193 -32.3316 20.734
9753 4 1 71.3745 -33.1037 20.535
9754 4 1 72.2887 -32.2542 20.7111
9755 4 1 72.1812 -33.3057 20.785
9756 4 1 71.8704 -33.6044 20.1453
9757 4 1 72.2785 -32.8946 19.759
9758 4 1 73.03 -33.2617 20.1398
9759 4 1 72.6704 -34.2566 20.0566
9760 4 1 72.3663 -33.698 19.2726
9761 4 1 73.1285 -33.5708 19.2281
9762 4 1 73.323 -34.2321 19.7955
9763 4 1 72.8953 -34.6075 19.3154
9764 4 1 73.0141 -34.0673 18.5709
9765 4 1 73.8471 -33.9585 18.8043
9766 4 1 73.7617 -34.8038 19.3553
9767 4 1 73.3293 -34.9183 18.2213
9768 4 1 73.7679 -34.4478 17.7014
9769 4 1 74.4083 -34.1152 18.0584
9770 4 1 74.1855 -33.913 17.2955
9771 4 1 73.3377 -33.7777 17.6065
9772 4 1 73.3783 -33.0995 17.5136
9773 4 1 72.6686 -33.605 17.7885
9774 4 1 73.33 -33.4563 18.3538
9775 4 1 74.0021 -32.7034 18.088
9776 4 1 72.617 -32.4596 18.2279
9777 4 1 72.3433 -33.0088 18.846
9778 4 1 73.6488 -32.8194 19.1506
9779 4 1 73.3694 -31.952 18.8426
9780 4 1 72.4341 -32.2884 19.0361
9781 4 1 73.0428 -32.4935 19.765
9782 4 1 73.5305 -32.0763 19.8275
9783 4 1 73.1836 -31.3928 19.3916
9784 4 1 72.6193 -31.928 20.2122
9785 4 1 73.0465 -32.43 20.7446
9786 4 1 73.7638 -31.5856 20.5763
9787 4 1 74.3812 -31.8717 20.8881
9788 4 1 74.0919 -32.5802 20.8383
9789 4 1 74.6961 -32.9289 20.9466
9790 4 1 74.2292 -33.3417 20.5441
9791 4 1 74.0044 -32.7741 20.092
9792 4 1 75.2444 -32.8398 20.0773
9793 4 1 75.1856 -33.5773 20.1314
9794 4 1 74.1888 -33.49 19.5478
9795 4 1 74.6436 -32.5445 19.4067
9796 4 1 75.4087 -33.3777 19.4656
9797 4 1 74.8713 -33.9377 19.1551
9798 4 1 74.6113 -33.3379 18.4552
9799 4 1 75.2893 -32.843 18.4801
9800 4 1 75.9353 -33.5507 18.5689
9801 4 1 75.3717 -33.8717 17.9906
9802 4 1 75.211 -32.9754 17.6878
9803 4 1 76.0607 -33.2035 17.4431
9804 4 1 76.6228 -32.7421 17.1339
9805 4 1 75.7293 -32.2465 17.2695
9806 4 1 75.7647 -32.6362 17.8876
9807 4 1 76.8386 -32.3791 18.3064
9808 4 1 76.3731 -31.8287 18.0074
9809 4 1 75.4322 -32.0623 18.0387
9810 4 1 75.9365 -32.5657 18.883
9811 4 1 76.705 -31.6783 19.0353
9812 4 1 75.9456 -31.3517 18.9042
9813 4 1 75.4295 -32.0437 19.4227
9814 4 1 76.1407 -32.2367 19.7454
9815 4 1 76.4431 -31.4837 19.908
9816 4 1 75.5272 -31.2645 19.8727
9817 4 1 75.1387 -31.8731 20.2976
9818 4 1 76.0872 -31.93 20.6708
9819 4 1 75.8407 -30.7027 20.8083
9820 4 1 75.1219 -31.3652 21.0691
9821 4 1 75.5805 -32.0161 21.7999
9822 4 1 75.9829 -32.2167 21.3826
9823 4 1 75.8371 -33.0313 21.2687
9824 4 1 76.3686 -32.7604 21.839
9825 4 1 76.9211 -33.3455 21.4793
9826 4 1 76.4048 -33.6826 20.6253
9827 4 1 76.3035 -32.9097 20.446
9828 4 1 76.9763 -32.5485 20.6999
9829 4 1 77.3758 -33.3945 20.5619
9830 4 1 76.7516 -33.5214 19.5988
9831 4 1 77.05 -32.5258 19.7315
9832 4 1 77.8039 -32.8367 19.924
9833 4 1 77.4595 -33.594 19.5364
9834 4 1 77.1848 -33.0073 18.986
9835 4 1 77.6872 -32.191 19.3069
9836 4 1 78.4422 -33.1794 19.401
9837 4 1 77.8916 -33.3824 18.5519
9838 4 1 77.8563 -32.7278 18.2243
9839 4 1 78.8487 -32.9526 18.1614
9840 4 1 77.9701 -31.9131 18.5579
9841 4 1 78.9458 -32.361 19.0387
9842 4 1 79.1282 -31.2085 19.3106
9843 4 1 78.2 -31.5433 19.1161
9844 4 1 78.2343 -32.0813 19.6996
9845 4 1 78.8445 -31.8462 20.09
9846 4 1 78.3777 -31.272 20.1065
9847 4 1 77.4926 -31.757 20.2721
9848 4 1 78.2476 -32.0532 20.6606
9849 4 1 78.7433 -31.2345 20.7434
9850 4 1 77.6323 -30.9698 20.9964
9851 4 1 77.5447 -31.7285 21.212
9852 4 1 78.2036 -31.9345 21.6453
9853 4 1 77.8214 -30.9471 21.6524
9854 4 1 77.0682 -31.8298 22.0626
9855 4 1 77.4224 -31.9221 22.8097
9856 4 1 76.9785 -32.4778 22.4648
9857 4 1 77.27 -32.5434 21.7803
9858 4 1 78.2531 -32.2402 22.2647
9859 4 1 77.5417 -33.0185 22.7006
9860 4 1 77.5666 -33.4851 22.043
9861 4 1 78.2055 -34.0736 22.1125
9862 4 1 77.6715 -33.9996 21.6094
9863 4 1 77.8189 -32.8011 21.243
9864 4 1 78.4793 -33.1573 21.8051
9865 4 1 78.6132 -33.8796 21.2951
9866 4 1 78.2513 -33.4077 20.6093
9867 4 1 78.6418 -32.7652 21.0029
9868 4 1 79.3283 -33.2277 21.0962
9869 4 1 79.2713 -33.6354 20.2985
9870 4 1 78.827 -32.8839 20.1017
9871 4 1 79.4102 -32.464 20.5031
9872 4 1 79.9011 -33.3954 20.325
9873 4 1 79.396 -33.2317 19.5127
9874 4 1 79.5696 -31.9009 19.5468
9875 4 1 80.3089 -32.3581 19.8543
9876 4 1 80.2608 -33.0842 19.2922
9877 4 1 79.9506 -32.3227 18.8012
9878 4 1 80.3625 -31.7584 19.1305
9879 4 1 80.8346 -31.7096 18.3897
9880 4 1 81.6342 -31.4688 18.5999
9881 4 1 81.0714 -30.787 18.4584
9882 4 1 81.4238 -30.1587 18.9827
9883 4 1 80.53 -30.3711 18.9891
9884 4 1 80.6328 -31.006 19.0795
9885 4 1 81.4524 -30.7772 19.4441
9886 4 1 80.5451 -30.4007 20.0753
9887 4 1 80.043 -30.9138 19.7481
9888 4 1 80.9936 -31.7752 20.1715
9889 4 1 81.0191 -30.8913 20.6558
9890 4 1 80.0378 -31.1332 20.7906
9891 4 1 79.8996 -31.7672 20.425
9892 4 1 80.5708 -32.0376 20.8233
9893 4 1 80.2388 -31.4828 21.5108
9894 4 1 79.5513 -31.7265 21.2263
9895 4 1 79.9669 -32.6025 21.0911
9896 4 1 80.4423 -32.4671 21.7351
9897 4 1 79.756 -32.0626 22.1781
9898 4 1 79.333 -32.6718 21.8395
9899 4 1 80.0163 -33.3269 21.5621
9900 4 1 79.7795 -33.0035 22.5596
9901 4 1 78.9483 -32.9075 22.6199
9902 4 1 79.0653 -33.6244 22.0458
9903 4 1 79.7113 -33.9283 22.6175
9904 4 1 79.0994 -33.4822 23.2732
9905 4 1 78.5268 -33.7405 22.8031
9906 4 1 79.0504 -34.4363 22.5356
9907 4 1 79.4368 -34.4387 23.2901
9908 4 1 78.64 -34.2948 23.5423
9909 4 1 78.2439 -34.6778 23.0007
9910 4 1 78.4881 -35.1138 22.3704
9911 4 1 79.1818 -35.8552 22.7133
9912 4 1 79.8039 -35.7714 23.0475
9913 4 1 80.0356 -35.9025 22.176
9914 4 1 79.1888 -35.4233 22.1198
9915 4 1 79.7106 -34.9787 22.6681
9916 4 1 80.591 -35.4808 22.3598
9917 4 1 80.1532 -35.2803 21.5595
9918 4 1 79.8426 -34.3328 21.8859
9919 4 1 80.5851 -34.307 22.4052
9920 4 1 81.0054 -34.7642 21.6884
9921 4 1 80.4401 -34.2042 21.2736
9922 4 1 80.5273 -33.3624 22.1163
9923 4 1 81.4219 -33.8842 21.8482
9924 4 1 81.259 -33.8914 21.1006
9925 4 1 81.0013 -33.1815 21.1475
9926 4 1 81.3024 -32.9441 21.8165
9927 4 1 82.102 -33.266 21.2894
9928 4 1 81.6195 -32.7507 20.748
9929 4 1 81.4928 -32.1791 21.2046
9930 4 1 82.3785 -32.7057 21.6965
9931 4 1 82.4345 -32.0748 20.8961
9932 4 1 82.0768 -31.4873 20.998
9933 4 1 82.5972 -31.2467 21.6181
9934 4 1 82.3542 -30.658 21.6725
9935 4 1 81.9602 -30.1401 22.1449
9936 4 1 81.3836 -30.4376 21.5154
9937 4 1 80.6374 -30.4823 22.0903
9938 4 1 81.0034 -31.2734 21.4611
9939 4 1 81.652 -30.9972 21.8769
9940 4 1 81.2022 -31.0127 22.476
9941 4 1 80.6434 -31.4695 22.2385
9942 4 1 81.6182 -32.0985 22.0718
9943 4 1 81.6302 -31.6554 22.9166
9944 4 1 80.8007 -31.8257 23.2361
9945 4 1 80.6282 -32.3497 22.6408
9946 4 1 81.8314 -32.7212 23.0174
9947 4 1 81.1047 -32.617 23.4823
9948 4 1 80.2901 -32.6063 23.3413
9949 4 1 81.1455 -33.5836 22.708
9950 4 1 81.6555 -33.4996 23.3269
9951 4 1 80.4525 -33.3137 23.9176
9952 4 1 80.0767 -33.6189 23.2668
9953 4 1 80.8562 -34.2568 23.3695
9954 4 1 80.8702 -34.3113 24.0101
9955 4 1 80.1528 -34.2676 23.97
9956 4 1 80.364 -34.9307 23.3298
9957 4 1 80.9653 -35.1118 23.8764
9958 4 1 80.407 -35.033 24.561
9959 4 1 79.5926 -35.2304 23.6344
9960 4 1 80.4772 -35.7632 23.6313
9961 4 1 80.3098 -35.9732 24.4245
9962 4 1 79.4346 -35.8022 24.4648
9963 4 1 79.337 -36.2427 23.895
9964 4 1 80.2875 -36.6397 23.9288
9965 4 1 80.0491 -37.3399 24.3818
9966 4 1 80.6351 -37.6186 24.2801
9967 4 1 81.0488 -36.7874 24.2852
9968 4 1 81.552 -36.8413 25.0266
9969 4 1 80.5734 -35.9901 25.1201
9970 4 1 82.1052 -35.7868 25.4959
9971 4 1 81.9 -35.817 24.6811
9972 4 1 81.209 -35.7015 24.3836
9973 4 1 81.2142 -35.2022 25.085
9974 4 1 82.1252 -35.1847 25.001
9975 4 1 81.9622 -34.9872 24.1749
9976 4 1 81.3068 -34.5585 24.4478
9977 4 1 81.5807 -34.2148 24.9186
9978 4 1 82.1956 -34.0663 24.36
9979 4 1 81.5079 -33.992 23.9705
9980 4 1 80.8914 -33.8325 24.6177
9981 4 1 81.9786 -33.2726 24.8763
9982 4 1 81.9818 -33.1533 24.0128
9983 4 1 81.2697 -32.8942 24.1116
9984 4 1 81.2843 -32.4145 25.0863
9985 4 1 82.0804 -32.4082 24.6229
9986 4 1 81.612 -32.1197 23.7815
9987 4 1 81.7716 -31.4267 24.0077
9988 4 1 80.6836 -30.9806 24.3159
9989 4 1 80.8403 -30.9023 23.5437
9990 4 1 81.5325 -30.2942 23.8925
9991 4 1 80.4519 -30.0305 23.421
9992 4 1 80.8639 -29.3083 23.0787
9993 4 1 79.7714 -29.1176 23.7579
9994 4 1 79.7612 -28.6637 23.0284
9995 4 1 79.3216 -28.1237 23.7337
9996 4 1 78.6942 -28.4477 22.92
9997 4 1 78.9378 -28.9678 22.8161
9998 4 1 78.2868 -29.3478 23.2595
9999 4 1 78.4563 -29.9365 23.0523
10000 4 1 78.6233 -30.4106 23.7136
10001 4 1 79.5081 -30.4673 23.154
10002 4 1 79.249 -31.2708 22.9461
10003 4 1 80.0617 -31.1672 23.0215
10004 4 1 79.7777 -30.7472 23.9616
10005 4 1 79.1471 -31.2081 23.8721
10006 4 1 79.6289 -31.914 23.4003
10007 4 1 80.2362 -31.6977 23.9588
10008 4 1 79.8773 -31.4748 24.5622
10009 4 1 79.4754 -32.3437 24.3275
10010 4 1 80.5508 -32.3219 24.0741
10011 4 1 80.6207 -32.0509 24.726
10012 4 1 79.854 -32.4159 25.1711
10013 4 1 79.7817 -33.0636 24.6906
10014 4 1 80.7038 -33.0064 24.7622
10015 4 1 80.7322 -32.8723 25.4143
10016 4 1 79.9808 -32.9512 25.8163
10017 4 1 80.3313 -33.8713 25.2938
10018 4 1 81.2157 -33.5216 25.4829
10019 4 1 80.8629 -33.399 26.2751
10020 4 1 80.3135 -34.2155 26.1204
10021 4 1 81.0103 -34.4837 25.6897
10022 4 1 81.4749 -34.0663 26.3425
10023 4 1 80.6049 -34.3265 26.9509
10024 4 1 81.3482 -34.5423 27.3365
10025 4 1 81.7692 -34.8097 26.7099
10026 4 1 82.5068 -34.2087 27.3383
10027 4 1 83.0681 -34.1344 26.7024
10028 4 1 82.0472 -34.4875 25.9836
10029 4 1 82.2982 -33.7277 25.765
10030 4 1 83.3647 -34.0857 26.0956
10031 4 1 82.8556 -34.8188 25.8512
10032 4 1 82.5424 -34.3668 25.1648
10033 4 1 83.1733 -33.7749 25.058
10034 4 1 83.7663 -34.1882 25.4461
10035 4 1 83.3765 -34.9034 24.9356
10036 4 1 82.8631 -34.9142 24.5272
10037 4 1 83.2473 -33.9297 24.2565
10038 4 1 83.7037 -34.3222 23.9201
10039 4 1 83.6956 -34.0853 22.9676
10040 4 1 83.6712 -35.1305 23.5598
10041 4 1 83.0735 -34.82 23.766
10042 4 1 82.9757 -34.3048 23.0509
10043 4 1 83.078 -35.1369 22.8592
10044 4 1 82.632 -35.4093 23.4033
10045 4 1 82.1029 -34.7628 23.4147
10046 4 1 82.1963 -34.9611 22.2427
10047 4 1 82.3774 -35.668 22.6611
10048 4 1 81.6828 -35.6875 23.1415
10049 4 1 81.3333 -35.0243 22.9666
10050 4 1 81.3925 -34.9164 22.2154
10051 4 1 81.6826 -36.001 22.1633
10052 4 1 82.4082 -36.0589 21.9843
10053 4 1 81.8051 -36.2027 21.3955
10054 4 1 81.9763 -35.3205 21.2352
10055 4 1 82.5753 -35.0093 20.9991
10056 4 1 82.8458 -34.9363 21.981
10057 4 1 83.1888 -34.3912 21.1752
10058 4 1 82.4573 -34.2436 20.8219
10059 4 1 82.1511 -34.1426 21.621
10060 4 1 81.8911 -33.2782 22.1828
10061 4 1 82.1079 -34.0523 22.5395
10062 4 1 82.6407 -34.2507 22.1425
10063 4 1 82.9248 -33.6642 21.8387
10064 4 1 82.6361 -33.2702 22.6026
10065 4 1 83.2745 -33.1146 23.1118
10066 4 1 82.9042 -33.5788 23.5536
10067 4 1 83.5332 -33.2648 23.872
10068 4 1 83.4076 -32.4416 23.9642
10069 4 1 82.9129 -32.9911 24.4541
10070 4 1 82.8423 -32.434 25.2301
10071 4 1 82.956 -33.0749 25.6591
10072 4 1 82.2129 -32.1495 25.8536
10073 4 1 81.7926 -33.0507 26.2077
10074 4 1 81.2712 -32.6342 25.9293
10075 4 1 81.4185 -31.8502 26.3889
10076 4 1 80.5955 -32.213 26.7971
10077 4 1 80.3259 -31.2175 26.6272
10078 4 1 80.826 -31.4007 25.8788
10079 4 1 80.3353 -32.1549 25.9317
10080 4 1 79.7858 -31.5802 26.3754
10081 4 1 80.1904 -30.9426 25.8906
10082 4 1 80.3787 -31.5396 25.2401
10083 4 1 79.4049 -32.0224 25.6241
10084 4 1 79.1032 -31.1587 25.5455
10085 4 1 79.2448 -31.3182 24.8061
10086 4 1 79.1315 -31.9443 24.7145
10087 4 1 78.4976 -31.8777 25.1317
10088 4 1 78.7151 -31.0609 24.5484
10089 4 1 78.6233 -31.8127 24.0285
10090 4 1 78.51 -32.5498 24.2853
10091 4 1 77.7245 -31.7847 24.1516
10092 4 1 77.6573 -32.0855 24.9486
10093 4 1 77.6481 -32.814 24.6513
10094 4 1 77.3003 -33.1557 25.3786
10095 4 1 77.9301 -33.7446 24.9723
10096 4 1 78.5733 -32.7814 24.9626
10097 4 1 78.0293 -32.6433 25.6036
10098 4 1 77.996 -33.5205 25.861
10099 4 1 79.1636 -33.5549 25.3301
10100 4 1 78.9913 -32.8637 25.7448
10101 4 1 78.6448 -33.169 26.4081
10102 4 1 78.7853 -33.9148 26.3522
10103 4 1 79.5978 -33.5803 26.107
10104 4 1 79.5699 -32.5924 26.7168
10105 4 1 78.9937 -33.6745 27.2306
10106 4 1 79.7338 -33.9375 26.9134
10107 4 1 80.0925 -33.2522 27.2029
10108 4 1 80.1058 -33.1168 27.9683
10109 4 1 79.7317 -32.5655 27.7681
10110 4 1 78.9834 -32.4893 27.7599
10111 4 1 78.8513 -32.5439 27.0121
10112 4 1 78.8568 -31.821 26.7811
10113 4 1 78.1319 -32.0866 26.7897
10114 4 1 77.9191 -31.0173 27.2946
10115 4 1 78.9215 -30.9961 26.6081
10116 4 1 78.5265 -31.9567 26.1512
10117 4 1 77.5006 -31.5322 26.3198
10118 4 1 77.5601 -30.5919 26.716
10119 4 1 78.1418 -30.829 25.5654
10120 4 1 77.5138 -31.3137 25.3926
10121 4 1 76.8641 -31.3509 25.7153
10122 4 1 77.0668 -30.1287 25.5661
10123 4 1 76.3898 -29.9545 25.5525
10124 4 1 76.2816 -30.6952 26.3788
10125 4 1 76.1712 -30.371 27.0496
10126 4 1 77.0549 -30.8692 27.5208
10127 4 1 76.2419 -31.0879 27.9621
10128 4 1 75.5539 -31.0217 27.6902
10129 4 1 75.2507 -30.6026 28.283
10130 4 1 74.6021 -30.8093 27.9379
10131 4 1 75.3345 -31.7536 28.2686
10132 4 1 74.6483 -32.2449 28.4231
10133 4 1 74.3964 -31.7567 27.653
10134 4 1 74.3315 -32.298 27.0291
10135 4 1 74.4082 -31.6925 26.6636
10136 4 1 74.7503 -31.5764 26.1313
10137 4 1 74.5446 -30.9433 26.2696
10138 4 1 74.9067 -31.2039 27.0963
10139 4 1 75.5529 -31.4632 26.5973
10140 4 1 76.1033 -31.2334 27.1852
10141 4 1 76.8585 -31.1909 26.8555
10142 4 1 76.7708 -31.6162 27.6144
10143 4 1 76.1081 -32.0054 27.1564
10144 4 1 76.6468 -32.0066 26.492
10145 4 1 77.3901 -31.9815 27.1457
10146 4 1 76.7953 -32.6439 27.4758
10147 4 1 76.6321 -33.015 26.3873
10148 4 1 77.5083 -32.8499 26.4666
10149 4 1 77.6348 -32.9868 27.3097
10150 4 1 77.1447 -33.6147 27.1141
10151 4 1 77.2501 -33.695 26.3583
10152 4 1 78.0298 -33.6428 26.6859
10153 4 1 77.5854 -34.2917 27.6053
10154 4 1 77.2917 -34.4896 26.8488
10155 4 1 77.8539 -34.4472 26.2993
10156 4 1 78.6438 -34.5122 27.0881
10157 4 1 77.987 -35.0584 27.3151
10158 4 1 77.7584 -35.4736 26.3865
10159 4 1 78.6641 -35.1652 26.3172
10160 4 1 78.6138 -35.5139 27.4764
10161 4 1 78.1522 -36.012 27.0874
10162 4 1 78.4836 -35.8921 26.0724
10163 4 1 79.3161 -35.935 26.5609
10164 4 1 78.999 -36.4241 27.2329
10165 4 1 79.2311 -36.9482 26.5254
10166 4 1 79.7658 -37.332 26.2548
10167 4 1 79.9813 -35.942 26.4527
10168 4 1 80.7474 -36.1977 26.1745
10169 4 1 81.1803 -35.7899 26.5741
10170 4 1 81.6398 -35.58 25.9653
10171 4 1 80.3107 -35.7333 25.717
10172 4 1 80.2958 -34.967 25.7016
10173 4 1 79.6715 -34.9402 26.4248
10174 4 1 79.3834 -34.3978 25.7746
10175 4 1 79.605 -34.8587 25.1054
10176 4 1 79.7727 -34.2277 24.7188
10177 4 1 78.9993 -33.6423 24.5942
10178 4 1 79.2553 -33.9862 23.991
10179 4 1 79.3592 -34.7173 24.2641
10180 4 1 78.8642 -34.6164 25.0006
10181 4 1 78.3785 -35.296 24.459
10182 4 1 77.4678 -34.5615 24.787
10183 4 1 77.9485 -34.4041 25.5148
10184 4 1 77.1757 -34.042 25.4588
10185 4 1 76.5208 -34.5046 25.6435
10186 4 1 76.2663 -34.3422 24.8116
10187 4 1 75.5407 -34.2074 25.8922
10188 4 1 76.4646 -33.8882 25.9344
10189 4 1 76.4956 -33.6929 24.7752
10190 4 1 75.7023 -33.5744 24.9953
10191 4 1 75.7923 -32.7871 26.0422
10192 4 1 76.7702 -32.5456 25.5693
10193 4 1 76.2803 -32.8273 24.7278
10194 4 1 75.5763 -32.4713 24.9656
10195 4 1 75.8483 -32.0797 25.5705
10196 4 1 76.3883 -31.9245 25.0252
10197 4 1 75.7168 -31.9256 24.4465
10198 4 1 75.1922 -31.6102 25.0161
10199 4 1 75.8888 -31.1287 25.3748
10200 4 1 76.4368 -30.9879 24.7569
10201 4 1 75.3955 -30.5314 24.6698
10202 4 1 76.0756 -31.3723 23.9397
10203 4 1 75.0498 -31.6308 24.0468
10204 4 1 74.7958 -31.931 23.3995
10205 4 1 74.1621 -31.5897 23.3875
10206 4 1 73.731 -32.1287 23.7535
10207 4 1 74.3216 -32.5439 23.8053
10208 4 1 74.2731 -31.8115 24.3947
10209 4 1 73.8338 -32.288 24.7351
10210 4 1 74.3801 -33.1956 24.5216
10211 4 1 74.814 -32.4791 24.7293
10212 4 1 74.2198 -31.8692 25.4673
10213 4 1 73.8903 -32.8062 25.5312
10214 4 1 74.8166 -33.2042 25.4736
10215 4 1 75.037 -32.4769 25.8323
10216 4 1 74.2832 -32.3683 26.2707
10217 4 1 74.5175 -33.6043 26.3756
10218 4 1 75.2149 -33.4052 26.4947
10219 4 1 75.1438 -32.497 26.888
10220 4 1 74.6144 -33.0329 27.2894
10221 4 1 75.3075 -33.5699 27.2237
10222 4 1 75.8728 -32.9893 27.209
10223 4 1 75.4082 -32.2791 27.6519
10224 4 1 75.4038 -33.2407 28.2028
10225 4 1 74.7202 -32.9065 28.0215
10226 4 1 74.0581 -33.6392 28.3349
10227 4 1 74.0503 -34.263 28.135
10228 4 1 75.25 -33.9072 28.1791
10229 4 1 75.2615 -34.5423 27.8606
10230 4 1 75.9078 -34.1569 27.8756
10231 4 1 76.5952 -34.8627 28.1458
10232 4 1 76.4163 -34.6557 28.8245
10233 4 1 77.1148 -34.489 28.6681
10234 4 1 76.9121 -34.0912 27.9517
10235 4 1 76.468 -33.7172 28.5361
10236 4 1 77.2485 -33.8255 29.0449
10237 4 1 77.7196 -33.6235 28.049
10238 4 1 76.786 -33.283 27.8667
10239 4 1 77.2458 -32.9002 28.8643
10240 4 1 77.9805 -33.2583 28.8957
10241 4 1 78.0495 -32.8625 28.1932
10242 4 1 77.4529 -32.2213 28.3274
10243 4 1 77.8775 -32.3049 29.2699
10244 4 1 78.848 -32.4615 28.6828
10245 4 1 78.3014 -31.8079 28.2051
10246 4 1 78.023 -31.3745 28.7326
10247 4 1 78.4616 -31.3924 29.2958
10248 4 1 78.893 -31.2562 28.6691
10249 4 1 78.5281 -30.7477 28.3251
10250 4 1 78.9969 -30.1088 28.6689
10251 4 1 78.0703 -29.9174 28.5798
10252 4 1 77.3952 -29.7315 29.4362
10253 4 1 77.139 -29.5313 28.7644
10254 4 1 77.6713 -30.3917 28.2695
10255 4 1 77.8801 -30.624 29.1309
10256 4 1 76.8163 -30.4046 29.4894
10257 4 1 76.8429 -30.7397 28.3773
10258 4 1 77.5498 -31.4038 28.206
10259 4 1 77.3734 -31.5357 29.3071
10260 4 1 76.5923 -31.4792 29.1733
10261 4 1 76.3618 -31.9477 28.305
10262 4 1 77.0703 -32.3387 29.0704
10263 4 1 76.5795 -32.1633 29.6581
10264 4 1 75.7757 -32.3337 28.8741
10265 4 1 76.3548 -32.8009 28.5249
10266 4 1 77.0197 -33.1855 29.6861
10267 4 1 75.9607 -32.5479 30.0424
10268 4 1 75.4652 -33.0958 29.053
10269 4 1 76.3149 -33.7837 29.4478
10270 4 1 76.1158 -33.6858 30.2508
10271 4 1 75.4115 -33.9431 29.9311
10272 4 1 75.6904 -34.4444 29.3647
10273 4 1 76.3389 -34.547 29.993
10274 4 1 75.7522 -34.4093 30.6735
10275 4 1 75.3494 -35.1686 29.8355
10276 4 1 76.1606 -35.4528 29.8133
10277 4 1 76.3498 -35.1491 30.8515
10278 4 1 75.3228 -35.5528 30.6964
10279 4 1 76.185 -36.5184 30.3944
10280 4 1 75.1913 -36.0332 29.9363
10281 4 1 75.446 -36.144 29.1143
10282 4 1 75.4792 -35.3529 28.8898
10283 4 1 74.9144 -35.4902 28.385
10284 4 1 75.565 -35.7009 27.7209
10285 4 1 75.161 -35.1283 27.2641
10286 4 1 74.8694 -35.7922 26.7051
10287 4 1 75.3255 -35.0867 26.2126
10288 4 1 75.7233 -34.9477 26.7692
10289 4 1 75.8799 -34.03 26.5686
10290 4 1 76.4666 -33.964 26.9294
10291 4 1 76.6954 -35.1618 26.6227
10292 4 1 76.2226 -35.2469 27.7666
10293 4 1 77.278 -35.3915 27.3044
10294 4 1 76.9144 -36.2918 27.9841
10295 4 1 77.9407 -35.885 27.9947
10296 4 1 77.7014 -35.2892 28.3475
10297 4 1 76.9812 -35.6502 28.6176
10298 4 1 77.1161 -35.1849 29.3936
10299 4 1 77.4153 -35.961 29.6918
10300 4 1 77.0827 -35.7993 30.3941
10301 4 1 77.7413 -35.6433 30.613
10302 4 1 77.7204 -35.1637 30.0223
10303 4 1 76.9438 -34.9707 30.4506
10304 4 1 77.5261 -34.6941 31.1308
10305 4 1 78.0498 -34.3502 30.6007
10306 4 1 77.4626 -34.3752 29.8683
10307 4 1 76.7689 -34.0503 30.8473
10308 4 1 77.8006 -33.587 31.0166
10309 4 1 77.8409 -33.3782 30.3735
10310 4 1 77.0718 -33.1003 30.3161
10311 4 1 76.836 -33.0429 31.0286
10312 4 1 77.7978 -32.6197 30.7908
10313 4 1 77.4252 -32.3882 30.0717
10314 4 1 76.6114 -32.421 30.4791
10315 4 1 77.2722 -31.7442 30.918
10316 4 1 77.7708 -31.6475 30.3278
10317 4 1 76.9258 -31.3422 29.9886
10318 4 1 76.6843 -31.165 30.6696
10319 4 1 77.4217 -30.7708 30.766
10320 4 1 77.441 -30.6342 30.0122
10321 4 1 76.626 -30.5306 30.2494
10322 4 1 76.983 -30.0062 30.7736
10323 4 1 76.5632 -30.4792 31.0841
10324 4 1 77.433 -30.3174 31.4291
10325 4 1 77.2147 -30.3689 32.2323
10326 4 1 76.5912 -30.9565 31.8066
10327 4 1 77.2578 -31.2617 31.4995
10328 4 1 77.7563 -31.1296 32.0725
10329 4 1 77.1108 -31.5227 32.414
10330 4 1 77.1888 -31.997 31.8565
10331 4 1 77.924 -31.8196 31.3908
10332 4 1 78.0318 -31.9635 32.5991
10333 4 1 77.3001 -32.5448 32.3305
10334 4 1 77.6671 -32.8529 31.7576
10335 4 1 78.2796 -32.779 32.5764
10336 4 1 78.5738 -33.0985 31.4257
10337 4 1 79.3259 -32.8918 31.3771
10338 4 1 78.7848 -32.6199 30.7959
10339 4 1 78.3775 -32.3752 31.4588
10340 4 1 79.1085 -32.4943 31.9925
10341 4 1 79.5955 -31.6839 30.7885
10342 4 1 78.6075 -31.5898 30.8942
10343 4 1 78.6144 -31.4539 31.8256
10344 4 1 79.3275 -31.1315 31.6095
10345 4 1 79.1964 -30.8975 30.8822
10346 4 1 78.4654 -30.6372 31.3857
10347 4 1 78.7941 -30.6744 32.1655
10348 4 1 79.8613 -30.1589 31.3722
10349 4 1 78.9571 -29.6378 30.8835
10350 4 1 78.4373 -29.6642 31.9655
10351 4 1 79.4242 -29.3517 31.8191
10352 4 1 79.4827 -29.2747 30.9901
10353 4 1 78.7329 -28.9497 31.1783
10354 4 1 79.1205 -28.563 31.9499
10355 4 1 79.1594 -27.7708 31.3675
10356 4 1 79.9286 -28.053 31.9341
10357 4 1 79.9253 -27.0034 31.8387
10358 4 1 79.8837 -27.0342 32.5528
10359 4 1 79.5202 -27.7008 32.6569
10360 4 1 79.1764 -27.6323 33.4064
10361 4 1 79.6457 -27.897 33.8351
10362 4 1 79.0222 -28.1517 33.9488
10363 4 1 78.9218 -28.1331 33.0363
10364 4 1 79.9363 -28.4002 33.1579
10365 4 1 79.6593 -29.1248 33.7281
10366 4 1 78.8979 -29.3556 33.1978
10367 4 1 79.5662 -29.0988 32.5687
10368 4 1 80.2374 -29.1962 33.1849
10369 4 1 79.452 -29.8991 33.4114
10370 4 1 78.8885 -29.85 32.5508
10371 4 1 80.0485 -29.9372 32.3734
10372 4 1 80.0215 -30.2287 33.3234
10373 4 1 79.0965 -30.4998 32.8802
10374 4 1 79.7125 -30.7472 32.0563
10375 4 1 80.49 -30.9768 32.7556
10376 4 1 80.0343 -31.3804 32.9734
10377 4 1 79.1752 -31.7705 32.431
10378 4 1 80.1648 -31.5725 31.7692
10379 4 1 80.5183 -32.0252 32.4949
10380 4 1 79.632 -32.3587 32.5711
10381 4 1 79.9778 -32.4957 31.576
10382 4 1 80.8012 -32.6732 31.848
10383 4 1 80.4256 -33.009 32.5072
10384 4 1 79.8326 -33.4552 32.066
10385 4 1 80.4665 -33.4001 31.4179
10386 4 1 81.1081 -33.637 31.637
10387 4 1 80.526 -34.0592 32.2266
10388 4 1 80.1022 -34.4235 31.5054
10389 4 1 80.7261 -34.2605 30.8846
10390 4 1 79.8088 -34.4307 30.7997
10391 4 1 79.7025 -33.745 31.1121
10392 4 1 80.2895 -33.4693 30.5532
10393 4 1 80.006 -34.0675 30.083
10394 4 1 78.8533 -33.5926 30.4396
10395 4 1 79.7535 -32.7633 30.495
10396 4 1 79.3683 -32.3702 30.0246
10397 4 1 80.0183 -32.0632 30.032
10398 4 1 80.6815 -32.2894 29.8846
10399 4 1 80.8174 -32.7073 30.7605
10400 4 1 81.4703 -32.3446 30.5694
10401 4 1 80.901 -31.6833 30.2383
10402 4 1 80.5376 -31.9137 31.0136
10403 4 1 81.3676 -32.1561 31.1891
10404 4 1 81.3638 -31.2377 30.5296
10405 4 1 80.5168 -30.9233 31.0444
10406 4 1 80.9443 -31.3097 31.8192
10407 4 1 81.6557 -31.0226 31.5759
10408 4 1 81.1669 -30.2502 31.3305
10409 4 1 80.6368 -30.4234 31.9039
10410 4 1 81.3283 -30.7185 32.389
10411 4 1 81.805 -29.8983 32.0577
10412 4 1 80.8814 -29.7057 31.9097
10413 4 1 80.8268 -29.9042 32.8176
10414 4 1 81.6722 -29.9784 33.0336
10415 4 1 81.8289 -29.1947 32.4783
10416 4 1 80.7536 -28.8113 32.7679
10417 4 1 81.4716 -29.2012 33.6184
10418 4 9 81.6227 -28.6862 34.4433
10419 4 9 81.9608 -28.1074 35.1478
10420 4 9 82.0553 -27.1293 35.2876
10421 4 9 82.8914 -27.5987 35.1596
10422 4 9 83.2216 -27.3612 36.043
10423 4 9 82.5102 -27.1541 36.609
10424 4 9 82.7759 -28.1198 36.9008
10425 4 9 83.4882 -27.627 37.2581
10426 4 9 83.1507 -28.1894 37.9529
10427 4 9 83.6569 -28.7729 37.3942
10428 4 9 83.9245 -29.6144 37.6858
10429 4 9 83.2429 -29.7845 38.3638
10430 4 9 82.4133 -29.4528 38.1728
10431 4 9 81.6765 -29.2613 38.7576
10432 4 9 81.6665 -30.2449 38.7716
10433 4 9 82.1026 -30.9288 39.2967
10434 4 9 82.5228 -30.1111 39.5548
10435 4 9 82.4589 -30.4804 40.4389
10436 4 9 82.968 -31.2981 40.153
10437 4 9 83.0521 -31.9667 40.7664
10438 4 9 82.6594 -31.9775 41.6541
10439 4 9 82.9683 -32.4756 42.515
10440 4 9 82.9221 -31.8263 43.2702
10441 4 9 83.397 -31.2503 43.8474
10442 4 9 83.9854 -31.3277 44.5853
10443 4 9 83.3724 -31.0018 45.3238
10444 4 9 83.3621 -31.8246 45.7612
10445 4 9 82.5952 -32.3654 46.0306
10446 4 9 82.9975 -33.109 46.4435
10447 4 9 82.1095 -33.2951 46.2822
10448 4 9 82.3064 -33.8079 47.1146
10449 4 9 82.479 -33.3341 47.9607
10450 4 9 81.9796 -32.6121 48.3128
10451 4 9 81.6966 -31.6747 48.2022
10452 4 9 81.31 -30.9825 47.7145
10453 4 9 81.1372 -30.0681 47.356
10454 4 9 82.0345 -30.1762 47.6997
10455 4 9 82.6933 -29.958 47.0383
10456 4 9 81.9751 -29.4118 46.7804
10457 4 9 81.6619 -30.2851 46.4458
10458 4 9 82.0173 -29.8603 45.7034
10459 4 9 81.2831 -29.8289 45.1697
10460 4 9 82.073 -29.9693 44.5908
10461 4 9 81.2166 -30.2615 44.3135
10462 4 9 80.865 -30.0592 43.4027
10463 4 9 81.2701 -30.2749 42.6388
10464 4 9 80.4817 -29.8903 42.0004
10465 4 9 80.528 -29.3027 42.7151
10466 4 9 80.6346 -28.9057 41.8463
10467 4 9 81.0924 -29.5132 41.2311
10468 4 9 80.8183 -30.4864 41.1767
10469 4 9 81.7045 -30.6862 41.518
10470 4 9 82.7073 -30.5933 41.4672
10471 4 9 83.4594 -31.0595 41.1576
10472 4 9 83.6373 -30.1921 41.4442
10473 4 9 83.0649 -29.452 41.0612
10474 4 9 83.7487 -28.8121 41.2231
10475 4 9 83.3229 -28.4728 40.4136
10476 4 9 83.4686 -29.2816 39.9281
10477 4 9 83.693 -28.6937 39.2414
10478 4 9 84.6267 -28.7657 38.9274
10479 4 9 85.5509 -28.683 39.1809
10480 4 9 85.5241 -27.979 38.5214
10481 4 9 85.3429 -27.5828 37.6894
10482 4 9 86.0863 -28.0984 37.4346
10483 4 9 86.0196 -28.9954 37.8075
10484 4 9 85.2511 -29.3201 38.3668
10485 4 9 85.1182 -30.0249 39.0021
10486 4 9 85.9424 -30.3652 39.3134
10487 4 9 86.8494 -30.3108 39.7023
10488 4 9 87.065 -30.3367 40.6289
10489 4 9 87.0857 -30.5277 41.6507
10490 4 9 87.4327 -29.9396 42.3185
10491 4 9 88.3494 -30.194 42.4728
10492 4 9 88.2972 -29.7831 43.3281
10493 4 9 88.6333 -29.2877 44.0399
10494 4 9 88.2129 -28.4348 43.9875
10495 4 9 87.5172 -28.9847 43.6796
10496 4 9 87.4543 -29.6959 44.3402
10497 4 9 87.9715 -29.2388 44.9851
10498 4 9 88.3818 -28.355 45.0444
10499 4 9 88.8273 -28.9788 45.6244
10500 4 9 88.1905 -28.8201 46.3491
10501 4 9 87.9154 -28.6437 47.2876
10502 4 9 88.064 -29.637 47.294
10503 4 9 87.1651 -29.4169 47.0126
10504 4 9 86.722 -29.2541 47.9133
10505 4 9 86.8286 -29.9274 48.6411
10506 4 9 87.7066 -30.3222 48.4706
10507 4 9 88.2433 -29.6343 48.9433
10508 4 9 88.5795 -30.0679 49.7795
10509 4 9 88.917 -30.9482 49.9775
10510 4 9 88.1051 -31.0275 49.2724
10511 4 9 88.3127 -31.9166 49.7042
10512 4 9 88.7952 -32.3907 50.4554
10513 4 9 88.0402 -32.984 50.596
10514 4 9 87.9673 -32.1732 51.0844
10515 4 9 88.6118 -31.5015 50.8792
10516 4 9 89.1474 -30.8155 51.2029
10517 4 9 89.7253 -31.3689 51.7937
10518 4 9 90.2439 -31.4557 52.6051
10519 4 9 90.7062 -31.2675 51.7526
10520 4 9 90.8911 -32.0575 51.2124
10521 4 9 89.9358 -32.2884 51.174
10522 4 9 90.1516 -31.3979 50.8888
10523 4 9 90.6375 -30.627 50.6336
10524 4 9 91.5114 -31.0494 50.4597
10525 4 9 91.8513 -30.2671 50.0057
10526 4 9 92.4452 -30.1235 50.805
10527 4 9 92.8718 -30.5834 51.5107
10528 4 9 92.0831 -30.5944 52.0484
10529 4 9 92.6103 -29.9868 52.5949
10530 4 9 92.9914 -29.277 53.1371
10531 4 9 92.7847 -28.379 53.2527
10532 4 9 93.6693 -28.4566 52.7367
10533 4 9 94.2952 -29.1475 53.0064
10534 4 9 94.4788 -29.0643 52.0311
10535 4 9 95.3163 -29.2713 52.5777
10536 4 9 95.3754 -29.2259 53.525
10537 4 9 96.083 -29.9165 53.4443
10538 4 9 95.5558 -30.7244 53.5823
10539 4 9 94.8553 -30.1423 53.1996
10540 4 9 94.8549 -30.9166 52.6173
10541 4 9 95.295 -30.182 52.1711
10542 4 9 96.1884 -29.9599 51.9254
10543 4 9 96.0749 -30.1265 50.9523
10544 4 9 95.3098 -29.6084 51.2497
10545 4 9 95.9527 -28.7412 51.3426
10546 4 9 96.8165 -28.7725 51.7892
10547 4 9 96.3405 -28.6747 52.5216
10548 4 9 96.9583 -29.4335 52.5332
10549 4 9 97.1154 -30.3957 52.2087
10550 4 9 96.7883 -30.7095 51.3997
10551 4 9 96.7747 -30.5903 50.44
10552 4 9 96.2359 -30.6423 49.5757
10553 4 9 95.6907 -31.0159 48.8799
10554 4 9 94.7884 -31.4285 48.8241
10555 4 9 94.6081 -31.924 48.0469
10556 4 9 94.4659 -32.9203 48.251
10557 4 9 94.3873 -33.3891 47.3918
10558 4 9 94.168 -33.588 46.4221
10559 4 9 94.8858 -32.9762 46.5575
10560 4 9 95.5419 -32.4708 46.0611
10561 4 9 95.7912 -32.644 46.9904
10562 4 9 96.5962 -32.9674 47.3159
10563 4 9 96.9676 -32.1452 46.7807
10564 4 9 96.1829 -31.8167 47.1757
10565 4 9 96.0006 -30.9916 46.8066
10566 4 9 95.2808 -30.5169 47.1731
10567 4 9 95.3496 -31.2727 47.7609
10568 4 9 95.0253 -31.6925 46.9265
10569 4 9 94.9291 -31.0381 46.2058
10570 4 9 94.4081 -31.4939 45.5328
10571 4 9 94.0651 -30.7152 45.1964
10572 4 9 94.082 -30.1629 45.9677
10573 4 9 94.6339 -29.3704 46.097
10574 4 9 93.9045 -28.8249 46.0138
10575 4 9 93.6538 -29.0061 45.0971
10576 4 9 94.1399 -29.523 44.4263
10577 4 9 93.9007 -29.3093 43.4363
10578 4 9 93.25 -28.8761 42.8668
10579 4 9 92.5145 -28.8803 43.4154
10580 4 9 92.8616 -28.2401 44.1015
10581 4 9 92.773 -27.2855 44.2352
10582 4 9 92.0228 -27.1439 43.6035
10583 4 9 91.3912 -27.7902 43.756
10584 4 9 91.9466 -28.3456 44.2486
10585 4 9 92.2354 -29.272 44.3762
10586 4 9 91.9088 -29.996 43.865
10587 4 9 92.4801 -30.2522 44.6636
10588 4 9 91.8576 -29.8956 45.3103
10589 4 9 91.2918 -29.1692 45.0293
10590 4 9 90.9901 -28.4445 45.5574
10591 4 9 90.6238 -28.4181 46.4385
10592 4 9 90.2462 -28.6508 47.3349
10593 4 9 89.5747 -29.3775 47.3733
10594 4 9 89.2999 -30.0912 47.9433
10595 4 9 88.8982 -30.3727 47.1253
10596 4 9 88.6724 -31.0675 47.7607
10597 4 9 88.4288 -31.7869 48.297
10598 4 9 88.7842 -32.6812 48.3656
10599 4 9 87.9484 -33.044 48.1147
10600 4 9 88.4994 -33.0041 47.3222
10601 4 9 88.6726 -33.3558 46.5181
10602 4 9 88.9066 -32.9713 45.6736
10603 4 9 88.6627 -33.2814 44.8618
10604 4 9 89.2683 -32.9262 44.1782
10605 4 9 88.6712 -32.9708 43.4733
10606 4 9 88.3227 -33.8788 43.4689
10607 4 9 88.17 -33.8919 42.4694
10608 4 9 87.611 -33.2399 43.0057
10609 4 9 86.882 -33.8744 42.9448
10610 4 9 86.1117 -33.1827 43.0745
10611 4 9 85.735 -33.3235 42.0883
10612 4 9 86.0872 -33.6693 41.3087
10613 4 9 87.1751 -33.7127 41.3563
10614 4 9 87.4747 -34.5378 41.75
10615 4 9 88.2118 -34.9703 41.3719
10616 4 9 87.5765 -35.3505 40.674
10617 4 9 87.0565 -35.5116 41.4395
10618 4 9 86.9758 -35.5403 42.4077
10619 4 9 86.1528 -35.2275 41.9118
10620 4 9 86.0723 -36.1312 41.736
10621 4 9 85.1914 -36.5492 41.8257
10622 4 9 85.2568 -36.058 40.9127
10623 4 9 85.0227 -35.8206 39.9807
10624 4 9 84.8912 -35.0154 39.4833
10625 4 9 84.9232 -35.7088 38.8231
10626 4 9 84.0746 -35.361 39.0377
10627 4 9 83.327 -35.2358 38.3799
10628 4 9 83.7298 -34.4009 38.1255
10629 4 9 82.6846 -34.1507 38.2815
10630 4 9 82.4212 -33.3252 37.8615
10631 4 9 82.958 -32.515 37.787
10632 4 9 83.2985 -32.8993 38.5534
10633 4 9 84.0635 -33.3606 38.2262
10634 4 9 84.3865 -33.6301 39.1172
10635 4 9 84.9361 -33.6986 39.9315
10636 4 9 84.1482 -33.6223 40.4401
10637 4 9 83.7357 -33.1342 39.6353
10638 4 9 82.7942 -33.2622 40.0291
10639 4 9 82.0279 -32.9589 40.4144
10640 4 9 81.5253 -32.5217 39.7218
10641 4 9 82.2634 -32.7544 39.2015
10642 4 9 82.0205 -33.6073 39.504
10643 4 9 81.1191 -34.0362 39.3208
10644 4 9 81.4775 -34.3852 40.2292
10645 4 9 82.1387 -34.9618 39.8867
10646 4 9 82.4961 -34.6287 40.755
10647 4 9 81.6957 -34.9387 41.2183
10648 4 9 82.1899 -34.815 41.9921
10649 4 9 82.1689 -35.7633 42.1818
10650 4 9 82.557 -35.5277 41.3879
10651 4 9 82.6226 -36.4763 41.5198
10652 4 9 82.4837 -37.1907 40.8986
10653 4 9 81.7432 -37.6331 41.2685
10654 4 9 82.0994 -38.0098 42.0757
10655 4 9 82.7123 -38.3313 41.3823
10656 4 9 82.8976 -39.1949 41.7664
10657 4 9 82.2975 -38.9373 42.4116
10658 4 9 82.1864 -38.5167 43.3379
10659 4 9 82.276 -37.534 43.2577
10660 4 9 81.8118 -36.9582 42.7022
10661 4 9 82.3517 -36.3632 43.2172
10662 4 9 82.0216 -35.4345 43.1777
10663 4 9 82.675 -34.9702 43.6499
10664 4 9 83.2349 -35.7548 43.5907
10665 4 9 83.3509 -36.2456 44.3743
10666 4 9 84.0019 -36.9397 44.5926
10667 4 9 84.5243 -37.5708 44.0232
10668 4 9 84.6422 -36.9699 43.2619
10669 4 9 84.9826 -37.8122 42.9615
10670 4 9 85.676 -38.1556 43.5766
10671 4 9 86.4031 -37.6379 44.1109
10672 4 9 87.2624 -37.6612 43.6784
10673 4 9 87.6466 -38.5629 43.8423
10674 4 9 87.9413 -39.168 44.5765
10675 4 9 88.2579 -39.7656 43.8401
10676 4 9 89.0173 -39.4812 44.4359
10677 4 9 89.847 -39.2009 43.9535
10678 4 9 90.1814 -38.3751 44.3036
10679 4 9 90.2468 -37.5042 44.7938
10680 4 9 90.8004 -37.6534 43.9801
10681 4 9 90.7897 -37.0525 43.2696
10682 4 9 91.6252 -37.2303 42.8568
10683 4 9 91.8615 -37.8247 42.0998
10684 4 9 91.0124 -37.3857 41.7709
10685 4 9 90.6581 -36.8448 41.095
10686 4 9 90.9945 -36.7235 40.2107
10687 4 9 91.7656 -37.1762 40.5054
10688 4 9 92.585 -37.256 40.9585
10689 4 9 93.1065 -38.0532 41.06
10690 4 9 93.2281 -38.3363 41.962
10691 4 9 93.478 -39.1153 41.3668
10692 4 9 94.1737 -39.4987 40.7501
10693 4 9 94.6726 -39.0028 40.1244
10694 4 9 93.9215 -38.383 40.1317
10695 4 9 94.2013 -37.5514 40.5144
10696 4 9 94.0215 -37.5737 41.3856
10697 4 9 94.4203 -38.4256 41.2952
10698 4 9 95.3442 -38.6591 41.1076
10699 4 9 95.7258 -38.2901 41.8636
10700 4 9 95.2322 -38.4287 42.6395
10701 4 9 94.8788 -37.6677 43.0167
10702 4 9 95.4597 -37.6479 43.7001
10703 4 9 95.2524 -38.1161 44.5151
10704 4 9 95.6641 -38.9744 44.1816
10705 4 9 96.2706 -39.7263 44.3932
10706 4 9 95.3148 -39.9631 44.3764
10707 4 9 95.2134 -39.8492 45.3737
10708 4 9 96.1999 -39.9023 45.3845
10709 4 9 96.7895 -40.3417 44.8928
10710 4 9 97.4218 -41.0518 45.0105
10711 4 9 97.7599 -40.2297 45.3473
10712 4 9 97.0835 -40.2275 46.0057
10713 4 9 97.2995 -39.3384 46.2025
10714 4 9 97.8785 -38.5913 46.2316
10715 4 9 98.0883 -38.356 45.3196
10716 4 9 98.9152 -37.9516 45.0418
10717 4 9 98.5145 -37.3407 45.6897
10718 4 9 98.7774 -36.6439 45.1054
10719 4 9 98.7474 -36.5962 44.0867
10720 4 9 97.7491 -36.5433 44.0182
10721 4 9 97.0357 -37.0334 43.6253
10722 4 9 96.9426 -36.9463 42.6765
10723 4 9 96.2088 -37.0121 42.0868
10724 4 9 95.6506 -36.8073 42.7909
10725 4 9 94.8599 -36.6522 43.3087
10726 4 9 94.3532 -36.4364 42.5259
10727 4 9 94.5978 -35.5615 42.7468
10728 4 9 94.9108 -34.632 42.8115
10729 4 9 94.4496 -34.3927 41.9802
10730 4 9 94.1441 -35.2517 41.6729
10731 4 9 93.3471 -35.8837 41.6057
10732 4 9 92.8566 -36.6544 41.6496
10733 4 9 93.4253 -37.1803 42.2381
10734 4 9 92.7734 -37.0846 42.9207
10735 4 9 92.6052 -36.1254 42.7208
10736 4 9 91.9127 -35.352 42.8452
10737 4 9 91.8975 -35.9867 43.5579
10738 4 9 91.5938 -36.8012 44.021
10739 4 9 91.9983 -36.566 44.864
10740 4 9 91.4275 -36.9911 45.4667
10741 4 9 90.6708 -36.6739 44.9795
10742 4 9 89.9891 -36.215 45.4758
10743 4 9 89.3303 -36.5796 44.8122
10744 4 9 88.5714 -37.2063 44.9393
10745 4 9 88.4918 -36.8754 45.8118
10746 4 9 89.117 -36.1911 46.0678
10747 4 9 89.1794 -35.6117 45.2951
10748 4 9 88.1834 -35.6247 45.4434
10749 4 9 87.6122 -34.9372 45.5101
10750 4 9 86.6886 -34.8259 45.4179
10751 4 9 86.0471 -34.6339 46.1766
10752 4 9 85.3424 -34.1429 46.7014
10753 4 9 84.4743 -34.676 46.6562
10754 4 9 83.9896 -35.4186 46.9616
10755 4 9 83.5078 -35.0443 47.6612
10756 4 9 82.532 -35.1933 47.604
10757 4 9 82.2337 -34.3776 47.9808
10758 4 9 81.5485 -33.6916 48.2918
10759 4 9 80.878 -33.6172 49.0177
10760 4 9 80.0733 -34.0521 48.752
10761 4 9 80.1138 -34.8723 48.2355
10762 4 9 80.3968 -34.2876 47.5489
10763 4 9 81.1238 -33.7481 47.2668
10764 4 9 81.5635 -34.2542 46.6119
10765 4 9 82.3037 -34.8169 46.6222
10766 4 9 82.4337 -35.7458 46.4827
10767 4 9 82.8803 -36.5613 46.1086
10768 4 9 83.6647 -36.3732 45.4743
10769 4 9 83.1483 -37.086 45.0536
10770 4 9 83.511 -37.8115 44.5061
10771 4 9 83.1115 -38.4617 43.9476
10772 4 9 83.6528 -39.1082 44.4906
10773 4 9 84.3967 -38.8786 43.9654
10774 4 9 84.3824 -39.7969 44.0347
10775 4 9 83.789 -39.8311 43.3507
10776 4 9 83.9541 -39.9294 42.4178
10777 4 9 83.8904 -38.9593 42.587
10778 4 9 83.1716 -38.3248 42.6677
10779 4 9 83.823 -37.5911 42.5178
10780 4 9 83.0326 -37.1308 42.6323
10781 4 9 83.2918 -36.7178 43.4583
10782 4 9 82.7991 -37.1887 44.1502
10783 4 9 81.8795 -37.0121 44.3737
10784 4 9 81.433 -36.8259 45.25
10785 4 9 81.0367 -37.5719 44.7608
10786 4 9 81.0249 -37.9747 45.6262
10787 4 9 81.4423 -38.5214 44.9551
10788 4 9 81.9861 -39.3405 45.2
10789 4 9 82.7852 -39.8443 45.376
10790 4 9 82.7449 -40.8051 45.6199
10791 4 9 83.0991 -41.6785 45.3801
10792 4 9 83.4692 -41.6652 46.2538
10793 4 9 83.6267 -42.6086 46.3007
10794 4 9 84.4923 -42.1993 46.4223
10795 4 9 84.9751 -43.041 46.3461
10796 4 9 85.4935 -43.1664 47.1956
10797 4 9 86.0315 -43.8535 47.5807
10798 4 9 86.9358 -43.628 47.689
10799 4 9 87.5804 -43.5787 46.9353
10800 4 9 88.4275 -43.6235 46.6507
10801 4 9 89.3202 -43.8224 46.3226
10802 4 9 88.7427 -44.0862 45.5639
10803 4 9 88.9465 -43.8465 44.6961
10804 4 9 88.2425 -43.34 44.4956
10805 4 9 87.4697 -43.1033 43.9959
10806 4 9 87.2064 -43.0063 44.9245
10807 4 9 86.8118 -43.7669 44.5464
10808 4 9 85.9465 -43.5806 44.9933
10809 4 9 86.1554 -42.7389 44.4966
10810 4 9 86.6268 -42.5624 43.6724
10811 4 9 86.9481 -41.6996 43.9287
10812 4 9 87.073 -41.1785 44.7122
10813 4 9 87.6309 -41.9561 44.7464
10814 4 9 87.9811 -42.2406 43.889
10815 4 9 88.5653 -42.2989 44.6557
10816 4 9 88.099 -42.4774 45.498
10817 4 9 87.5863 -41.7785 45.9484
10818 4 9 88.2146 -42.1741 46.6073
10819 4 9 88.7689 -41.331 46.6785
10820 4 9 88.3634 -40.5396 46.2661
10821 4 9 88.226 -39.6362 45.9759
10822 4 9 88.6879 -39.384 46.7666
10823 4 9 89.2454 -39.5461 47.507
10824 4 9 88.6703 -39.9536 48.2637
10825 4 9 88.094 -40.3709 48.8372
10826 4 9 88.2021 -41.2791 48.5887
10827 4 9 88.9489 -41.8284 48.0095
10828 4 9 89.2023 -40.9277 48.0141
10829 4 9 89.1462 -40.7234 48.9382
10830 4 9 89.6105 -40.0484 48.3565
10831 4 9 90.1811 -40.767 47.9529
10832 4 9 90.278 -40.9064 48.9153
10833 4 9 89.9919 -40.6205 49.8491
10834 4 9 89.9832 -41.5432 50.1109
10835 4 9 89.5193 -41.8891 49.3017
10836 4 9 88.8926 -41.3198 49.8393
10837 4 9 87.9534 -41.4332 49.909
10838 4 9 88.0103 -41.9875 50.653
10839 4 9 88.7981 -42.3132 51.162
10840 4 9 89.3125 -42.9979 51.7428
10841 4 9 88.6445 -43.6609 51.9883
10842 4 9 89.1736 -43.5783 52.7649
10843 4 9 89.1923 -44.5865 52.8773
10844 4 9 89.2939 -44.9209 52.0176
10845 4 9 88.5782 -45.4254 51.6655
10846 4 9 88.7274 -46.0473 52.4101
10847 4 9 87.9383 -45.6229 52.4401
10848 4 9 87.9012 -46.264 51.6209
10849 4 9 86.9389 -46.4996 51.4564
10850 4 9 87.0513 -46.142 52.2637
10851 4 9 86.3384 -46.0286 52.8644
10852 4 9 86.134 -45.1602 53.09
10853 4 9 85.6504 -44.3301 52.9194
10854 4 9 86.1556 -43.6107 52.6404
10855 4 9 86.9679 -43.0078 52.5354
10856 4 9 86.9498 -42.7772 51.6674
10857 4 9 86.5997 -42.9575 50.7468
10858 4 9 86.4073 -43.3826 49.9004
10859 4 9 86.0033 -44.2597 50.0203
10860 4 9 85.2187 -44.7673 49.8086
10861 4 9 84.3861 -45.0806 49.4744
10862 4 9 83.6661 -44.4744 49.779
10863 4 9 83.4476 -43.4777 49.4236
10864 4 9 83.7547 -43.2886 50.2892
10865 4 9 82.8065 -43.0801 50.218
10866 4 9 81.9314 -42.8725 49.9417
10867 4 9 82.4105 -43.1841 49.2172
10868 4 9 81.7417 -43.4506 48.6656
10869 4 9 82.3334 -44.0101 48.1984
10870 4 9 81.5382 -44.4819 48.5647
10871 4 9 81.2032 -43.957 47.8242
10872 4 9 81.2353 -44.6427 47.2353
10873 4 9 82.068 -44.3265 46.9624
10874 4 9 82.1745 -44.9177 46.2547
10875 4 9 82.6498 -44.1071 46.0196
10876 4 9 82.3521 -44.5111 45.1269
10877 4 9 83.2063 -44.8449 45.1693
10878 4 9 83.6432 -45.1595 44.36
10879 4 9 82.8283 -44.9943 43.8998
10880 4 9 83.3148 -44.1507 43.8337
10881 4 9 83.5801 -43.2673 44.0383
10882 4 9 83.9194 -43.5027 43.2007
10883 4 9 84.4478 -44.2388 42.8549
10884 4 9 84.684 -45.0665 42.4385
10885 4 9 84.9671 -44.8717 43.3442
10886 4 9 85.7602 -44.7996 42.7012
10887 4 9 86.543 -44.6178 43.2321
10888 4 9 86.6149 -44.646 42.225
10889 4 9 86.9772 -45.3237 41.6151
10890 4 9 86.1848 -45.6747 41.1838
10891 4 9 85.4545 -45.8344 40.5533
10892 4 9 85.6522 -45.4331 39.6737
10893 4 9 86.0281 -45.2287 38.8343
10894 4 9 85.4985 -44.5009 39.2051
10895 4 9 86.0315 -43.7129 39.148
10896 4 9 85.8784 -43.6256 38.1503
10897 4 9 86.8305 -43.6871 38.087
10898 4 9 86.5694 -43.0568 37.4188
10899 4 9 87.3022 -42.8215 38.0268
10900 4 9 86.9819 -42.0442 37.6781
10901 4 9 87.2656 -41.2403 37.2538
10902 4 9 86.6858 -41.2605 36.3688
10903 4 9 87.5405 -41.6748 36.3092
10904 4 9 88.4947 -41.545 36.5469
10905 4 9 88.1939 -40.8564 35.9261
10906 4 9 87.8115 -40.1602 36.4125
10907 4 9 88.5562 -40.4327 36.8981
10908 4 9 89.0026 -39.6257 37.0612
10909 4 9 89.464 -40.2347 36.5084
10910 4 9 89.9532 -40.7241 37.2375
10911 4 9 89.2422 -40.306 37.7775
10912 4 9 89.8007 -40.9042 38.2564
10913 4 9 90.7611 -40.5505 38.1409
10914 4 9 91.2755 -40.3034 37.3472
10915 4 9 91.1977 -39.3917 37.5574
10916 4 9 91.4298 -39.1108 36.6237
10917 4 9 90.7197 -38.5892 36.9866
10918 4 9 91.6048 -38.2984 37.251
10919 4 9 92.0351 -37.5135 37.8171
10920 4 9 92.2226 -36.5858 37.373
10921 4 9 92.1099 -36.9155 36.5271
10922 4 9 91.2403 -37.2213 36.4921
10923 4 9 91.626 -37.9907 36.2502
10924 4 9 92.5145 -38.1426 36.5611
10925 4 9 93.3183 -37.693 36.1588
10926 4 9 93.9955 -37.3322 36.7276
10927 4 9 94.6322 -37.3523 36.0013
10928 4 9 95.3329 -38.0602 36.0751
10929 4 9 94.4013 -38.4238 36.1638
10930 4 9 94.1446 -39.1404 36.7345
10931 4 9 93.8694 -39.4542 37.5956
10932 4 9 94.5695 -39.6219 38.2475
10933 4 9 94.8004 -40.0588 39.0603
10934 4 9 94.0388 -39.8842 39.5626
10935 4 9 93.0824 -39.918 39.1746
10936 4 9 92.897 -39.9716 38.206
10937 4 9 92.2149 -39.6241 37.7115
10938 4 9 92.8237 -38.9318 38.0331
10939 4 9 92.5389 -39.1164 38.9661
10940 4 9 91.9209 -38.7752 38.2992
10941 4 9 91.1129 -38.7031 38.8918
10942 4 9 91.3511 -39.4815 39.3552
10943 4 9 91.5405 -40.3502 38.9987
10944 4 9 91.9164 -41.2104 39.1072
10945 4 9 92.6665 -41.0187 38.4505
10946 4 9 92.8559 -40.9272 37.5046
10947 4 9 93.0806 -41.4537 36.7342
10948 4 9 93.737 -42.0272 36.4439
10949 4 9 94.2086 -42.7136 35.9487
10950 4 9 94.4088 -41.9194 35.489
10951 4 9 94.4563 -42.2153 34.4965
10952 4 9 94.1119 -41.3294 34.2556
10953 4 9 93.3674 -40.8496 33.9381
10954 4 9 93.8814 -40.2318 34.4298
10955 4 9 94.6731 -40.5536 34.7819
10956 4 9 94.9727 -40.6447 35.6775
10957 4 9 95.6878 -40.5714 34.9953
10958 4 9 96.5527 -40.8467 35.3758
10959 4 9 96.4763 -41.7345 34.9655
10960 4 9 96.7984 -41.6383 34.1034
10961 4 9 96.828 -40.6815 34.3541
10962 4 9 97.7483 -40.8673 34.5236
10963 4 9 97.5171 -41.6691 35.0723
10964 4 9 97.1881 -42.3888 35.6108
10965 4 9 97.3389 -42.334 36.5501
10966 4 9 97.3513 -41.6458 37.1743
10967 4 9 96.7421 -41.3779 36.499
10968 4 9 95.9215 -41.7154 36.8883
10969 4 9 95.1546 -42.0252 36.2925
10970 4 9 95.9419 -42.3725 35.8512
10971 4 9 95.1632 -42.9394 35.4943
10972 4 9 95.1902 -43.0233 34.5193
10973 4 9 94.3844 -43.2578 33.8821
10974 4 9 94.5958 -43.9721 34.5142
10975 4 9 95.2449 -44.0725 33.7826
10976 4 9 95.7843 -43.6125 33.1418
10977 4 9 96.1585 -42.7457 32.8344
10978 4 9 96.7821 -42.1217 32.4846
10979 4 9 96.0202 -41.541 32.6231
10980 4 9 95.7475 -40.5753 32.3234
10981 4 9 95.6768 -39.7052 31.8734
10982 4 9 94.8131 -39.8207 32.2419
10983 4 9 94.331 -39.0718 32.6027
10984 4 9 94.1513 -39.6925 33.3252
10985 4 9 93.2925 -39.5116 33.5367
10986 4 9 92.7642 -38.9955 34.0758
10987 4 9 93.3759 -38.2905 33.8358
10988 4 9 94.1743 -38.1273 33.2688
10989 4 9 93.4329 -38.4161 32.8077
10990 4 9 92.9077 -37.5586 32.9338
10991 4 9 92.9313 -37.369 33.8749
10992 4 9 92.0519 -37.0441 33.5585
10993 4 9 91.737 -37.6151 34.2291
10994 4 9 91.0318 -38.271 34.3961
10995 4 9 90.1124 -38.2063 34.2465
10996 4 9 89.3616 -37.9841 34.7428
10997 4 9 90.0542 -38.6444 35.0685
10998 4 9 90.5282 -37.8658 35.4253
10999 4 9 90.7972 -38.8231 35.7735
11000 4 9 91.767 -38.7822 35.482
11001 4 9 91.5938 -39.7021 35.5274
11002 4 9 92.2367 -40.4289 35.8289
11003 4 9 92.7305 -39.6623 35.5231
11004 4 9 93.4161 -39.8519 36.162
11005 4 9 94.0878 -40.4357 35.9645
11006 4 9 94.5278 -39.6327 35.5776
11007 4 9 95.2695 -39.1499 35.8345
11008 4 9 96.1423 -38.9664 35.5586
11009 4 9 96.8008 -39.1098 36.3044
11010 4 9 97.3818 -38.3437 36.488
11011 4 9 97.6831 -39.1333 36.0042
11012 4 9 98.473 -38.6613 36.33
11013 4 9 98.3522 -38.3141 35.43
11014 4 9 99.2318 -37.9403 35.6506
11015 4 9 99.3755 -38.8389 35.896
11016 4 9 100.247 -38.4023 35.7659
11017 4 9 100.208 -37.7786 35.0331
11018 4 9 100.69 -37.2041 35.6423
11019 4 9 100.606 -36.3885 36.0855
11020 4 9 101.274 -36.64 36.6815
11021 4 9 101.593 -37.0587 37.5361
11022 4 9 102.408 -36.6142 37.1741
11023 4 9 103.003 -36.7839 37.8982
11024 4 9 103.824 -36.4098 37.5638
11025 4 9 104.234 -36.5556 36.6754
11026 4 9 103.677 -37.346 36.6754
11027 4 9 103.343 -38.1429 37.1164
11028 4 9 102.437 -37.8662 37.0731
11029 4 9 101.832 -38.507 36.6676
11030 4 9 101.396 -39.1256 36.0273
11031 4 9 100.957 -39.3532 36.8283
11032 4 9 100.374 -39.7712 37.4738
11033 4 9 99.7071 -40.4461 37.8567
11034 4 9 99.578 -40.4 38.7885
11035 4 9 99.5599 -40.1354 39.6582
11036 4 9 99.8246 -39.3672 40.3139
11037 4 9 99.6586 -38.5432 39.8524
11038 4 9 99.1532 -38.5749 39.0237
11039 4 9 98.3708 -38.3023 38.5486
11040 4 9 98.409 -39.0791 38.09
11041 4 9 98.2919 -39.4666 38.9993
11042 4 9 97.3595 -39.3077 38.5745
11043 4 9 97.2115 -38.6424 37.8817
11044 4 9 96.5165 -38.6979 37.1931
11045 4 9 96.0958 -37.7933 37.4036
11046 4 9 96.9237 -37.5386 37.1355
11047 4 9 97.7115 -37.3161 36.6584
11048 4 9 98.4266 -36.7757 36.7886
11049 4 9 98.9281 -35.9383 36.6161
11050 4 9 99.6816 -36.1715 37.0562
11051 4 9 99.3052 -36.365 37.8804
11052 4 9 100.049 -36.93 38.2086
11053 4 9 100.084 -37.9163 37.9323
11054 4 9 100.591 -37.7065 38.752
11055 4 9 100.107 -38.5813 38.7316
11056 4 9 99.7214 -39.457 38.475
11057 4 9 100.639 -39.5321 38.7091
11058 4 9 101.374 -38.8787 38.7013
11059 4 9 101.505 -38.1647 39.3569
11060 4 9 102.237 -38.578 39.8207
11061 4 9 102.575 -38.5886 38.9492
11062 4 9 102.888 -39.4383 38.7461
11063 4 9 103.449 -38.968 38.1261
11064 4 9 104.107 -38.402 38.615
11065 4 9 104.569 -39.2026 38.9925
11066 4 9 105.352 -38.7258 39.432
11067 4 9 106.228 -39.1004 39.5321
11068 4 9 107.026 -39.1968 38.9818
11069 4 9 106.953 -38.7822 38.1248
11070 4 9 105.999 -38.3985 38.0288
11071 4 9 106.44 -38.562 37.1695
11072 4 9 106.71 -39.2979 36.7149
11073 4 9 107.365 -39.7592 37.2715
11074 4 9 107.396 -40.6198 36.8066
11075 4 9 108.171 -40.7997 37.342
11076 4 9 108.956 -41.371 37.2682
11077 4 9 109.64 -42.0745 37.168
11078 4 9 110.441 -41.7073 36.8844
11079 4 9 110.761 -40.7991 37.0832
11080 4 9 110.284 -40.529 37.8865
11081 4 9 110.551 -41.1438 38.5667
11082 4 9 111.374 -41.0954 39.0631
11083 4 9 110.77 -40.7858 39.7062
11084 4 9 110.35 -40.3159 40.4241
11085 4 9 109.899 -40.7575 41.2348
11086 4 9 109.319 -40.3261 41.9683
11087 4 9 109.095 -39.6884 41.2566
11088 4 9 109.335 -40.117 40.3923
11089 4 9 108.544 -40.5491 40.6542
11090 4 9 108.965 -41.454 40.5092
11091 4 9 109.672 -42.0991 40.5931
11092 4 9 110.252 -41.8101 41.217
11093 4 9 110.19 -41.5536 42.1657
11094 4 9 111.14 -41.3345 41.8348
11095 4 9 111.661 -40.5106 42.0832
11096 4 9 112.452 -40.6764 41.5727
11097 4 9 111.819 -40.355 40.9391
11098 4 9 111.57 -41.0223 40.2591
11099 4 9 111.866 -41.9047 40.4394
11100 4 9 112.626 -41.8939 40.9915
11101 4 9 112.62 -42.7024 40.4671
11102 4 9 113.154 -43.3966 40.1252
11103 4 9 113.848 -43.4566 39.3677
11104 4 9 114.289 -42.784 38.8941
11105 4 9 114.058 -41.9949 39.4577
11106 4 9 114.601 -42.5513 40.1088
11107 4 9 115.214 -41.8402 40.3019
11108 4 9 115.4 -42.3773 39.5242
11109 4 9 115.812 -41.5282 39.2862
11110 4 9 116.227 -41.1417 40.0686
11111 4 9 115.376 -40.7089 40.2466
11112 4 9 115.331 -40.1815 41.0893
11113 4 9 114.419 -39.9372 41.0487
11114 4 9 113.495 -40.1515 41.4624
11115 4 9 112.913 -39.4758 41.7534
11116 4 9 113.127 -39.919 42.5883
11117 4 9 113.218 -38.9149 42.6483
11118 4 9 112.34 -38.8472 42.9586
11119 4 9 112.419 -39.185 43.8216
11120 4 9 113.12 -38.4796 43.9262
11121 4 9 113.408 -38.4221 44.8777
11122 4 9 114.257 -37.9108 45.0128
11123 4 9 114.292 -36.9797 45.2251
11124 4 9 114.959 -36.8881 45.9385
11125 4 9 114.316 -36.1232 45.9729
11126 4 9 113.451 -35.8527 45.971
11127 4 9 112.841 -36.5342 46.3591
11128 4 9 112.533 -35.9448 45.6116
11129 4 9 112.404 -35.1823 45.0506
11130 4 9 113.079 -34.4216 44.9934
11131 4 9 113.678 -35.0291 44.5354
11132 4 9 113.69 -34.5333 43.7046
11133 4 9 113.664 -33.6038 43.6356
11134 4 9 112.798 -33.2231 43.9152
11135 4 9 112.248 -33.9215 43.6653
11136 4 9 111.563 -33.3734 44.0354
11137 4 9 110.926 -32.9664 44.6663
11138 4 9 111.287 -32.2624 43.9641
11139 4 9 111.587 -32.7865 43.1974
11140 4 9 111.54 -32.9779 42.2645
11141 4 9 111.068 -32.3827 41.6047
11142 4 9 111.929 -32.1753 41.8243
11143 4 9 112.389 -31.4372 41.4031
11144 4 9 112.77 -31.5325 40.5155
11145 4 9 113.192 -32.3115 40.2656
11146 4 9 114.01 -32.2459 40.7822
11147 4 9 114.108 -31.4495 41.3074
11148 4 9 113.453 -31.25 42.0146
11149 4 9 113.225 -30.8079 41.1932
11150 4 9 113.044 -30.4998 40.3244
11151 4 9 112.135 -30.602 40.4721
11152 4 9 111.902 -30.3527 39.6079
11153 4 9 111.894 -29.5741 39.1398
11154 4 9 111.995 -29.9107 38.2521
11155 4 9 111.869 -30.3604 37.3966
11156 4 9 112.263 -31.2313 37.2912
11157 4 9 113.212 -30.9191 37.4113
11158 4 9 113.019 -31.1397 38.3235
11159 4 9 113.135 -30.2072 38.598
11160 4 9 113.929 -29.8126 38.2554
11161 4 9 114.614 -30.4141 37.889
11162 4 9 114.634 -30.7049 38.7875
11163 4 9 114.809 -31.5959 39.164
11164 4 9 115.559 -31.7048 38.5624
11165 4 9 115.72 -31.329 37.7461
11166 4 9 116.248 -30.5769 37.5338
11167 4 9 115.855 -29.997 36.7908
11168 4 9 116.247 -29.1026 36.7024
11169 4 9 116.097 -28.8891 35.813
11170 4 9 115.38 -29.1027 36.469
11171 4 9 115.74 -28.5504 37.179
11172 4 9 116.535 -28.0555 37.0409
11173 4 9 117.396 -27.8404 37.3665
11174 4 9 117.249 -28.5588 38.0259
11175 4 9 117.691 -28.1588 38.8114
11176 4 9 117.739 -29.0737 39.1586
11177 4 9 117.709 -29.7339 38.2938
11178 4 9 117.265 -30.6481 38.3429
11179 4 9 116.707 -29.8508 38.4033
11180 4 9 116.199 -29.0784 38.4901
11181 4 9 115.615 -29.8531 38.3548
11182 4 9 115.103 -29.0219 38.0521
11183 4 9 114.254 -28.7837 38.3698
11184 4 9 114.222 -28.1837 37.6555
11185 4 9 113.97 -27.3943 38.2107
11186 4 9 113.365 -26.9754 38.8076
11187 4 9 113.499 -26.1086 39.2788
11188 4 9 114.428 -26.2314 39.1771
11189 4 9 114.959 -25.384 38.9626
11190 4 9 115.138 -24.6523 38.4727
11191 4 9 115.059 -23.7702 38.838
11192 4 9 115.051 -23.067 38.2165
11193 4 9 114.446 -22.7326 38.9056
11194 4 9 113.859 -22.3391 38.2218
11195 4 9 113.942 -21.9095 37.3728
11196 4 9 113.449 -22.614 37.0403
11197 4 9 112.521 -22.6596 37.0224
11198 4 9 112.633 -23.54 37.3924
11199 4 9 112.913 -23.9502 36.556
11200 4 9 112.17 -23.3525 36.4298
11201 4 9 112.281 -22.8328 35.6189
11202 4 9 112.921 -23.438 35.3424
11203 4 9 112.93 -23.1901 34.4658
11204 4 9 113.382 -22.3607 34.4354
11205 4 9 112.894 -21.4915 34.7748
11206 4 9 112.939 -21.7015 35.6855
11207 4 9 112.678 -21.1476 36.4359
11208 4 9 112.217 -21.5079 37.2846
11209 4 9 112.243 -20.596 37.7265
11210 4 9 113.097 -20.7008 37.3297
11211 4 9 114.081 -20.7538 37.3612
11212 4 9 113.993 -21.1197 36.4311
11213 4 9 114.895 -21.2268 36.7005
11214 4 9 115.097 -22.1272 36.3794
11215 4 9 114.901 -22.0834 35.4286
11216 4 9 114.883 -21.2931 34.7994
11217 4 9 114.316 -21.1766 33.9912
11218 4 9 115.245 -20.9051 33.9251
11219 4 9 115.676 -21.767 33.985
11220 4 9 115.773 -22.5188 34.552
11221 4 9 116.492 -23.1327 34.3999
11222 4 9 116.735 -22.1503 34.252
11223 4 9 117.402 -21.5943 34.643
11224 4 9 117.605 -20.6914 34.8761
11225 4 9 118.236 -20.0618 34.4714
11226 4 9 118.514 -20.961 34.4235
11227 4 9 119.01 -21.442 35.0609
11228 4 9 119.669 -21.206 34.4245
11229 4 9 119.146 -21.6434 33.7352
11230 4 9 119.524 -21.302 32.9509
11231 4 9 119.715 -22.1808 32.6477
11232 4 9 118.751 -22.2363 32.6799
11233 4 9 118.714 -22.5356 31.7252
11234 4 9 118.653 -22.643 30.7597
11235 4 9 119.394 -22.2897 30.2442
11236 4 9 120.203 -22.1942 29.6658
11237 4 9 120.087 -21.3869 29.1193
11238 4 9 120.75 -20.9017 29.637
11239 4 9 121.632 -20.5574 29.8719
11240 4 9 122.004 -20.7987 29.0218
11241 4 9 122.518 -21.5769 29.2035
11242 4 9 121.786 -22.0248 29.726
11243 4 9 120.961 -21.9792 29.2168
11244 4 9 120.368 -22.5152 28.7478
11245 4 9 120.618 -22.5091 27.8069
11246 4 9 119.869 -21.9245 27.9253
11247 4 9 120.231 -21.8406 27.0571
11248 4 9 120.216 -21.0454 27.5884
11249 4 9 119.517 -20.9727 28.2628
11250 4 9 118.681 -20.5599 28.2346
11251 4 9 117.781 -20.6584 27.8816
11252 4 9 117.587 -19.8033 28.3053
11253 4 9 117.231 -18.9329 28.5866
11254 4 9 116.588 -19.4061 29.1427
11255 4 9 117.316 -19.8669 29.6052
11256 4 9 118.014 -20.3036 29.1386
11257 4 9 118.511 -19.4568 28.7611
11258 4 9 118.17 -18.6042 28.3344
11259 4 9 119.077 -18.7872 28.1401
11260 4 9 119.623 -18.338 28.7884
11261 4 9 119.012 -17.7269 28.519
11262 4 9 119.087 -17.5204 29.4173
11263 4 9 118.716 -16.8481 30.016
11264 4 9 118.527 -16.8209 30.9665
11265 4 9 119.081 -17.3081 31.6204
11266 4 9 119.763 -16.6193 31.8087
11267 4 9 119.528 -16.9427 32.6846
11268 4 9 120.129 -17.082 33.5657
11269 4 9 119.928 -17.3476 34.4349
11270 4 9 120.028 -16.4262 34.4118
11271 4 9 120.941 -16.495 34.7075
11272 4 9 121.161 -16.4977 35.677
11273 4 9 121.962 -16.0237 35.9022
11274 4 9 121.666 -15.106 36.0763
11275 4 9 121.278 -14.2951 35.9189
11276 4 9 122.086 -13.7059 35.8531
11277 4 9 122.682 -13.1854 36.3677
11278 4 9 123.634 -13.2278 36.475
11279 4 9 124.032 -12.4681 36.7049
11280 4 9 124.825 -12.4643 36.1895
11281 4 9 124.747 -12.4539 35.2555
11282 4 9 124.927 -11.5392 35.5168
11283 4 9 125.189 -11.3076 36.4214
11284 4 9 124.642 -10.5463 36.5249
11285 4 9 125.347 -10.3359 35.9201
11286 4 9 125.084 -9.39985 36.0611
11287 4 9 125.244 -8.53046 36.4148
11288 4 9 126.179 -8.38882 36.1517
11289 4 9 126.348 -8.72626 36.9827
11290 4 9 126.646 -8.17199 37.7519
11291 4 9 125.704 -7.98127 37.8493
11292 4 9 125.057 -7.31277 37.9088
11293 4 9 125.856 -6.85139 38.2085
11294 4 9 126.188 -6.28566 37.5038
11295 4 9 125.849 -5.57864 36.978
11296 4 9 125.318 -4.99131 37.4559
11297 4 9 124.811 -5.54766 36.8805
11298 4 9 124.964 -5.94993 37.7482
11299 4 9 124.287 -5.40817 38.2303
11300 4 9 123.696 -4.67543 38.144
11301 4 9 122.994 -5.30217 37.8267
11302 4 9 122.188 -5.78411 37.8552
11303 4 9 121.323 -5.88192 37.4547
11304 4 9 121.036 -5.27716 38.1997
11305 4 9 121.113 -6.13292 38.6811
11306 4 9 121.686 -5.43539 38.998
11307 4 9 122.326 -4.93903 38.4794
11308 4 9 123.016 -5.54207 38.8237
11309 4 9 123.898 -5.46072 39.1969
11310 4 9 123.361 -5.32462 40.0597
11311 4 9 123.167 -4.3617 39.7411
11312 4 9 122.29 -4.02823 39.9865
11313 4 9 122.261 -4.93982 39.6835
11314 4 9 122.312 -5.20309 40.6318
11315 4 9 122.681 -5.5919 41.5309
11316 4 9 123.531 -5.02347 41.5509
11317 4 9 124.29 -4.57683 41.9021
11318 4 9 125.153 -4.31148 41.3833
11319 4 9 124.717 -4.67329 40.6064
11320 4 9 124.814 -5.44273 40.0462
11321 4 9 125.474 -4.77304 39.6684
11322 4 9 125.906 -4.68513 40.4891
11323 4 9 125.375 -5.41066 40.9559
11324 4 9 126.116 -4.9585 41.3921
11325 4 9 126.857 -5.51448 41.1796
11326 4 9 127.282 -5.75728 41.9946
11327 4 9 126.912 -4.86962 41.9717
11328 4 9 126.537 -5.32282 42.7177
11329 4 9 126.223 -5.91532 42.0178
11330 4 9 126.571 -6.82095 41.7836
11331 4 9 127.428 -7.22838 41.5059
11332 4 9 127.92 -6.86099 42.2667
11333 4 9 127.129 -6.9416 42.772
11334 4 9 126.235 -6.49847 42.9434
11335 4 9 125.548 -6.65204 42.2994
11336 4 9 125.698 -7.55786 42.5639
11337 4 9 125.636 -7.25952 43.4624
11338 4 9 126.6 -7.45846 43.5284
11339 4 9 126.493 -7.75205 44.4169
11340 4 9 126.647 -8.4541 43.7936
11341 4 9 127.122 -8.75351 44.5945
11342 4 9 127.158 -8.2223 45.3599
11343 4 9 126.14 -8.16497 45.3466
11344 4 9 126.142 -9.09173 45.6511
11345 4 9 125.327 -9.17591 46.0701
11346 4 9 124.542 -9.54474 45.6433
11347 4 9 124.123 -8.71993 45.8495
11348 4 9 124.584 -8.19326 45.0992
11349 4 9 123.686 -7.62536 45.0937
11350 4 9 124.013 -8.03399 44.1807
11351 4 9 123.095 -8.35114 44.2036
11352 4 9 123.452 -8.99422 44.7543
11353 4 9 123.528 -9.15019 43.7912
11354 4 9 123.879 -9.94387 44.1555
11355 4 9 123.401 -9.9845 43.2901
11356 4 9 122.624 -9.67432 43.7623
11357 4 9 122.115 -10.4595 43.852
11358 4 9 121.555 -9.68524 43.9123
11359 4 9 121.082 -8.96607 43.5126
11360 4 9 121.142 -9.29461 42.4717
11361 4 9 121.048 -10.1195 41.8917
11362 4 9 121.976 -10.1817 41.8527
11363 4 9 122.519 -10.979 41.5975
11364 4 9 122.67 -11.9963 41.6237
11365 4 9 122.607 -12.7935 41.066
11366 4 9 123.019 -13.4946 41.5962
11367 4 9 122.492 -13.8393 42.4148
11368 4 9 121.689 -14.0141 43.0136
11369 4 9 121.878 -13.1067 42.844
11370 4 9 122.522 -13.2558 43.5573
11371 4 9 122.087 -13.7769 44.1817
11372 4 9 122.007 -12.8563 44.437
11373 4 9 121.968 -11.8859 44.207
11374 4 9 122.537 -11.936 44.9628
11375 4 9 123.328 -11.9794 45.5202
11376 4 9 124.073 -12.0098 46.148
11377 4 9 124.475 -12.9891 46.2215
11378 4 9 124.599 -12.3615 46.9223
11379 4 9 124.62 -11.4335 47.2933
11380 4 9 124.29 -11.7052 48.1255
11381 4 9 123.345 -11.5053 47.9575
11382 4 9 123.068 -11.5042 48.9242
11383 4 9 122.69 -12.2898 49.3943
11384 4 9 123 -11.5103 49.8247
11385 4 9 123.136 -10.5678 49.5232
11386 4 9 123.085 -10.0001 50.3345
11387 4 9 122.332 -10.2613 51.0389
11388 4 9 122.671 -10.7968 51.7499
11389 4 9 122.268 -11.6412 51.9768
11390 4 9 122.579 -11.9557 51.0738
11391 4 9 123.539 -11.9827 51.2315
11392 4 9 123.852 -11.5605 52.0628
11393 4 9 124.686 -11.0941 51.8814
11394 4 9 123.883 -10.97 51.2783
11395 4 9 123.713 -10.0372 51.3615
11396 4 9 124.547 -10.0916 51.8276
11397 4 9 123.974 -9.23538 52.0047
11398 4 9 124.014 -8.90405 51.0788
11399 4 9 124.005 -8.79802 50.1059
11400 4 9 124.728 -8.28304 49.7523
11401 4 9 124.827 -8.45017 48.8582
11402 4 9 124.152 -7.78627 48.838
11403 4 9 124.743 -7.2317 48.2261
11404 4 9 124.091 -7.09832 47.5498
11405 4 9 123.839 -6.25357 48.0988
11406 4 9 123.486 -6.71578 48.8566
11407 4 9 122.954 -7.49648 48.6144
11408 4 9 123.316 -8.25332 48.1005
11409 4 9 122.371 -8.30588 47.7926
11410 4 9 121.824 -7.78292 48.3779
11411 4 9 122.218 -7.03227 47.7946
11412 4 9 121.939 -6.12545 47.7981
11413 4 9 121.343 -6.51322 48.3917
11414 4 9 121.057 -6.18929 49.2396
11415 4 9 121.997 -6.18962 49.2832
11416 4 9 122.471 -7.04598 49.2492
11417 4 9 123.148 -7.15416 49.852
11418 4 9 124.025 -7.04519 50.3313
11419 4 9 123.724 -7.75893 50.9551
11420 4 9 123.102 -8.36935 51.1795
11421 4 9 123.414 -8.12415 52.0644
11422 4 9 123.587 -7.15885 51.8298
11423 4 9 123.797 -6.47044 51.1819
11424 4 9 123.577 -5.54925 50.7933
11425 4 9 123.564 -5.42484 49.8444
11426 4 9 123.041 -6.20821 50.3188
11427 4 9 122.48 -6.1002 51.0457
11428 4 9 122.315 -5.97098 51.9993
11429 4 9 122.568 -5.19771 51.5494
11430 4 9 121.724 -5.05286 51.0967
11431 4 9 122.213 -4.32482 50.646
11432 4 9 122.434 -3.44582 50.3386
11433 4 9 122.932 -2.85937 49.8637
11434 4 9 123.599 -2.25028 49.533
11435 4 9 124.2 -1.79828 49.0036
11436 4 9 125.065 -1.42621 48.8475
11437 4 9 124.531 -0.872421 49.4419
11438 4 9 124.118 -0.321243 50.0975
11439 4 9 123.615 -0.744667 49.3812
11440 4 9 123.183 0.131502 49.4593
11441 4 9 123.147 0.224096 50.481
11442 4 9 122.98 0.639175 51.307
11443 4 9 122.571 0.23063 52.1132
11444 4 9 121.707 0.639448 51.9968
11445 4 9 121.248 1.44425 51.8142
11446 4 9 120.333 1.37347 52.2254
11447 4 9 119.495 1.74674 52.0156
11448 4 9 120.196 2.01854 51.4431
11449 4 9 120.744 2.6728 51.7994
11450 4 9 119.975 2.98142 52.1163
11451 4 9 119.129 3.28733 51.8431
11452 4 9 118.753 4.10444 51.5121
11453 4 9 118.318 4.44051 52.3348
11454 4 9 117.657 3.92112 52.8275
11455 4 9 117.539 4.26542 53.7152
11456 4 9 116.939 4.90597 53.3082
11457 4 9 116.149 5.09143 53.8022
11458 4 9 116.369 6.04305 54.0704
11459 4 9 116.954 6.57686 53.4979
11460 4 9 116.846 7.35459 52.9767
11461 4 9 115.934 6.94735 53.0282
11462 4 9 115.676 7.73682 53.4852
11463 4 9 116.291 8.17537 53.9104
11464 4 9 116.018 7.39234 54.3772
11465 4 9 115.752 6.56871 54.7372
11466 4 9 115.268 6.23838 53.9753
11467 4 9 114.983 7.10323 53.6963
11468 4 9 114.695 7.71329 53.0154
11469 4 9 114.454 8.09537 53.8698
11470 4 9 114.738 7.76227 54.7374
11471 4 9 113.746 7.68087 54.6917
11472 4 9 112.975 7.74957 54.0749
11473 4 9 113.052 7.01519 53.5376
11474 4 9 112.805 6.22704 52.9697
11475 4 9 112.715 5.36338 53.4109
11476 4 9 112.71 4.50449 52.9388
11477 4 9 111.794 4.81937 52.9397
11478 4 9 111.003 5.21654 52.5018
11479 4 9 111.33 6.05977 52.8195
11480 4 9 111.454 5.49797 53.5742
11481 4 9 111.421 5.5004 54.5379
11482 4 9 112.116 5.69909 55.1464
11483 4 9 112.552 5.38399 55.9196
11484 4 9 113.277 5.86365 56.302
11485 4 9 112.647 6.55448 55.9871
11486 4 9 112.517 6.54574 57.0707
11487 4 9 112.617 6.27303 57.9705
11488 4 9 113.419 6.16689 58.5088
11489 4 9 112.917 6.63868 59.1559
11490 4 9 112.037 6.88177 58.9089
11491 4 9 111.414 6.79585 58.1448
11492 4 9 111.006 7.46465 57.54
11493 4 9 110.411 7.98668 56.9712
11494 4 9 111.347 7.86614 56.5063
11495 4 9 111.418 7.55967 55.5814
11496 4 9 110.969 7.96129 54.7293
11497 4 9 111.49 7.10457 54.6029
11498 4 9 112.08 7.83481 54.6563
11499 4 9 111.794 7.79073 53.7771
11500 4 9 111.333 7.31434 53.0504
11501 4 9 111.582 7.17914 52.1474
11502 4 9 112.408 7.05785 52.587
11503 4 9 112.473 8.00972 52.8475
11504 4 9 113.299 8.29218 53.1453
11505 4 9 113.021 8.66645 52.272
11506 4 9 113.195 7.74795 52.0772
11507 4 9 113.361 7.93122 51.1578
11508 4 9 113.074 8.40094 50.3789
11509 4 9 112.18 8.7818 50.7063
11510 4 9 111.712 9.59594 50.4826
11511 4 9 112.637 9.77414 50.2581
11512 4 9 112.18 9.53367 49.4619
11513 4 9 111.507 9.96274 48.9891
11514 4 9 110.662 9.89496 48.565
11515 4 9 110.751 9.66282 49.5902
11516 4 9 110.777 8.84126 49.0605
11517 4 9 109.817 9.13871 49.0299
11518 4 9 109.632 10.0903 48.8878
11519 4 9 109.036 10.4417 48.2525
11520 4 9 108.318 10.1136 47.6407
11521 4 9 108.217 10.6863 46.8583
11522 4 9 108.793 9.97996 46.6118
11523 4 9 107.986 9.54569 46.8115
11524 4 9 107.291 10.2023 47.04
11525 4 9 107.365 10.7211 46.1766
11526 4 9 107.499 10.2146 45.4291
11527 4 9 108.429 10.2915 45.3474
11528 4 9 108.516 10.5121 44.4622
11529 4 9 108.447 11.41 44.2923
11530 4 9 109.28 11.0928 43.9968
11531 4 9 108.836 11.4623 43.2977
11532 4 9 107.979 11.9339 43.0469
11533 4 9 107.694 11.4529 42.1644
11534 4 9 106.973 11.9217 42.6427
11535 4 9 106.154 12.374 42.4179
11536 4 9 106.523 13.1809 42.7826
11537 4 9 105.586 13.341 42.3124
11538 4 9 105.366 12.7093 41.6733
11539 4 9 105.909 12.3622 40.8808
11540 4 9 105.779 11.545 40.3886
11541 4 9 106.588 11.5904 39.7044
11542 4 9 105.916 12.2713 39.4759
11543 4 9 105.12 12.2251 39.0867
11544 4 9 105.324 11.4124 38.6219
11545 4 9 105.869 12.17 38.3556
11546 4 9 105.691 12.7785 37.6339
11547 4 9 105.027 12.8933 37.0463
11548 4 9 104.2 12.9979 37.5469
11549 4 9 103.82 12.3698 36.936
11550 4 9 104.232 12.451 36.0787
11551 4 9 103.301 12.4339 35.8743
11552 4 9 102.348 12.4207 35.6589
11553 4 9 101.755 11.9271 35.0285
11554 4 9 101.589 12.896 35.0071
11555 4 9 102.291 13.5046 35.4355
11556 4 9 102.793 12.9463 34.8253
11557 4 9 103.637 12.9045 34.3024
11558 4 9 103.327 12.0243 33.8432
11559 4 9 103.505 11.8424 32.9318
11560 4 9 103.05 11.9817 32.119
11561 4 9 102.771 11.261 31.4482
11562 4 9 102.994 10.4455 31.9525
11563 4 9 103.782 10.8652 31.61
11564 4 9 103.821 11.8361 31.4173
11565 4 9 104.77 11.753 31.5866
11566 4 9 105.019 12.6558 31.5694
11567 4 9 104.736 13.0668 32.4275
11568 4 9 105.544 12.5869 32.7806
11569 4 9 105.031 12.394 33.62
11570 4 9 105.264 13.3193 33.7131
11571 4 9 105.997 13.8153 33.3422
11572 4 9 105.791 14.6997 33.698
11573 4 9 106.1 15.6098 33.8718
11574 4 9 105.069 15.5008 33.9907
11575 4 9 104.55 14.6934 33.8423
11576 4 9 104.26 14.0098 33.1727
11577 4 9 103.833 13.2164 32.9239
11578 4 9 103.146 13.8293 32.6343
11579 4 9 103.509 14.5521 32.2246
11580 4 9 103.473 13.7633 31.5616
11581 4 9 103.35 14.6703 31.0991
11582 4 9 103.788 14.015 30.4618
11583 4 9 104.127 13.8991 29.463
11584 4 9 103.991 14.4365 28.7046
11585 4 9 103.689 15.2276 28.1655
11586 4 9 103.019 15.3889 27.49
11587 4 9 102.551 15.9701 28.1199
11588 4 9 102.559 16.9231 28.1485
11589 4 9 102.367 17.3516 27.2657
11590 4 9 103.228 17.1758 26.8176
11591 4 9 103.37 17.8316 27.4978
11592 4 9 103.007 18.0823 28.3994
11593 4 9 102.108 18.1182 27.9399
11594 4 9 102.117 18.6874 28.6943
11595 4 9 102.881 18.9903 29.1963
11596 4 9 103.144 18.339 29.8477
11597 4 9 103.981 17.907 29.74
11598 4 9 104.473 17.43 29.1087
11599 4 9 104.976 16.6952 29.4459
11600 4 9 105.444 16.788 28.543
11601 4 9 104.793 16.854 27.8899
11602 4 9 105.199 17.7326 28.0651
11603 4 9 105.069 18.3515 28.7776
11604 4 9 105.144 19.2232 28.3102
11605 4 9 104.75 19.8338 27.7253
11606 4 9 104.514 20.6081 28.1175
11607 4 9 103.848 21.1136 28.5663
11608 4 9 104.306 21.9245 28.2025
11609 4 9 103.406 21.731 27.7937
11610 4 9 102.455 21.8388 28.0139
11611 4 9 102.749 20.9182 28.2349
11612 4 9 103.11 20.3566 28.8697
11613 4 9 103.22 20.408 29.8536
11614 4 9 102.317 20.2568 30.1861
11615 4 9 101.583 19.6515 30.332
11616 4 9 101.458 19.3195 29.4659
11617 4 9 100.994 18.4667 29.2395
11618 4 9 100.479 17.9389 29.8952
11619 4 9 100.294 18.9324 30.0238
11620 4 9 99.7294 19.0966 30.803
11621 4 9 100.575 19.5137 30.9553
11622 4 9 100.172 20.2964 30.6061
11623 4 9 100.809 19.9527 29.9231
11624 4 9 100.266 20.5866 29.4728
11625 4 9 99.5201 20.9746 29.9602
11626 4 9 100.014 21.5601 30.5982
11627 4 9 99.1034 21.28 30.8315
11628 4 9 98.8711 22.1144 31.1876
11629 4 9 99.0653 22.6933 31.9419
11630 4 9 98.654 23.3441 31.3343
11631 4 9 98.0911 24.206 31.4548
11632 4 9 98.1531 24.1208 32.4041
11633 4 9 97.763 23.6787 33.141
11634 4 9 97.3985 24.1429 33.8356
11635 4 9 96.5035 24.3207 33.6078
11636 4 9 96.9594 25.0808 34.0295
11637 4 9 97.6298 25.339 33.4029
11638 4 9 97.1952 26.2375 33.3638
11639 4 9 96.7073 26.9975 33.6352
11640 4 9 95.775 26.9712 33.3757
11641 4 9 96.0989 26.9903 32.4542
11642 4 9 95.816 27.6253 31.743
11643 4 9 96.0046 28.0128 32.5467
11644 4 9 96.5095 28.076 33.3882
11645 4 9 95.6459 28.4743 33.2824
11646 4 9 94.9997 28.7288 34.0675
11647 4 9 94.4683 29.5382 34.3194
11648 4 9 94.4368 30.1659 33.6243
11649 4 9 94.8235 29.9086 32.8147
11650 4 9 95.5253 30.1539 33.5131
11651 4 9 96.0207 30.9642 33.3323
11652 4 9 95.3202 31.1475 34.0502
11653 4 9 95.1938 32.0825 33.9033
11654 4 9 94.2485 32.0264 33.8559
11655 4 9 94.6905 31.7402 33.0533
11656 4 9 93.7578 31.6798 32.7569
11657 4 9 92.9762 32.1677 32.5837
11658 4 9 92.5941 32.622 33.3531
11659 4 9 93.0101 32.9222 34.1977
11660 4 9 93.8844 33.2925 34.2279
11661 4 9 93.8786 32.9582 33.2023
11662 4 9 93.6113 33.1834 32.3388
11663 4 9 93.0689 33.7531 32.966
11664 4 9 92.5818 33.2631 32.2969
11665 4 9 92.9342 33.2689 31.3889
11666 4 9 92.362 32.5123 31.4417
11667 4 9 93.1051 32.0301 30.9875
11668 4 9 92.7492 32.6539 30.3832
11669 4 9 91.8639 32.9327 30.7093
11670 4 9 91.0542 33.4098 30.9028
11671 4 9 90.1011 33.414 31.1047
11672 4 9 90.1987 34.2172 31.6248
11673 4 9 91.1287 34.0075 31.7718
11674 4 9 91.0533 34.1925 32.7273
11675 4 9 91.227 35.1364 32.8321
11676 4 9 90.6994 35.1092 33.6631
11677 4 9 90.3105 35.6115 32.9214
11678 4 9 89.8107 35.0719 32.4355
11679 4 9 89.0065 35.0867 32.9751
11680 4 9 88.2154 34.6244 32.6699
11681 4 9 88.9305 34.2476 32.1037
11682 4 9 88.4685 33.4725 32.23
11683 4 9 88.8736 33.1239 31.4597
11684 4 9 89.5144 32.4348 31.2287
11685 4 9 89.6689 31.5345 31.5548
11686 4 9 90.4171 31.8885 31.1178
11687 4 9 89.7907 31.8155 30.3734
11688 4 9 88.8752 32.1056 30.2331
11689 4 9 89.4872 32.8523 30.1017
11690 4 9 89.9639 33.3648 29.4385
11691 4 9 90.8847 33.2474 29.6081
11692 4 9 90.9937 33.3763 28.6621
11693 4 9 90.7569 34.0975 28.0927
11694 4 9 90.5737 34.5471 28.9559
11695 4 9 90.6262 34.3308 29.9091
11696 4 9 89.9649 34.5388 30.5955
11697 4 9 89.4228 34.2088 29.9248
11698 4 9 89.007 33.6439 30.601
11699 4 9 88.6425 34.3902 31.1723
11700 4 9 88.5508 35.2067 31.7504
11701 4 9 88.4155 35.9617 31.1955
11702 4 9 87.7807 36.4539 31.6747
11703 4 9 88.5679 36.6937 32.1408
11704 4 9 88.525 36.6374 33.0837
11705 4 9 89.3405 36.2634 32.7348
11706 4 9 89.2878 35.8344 31.8886
11707 4 9 89.2849 35.4116 31.0379
11708 4 9 89.3059 36.1496 30.5205
11709 4 9 90.3104 35.9424 30.3843
11710 4 9 90.9346 36.6392 30.3273
11711 4 9 91.802 36.9101 30.6297
11712 4 9 91.9455 37.5763 31.3273
[truncated: 25,037,506 more chars]
