# Supplementary material for: Visualizing the disordered nuclear transport machinery in situ
Source: Nature. 2023 Apr 26;617(7959):162–9. doi: 10.1038/s41586-023-05990-0 (PMC10156602; doi:10.1038/s41586-023-05990-0)
Supplement: Supplementary file 4 — Coordinates for simulation NPC model II [file 41586_2023_5990_MOESM4_ESM.txt]

ITEM: TIMESTEP
150500000
ITEM: NUMBER OF ATOMS
724424
ITEM: BOX BOUNDS pp pp pp
-1.6000000000000000e+02 1.6000000000000000e+02
-1.6000000000000000e+02 1.6000000000000000e+02
-1.6000000000000000e+02 1.6000000000000000e+02
ITEM: ATOMS id mol type xu yu zu
1 1 1 -76.8202 -22.8215 23.7229
2 1 1 -76.6259 -22.6742 22.7071
3 1 1 -76.4585 -22.1777 23.3325
4 1 1 -76.2479 -22.408 23.9593
5 1 1 -75.7432 -22.866 23.3682
6 1 1 -75.9352 -22.1982 22.8634
7 1 1 -75.9024 -21.7401 23.741
8 1 1 -74.8172 -22.5928 23.8606
9 1 1 -74.9172 -22.4777 23.0205
10 1 1 -74.8625 -21.6897 23.01
11 1 1 -74.5762 -21.6126 23.6804
12 1 1 -74.1492 -22.2157 23.5089
13 1 1 -74.1561 -22.0303 22.6163
14 1 1 -73.9293 -21.2992 23.0589
15 1 1 -73.5593 -21.6552 23.5667
16 1 1 -73.2699 -21.9538 22.8731
17 1 1 -72.731 -21.5189 22.6021
18 1 1 -72.5659 -21.9531 22.0007
19 1 1 -73.0379 -22.0731 21.5093
20 1 1 -72.4912 -23.104 21.561
21 1 1 -72.6483 -22.4834 22.4507
22 1 1 -73.5456 -22.1165 22.2239
23 1 1 -73.4723 -23.0938 21.7492
24 1 1 -72.9887 -23.5061 22.3557
25 1 1 -73.5658 -22.8859 23.0227
26 1 1 -74.1023 -23.468 22.3195
27 1 1 -74.09 -24.4885 22.7076
28 1 1 -74.3157 -23.6374 23.5881
29 1 1 -74.4367 -23.0075 22.7793
30 1 1 -74.991 -23.8538 22.4895
31 1 1 -75.1435 -24.5564 23.2448
32 1 1 -75.2875 -23.5693 23.4156
33 1 1 -75.6272 -23.1942 22.5701
34 1 1 -75.883 -24.7047 22.8683
35 1 1 -75.8546 -24.2416 23.5568
36 1 1 -76.489 -23.719 23.1769
37 1 1 -76.982 -24.4231 22.8227
38 1 1 -76.5048 -23.4321 22.3143
39 1 1 -76.5238 -24.5179 22.0795
40 1 1 -76.039 -23.6952 21.2218
41 1 1 -75.8385 -23.2101 21.8369
42 1 1 -75.4548 -23.9107 22.048
43 1 1 -75.6034 -24.2127 21.1589
44 1 1 -75.341 -23.2002 21.1278
45 1 1 -74.8207 -23.0704 21.9692
46 1 1 -74.5202 -24.2723 21.8248
47 1 1 -74.5076 -24.1272 21.0368
48 1 1 -74.154 -23.3723 21.2958
49 1 1 -73.5723 -24.1429 22.0625
50 1 1 -73.7649 -24.4818 21.2674
51 1 1 -73.5766 -23.917 20.7111
52 1 1 -72.9755 -23.6406 21.3645
53 1 1 -72.7683 -24.3317 21.7496
54 1 1 -72.7752 -24.6632 20.982
55 1 1 -72.4174 -25.3836 21.1154
56 1 1 -73.2647 -25.1609 22.0718
57 1 1 -73.3981 -25.8668 22.0125
58 1 1 -73.8434 -25.6665 22.7657
59 1 1 -74.0488 -25.0553 22.0139
60 1 1 -73.8886 -25.3984 21.2622
61 1 1 -74.5679 -26.1867 22.2271
62 1 1 -74.9822 -24.9535 22.3984
63 1 1 -74.9045 -24.9971 21.3557
64 1 1 -75.171 -25.6923 21.421
65 1 1 -75.5813 -25.659 22.1524
66 1 1 -75.6859 -24.9256 21.8064
67 1 1 -75.5855 -25.1575 20.8418
68 1 1 -76.1381 -26.1016 21.6206
69 1 1 -76.5124 -25.4292 21.9551
70 1 1 -76.5219 -24.9347 21.1132
71 1 1 -77.1067 -25.7711 20.989
72 1 1 -76.3509 -25.5291 20.4157
73 1 1 -76.2834 -26.4291 20.4166
74 1 1 -75.5726 -26.4787 19.9694
75 1 1 -75.6559 -25.488 20.1309
76 1 1 -75.4897 -26.0398 20.9645
77 1 1 -75.2556 -26.7009 20.6585
78 1 1 -74.6797 -26.0874 20.1995
79 1 1 -74.6862 -25.7139 20.9319
80 1 1 -75.0462 -26.4138 21.5521
81 1 1 -74.3844 -26.7089 20.419
82 1 1 -73.6118 -25.9955 20.6379
83 1 1 -73.9185 -26.2643 21.653
84 1 1 -73.7873 -27.0503 21.4357
85 1 1 -73.3426 -26.6597 20.7874
86 1 1 -73.0363 -26.1333 21.3773
87 1 1 -73.1072 -26.7473 22.1743
88 1 1 -73.0264 -27.3264 21.7483
89 1 1 -73.1508 -27.4271 22.5547
90 1 1 -73.8773 -27.0615 22.3558
91 1 1 -73.9229 -28.3087 22.5319
92 1 1 -74.5905 -27.4891 22.6057
93 1 1 -74.5819 -27.0582 21.966
94 1 1 -74.3686 -27.8486 21.5797
95 1 1 -75.1596 -28.1203 21.9605
96 1 1 -75.6089 -27.1627 21.8773
97 1 1 -74.9988 -27.3427 21.0933
98 1 1 -75.4478 -27.9715 21.0488
99 1 1 -76.0529 -27.6415 21.6162
100 1 1 -76.016 -27.0736 21.1361
101 1 1 -75.718 -27.5394 20.3916
102 1 1 -76.2301 -28.2054 20.625
103 1 1 -76.7674 -27.5474 21.176
104 1 1 -76.5427 -27.1607 20.042
105 1 1 -76.5202 -27.8035 19.5221
106 1 1 -76.7378 -28.4915 19.8791
107 1 1 -76.4372 -28.477 19.1163
108 1 1 -75.7421 -27.9732 19.4272
109 1 1 -75.2912 -28.4815 19.3343
110 1 1 -75.1468 -27.622 19.6092
111 1 1 -75.5093 -28.195 20.1745
112 1 1 -75.4522 -29.2026 19.9087
113 1 1 -74.3003 -28.3956 20.0486
114 1 1 -74.4952 -27.8137 20.6667
115 1 1 -75.2844 -28.8707 20.9713
116 1 1 -74.4735 -29.2866 20.6633
117 1 1 -74.05 -28.3872 20.8568
118 1 1 -74.6255 -28.6727 21.5857
119 1 1 -74.6753 -29.3125 21.6482
120 1 1 -73.9468 -29.5506 21.2123
121 1 1 -73.9261 -28.7731 22.0329
122 1 1 -74.5831 -28.7203 22.5653
123 1 1 -74.4932 -29.8246 22.397
124 1 1 -75.1322 -30.0588 22.7088
125 1 1 -75.4286 -29.3532 22.659
126 1 1 -76.1023 -29.5338 22.7673
127 1 1 -76.064 -28.9118 22.3648
128 1 1 -75.5038 -29.1543 21.9128
129 1 1 -76.4271 -29.9845 21.898
130 1 1 -76.9069 -29.4215 21.9521
131 1 1 -76.1404 -28.7784 21.3685
132 1 1 -75.7934 -29.7686 21.2275
133 1 1 -76.9237 -29.7204 21.2864
134 1 1 -76.9396 -28.9445 20.9758
135 1 1 -76.3316 -29.1847 20.2759
136 1 1 -76.4611 -30.0141 20.3008
137 1 1 -77.4183 -29.9705 20.3896
138 1 1 -77.2467 -29.345 19.8113
139 1 1 -76.4993 -29.8652 19.5085
140 1 1 -77.2615 -30.3047 19.2639
141 1 1 -77.3327 -31.0284 18.9546
142 1 1 -76.3503 -30.7469 19.0902
143 1 1 -76.651 -30.4965 19.7084
144 1 1 -77.2286 -31.4375 20.1271
145 1 1 -76.5102 -31.4977 19.8281
146 1 1 -76.0101 -30.6672 19.8595
147 1 1 -76.7227 -30.6678 20.7037
148 1 1 -76.6386 -31.8387 20.856
149 1 1 -75.8707 -31.5327 20.7249
150 1 1 -75.995 -30.6784 21.2434
151 1 1 -76.6342 -31.0448 21.5661
152 1 1 -76.3157 -31.7912 21.7287
153 1 1 -75.5132 -31.2985 21.6934
154 1 1 -75.6688 -30.5934 22.1184
155 1 1 -76.3797 -31.2239 22.4915
156 1 1 -75.3375 -31.9174 22.629
157 1 1 -75.2978 -30.9407 22.8898
158 1 1 -76.0823 -30.8047 23.6206
159 1 1 -76.5087 -30.9474 23.2033
160 1 1 -76.9816 -30.2682 23.0894
161 1 1 -77.1658 -30.8357 23.6597
162 1 1 -77.9703 -30.8126 23.3
163 1 1 -77.8435 -30.2092 22.4461
164 1 1 -77.2254 -30.6841 22.2668
165 1 1 -77.4457 -31.4152 22.5206
166 1 1 -78.3264 -31.0995 22.3826
167 1 1 -77.9748 -30.5683 21.4195
168 1 1 -77.4818 -31.4834 21.5522
169 1 1 -78.2348 -31.7967 21.7447
170 1 1 -78.5267 -31.0177 21.3571
171 1 1 -77.9177 -31.2382 20.8067
172 1 1 -77.6957 -32.1707 21.1276
173 1 1 -78.9284 -32.0057 21.2217
174 1 1 -78.6826 -31.4728 20.3726
175 1 1 -78.1947 -31.9107 20.045
176 1 1 -79.0555 -32.4535 19.9821
177 1 1 -77.6992 -32.5672 20.3786
178 1 1 -78.7057 -32.9404 20.8594
179 1 1 -78.0198 -33.8843 21.1313
180 1 1 -77.6003 -32.9913 20.9368
181 1 1 -78.005 -32.6352 21.5203
182 1 1 -78.2702 -33.2327 21.9107
183 1 1 -77.534 -33.3088 21.9272
184 1 1 -77.2511 -32.34 22.0928
185 1 1 -77.9945 -32.6643 22.4814
186 1 1 -77.7661 -33.5937 22.5641
187 1 1 -76.7934 -32.9954 22.8171
188 1 1 -77.2678 -32.397 23.0327
189 1 1 -77.8793 -32.7172 23.466
190 1 1 -76.9109 -33.1451 23.4731
191 1 1 -77.0026 -31.9883 23.8833
192 1 1 -77.3182 -32.1736 24.6304
193 1 1 -77.3973 -31.4668 24.2855
194 1 1 -77.6498 -31.6266 23.601
195 1 1 -78.1306 -32.536 24.0854
196 1 1 -78.1778 -31.4827 24.5213
197 1 1 -78.5253 -31.1703 23.8637
198 1 1 -79.3933 -31.206 23.9332
199 1 1 -78.9634 -30.8807 23.4301
200 1 1 -78.2201 -31.8324 23.0637
201 1 1 -78.939 -32.0475 23.6258
202 1 1 -79.5443 -31.6314 23.1158
203 1 1 -78.9548 -31.7092 22.43
204 1 1 -78.7766 -32.4397 22.8236
205 1 1 -79.5891 -32.598 22.9169
206 1 1 -79.8371 -32.2695 22.1192
207 1 1 -78.9916 -32.4867 21.9224
208 1 1 -79.1069 -33.196 22.3238
209 1 1 -80.1127 -32.8845 22.1457
210 1 1 -79.6397 -32.6431 21.3334
211 1 1 -78.8216 -33.7069 21.3675
212 1 1 -79.6676 -33.9064 21.675
213 1 1 -80.1471 -33.3588 21.1129
214 1 1 -79.3892 -33.6779 20.6219
215 1 1 -79.2814 -34.3682 20.9512
216 1 1 -79.5807 -34.7367 20.2104
217 1 1 -79.9759 -35.4723 20.4206
218 1 1 -79.0958 -35.5566 20.2791
219 1 1 -78.9007 -36.2498 20.8034
220 1 1 -78.4189 -35.4677 20.8098
221 1 1 -78.9406 -35.0915 20.9002
222 1 1 -79.3583 -35.8328 21.2648
223 1 1 -78.4504 -35.4574 21.896
224 1 1 -78.4583 -34.7396 21.5688
225 1 1 -79.7396 -34.8027 21.9922
226 1 1 -79.1327 -35.4457 22.4765
227 1 1 -78.6098 -34.5808 22.6113
228 1 1 -78.9603 -34.0347 22.2457
229 1 1 -79.6262 -34.3182 22.644
230 1 1 -78.9991 -34.4757 23.3315
231 1 1 -78.6852 -33.8172 23.047
232 1 1 -79.5986 -33.4917 22.9118
233 1 1 -79.839 -33.9237 23.5558
234 1 1 -79.0677 -33.7244 23.9989
235 1 1 -79.1993 -32.9945 23.6602
236 1 1 -80.1457 -33.0145 23.3828
237 1 1 -79.7497 -33.0757 24.3803
238 1 1 -79.0941 -32.5558 24.4406
239 1 1 -79.6837 -32.1316 23.8665
240 1 1 -80.3554 -32.3736 24.4382
241 1 1 -79.6072 -32.2562 25.0939
242 1 1 -79.385 -31.6687 24.6238
243 1 1 -80.2472 -31.5469 24.3564
244 1 1 -80.5222 -31.8184 25.1108
245 1 1 -79.857 -31.3567 25.363
246 1 1 -79.8477 -30.8059 24.8214
247 1 1 -80.3287 -30.6703 24.1911
248 1 1 -81.3435 -30.6365 24.534
249 1 1 -81.7242 -31.1357 24.8683
250 1 1 -81.9806 -31.2068 23.9968
251 1 1 -81.0429 -30.9468 23.9405
252 1 1 -81.0977 -31.6302 24.4888
253 1 1 -82.0751 -31.8978 24.1805
254 1 1 -81.6238 -31.7299 23.3802
255 1 1 -80.7342 -32.1802 23.7066
256 1 1 -81.241 -32.7236 24.2259
257 1 1 -81.8617 -32.6975 23.5091
258 1 1 -81.0657 -32.6937 23.0943
259 1 1 -80.5322 -33.3506 23.937
260 1 1 -81.5338 -33.6142 23.6689
261 1 1 -81.4237 -33.494 22.9214
262 1 1 -80.7395 -33.8138 22.9682
263 1 1 -80.7845 -34.1945 23.6372
264 1 1 -81.5775 -34.5323 23.1101
265 1 1 -80.8719 -34.5554 22.5687
266 1 1 -80.3781 -34.8701 23.0253
267 1 1 -81.3768 -35.1241 23.5172
268 1 1 -80.9703 -35.6097 22.7168
269 1 1 -80.3019 -35.7722 22.8187
270 1 1 -80.4998 -36.3103 23.4388
271 1 1 -79.9117 -36.5547 23.4932
272 1 1 -79.2668 -36.6422 23.9656
273 1 1 -79.0695 -36.0242 23.3361
274 1 1 -78.5736 -35.4651 23.911
275 1 1 -79.3917 -35.1645 23.2818
276 1 1 -79.655 -35.8183 23.6976
277 1 1 -79.3478 -35.4893 24.2967
278 1 1 -79.2758 -34.7712 24.0592
279 1 1 -80.4099 -35.0157 23.8925
280 1 1 -80.105 -35.3375 24.7373
281 1 1 -79.6389 -34.6305 25.0569
282 1 1 -79.8875 -34.1381 24.4615
283 1 1 -81.001 -34.7262 24.8381
284 1 1 -80.4133 -34.286 25.303
285 1 1 -79.8298 -33.7175 25.162
286 1 1 -81.1257 -33.6314 24.5287
287 1 1 -81.427 -34.0513 25.1476
288 1 1 -80.4448 -33.3322 25.7383
289 1 1 -80.395 -32.8507 25.0876
290 1 1 -81.3972 -32.9507 25.1902
291 1 1 -81.4457 -32.9222 25.8308
292 1 1 -80.9074 -32.4458 25.7907
293 1 1 -81.5257 -32.1262 25.1505
294 1 1 -82.079 -32.4233 25.6971
295 1 1 -81.6284 -32.0842 26.3818
296 1 1 -81.1921 -31.3688 25.4551
297 1 1 -82.1944 -31.6177 25.452
298 1 1 -82.2245 -31.3508 26.2452
299 1 1 -81.4847 -30.8528 26.2855
300 1 1 -81.7271 -30.4722 25.7157
301 1 1 -82.6802 -30.8636 25.7495
302 1 1 -83.0066 -30.2001 26.2025
303 1 1 -83.6181 -30.4172 26.1008
304 1 1 -83.3227 -31.2976 26.1059
305 1 1 -83.7167 -31.6153 26.8473
306 1 1 -82.4229 -31.5251 26.9408
307 1 1 -83.3622 -32.752 27.3166
308 1 1 -83.2385 -32.5857 26.5018
309 1 1 -82.6682 -32.1787 26.2043
310 1 1 -82.3188 -32.5355 26.9057
311 1 1 -82.9506 -33.192 26.8217
312 1 1 -82.6957 -33.2163 25.9956
313 1 1 -81.9292 -33.056 26.2685
314 1 1 -81.8798 -33.4927 26.7394
315 1 1 -82.2096 -34.0326 26.1807
316 1 1 -81.6707 -33.5988 25.7912
317 1 1 -81.122 -33.2757 26.4384
318 1 1 -81.4948 -34.4403 26.697
319 1 1 -81.4129 -34.527 25.8335
320 1 1 -80.726 -34.2067 25.9323
321 1 1 -80.3972 -34.5562 26.9071
322 1 1 -80.9557 -35.1237 26.4436
323 1 1 -80.4206 -34.9963 25.6022
324 1 1 -80.0432 -35.5992 25.8284
325 1 1 -78.9586 -35.1454 26.1366
326 1 1 -79.0139 -35.3115 25.3644
327 1 1 -79.0734 -36.2309 25.7132
328 1 1 -78.1228 -35.6534 25.2418
329 1 1 -77.9035 -36.4553 24.8994
330 1 1 -76.9962 -35.8177 25.5786
331 1 1 -76.668 -36.1313 24.8491
332 1 1 -75.9752 -36.2024 25.5545
333 1 1 -75.7607 -35.5297 24.7407
334 1 1 -76.3007 -35.3341 24.6368
335 1 1 -76.1092 -34.6052 25.0802
336 1 1 -76.6453 -34.3087 24.873
337 1 1 -77.0987 -34.0916 25.5343
338 1 1 -77.7644 -34.6771 24.9747
339 1 1 -78.1493 -33.9257 24.7669
340 1 1 -78.6506 -34.5737 24.8423
341 1 1 -78.1528 -34.6698 25.7823
342 1 1 -78.0329 -33.898 25.6928
343 1 1 -78.8728 -33.7396 25.221
344 1 1 -79.1492 -34.3218 25.7795
345 1 1 -78.7379 -34.2257 26.3829
346 1 1 -79.0681 -33.3272 26.1482
347 1 1 -79.813 -34.103 25.8948
348 1 1 -79.6709 -34.344 26.5467
349 1 1 -79.3868 -33.5438 26.9918
350 1 1 -79.7936 -33.0347 26.5113
351 1 1 -80.4052 -33.7271 26.5829
352 1 1 -80.3305 -33.842 27.235
353 1 1 -79.855 -33.255 27.637
354 1 1 -80.7535 -32.8522 27.1145
355 1 1 -81.1315 -33.7248 27.3036
356 1 1 -80.7953 -33.5621 28.0959
357 1 1 -80.9842 -32.5962 27.9411
358 1 1 -81.6667 -32.8993 27.5104
359 1 1 -81.7 -33.523 28.1632
360 1 1 -81.2688 -32.7238 28.7716
361 1 1 -81.947 -33.0968 29.1572
362 1 1 -82.4337 -33.2053 28.5306
363 1 1 -82.5304 -34.1518 29.159
364 1 1 -82.8747 -34.6013 28.5231
365 1 1 -82.4025 -33.6298 27.8043
366 1 1 -82.0427 -34.3445 27.5857
367 1 1 -83.0501 -34.8455 27.9163
368 1 1 -83.2083 -33.9672 27.6719
369 1 1 -82.6673 -34.0652 26.9855
370 1 1 -82.6948 -34.9299 26.8788
371 1 1 -83.4064 -35.057 27.2668
372 1 1 -83.6365 -34.2757 26.7563
373 1 1 -83.2811 -33.9051 26.3479
374 1 1 -82.8567 -34.8728 26.0772
375 1 1 -83.4569 -34.9179 25.7408
376 1 1 -83.2836 -35.0798 24.7883
377 1 1 -84.0055 -34.3234 25.3805
378 1 1 -83.3633 -34.1203 25.5867
379 1 1 -82.9298 -34.4155 24.8716
380 1 1 -83.5906 -33.8994 24.6799
381 1 1 -83.4678 -33.3915 25.224
382 1 1 -82.6365 -33.4745 25.2354
383 1 1 -82.8428 -33.4003 24.0634
384 1 1 -83.4707 -33.0286 24.4818
385 1 1 -82.9933 -32.5237 24.9622
386 1 1 -82.2772 -32.7453 24.7874
387 1 1 -82.2429 -32.8637 24.0361
388 1 1 -83.2148 -32.3018 23.984
389 1 1 -83.7689 -32.7739 23.805
390 1 1 -83.4441 -32.2458 23.2162
391 1 1 -82.9413 -32.9907 23.0559
392 1 1 -83.1448 -33.6342 22.8199
393 1 1 -83.2845 -33.8772 23.8017
394 1 1 -83.1416 -34.5051 22.9959
395 1 1 -82.52 -34.0922 22.6426
396 1 1 -82.232 -33.9472 23.4417
397 1 1 -81.4369 -34.3746 24.0035
398 1 1 -82.1377 -33.9804 24.3602
399 1 1 -82.6547 -34.2168 23.9632
400 1 1 -82.441 -34.8325 23.6594
401 1 1 -81.9581 -34.907 24.4233
402 1 1 -82.2995 -35.4685 24.9325
403 1 1 -82.3659 -34.8783 25.3743
404 1 1 -82.5887 -35.545 25.6927
405 1 1 -81.9177 -36.0385 25.7849
406 1 1 -81.9565 -35.3002 26.2748
407 1 1 -81.5127 -35.6441 27.0508
408 1 1 -82.0462 -35.2712 27.4798
409 1 1 -80.8664 -35.4002 27.6743
410 1 1 -81.2065 -34.4657 28.0284
411 1 1 -80.5433 -34.3915 27.75
412 1 1 -80.0931 -35.0502 28.2096
413 1 1 -79.7677 -34.2116 28.6178
414 1 1 -78.8731 -34.7248 28.4479
415 1 1 -79.3563 -34.949 27.6995
416 1 1 -79.5427 -34.0687 27.7524
417 1 1 -78.7477 -34.0865 28.1961
418 1 1 -78.5829 -34.8235 27.7113
419 1 1 -79.1382 -34.5344 27.0608
420 1 1 -78.7911 -33.5045 27.4449
421 1 1 -77.9669 -33.9019 27.3662
422 1 1 -78.1798 -33.8893 26.6268
423 1 1 -78.5425 -33.3663 26.5352
424 1 1 -78.047 -32.9652 26.9524
425 1 1 -77.6233 -33.6965 26.3691
426 1 1 -78.09 -33.1002 25.8492
427 1 1 -78.5311 -32.4987 26.1061
428 1 1 -77.4347 -32.4844 25.9723
429 1 1 -77.5998 -32.2242 26.7693
430 1 1 -78.1085 -31.7025 26.472
431 1 1 -78.1042 -31.2148 27.1993
432 1 1 -78.9659 -31.244 26.793
433 1 1 -78.7397 -32.3799 26.7833
434 1 1 -78.2573 -32.0927 27.4243
435 1 1 -78.8541 -31.449 27.6817
436 1 1 -79.7039 -32.2502 27.1508
437 1 1 -79.0934 -32.6172 27.5655
438 1 1 -79.0643 -32.1563 28.2289
439 1 1 -79.691 -31.7283 28.1729
440 1 1 -80.029 -32.5392 27.9277
441 1 1 -79.3108 -33.2181 28.5375
442 1 1 -79.6684 -32.0455 29.0513
443 1 1 -80.3777 -32.383 28.7341
444 1 1 -80.1467 -33.1212 29.0236
445 1 1 -80.0604 -33.2262 29.789
446 1 1 -79.4062 -33.3515 29.5888
447 1 1 -78.8232 -32.8763 29.5806
448 1 1 -78.7683 -32.7443 28.8328
449 1 1 -78.261 -33.2593 28.6018
450 1 1 -77.9362 -32.559 28.6104
451 1 1 -77.0297 -33.1645 29.1153
452 1 1 -77.7234 -33.8884 28.4288
453 1 1 -78.1234 -32.9298 27.9719
454 1 1 -77.0978 -32.5045 28.1405
455 1 1 -76.4751 -33.2115 28.5367
456 1 1 -77.0541 -33.4552 27.3861
457 1 1 -76.9527 -32.6684 27.2133
458 1 1 -76.5195 -32.1827 27.536
459 1 1 -75.7987 -33.1903 27.3868
460 1 1 -75.1967 -32.8347 27.3732
461 1 1 -75.644 -32.2345 28.1995
462 1 1 -75.3367 -32.3856 28.8703
463 1 1 -76.3138 -32.6582 29.3415
464 1 1 -75.8937 -31.9287 29.7829
465 1 1 -75.3603 -31.489 29.5109
466 1 1 -74.8496 -31.571 30.1037
467 1 1 -74.5371 -30.9662 29.7586
468 1 1 -75.7227 -30.8164 30.0894
469 1 1 -75.5848 -29.9837 30.2438
470 1 1 -75.0616 -30.1508 29.4737
471 1 1 -75.3985 -29.7222 28.8498
472 1 1 -75.0245 -30.2045 28.4844
473 1 1 -75.1843 -30.5285 27.952
474 1 1 -74.5912 -30.8307 28.0903
475 1 1 -75.0315 -30.9025 28.917
476 1 1 -75.6717 -31.1762 28.418
477 1 1 -75.8985 -31.7277 29.0059
478 1 1 -76.4025 -32.2918 28.6762
479 1 1 -76.6412 -31.9291 29.4351
480 1 1 -76.4477 -31.1854 28.9771
481 1 1 -76.8296 -31.5655 28.3128
482 1 1 -77.3374 -32.1087 28.9664
483 1 1 -77.3852 -31.2198 29.2965
484 1 1 -77.5322 -30.842 28.208
485 1 1 -78.035 -31.5783 28.2873
486 1 1 -78.2212 -31.5709 29.1304
487 1 1 -78.3187 -30.7803 28.9349
488 1 1 -78.45 -30.7981 28.179
489 1 1 -78.9645 -31.3864 28.5066
490 1 1 -79.1091 -30.6133 29.426
491 1 1 -79.0412 -30.2657 28.6695
492 1 1 -79.4089 -30.6932 28.12
493 1 1 -80.0134 -31.2057 28.9088
494 1 1 -79.9352 -30.3552 29.1358
495 1 1 -80.0672 -29.8999 28.2073
496 1 1 -80.4894 -30.7583 28.1379
497 1 1 -80.7005 -30.4763 29.2971
498 1 1 -80.7263 -29.7977 28.9081
499 1 1 -80.8759 -30.1167 27.8931
500 1 1 -81.4948 -30.6752 28.3816
501 1 1 -81.6165 -30.1051 29.0536
502 1 1 -82.1512 -29.8985 28.3461
503 1 1 -82.8007 -30.0053 28.0756
504 1 1 -81.9702 -31.1405 28.2734
505 1 1 -82.6927 -31.5013 27.9952
506 1 1 -82.7103 -32.0958 28.3949
507 1 1 -82.8869 -32.5692 27.7861
508 1 1 -82.0556 -31.521 27.5377
509 1 1 -81.5032 -32.0522 27.5224
510 1 1 -81.0427 -31.6297 28.2455
511 1 1 -80.4555 -31.8097 27.5953
512 1 1 -80.9381 -31.6405 26.9261
513 1 1 -80.6104 -32.2052 26.5395
514 1 1 -79.6497 -32.0722 26.4149
515 1 1 -80.0738 -32.0101 25.8117
516 1 1 -80.6643 -31.5666 26.0848
517 1 1 -80.2429 -31.2879 26.8213
518 1 1 -80.3801 -30.4639 26.2797
519 1 1 -79.2167 -30.3393 26.6077
520 1 1 -79.4452 -30.7906 27.3355
521 1 1 -78.6428 -30.5002 27.2795
522 1 1 -78.5067 -29.7099 27.4643
523 1 1 -78.212 -29.6448 26.6323
524 1 1 -77.6037 -29.227 27.713
525 1 1 -78.0312 -30.106 27.7551
526 1 1 -77.9151 -30.266 26.596
527 1 1 -77.2703 -29.7889 26.816
528 1 1 -76.7772 -30.4093 27.8629
529 1 1 -77.298 -31.2716 27.3901
530 1 1 -77.1508 -30.7259 26.5485
531 1 1 -76.4012 -30.4798 26.7864
532 1 1 -76.3167 -30.949 27.3912
533 1 1 -76.5887 -31.4407 26.8459
534 1 1 -76.1146 -30.965 26.2672
535 1 1 -75.5207 -30.8172 26.8368
536 1 1 -75.6728 -31.6503 27.1955
537 1 1 -75.9607 -32.1372 26.5776
538 1 1 -74.9017 -31.7237 26.4905
539 1 1 -75.9772 -31.6101 25.7604
540 1 1 -75.4347 -30.7018 25.8675
541 1 1 -75.4672 -30.31 25.2202
542 1 1 -74.7778 -30.1032 25.2082
543 1 1 -74.8542 -29.4173 25.5742
544 1 1 -75.5653 -29.5413 25.626
545 1 1 -75.0132 -30.0249 26.2154
546 1 1 -75.0395 -29.3773 26.5558
547 1 1 -76.0674 -29.1219 26.3423
548 1 1 -75.8677 -29.9354 26.55
549 1 1 -75.0163 -29.9464 27.288
550 1 1 -75.4458 -29.0509 27.3519
551 1 1 -76.3822 -29.4244 27.2943
552 1 1 -76.0237 -30.0945 27.653
553 1 1 -75.4139 -29.6383 28.0914
554 1 1 -76.4537 -28.93 28.1963
555 1 1 -76.806 -29.564 28.3154
556 1 1 -76.1136 -30.1558 28.7087
557 1 1 -76.1182 -29.4026 29.1101
558 1 1 -76.9879 -29.5129 29.0444
559 1 1 -76.9772 -30.3232 29.0297
560 1 1 -76.1464 -30.4969 29.4726
561 1 1 -76.8233 -29.8138 30.0235
562 1 1 -76.1036 -29.5667 29.8423
563 1 1 -76.1534 -28.5805 30.1556
564 1 1 -76.5891 -28.1339 29.9557
565 1 1 -77.1857 -29.2338 29.9998
566 1 1 -77.643 -28.7928 29.6814
567 1 1 -77.8276 -29.5223 29.6963
568 1 1 -78.8126 -29.5093 29.9665
569 1 1 -78.5397 -29.5292 30.6452
570 1 1 -78.9158 -30.141 30.4888
571 1 1 -78.4912 -30.279 29.7724
572 1 1 -77.9127 -30.2294 30.3568
573 1 1 -78.5412 -30.7047 30.8656
574 1 1 -78.7315 -31.1807 29.8697
575 1 1 -77.8305 -30.7614 29.6874
576 1 1 -77.885 -31.3572 30.685
577 1 1 -78.6577 -31.6234 30.7164
578 1 1 -78.4266 -31.952 30.0139
579 1 1 -77.5515 -31.9836 30.1481
580 1 1 -77.9107 -32.2247 31.0906
581 1 1 -78.7078 -32.8002 30.5035
582 1 1 -77.8591 -32.8759 30.0258
583 1 1 -77.3558 -32.9855 30.5533
584 1 1 -77.6785 -33.2829 31.1165
585 1 1 -77.8872 -33.6843 30.4898
586 1 1 -77.2697 -33.7857 30.1459
587 1 1 -77.1494 -34.5691 30.4896
588 1 1 -76.3588 -34.0492 30.4005
589 1 1 -75.75 -33.7033 31.2569
590 1 1 -75.4272 -33.6637 30.5851
591 1 1 -76.412 -33.4318 30.0903
592 1 1 -76.724 -33.4152 30.9516
593 1 1 -75.8167 -32.8181 31.3101
594 1 1 -76.0724 -32.5999 30.198
595 1 1 -77.0418 -32.6302 30.0267
596 1 1 -77.0104 -32.4122 31.1278
597 1 1 -76.4182 -31.8998 30.994
598 1 1 -76.5864 -31.4055 30.1257
599 1 1 -77.3639 -31.63 30.8911
600 1 1 -76.8928 -31.407 31.4788
601 1 1 -76.4449 -30.7181 30.6948
602 1 1 -77.1847 -30.7973 30.3456
603 1 1 -77.9269 -30.9955 31.5068
604 1 1 -76.7272 -30.6975 31.8631
605 1 1 -76.7642 -29.9597 30.8737
606 1 1 -77.8515 -30.0742 31.2685
607 1 1 -77.6414 -30.0025 32.0715
608 1 1 -77.3253 -29.3226 31.7518
609 1 1 -77.8771 -29.1652 31.1854
610 1 1 -78.4082 -29.5513 31.8138
611 1 1 -77.8958 -29.2338 32.4942
612 1 1 -78.148 -28.4122 31.6562
613 1 1 -78.9226 -28.7847 31.634
614 1 1 -78.8416 -29.1334 32.6722
615 1 1 -78.4008 -28.1217 32.5171
616 1 1 -79.6933 -28.0484 32.2151
617 1 1 -78.6477 -27.689 31.757
618 1 1 -78.906 -27.7907 30.935
619 1 1 -78.3701 -28.3735 30.7105
620 1 1 -78.0679 -27.8772 30.2058
621 1 1 -78.6769 -28.1882 29.5416
622 1 1 -77.9863 -28.3074 29.0848
623 1 1 -78.2496 -27.6317 28.5258
624 1 1 -78.0732 -28.4531 28.0334
625 1 1 -78.2562 -28.8327 28.5899
626 1 1 -77.7181 -29.5924 28.3893
627 1 1 -78.0861 -30.0539 28.7501
628 1 1 -79.0951 -29.3687 28.4435
629 1 1 -78.8208 -28.9742 29.5873
630 1 1 -79.6694 -29.6182 29.1251
631 1 1 -80.0489 -28.7245 29.8048
632 1 1 -80.4869 -29.7378 29.8154
633 1 1 -79.8965 -29.99 30.1682
634 1 1 -79.6425 -29.2255 30.4384
635 1 1 -79.4088 -29.6497 31.2143
636 1 1 -80.1692 -29.3126 31.5125
637 1 1 -79.8197 -29.1918 32.2148
638 1 1 -80.1751 -29.7678 32.4337
639 1 1 -79.8212 -30.0921 31.843
640 1 1 -79.1356 -29.6795 32.2713
641 1 1 -79.3517 -30.2868 32.9515
642 1 1 -79.4787 -30.9002 32.4214
643 1 1 -79.0813 -30.4674 31.689
644 1 1 -78.361 -30.2067 32.668
645 1 1 -78.7629 -31.2637 32.8373
646 1 1 -78.6438 -31.44 32.1943
647 1 1 -77.9035 -31.0927 32.1369
648 1 1 -77.6961 -30.9664 32.8493
649 1 1 -78.077 -31.9458 32.6115
650 1 1 -77.6497 -31.846 31.8924
651 1 1 -77.0975 -31.2475 32.2998
652 1 1 -77.0862 -32.1932 32.7387
653 1 1 -77.3704 -32.6141 32.1485
654 1 1 -76.557 -32.2325 31.8093
655 1 1 -76.2611 -32.187 32.4904
656 1 1 -76.5037 -32.9872 32.5867
657 1 1 -76.4207 -33.0974 31.8329
658 1 1 -75.7712 -32.5945 32.0701
659 1 1 -75.6528 -33.2177 32.5944
660 1 1 -75.6904 -32.5862 32.9049
661 1 1 -76.191 -33.3157 33.2499
662 1 1 -76.0731 -33.125 34.053
663 1 1 -76.0477 -32.2687 33.6273
664 1 1 -76.7348 -32.5242 33.3202
665 1 1 -76.994 -32.9701 33.8932
666 1 1 -76.8155 -32.2357 34.2347
667 1 1 -77.206 -31.9555 33.6772
668 1 1 -77.6004 -32.6007 33.2116
669 1 1 -77.7784 -32.5752 34.4198
670 1 1 -77.6721 -31.6467 34.1513
671 1 1 -78.1495 -31.6885 33.5783
672 1 1 -78.5303 -32.1738 34.3971
673 1 1 -78.9642 -32.156 33.2464
674 1 1 -79.3499 -32.8338 33.1979
675 1 1 -78.775 -32.6435 32.6166
676 1 1 -78.314 -32.5287 33.2795
677 1 1 -78.9151 -32.9612 33.8132
678 1 1 -78.6864 -33.8787 32.6092
679 1 1 -77.9213 -33.2465 32.7149
680 1 1 -77.8301 -33.3475 33.6463
681 1 1 -78.1063 -34.0797 33.4302
682 1 1 -77.8482 -34.1526 32.7029
683 1 1 -77.1472 -33.8197 33.2064
684 1 1 -77.4058 -34.0257 33.9862
685 1 1 -77.796 -35.1449 33.1929
686 1 1 -76.7882 -34.874 32.7042
687 1 1 -76.4393 -34.4878 33.7862
688 1 1 -76.9162 -35.4067 33.6398
689 1 1 -76.9031 -35.5023 32.8108
690 1 1 -76.1432 -35.202 32.999
691 1 1 -76.1437 -35.7496 33.7706
692 1 1 -75.6112 -36.3372 33.1882
693 1 1 -76.3545 -36.6816 33.7548
694 1 1 -75.61 -37.4214 33.6594
695 1 1 -75.6023 -37.3702 34.3735
696 1 1 -75.8167 -36.6417 34.4776
697 1 1 -75.5252 -36.4472 35.2271
698 1 1 -76.0442 -36.5919 35.6558
699 1 1 -75.7834 -35.971 35.7695
700 1 1 -75.6992 -35.9131 34.857
701 1 1 -76.6055 -36.4416 34.9786
702 1 1 -76.922 -35.7332 35.5488
703 1 1 -76.5467 -35.0317 35.0185
704 1 1 -76.8377 -35.6858 34.3894
705 1 1 -77.3813 -36.0916 35.0056
706 1 1 -77.3229 -35.0392 35.2321
707 1 1 -76.8897 -34.6756 34.3715
708 1 1 -77.7717 -35.4341 34.1941
709 1 1 -77.9587 -35.2088 35.1441
710 1 1 -77.4963 -34.3632 34.701
711 1 1 -78.1067 -34.6237 33.877
712 1 1 -78.8189 -35.0112 34.5763
713 1 1 -78.7822 -34.4036 34.7941
714 1 1 -78.4505 -33.5202 34.2517
715 1 1 -79.0101 -34.3599 33.5899
716 1 1 -79.5802 -34.2897 34.3156
717 1 1 -79.1895 -33.4273 34.3918
718 1 1 -79.5307 -33.5749 33.3967
719 1 1 -80.2386 -34.0317 33.6687
720 1 1 -80.2104 -33.5286 34.3279
721 1 1 -80.1067 -32.7937 33.8867
722 1 1 -80.5158 -33.2809 33.2386
723 1 1 -81.1371 -33.5671 33.4578
724 1 1 -81.0239 -32.857 34.0473
725 1 1 -80.9819 -32.2997 33.3261
726 1 1 -81.3077 -32.8562 32.7053
727 1 1 -80.7796 -32.0872 32.6204
728 1 1 -80.2195 -32.4968 32.9328
729 1 1 -80.4397 -33.1069 32.3739
730 1 1 -80.6622 -32.4834 31.9037
731 1 1 -79.5112 -32.0042 32.2603
732 1 1 -79.5614 -33.2272 32.3157
733 1 1 -79.0111 -33.2327 31.8453
734 1 1 -79.2536 -33.9093 31.8527
735 1 1 -79.8825 -34.2185 31.7053
736 1 1 -80.2742 -34.019 32.5812
737 1 1 -80.4792 -34.7372 32.3901
738 1 1 -79.6091 -34.8022 32.059
739 1 1 -79.5151 -34.3823 32.8343
740 1 1 -80.2734 -34.7978 33.0099
741 1 1 -79.6212 -35.4445 32.3503
742 1 1 -78.8001 -35.0679 32.8651
743 1 1 -79.3756 -35.097 33.6399
744 1 1 -79.6755 -35.8031 33.3966
745 1 1 -78.7838 -36.0037 33.1512
746 1 1 -78.5314 -35.5062 33.7246
747 1 1 -79.2291 -35.7865 34.2097
748 1 1 -78.9862 -36.7035 33.8784
749 1 1 -78.1969 -36.1867 33.7304
750 1 1 -78.2987 -36.0077 34.6383
751 1 1 -78.9488 -36.5531 34.8544
752 1 1 -78.5056 -37.2181 34.299
753 1 1 -77.4741 -36.7287 34.5886
754 1 1 -78.2575 -36.9607 35.4391
755 1 9 -79.0351 -36.7328 36.0149
756 1 9 -79.2467 -35.7995 36.0103
757 1 9 -79.7943 -36.3703 35.4274
758 1 9 -80.4026 -35.8328 35.8797
759 1 9 -80.7244 -36.648 35.4487
760 1 9 -81.4238 -36.0266 35.1426
761 1 9 -81.5208 -36.9093 34.7914
762 1 9 -81.586 -37.8154 35.2102
763 1 9 -81.0872 -38.29 35.9286
764 1 9 -80.2772 -38.1003 35.4974
765 1 9 -80.4536 -39.0501 35.4859
766 1 9 -80.6894 -39.3343 36.4068
767 1 9 -79.7894 -39.0391 36.6547
768 1 9 -79.7056 -39.7193 36.008
769 1 9 -78.7726 -39.7761 35.7223
770 1 9 -78.1952 -39.9014 36.4776
771 1 9 -78.0412 -40.7981 36.0243
772 1 9 -77.3282 -41.3914 36.295
773 1 9 -76.6424 -40.8697 36.8742
774 1 9 -77.1312 -40.5186 37.6136
775 1 9 -76.2194 -40.6587 38.0741
776 1 9 -76.4382 -39.6836 38.0586
777 1 9 -76.0678 -38.7864 38.1428
778 1 9 -75.8273 -39.3827 38.9055
779 1 9 -74.9499 -39.608 38.526
780 1 9 -74.3749 -39.0599 38.9404
781 1 9 -75.0478 -38.5138 39.3626
782 1 9 -75.5345 -37.7402 39.116
783 1 9 -74.9018 -37.3127 39.7848
784 1 9 -74.5607 -37.0438 40.6739
785 1 9 -75.4237 -37.0856 41.0558
786 1 9 -75.1821 -37.4596 41.9161
787 1 9 -74.9638 -38.4286 41.8278
788 1 9 -75.0913 -38.2641 42.7458
789 1 9 -74.7301 -37.9947 43.6006
790 1 9 -75.019 -37.7931 44.493
791 1 9 -75.9506 -38.0968 44.1924
792 1 9 -75.5169 -38.9448 43.9712
793 1 9 -75.3877 -39.9097 43.8281
794 1 9 -75.5084 -40.0308 42.9304
795 1 9 -76.1491 -39.2591 42.9416
796 1 9 -76.6591 -38.8678 42.2723
797 1 9 -77.4774 -39.1411 42.8036
798 1 9 -77.7151 -39.9933 43.1603
799 1 9 -76.8575 -40.377 42.9733
800 1 9 -76.9593 -40.6713 41.9806
801 1 9 -77.4506 -39.8514 41.6139
802 1 9 -78.1166 -39.2445 41.7401
803 1 9 -78.6139 -38.4326 41.4525
804 1 9 -79.3718 -37.8233 41.5313
805 1 9 -79.5331 -37.4363 42.3788
806 1 9 -80.2291 -36.9636 42.8168
807 1 9 -79.4421 -36.4348 42.6073
808 1 9 -79.4854 -36.7224 41.6893
809 1 9 -80.1631 -35.9982 41.5894
810 1 9 -81.1366 -35.6571 41.6892
811 1 9 -82.0445 -35.8985 41.9919
812 1 9 -82.6446 -36.5266 42.3332
813 1 9 -82.5588 -37.4239 42.7834
814 1 9 -81.6247 -37.6931 42.7052
815 1 9 -81.9067 -38.3894 43.2745
816 1 9 -81.1285 -38.7914 42.9319
817 1 9 -81.552 -39.2806 43.6774
818 1 9 -82.1282 -38.9522 44.3996
819 1 9 -81.8369 -38.0954 44.7345
820 1 9 -81.1562 -37.547 44.3196
821 1 9 -81.7137 -36.8898 44.5998
822 1 9 -82.6237 -37.3001 44.5396
823 1 9 -83.3982 -37.8734 44.4494
824 1 9 -83.8659 -38.4258 43.787
825 1 9 -84.7525 -38.3045 44.2015
826 1 9 -85.642 -38.2266 43.927
827 1 9 -85.87 -38.1173 44.8637
828 1 9 -85.3428 -38.8622 44.947
829 1 9 -85.5368 -38.6597 45.8224
830 1 9 -84.72 -39.1714 45.7962
831 1 9 -84.5982 -38.3653 46.3104
832 1 9 -83.9523 -37.8975 46.8602
833 1 9 -83.6963 -37.3437 47.6378
834 1 9 -84.2739 -36.956 48.3179
835 1 9 -83.4265 -36.797 48.8354
836 1 9 -83.0476 -36.4588 49.6762
837 1 9 -83.9884 -36.4422 49.6459
838 1 9 -83.882 -37.3892 49.666
839 1 9 -83.5564 -37.862 48.9164
840 1 9 -82.6972 -37.9493 49.4715
841 1 9 -82.2537 -38.4606 50.1512
842 1 9 -81.4033 -38.3732 50.5172
843 1 9 -81.8687 -37.5096 50.4862
844 1 9 -81.7689 -36.6044 50.3371
845 1 9 -81.9512 -36.501 49.4177
846 1 9 -81.3561 -35.9182 49.026
847 1 9 -82.0391 -35.2481 48.903
848 1 9 -82.1909 -35.1507 47.9443
849 1 9 -81.3023 -35.0935 48.1543
850 1 9 -81.138 -34.6547 47.3583
851 1 9 -81.7484 -35.1868 46.8508
852 1 9 -81.844 -34.8179 46.0112
853 1 9 -81.0558 -34.3948 45.7158
854 1 9 -80.9261 -33.6479 46.3269
855 1 9 -80.3915 -33.2996 45.6528
856 1 9 -79.8168 -33.727 46.2626
857 1 9 -79.9142 -34.7379 46.0173
858 1 9 -80.1449 -34.7555 45.0372
859 1 9 -80.7354 -35.2747 44.5792
860 1 9 -80.6473 -35.6563 45.4386
861 1 9 -80.5809 -36.5082 44.9548
862 1 9 -79.7567 -36.9021 44.5656
863 1 9 -79.4462 -37.8511 44.6693
864 1 9 -80.3536 -37.7915 44.9929
865 1 9 -80.1246 -38.0371 45.9204
866 1 9 -79.9505 -37.6399 46.7065
867 1 9 -79.6723 -36.8676 47.2482
868 1 9 -79.9973 -36.0126 46.9139
869 1 9 -80.3184 -35.622 47.7916
870 1 9 -80.5645 -36.241 48.4328
871 1 9 -80.3062 -35.4263 48.9297
872 1 9 -79.5812 -35.986 49.1019
873 1 9 -79.7546 -36.9413 49.1351
874 1 9 -79.061 -36.645 48.428
875 1 9 -78.1828 -36.2856 47.9258
876 1 9 -78.032 -35.538 47.3675
877 1 9 -78.5258 -34.8958 47.8724
878 1 9 -78.8703 -34.5739 46.9604
879 1 9 -79.031 -35.4718 46.7635
880 1 9 -78.5106 -36.327 46.8058
881 1 9 -79.054 -36.9736 46.2692
882 1 9 -79.0575 -36.7093 45.3805
883 1 9 -78.4323 -37.3685 45.5221
884 1 9 -77.9979 -37.2741 46.4002
885 1 9 -78.3762 -37.9321 47.0441
886 1 9 -79.1528 -38.4584 46.6839
887 1 9 -79.9394 -38.9034 47.0636
888 1 9 -80.6413 -39.261 47.634
889 1 9 -81.1536 -39.8978 46.9559
890 1 9 -81.793 -40.6728 46.834
891 1 9 -82.702 -40.9272 46.9181
892 1 9 -83.5134 -41.2775 47.4087
893 1 9 -83.692 -41.9757 46.7641
894 1 9 -83.2927 -42.6652 47.3548
895 1 9 -82.4301 -42.7103 46.9247
896 1 9 -82.2331 -41.888 46.5383
897 1 9 -81.3202 -41.895 46.2649
898 1 9 -81.6178 -42.6692 45.7262
899 1 9 -81.765 -43.5287 45.3749
900 1 9 -82.4901 -43.4469 44.7045
901 1 9 -83.4879 -43.3496 44.6942
902 1 9 -83.2897 -42.531 45.0749
903 1 9 -84.2078 -42.4515 45.4923
904 1 9 -83.9095 -43.3668 45.5813
905 1 9 -83.344 -42.9932 46.2917
906 1 9 -82.7167 -43.745 46.5357
907 1 9 -83.488 -44.3006 46.6986
908 1 9 -84.0929 -44.5348 45.9841
909 1 9 -83.2563 -44.1556 45.5671
910 1 9 -82.4548 -44.7238 45.4759
911 1 9 -81.509 -44.7301 45.5795
912 1 9 -81.6818 -44.4045 44.696
913 1 9 -81.5524 -43.6179 44.1031
914 1 9 -81.1523 -44.0643 43.3317
915 1 9 -82.0223 -43.9474 42.8701
916 1 9 -81.6737 -43.6588 42.0627
917 1 9 -82.4371 -43.1472 42.2997
918 1 9 -82.7001 -42.2295 42.4577
919 1 9 -81.7889 -42.5045 42.6784
920 1 9 -80.9866 -43.048 42.341
921 1 9 -80.6471 -43.8878 41.9407
922 1 9 -80.2941 -43.9283 40.9525
923 1 9 -80.0546 -43.0933 40.6525
924 1 9 -79.2187 -42.939 41.0059
925 1 9 -78.8823 -42.9117 41.8566
926 1 9 -79.4463 -43.0425 42.5886
927 1 9 -79.6058 -43.3946 43.5402
928 1 9 -78.9947 -43.6802 44.2114
929 1 9 -79.1253 -44.4833 43.7407
930 1 9 -79.0453 -45.368 43.469
931 1 9 -78.2878 -45.2154 42.8937
932 1 9 -79.0189 -45.3254 42.2724
933 1 9 -78.2808 -44.8558 41.8368
934 1 9 -78.0253 -45.6726 41.4604
935 1 9 -78.7886 -45.7627 40.9218
936 1 9 -79.7119 -45.6386 40.7666
937 1 9 -79.3409 -44.9188 41.3178
938 1 9 -79.9554 -45.4524 41.7597
939 1 9 -80.4264 -46.2586 41.5793
940 1 9 -79.9622 -47.0901 41.3567
941 1 9 -79.6938 -46.8689 42.2301
942 1 9 -80.2522 -46.4252 42.8448
943 1 9 -80.9844 -46.6038 42.3234
944 1 9 -81.6347 -47.0267 42.9076
945 1 9 -81.6453 -47.2169 43.8126
946 1 9 -80.946 -47.7576 43.3983
947 1 9 -80.5278 -48.0082 42.5231
948 1 9 -79.6659 -48.2838 42.7296
949 1 9 -78.8027 -48.3967 43.1538
950 1 9 -78.3358 -48.7917 42.3647
951 1 9 -79.2175 -48.79 41.8896
952 1 9 -79.6746 -49.2871 42.5501
953 1 9 -80.4857 -48.9792 42.8536
954 1 9 -80.3167 -49.8994 42.918
955 1 9 -79.9475 -50.6456 43.2433
956 1 9 -79.3375 -51.0473 43.8992
957 1 9 -80.1226 -51.1198 44.4837
958 1 9 -80.659 -50.4749 44.1531
959 1 9 -80.7794 -51.33 43.7697
960 1 9 -80.0244 -51.9804 43.9737
961 1 9 -79.3994 -52.5512 43.5568
962 1 9 -78.6743 -53.0213 43.1128
963 1 9 -78.473 -52.0882 43.3699
964 1 9 -78.523 -52.3229 44.3098
965 1 9 -78.8181 -52.1501 45.1708
966 1 9 -79.652 -52.5586 45.093
967 1 9 -79.3939 -53.3052 45.6904
968 1 9 -80.3036 -53.323 45.385
969 1 9 -80.5135 -52.5931 45.9509
970 1 9 -80.6728 -52.3686 45.0374
971 1 9 -80.6715 -52.9702 44.3007
972 1 9 -81.4147 -52.977 43.598
973 1 9 -81.5013 -53.8848 43.7721
974 1 9 -81.7385 -54.778 44.0457
975 1 9 -81.1024 -55.4437 43.739
976 1 9 -80.1802 -55.3873 43.5615
977 1 9 -79.62 -54.627 43.4739
978 1 9 -79.3321 -55.2154 42.8285
979 1 9 -80.0257 -55.2856 42.1803
980 1 9 -79.8934 -54.3061 42.368
981 1 9 -79.9112 -53.3844 42.5781
982 1 9 -80.3689 -53.3803 41.6752
983 1 9 -80.9762 -53.2225 42.4829
984 1 9 -81.7623 -53.3552 41.9512
985 1 9 -82.2762 -53.3656 41.1464
986 1 9 -82.99 -52.6871 40.9379
987 1 9 -83.192 -52.2391 41.7397
988 1 9 -83.4207 -52.558 42.6253
989 1 9 -82.8425 -53.2273 42.2739
990 1 9 -82.6549 -53.6377 43.1306
991 1 9 -82.7726 -54.5252 43.0086
992 1 9 -82.7967 -55.1084 43.7342
993 1 9 -82.6501 -55.2305 44.68
994 1 9 -82.889 -56.0317 45.204
995 1 9 -82.9618 -56.0782 44.1828
996 1 9 -83.9102 -55.5529 44.0205
997 1 9 -84.4004 -56.0192 43.3876
998 1 9 -85.0444 -55.7673 44.0404
999 1 9 -85.1585 -56.1418 44.9321
1000 1 9 -84.8163 -56.0825 45.7968
1001 1 9 -85.2702 -55.473 46.3798
1002 1 9 -84.6473 -54.6782 46.0961
1003 1 9 -85.4876 -54.3893 46.2835
1004 1 9 -86.399 -54.4141 45.9977
1005 1 9 -87.2739 -54.4363 45.4575
1006 1 9 -87.3417 -55.3637 45.9595
1007 1 9 -87.8801 -56.1007 46.3809
1008 1 9 -87.9779 -56.3679 47.289
1009 1 9 -87.5527 -57.233 47.6239
1010 1 9 -86.8991 -56.5873 47.9177
1011 1 9 -87.2174 -57.1216 48.7428
1012 1 9 -86.5167 -56.6497 49.263
1013 1 9 -86.6171 -55.5401 49.2396
1014 1 9 -85.8577 -55.257 48.6528
1015 1 9 -85.5098 -54.5654 49.2771
1016 1 9 -84.7289 -54.1794 48.966
1017 1 9 -84.8042 -54.1869 49.9314
1018 1 9 -84.7426 -54.9744 50.4454
1019 1 9 -84.5588 -55.6206 51.1378
1020 1 9 -83.6319 -55.5865 50.8994
1021 1 9 -83.2274 -56.5219 50.974
1022 1 9 -82.5314 -55.9444 50.6416
1023 1 9 -82.3399 -55.3525 49.9373
1024 1 9 -81.6651 -56.0105 49.6931
1025 1 9 -82.383 -56.5879 49.6525
1026 1 9 -82.9744 -56.7488 48.9535
1027 1 9 -83.5887 -56.1581 49.4625
1028 1 9 -84.3196 -55.6097 49.6552
1029 1 9 -85.0981 -56.1793 49.5906
1030 1 9 -84.5462 -56.6968 48.953
1031 1 9 -85.5021 -56.8576 48.7279
1032 1 9 -85.016 -56.1702 48.2265
1033 1 9 -85.6729 -55.8029 47.6521
1034 1 9 -86.5513 -55.9674 47.2494
1035 1 9 -87.0732 -55.0611 47.221
1036 1 9 -86.7454 -55.4548 47.9938
1037 1 9 -87.6615 -55.1499 48.1749
1038 1 9 -87.4397 -54.5353 48.9034
1039 1 9 -86.5624 -54.0456 48.9654
1040 1 9 -86.8417 -53.6602 48.1497
1041 1 9 -86.4856 -53.1809 47.4391
1042 1 9 -86.9128 -52.4312 47.9026
1043 1 9 -87.7753 -52.7063 47.5571
1044 1 9 -87.8322 -53.5126 47.0043
1045 1 9 -87.612 -52.6394 46.6328
1046 1 9 -88.1336 -52.7471 45.8969
1047 1 9 -88.0157 -51.8688 45.5157
1048 1 9 -88.6878 -51.3796 45.9449
1049 1 9 -87.8709 -51.3868 46.3853
1050 1 9 -87.4017 -50.791 46.9893
1051 1 9 -87.8055 -50.0306 46.5725
1052 1 9 -88.5211 -50.6591 46.653
1053 1 9 -88.7433 -50.5657 47.5977
1054 1 9 -88.3548 -50.0419 48.3891
1055 1 9 -88.031 -49.6458 49.184
1056 1 9 -88.2022 -50.5847 49.3661
1057 1 9 -88.5209 -51.4577 49.3689
1058 1 9 -88.0961 -51.7969 50.2014
1059 1 9 -88.9781 -51.7723 50.4574
1060 1 9 -89.0829 -51.9514 51.4058
1061 1 9 -89.3769 -51.3095 52.1641
1062 1 9 -89.1782 -50.6725 52.8669
1063 1 9 -90.029 -50.4124 53.1576
1064 1 9 -89.503 -51.1912 53.5924
1065 1 9 -88.646 -50.8256 54.0147
1066 1 9 -89.3043 -50.2659 54.5016
1067 1 9 -88.908 -50.2752 55.4088
1068 1 9 -88.6662 -51.0139 55.9929
1069 1 9 -89.3647 -51.3385 55.3535
1070 1 9 -90.0785 -50.7338 55.5373
1071 1 9 -90.9204 -50.447 55.9938
1072 1 9 -90.4961 -49.8154 55.4409
1073 1 9 -90.5872 -49.469 56.3152
1074 1 9 -90.3262 -48.5871 56.7759
1075 1 9 -90.084 -49.1104 57.605
1076 1 9 -89.3963 -49.8188 57.5542
1077 1 9 -88.9446 -49.8039 58.3901
1078 1 9 -89.6027 -49.7163 59.1757
1079 1 9 -89.2807 -48.9036 59.6206
1080 1 9 -88.4861 -48.9941 59.0819
1081 1 9 -88.8561 -48.9048 58.2137
1082 1 9 -87.9709 -48.5557 58.0247
1083 1 9 -87.0407 -48.7353 57.9709
1084 1 9 -86.421 -49.1147 58.5788
1085 1 9 -86.9695 -49.0165 59.365
1086 1 9 -87.2356 -49.8846 59.0691
1087 1 9 -87.3657 -49.683 60.0444
1088 1 9 -86.5701 -50.1146 59.8124
1089 1 9 -86.2859 -51.0549 59.856
1090 1 9 -85.6406 -51.6806 59.4109
1091 1 9 -85.7354 -52.2354 58.4944
1092 1 9 -86.4652 -52.7574 58.1438
1093 1 9 -86.4769 -52.5105 57.1804
1094 1 9 -85.9484 -52.7936 56.4286
1095 1 9 -85.6228 -52.9231 57.3324
1096 1 9 -85.53 -51.9219 57.422
1097 1 9 -85.52 -51.1759 56.7212
1098 1 9 -86.2648 -50.7209 57.1563
1099 1 9 -86.6421 -50.4091 58.0102
1100 1 9 -87.5606 -50.3791 57.8149
1101 1 9 -87.9363 -50.1177 56.8966
1102 1 9 -87.4691 -49.7887 56.1614
1103 1 9 -87.5022 -49.3539 55.2953
1104 1 9 -86.9414 -49.805 54.7354
1105 1 9 -87.651 -50.4232 54.5008
1106 1 9 -88.1474 -49.7015 54.0821
1107 1 9 -88.6265 -48.9473 53.86
1108 1 9 -89.3437 -48.9466 54.4359
1109 1 9 -88.9857 -48.6331 55.2672
1110 1 9 -89.19 -48.3395 56.1431
1111 1 9 -89.527 -47.8667 56.9285
1112 1 9 -90.2864 -47.321 56.4819
1113 1 9 -89.911 -46.7746 57.194
1114 1 9 -90.0938 -47.3886 57.9379
1115 1 9 -89.5928 -46.8805 58.6227
1116 1 9 -90.5344 -47.0273 58.889
1117 1 9 -91.2734 -46.9397 59.5556
1118 1 9 -92.2768 -46.9967 59.4165
1119 1 9 -92.0536 -47.8998 59.2133
1120 1 9 -91.2185 -48.0889 58.8533
1121 1 9 -90.8284 -48.8484 58.4562
1122 1 9 -90.8204 -49.7553 58.6898
1123 1 9 -90.7669 -50.208 57.8586
1124 1 9 -90.2858 -51.0171 58.2034
1125 1 9 -90.8281 -51.0691 58.9555
1126 1 9 -91.4305 -51.8295 59.0891
1127 1 9 -90.556 -52.3165 58.9898
1128 1 9 -90.0944 -52.8967 59.6198
1129 1 9 -90.3123 -53.7774 59.2837
1130 1 9 -90.6176 -53.849 60.2154
1131 1 9 -89.9851 -54.5246 60.0142
1132 1 9 -89.6124 -54.4329 60.9539
1133 1 9 -89.864 -53.6142 61.3519
1134 1 9 -90.0983 -53.8841 62.1981
1135 1 9 -90.7867 -54.4682 61.9883
1136 1 9 -90.2185 -55.0865 62.4152
1137 1 9 -90.5571 -54.5038 63.0499
1138 1 9 -91.4053 -54.0428 62.7556
1139 1 9 -91.4004 -54.8304 63.3137
1140 1 9 -92.342 -54.6627 63.2183
1141 1 9 -92.2906 -55.4356 62.6929
1142 1 9 -91.5026 -55.5708 62.2234
1143 1 9 -92.0623 -55.2652 61.4938
1144 1 9 -91.3878 -54.7428 61.11
1145 1 9 -90.8673 -54.9199 60.2684
1146 1 9 -91.6609 -54.3987 59.9259
1147 1 9 -92.052 -54.0487 60.6765
1148 1 9 -91.8975 -53.1865 61.1145
1149 1 9 -91.6576 -53.7613 61.8059
1150 1 9 -90.8561 -53.5389 61.3403
1151 1 9 -90.7578 -52.7182 61.8217
1152 1 9 -91.0344 -52.6166 60.8572
1153 1 9 -91.7049 -52.09 61.2556
1154 1 9 -91.7367 -51.7393 60.3809
1155 1 9 -92.5621 -51.283 60.6747
1156 1 9 -93.4811 -51.0788 60.3808
1157 1 9 -93.4722 -50.6818 59.4842
1158 1 9 -94.1728 -50.3825 58.908
1159 1 9 -94.4121 -49.6897 58.3487
1160 1 9 -94.3586 -48.7955 58.7454
1161 1 9 -95.2567 -48.6047 58.3577
1162 1 9 -95.7815 -48.6318 59.1428
1163 1 9 -95.8081 -48.2886 60.0742
1164 1 9 -96.2548 -48.4551 60.8959
1165 1 9 -96.2249 -49.318 61.3886
1166 1 9 -95.4999 -48.7381 61.7133
1167 1 9 -94.5444 -48.8018 61.6341
1168 1 9 -94.6429 -48.2319 62.4207
1169 1 9 -95.5776 -48.4991 62.7024
1170 1 9 -96.1673 -48.2389 63.5169
1171 1 9 -96.5597 -48.8908 62.9196
1172 1 9 -97.3235 -48.4845 63.3471
1173 1 9 -97.2852 -48.3285 64.2731
1174 1 9 -96.4814 -48.4169 64.7852
1175 1 9 -95.5494 -48.051 64.8562
1176 1 9 -95.0092 -48.306 64.1289
1177 1 9 -94.1746 -48.7073 63.7821
1178 1 9 -94.2288 -48.5609 64.7383
1179 1 9 -93.6149 -48.7716 65.4448
1180 1 9 -94.2658 -49.4135 65.7037
1181 1 9 -95.1225 -49.3915 66.1161
1182 1 9 -95.6207 -49.1053 65.3635
1183 1 9 -96.1103 -48.5731 66.0518
1184 1 9 -96.7993 -49.1189 65.6964
1185 1 9 -97.2344 -49.9202 65.6742
1186 1 9 -97.597 -50.7241 66.0596
1187 1 9 -97.7303 -50.2555 66.9002
1188 1 9 -98.4722 -50.6382 67.3427
1189 1 9 -98.69 -50.8623 68.2784
1190 1 9 -98.6643 -51.7065 67.7887
1191 1 9 -99.2078 -51.7402 67.0418
1192 1 9 -99.7994 -51.1424 66.565
1193 1 9 -100.018 -50.2422 67.0054
1194 1 9 -99.1001 -50.0079 66.9652
1195 1 9 -99.214 -50.3697 66.0315
1196 1 9 -98.5451 -49.7913 65.5703
1197 1 9 -98.4655 -49.4654 64.6354
1198 1 9 -97.5324 -49.3912 64.9137
1199 1 9 -97.2626 -49.8814 64.1275
1200 1 9 -96.3097 -49.3315 63.9832
1201 1 9 -96.1242 -49.8417 64.7669
1202 1 9 -95.563 -50.1932 65.4696
1203 1 9 -96.0939 -49.7653 66.219
1204 1 9 -96.8804 -49.6035 66.7737
1205 1 9 -96.4907 -50.4779 66.7894
1206 1 9 -97.1324 -50.9635 67.2108
1207 1 9 -96.3289 -51.381 67.1768
1208 1 9 -95.522 -51.8483 67.1088
1209 1 9 -95.4842 -51.7641 66.1577
1210 1 9 -94.6638 -51.5007 65.5685
1211 1 9 -94.8468 -52.5336 65.6896
1212 1 9 -94.4197 -53.201 66.2712
1213 1 9 -94.797 -52.4854 66.8728
1214 1 9 -94.9943 -52.7837 67.7512
1215 1 9 -94.5646 -52.0164 68.0301
1216 1 9 -95.4777 -51.7147 68.0412
1217 1 9 -96.3299 -52.1443 67.8875
1218 1 9 -97.0875 -52.253 68.4259
1219 1 9 -96.6544 -52.517 69.2326
1220 1 9 -96.5674 -53.1386 68.4814
1221 1 9 -95.6338 -53.5282 68.2825
1222 1 9 -95.9818 -53.4687 67.3882
1223 1 9 -95.4679 -54.2569 67.2974
1224 1 9 -96.0864 -54.5303 68.0843
1225 1 9 -95.2743 -54.5883 68.5675
1226 1 9 -94.6135 -55.1583 68.9457
1227 1 9 -93.9183 -55.7325 69.0934
1228 1 9 -93.6829 -54.7551 69.0597
1229 1 9 -93.9908 -53.8741 68.9045
1230 1 9 -93.3674 -54.063 69.6442
1231 1 9 -93.2568 -53.857 70.6073
1232 1 9 -92.6669 -54.4566 71.0488
1233 1 9 -92.8238 -55.3316 71.4886
1234 1 9 -92.019 -55.9213 71.3902
1235 1 9 -91.1797 -55.454 71.363
1236 1 9 -91.2149 -55.7075 72.2952
1237 1 9 -91.8552 -55.8204 72.9899
1238 1 9 -92.072 -54.9937 72.5305
1239 1 9 -92.3975 -54.9965 73.435
1240 1 9 -93.2496 -54.9993 72.8967
1241 1 9 -94.2004 -55.1249 72.6306
1242 1 9 -94.8712 -55.2606 73.3076
1243 1 9 -95.2219 -55.3275 72.467
1244 1 9 -95.3127 -56.2406 72.7981
1245 1 9 -96.1721 -55.7772 72.8282
1246 1 9 -96.1269 -55.5635 71.9252
1247 1 9 -95.7733 -54.6868 71.6796
1248 1 9 -95.2127 -54.8763 70.9294
1249 1 9 -94.7941 -54.804 70.0819
1250 1 9 -94.0971 -55.0687 70.6811
1251 1 9 -94.0724 -55.9699 70.9321
1252 1 9 -94.9338 -56.3592 71.2687
1253 1 9 -94.3278 -56.8326 71.9023
1254 1 9 -93.5596 -56.7912 71.2461
1255 1 9 -93.3268 -57.6957 71.6579
1256 1 9 -92.4687 -57.8666 72.0439
1257 1 9 -93.115 -58.6066 72.2907
1258 1 9 -92.4987 -58.9383 72.9467
1259 1 9 -92.1074 -59.6969 72.4887
1260 1 9 -91.4546 -59.6899 71.7498
1261 1 9 -90.9213 -60.5034 71.6737
1262 1 9 -90.6825 -61.3837 71.2436
1263 1 9 -90.121 -62.0395 70.8257
1264 1 9 -90.2839 -61.5641 69.9847
1265 1 9 -90.01 -60.8718 69.3915
1266 1 9 -89.0916 -60.7372 69.7345
1267 1 9 -88.9113 -61.4021 70.418
1268 1 9 -88.174 -61.9987 70.7679
1269 1 9 -88.8345 -62.5606 71.1663
1270 1 9 -88.3899 -62.0432 71.8117
1271 1 9 -89.3362 -62.0167 71.7067
1272 1 9 -89.2172 -61.1008 72.0486
1273 1 9 -89.2805 -60.4598 72.7401
1274 1 9 -89.3677 -59.6517 73.2156
1275 1 9 -89.9663 -59.2501 72.5511
1276 1 9 -90.586 -58.5937 72.8541
1277 1 9 -90.5845 -59.4708 73.2558
1278 1 9 -91.4386 -59.925 73.4209
1279 1 9 -91.6211 -59.3572 74.2008
1280 1 9 -92.4357 -59.7045 74.6753
1281 1 9 -92.4885 -60.0137 73.8334
1282 1 9 -92.1144 -60.6182 73.1189
1283 1 9 -92.6287 -61.3819 73.5342
1284 1 9 -93.5842 -61.1423 73.4751
1285 1 9 -94.5442 -61.1637 73.4431
1286 1 9 -95.067 -60.8388 74.2167
1287 1 9 -94.1872 -60.3603 74.237
1288 1 9 -93.7675 -59.5299 74.4721
1289 1 9 -93.7053 -59.9734 75.3565
1290 1 9 -93.3289 -60.5842 74.6717
1291 1 9 -93.9505 -61.2243 74.9287
1292 1 9 -94.603 -61.5033 75.4909
1293 1 9 -94.5356 -62.3558 75.9531
1294 1 9 -94.6826 -63.1005 76.5309
1295 1 9 -94.6235 -63.3922 77.4258
1296 1 9 -93.8464 -62.9265 77.7158
1297 1 9 -92.9577 -63.2546 77.9031
1298 1 9 -92.5402 -63.1783 77.0476
1299 1 9 -91.7182 -62.724 77.2574
1300 1 9 -91.2552 -63.3603 77.8568
1301 1 9 -90.9038 -63.2595 78.7045
1302 1 9 -91.4269 -62.469 78.6756
1303 1 9 -91.0532 -61.5728 78.6251
1304 1 9 -90.7289 -60.8994 79.1774
1305 1 9 -90.6878 -61.2553 80.0958
1306 1 9 -90.0523 -61.402 80.7977
1307 1 9 -89.2627 -60.8888 80.7185
1308 1 9 -89.4964 -61.4565 79.9895
1309 1 9 -88.6072 -61.7924 79.7237
1310 1 9 -88.2109 -61.5847 78.8743
1311 1 9 -88.5131 -62.1661 78.0839
1312 1 9 -87.6643 -62.597 77.7875
1313 1 9 -87.6728 -61.9506 77.0832
1314 1 9 -87.8587 -62.2349 76.2023
1315 1 9 -88.6134 -62.1707 76.7519
1316 1 9 -88.9443 -62.865 77.3172
1317 1 9 -89.1476 -63.4904 77.9949
1318 1 9 -88.7586 -64.3605 78.0547
1319 1 9 -89.525 -64.3713 77.4788
1320 1 9 -90.3975 -63.9318 77.7367
1321 1 9 -90.0824 -63.3334 77.1748
1322 1 9 -90.5631 -62.7966 77.807
1323 1 9 -89.8445 -62.3319 78.3041
1324 1 9 -89.8437 -61.5096 78.8713
1325 1 9 -89.8497 -61.4661 77.9367
1326 1 9 -89.2847 -61.2716 77.1577
1327 1 9 -88.6555 -60.804 76.6295
1328 1 9 -87.82 -61.1627 76.2928
1329 1 9 -87.3482 -60.4049 75.9597
1330 1 9 -87.2704 -60.3245 76.9005
1331 1 9 -86.3872 -60.8387 76.851
1332 1 9 -86.0154 -60.0115 76.4144
1333 1 9 -85.2347 -59.5564 76.6905
1334 1 9 -84.2975 -59.5243 76.6471
1335 1 9 -84.7303 -58.6271 76.4114
1336 1 9 -85.2338 -57.8128 76.7583
1337 1 9 -85.6312 -58.626 76.9805
1338 1 9 -85.4492 -58.1773 77.8207
1339 1 9 -84.5164 -57.9764 78.0452
1340 1 9 -84.7024 -58.7672 77.5877
1341 1 9 -84.7593 -59.6912 78.0782
1342 1 9 -85.1852 -59.5117 78.9779
1343 1 9 -85.3203 -58.5778 78.9812
1344 1 9 -84.8057 -58.6017 79.8097
1345 1 9 -85.5737 -58.952 80.1246
1346 1 9 -86.2907 -59.0494 80.8186
1347 1 9 -86.7702 -59.3379 80.0471
1348 1 9 -87.5221 -58.8458 79.5716
1349 1 9 -88.1378 -59.1451 80.265
1350 1 9 -88.5083 -59.3319 81.1406
1351 1 9 -88.4689 -58.516 81.5821
1352 1 9 -87.7272 -59.006 81.9503
1353 1 9 -87.5451 -60.021 81.9595
1354 1 9 -86.8049 -60.4682 82.3408
1355 1 9 -87.1721 -60.3508 83.1747
1356 1 9 -88.1054 -60.6844 82.975
1357 1 9 -87.6657 -61.1723 83.6655
1358 1 9 -87.073 -61.9701 83.6004
1359 1 9 -86.2675 -61.9084 83.1856
1360 1 9 -85.4053 -62.091 83.5952
1361 1 9 -85.5076 -62.8327 84.2199
1362 1 9 -86.2082 -63.2395 84.7127
1363 1 9 -86.5483 -62.9127 83.8475
1364 1 9 -86.3267 -63.7811 83.433
1365 1 9 -85.5265 -63.9252 83.9163
1366 1 9 -85.4098 -63.3218 83.1527
1367 1 9 -85.2994 -63.6221 82.2475
1368 1 9 -84.9048 -62.7306 82.4681
1369 1 9 -83.9664 -62.4217 82.7909
1370 1 9 -83.7814 -63.3089 82.4527
1371 1 9 -84.1606 -62.8847 81.6649
1372 1 9 -83.7867 -62.9343 80.7333
1373 1 9 -83.5071 -62.118 80.362
1374 1 9 -82.871 -62.1084 81.0736
1375 1 9 -83.6701 -61.5497 81.3516
1376 1 9 -84.4867 -61.8686 80.8778
1377 1 9 -85.1345 -62.5539 81.13
1378 1 9 -85.218 -63.2954 80.4599
1379 1 9 -85.139 -64.1023 79.9636
1380 1 9 -84.5357 -64.0143 79.1936
1381 1 9 -83.872 -63.4906 79.677
1382 1 9 -83.9949 -64.2088 80.4041
1383 1 9 -83.6706 -64.5038 81.1998
1384 1 9 -83.503 -65.2937 80.6754
1385 1 9 -84.3833 -65.0354 80.9389
1386 1 9 -84.9248 -65.403 80.2606
1387 1 9 -85.2237 -65.8482 79.4776
1388 1 9 -86.1225 -66.2033 79.473
1389 1 9 -87.0471 -66.4166 79.1479
1390 1 9 -87.9289 -66.3245 79.4613
1391 1 9 -88.3573 -65.4589 79.7646
1392 1 9 -88.7377 -66.2225 80.1625
1393 1 9 -88.6905 -67.0856 79.738
1394 1 9 -87.7822 -67.3166 80.1653
1395 1 9 -88.2836 -67.9762 80.7365
1396 1 9 -88.2988 -68.5516 79.9598
1397 1 9 -88.6013 -69.0016 79.2181
1398 1 9 -89.2258 -69.2721 79.8835
1399 1 9 -90.1562 -69.2907 80.0654
1400 1 9 -89.8323 -68.451 80.2891
1401 1 9 -89.9543 -67.6034 80.6584
1402 1 9 -89.8155 -67.283 81.5694
1403 1 9 -88.9575 -67.4312 81.2837
1404 1 9 -89.423 -68.3521 81.3047
1405 1 9 -90.3476 -68.1957 81.3314
1406 1 9 -90.658 -68.699 82.1271
1407 1 9 -90.2848 -68.0727 82.7981
1408 1 9 -90.271 -68.0662 83.7438
1409 1 9 -90.3129 -68.9222 83.3787
1410 1 9 -90.6128 -68.9196 84.2961
1411 1 9 -90.95 -68.784 85.2026
1412 1 9 -91.7428 -69.0704 85.612
1413 1 9 -92.512 -68.4596 85.3832
1414 1 9 -92.8986 -67.8825 84.7974
1415 1 9 -93.3253 -67.3577 85.502
1416 1 9 -93.6536 -67.0553 86.3539
1417 1 9 -94.4974 -66.6414 86.8333
1418 1 9 -95.4112 -66.4529 87.2432
1419 1 9 -95.5544 -67.1011 87.9867
1420 1 9 -95.7736 -68.0079 88.4061
1421 1 9 -96.5532 -67.7522 88.047
1422 1 9 -96.5612 -67.348 88.9016
1423 1 9 -96.3472 -67.5392 89.7974
1424 1 9 -96.697 -68.2965 90.3108
1425 1 9 -96.6964 -67.5171 90.9728
1426 1 9 -95.7299 -67.2205 90.8483
1427 1 9 -94.8344 -66.7767 90.6843
1428 1 9 -94.6873 -67.0372 91.6157
1429 1 9 -94.0404 -67.5171 92.1704
1430 1 9 -93.2194 -67.9513 91.9673
1431 1 9 -92.6988 -68.7146 91.7305
1432 1 9 -93.5789 -69.0558 91.8807
1433 1 9 -93.4104 -69.4779 92.721
1434 1 9 -93.62 -70.1054 91.9846
1435 1 9 -93.0185 -70.7749 91.6272
1436 1 9 -93.0907 -70.7696 92.602
1437 1 9 -92.7979 -71.6195 92.3266
1438 1 9 -92.6494 -71.5045 93.2756
1439 1 9 -91.8616 -71.7173 92.7899
1440 1 9 -91.3589 -72.1638 93.4371
1441 1 9 -92.1592 -72.6468 93.6911
1442 1 9 -92.686 -73.3123 93.1867
1443 1 9 -93.3261 -72.738 92.7616
1444 1 9 -92.4729 -72.5401 92.5067
1445 1 9 -91.6714 -72.9245 92.8215
1446 1 9 -91.418 -73.6722 93.4404
1447 1 9 -90.8226 -73.3733 94.0755
1448 1 9 -90.5308 -74.1943 93.7986
1449 1 9 -91.0041 -74.5419 94.5422
1450 1 9 -90.8016 -75.212 95.2533
1451 1 9 -91.2458 -75.8205 95.8708
1452 1 9 -90.8069 -76.0438 96.7058
1453 1 9 -90.9595 -76.8535 97.2476
1454 1 9 -91.8446 -76.4349 97.1288
1455 1 9 -91.6823 -76.9331 98.0035
1456 1 9 -90.9455 -76.4277 98.3373
1457 1 9 -91.1012 -77.0803 98.9407
1458 1 9 -91.6862 -77.7845 99.3348
1459 1 9 -90.8659 -77.9334 99.8129
1460 1 9 -90.331 -78.3122 100.558
1461 1 9 -90.7417 -77.4302 100.633
1462 1 9 -90.8703 -76.6396 100.034
1463 1 9 -91.6604 -77.1427 100.207
1464 1 9 -91.7994 -77.4305 101.11
1465 1 9 -91.7127 -77.7059 102
1466 1 9 -90.8956 -78.1002 102.238
1467 1 9 -89.9716 -78.2583 102.171
1468 1 9 -89.4517 -77.8742 102.976
1469 1 9 -89.0246 -78.6959 103.015
1470 1 9 -88.6093 -79.4421 103.579
1471 1 9 -87.678 -79.4601 103.31
1472 1 9 -87.3578 -79.5903 104.169
1473 1 9 -86.935 -78.9496 104.771
1474 1 9 -86.7134 -78.0935 105.118
1475 1 9 -86.6292 -78.473 106.016
1476 1 9 -87.5315 -78.8587 105.808
1477 1 9 -87.338 -78.6483 106.725
1478 1 9 -88.2926 -78.6718 106.881
1479 1 9 -89.0335 -78.1088 106.722
1480 1 9 -89.3277 -77.2209 106.697
1481 1 9 -90.1457 -77.1512 106.196
1482 1 9 -90.4104 -76.5722 105.519
1483 1 9 -90.5177 -76.9496 104.626
1484 1 9 -91.4954 -76.6844 104.469
1485 1 9 -92.3943 -76.3748 104.608
1486 1 9 -93.2491 -76.665 104.337
1487 1 9 -93.7094 -76.879 103.511
1488 1 9 -93.8098 -77.8214 103.686
1489 1 9 -93.5238 -78.2022 104.492
1490 1 9 -94.1377 -78.6305 105.174
1491 1 9 -93.8775 -78.5211 106.139
1492 1 9 -93.6282 -79.4024 106.128
1493 1 9 -92.7397 -79.1115 106.055
1494 1 9 -92.8693 -78.3387 106.634
1495 1 9 -91.987 -78.6213 106.388
1496 1 9 -92.1198 -77.8962 105.798
1497 1 9 -92.949 -77.7169 105.427
1498 1 9 -93.1949 -76.9533 105.924
1499 1 9 -92.9879 -76.579 106.787
1500 1 9 -92.2143 -77.0383 106.385
1501 1 9 -91.5819 -77.0865 107.05
1502 1 9 -90.6451 -77.2129 107.173
1503 1 9 -89.929 -77.7068 107.533
1504 1 9 -90.64 -77.8388 108.109
1505 1 9 -90.2576 -78.64 107.591
1506 1 9 -90.1289 -79.1169 108.376
1507 1 9 -89.1383 -79.013 108.151
1508 1 9 -89.0886 -78.6468 109.068
1509 1 9 -89.2139 -77.9027 108.424
1510 1 9 -88.4839 -77.9959 107.835
1511 1 9 -87.7723 -77.6068 108.447
1512 1 9 -87.7922 -78.5942 108.456
1513 1 9 -88.0044 -79.1635 107.714
1514 1 9 -88.1445 -79.6896 108.545
1515 1 9 -87.8551 -80.2864 109.297
1516 1 9 -87.3127 -79.6084 109.605
1517 1 9 -87.3599 -79.8748 110.515
1518 1 9 -88.1014 -79.5488 111.061
1519 1 9 -88.0123 -79.0868 111.91
1520 1 9 -88.0328 -78.289 112.583
1521 1 9 -88.4491 -77.7136 111.972
1522 1 9 -87.9599 -76.8594 111.994
1523 1 9 -88.5879 -76.0844 111.726
1524 1 9 -87.807 -75.5634 112.005
1525 1 9 -88.0937 -75.9974 112.792
1526 1 9 -87.1981 -76.2448 112.67
1527 1 9 -87.1367 -76.2599 111.708
1528 1 9 -86.3098 -75.945 112.148
1529 1 9 -86.5029 -76.9491 112.173
1530 1 9 -85.8884 -76.9668 112.882
1531 1 9 -85.8593 -76.1867 113.404
1532 1 9 -85.0225 -75.8361 113.704
1533 1 9 -84.7092 -75.1546 114.305
1534 1 9 -85.5875 -75.3133 114.625
1535 1 9 -85.8574 -75.2682 115.504
1536 1 9 -84.8977 -75.1329 115.637
1537 1 9 -85.0952 -75.3929 116.584
1538 1 9 -85.3475 -76.3209 116.538
1539 1 9 -84.5474 -76.2899 117.11
1540 1 9 -84.4095 -77.2537 117.139
1541 1 9 -83.4442 -77.0116 117.28
1542 1 9 -83.7948 -76.7413 116.39
1543 1 9 -84.0296 -76.7396 115.495
1544 1 9 -83.4949 -76.3136 114.843
1545 1 9 -82.8108 -75.8214 114.302
1546 1 9 -82.2441 -75.0143 114.115
1547 1 9 -81.6362 -75.4342 114.838
1548 1 9 -81.8544 -76.3502 114.718
1549 1 9 -81.9048 -77.352 114.551
1550 1 9 -80.9543 -77.414 114.474
1551 1 9 -80.037 -77.5677 114.144
1552 1 9 -80.1129 -76.5914 114.045
1553 1 9 -80.8154 -75.9592 114.284
1554 1 9 -81.2841 -76.2152 113.534
1555 1 9 -81.272 -77.1862 113.549
1556 1 9 -81.4362 -77.0962 112.649
1557 1 9 -82.3629 -77.5298 112.694
1558 1 9 -81.8954 -78.1976 112.086
1559 1 9 -82.1026 -78.661 112.856
1560 1 9 -83.0216 -78.5056 112.936
1561 1 9 -83.8448 -79.0304 112.94
1562 1 9 -83.271 -79.4863 113.563
1563 1 9 -83.3978 -78.6798 114.039
1564 1 9 -83.8811 -77.8424 113.949
1565 1 9 -84.7933 -77.9955 114.159
1566 1 9 -84.4523 -78.1555 115.046
1567 1 9 -84.2236 -79.0695 115.166
1568 1 9 -83.3937 -79.4675 114.85
1569 1 9 -83.9825 -80.0976 115.333
1570 1 9 -84.929 -79.8412 115.156
1571 1 9 -84.7107 -79.5207 116.026
1572 1 9 -84.8046 -79.9061 116.848
1573 1 9 -85.4717 -80.5814 116.851
1574 1 9 -86.2616 -80.0016 116.752
1575 1 9 -85.8246 -79.1693 117.03
1576 1 9 -85.7772 -79.8024 117.753
1577 1 9 -86.656 -80.1999 117.749
1578 1 9 -87.1962 -79.4426 118.119
1579 1 9 -87.7391 -80.0898 117.659
1580 1 9 -87.4104 -80.7335 117.007
1581 1 9 -87.9369 -81.5366 117.021
1582 1 9 -87.7643 -81.851 116.165
1583 1 9 -88.0917 -82.3735 115.482
1584 1 9 -88.9234 -81.8207 115.729
1585 1 9 -89.2883 -82.2352 116.521
1586 1 9 -88.9779 -82.925 115.923
1587 1 9 -88.1202 -83.0812 116.398
1588 1 9 -87.6072 -83.6758 115.859
1589 1 9 -87.919 -83.9722 115.038
1590 1 9 -87.6164 -83.6882 114.194
1591 1 9 -87.4849 -82.7819 113.758
1592 1 9 -86.6594 -82.3217 113.903
1593 1 9 -86.5748 -81.3185 114.028
1594 1 9 -85.7527 -81.7558 113.876
1595 1 9 -85.4842 -81.298 113.139
1596 1 9 -86.0602 -81.9674 112.742
1597 1 9 -86.0321 -82.7558 113.175
1598 1 9 -86.1629 -83.0638 114.11
1599 1 9 -86.5096 -83.8304 114.641
1600 1 9 -86.8938 -83.1891 115.222
1601 1 9 -86.0165 -82.8697 115.299
1602 1 9 -86.3218 -81.9205 115.248
1603 1 9 -85.4424 -82.0552 115.606
1604 1 9 -84.4865 -82.0644 115.805
1605 1 9 -84.774 -81.5541 115.064
1606 1 9 -83.9659 -82.0033 114.866
1607 1 9 -83.4103 -81.3398 115.248
1608 1 9 -82.9504 -81.3955 116.076
1609 1 9 -82.2625 -80.9801 115.598
1610 1 9 -81.9799 -81.8905 115.711
1611 1 9 -81.1249 -82.2744 116.06
1612 1 9 -80.9772 -82.8382 115.294
1613 1 9 -80.4053 -82.8983 114.507
1614 1 9 -80.3822 -82.0003 114.862
1615 1 9 -79.8998 -81.6729 115.622
1616 1 9 -79.8571 -81.4593 116.613
1617 1 9 -80.3755 -81.1901 117.371
1618 1 9 -80.8143 -80.5436 116.852
1619 1 9 -80.545 -79.8125 117.308
1620 1 9 -79.7109 -79.212 117.365
1621 1 9 -79.962 -79.0178 118.274
1622 1 9 -79.8197 -79.942 118.21
1623 1 9 -80.7348 -80.2108 118.316
1624 1 9 -80.4341 -80.8443 119.029
1625 1 9 -81.1351 -81.5824 118.93
1626 1 9 -81.9386 -81.2136 118.615
1627 1 9 -81.9255 -81.9354 119.35
1628 1 9 -81.9529 -81.3559 120.069
1629 1 9 -81.0174 -81.264 119.931
1630 1 9 -80.9711 -81.485 120.818
1631 1 9 -81.1681 -81.7541 121.736
1632 1 9 -81.1328 -82.5961 122.259
1633 1 9 -81.8719 -82.631 122.815
1634 1 9 -82.7979 -82.4581 122.823
1635 1 9 -82.5408 -82.728 123.68
1636 1 9 -82.3267 -82.5688 124.637
1637 1 9 -81.5064 -82.1452 124.475
1638 1 9 -81.8806 -81.4896 125.01
1639 1 9 -81.3525 -80.6439 125.037
1640 1 9 -82.2878 -80.3481 124.703
1641 1 9 -82.8758 -81.0919 125.105
1642 1 9 -82.8477 -82.0376 125.536
1643 1 9 -83.0299 -82.0843 126.501
1644 1 9 -83.9453 -82.3061 126.162
1645 1 9 -84.5302 -82.9994 126.58
1646 1 9 -85.3297 -83.4665 126.277
1647 1 9 -85.3843 -84.2277 125.695
1648 1 9 -85.9177 -84.2159 124.905
1649 1 9 -85.3012 -83.6853 124.431
1650 1 9 -85.6935 -83.1604 125.21
1651 1 9 -86.5725 -83.3131 125.066
1652 1 9 -86.6104 -83.5029 124.104
1653 1 9 -87.035 -84.3642 124.179
1654 1 9 -86.4572 -85.0319 123.682
1655 1 9 -85.6577 -85.5974 123.777
1656 1 9 -86.1487 -86.1834 124.39
1657 1 9 -86.393 -85.6254 125.147
1658 1 9 -85.515 -85.2709 125.285
1659 1 9 -85.9442 -85.0137 126.096
1660 1 9 -86.4389 -84.2364 126.446
1661 1 9 -86.1468 -83.6206 127.17
1662 1 9 -85.4089 -84.1943 127.357
1663 1 9 -85.5571 -84.4622 128.206
1664 1 9 -86.1604 -85.1475 127.909
1665 1 9 -85.2462 -85.471 127.678
1666 1 9 -84.8379 -86.4278 127.587
1667 1 9 -85.3998 -86.8942 128.282
1668 1 9 -85.5616 -87.7476 127.696
1669 1 9 -85.172 -88.5492 128.099
1670 1 9 -86.0559 -88.9166 128.004
1671 1 9 -85.6541 -89.4669 127.353
1672 1 9 -84.7867 -89.5943 127.665
1673 1 9 -85.0973 -90.1444 126.915
1674 1 9 -85.2108 -90.999 127.356
1675 1 9 -85.4761 -91.049 128.292
1676 1 9 -85.1231 -90.658 129.033
1677 1 9 -86.0338 -90.3791 129.031
1678 1 9 -86.4707 -90.0522 128.223
1679 1 9 -87.4311 -90.1265 128.362
1680 1 9 -87.8529 -89.5338 129.001
1681 1 9 -87.9754 -88.6221 128.809
1682 1 9 -88.8974 -88.4425 129.054
1683 1 9 -88.4158 -88.0305 129.737
1684 1 9 -87.8404 -88.7422 129.904
1685 1 9 -87.6947 -88.8117 130.807
1686 1 9 -88.2875 -89.3848 131.284
1687 1 9 -88.4105 -90.1754 130.773
1688 1 9 -88.9286 -89.5786 130.206
1689 1 9 -89.6689 -89.1846 129.694
1690 1 9 -90.1332 -88.4318 130.219
1691 1 9 -89.264 -88.0475 130.367
1692 1 9 -89.1808 -88.743 131.04
1693 1 9 -89.8684 -89.4242 131.176
1694 1 9 -90.7505 -89.0377 131.09
1695 1 9 -91.5416 -88.898 131.7
1696 1 9 -91.658 -87.9243 131.842
1697 1 9 -91.768 -88.5283 132.542
1698 1 9 -90.8928 -88.9102 132.688
1699 1 9 -91.0087 -88.3822 133.534
1700 1 9 -91.2233 -89.2752 133.924
1701 1 9 -91.0132 -89.6398 134.733
1702 1 9 -90.543 -90.2793 135.353
1703 1 9 -90.0062 -90.6333 136.128
1704 1 9 -90.9901 -90.5721 136.147
1705 1 9 -91.588 -91.0328 136.757
1706 1 9 -90.7515 -91.4621 136.55
1707 1 9 -90.3962 -91.4032 135.642
1708 1 9 -89.9907 -92.2285 135.772
1709 1 9 -90.0901 -92.9624 136.402
1710 1 9 -89.269 -93.3206 136.707
1711 1 9 -88.564 -92.8449 137.218
1712 1 9 -87.892 -93.5406 137.063
1713 1 9 -87.2273 -93.477 136.295
1714 1 9 -87.5136 -92.5302 136.434
1715 1 9 -86.8557 -91.8717 136.651
1716 1 9 -85.9321 -91.9836 136.286
1717 1 9 -85.2077 -92.5628 135.931
1718 1 9 -84.6169 -92.1951 136.624
1719 1 9 -84.5411 -91.3056 136.9
1720 1 9 -85.2729 -90.9682 137.442
1721 1 9 -84.8201 -90.0959 137.434
1722 1 9 -84.7429 -89.9672 138.34
1723 1 9 -84.6388 -90.9099 138.208
1724 1 9 -84.7716 -90.9157 139.155
1725 1 9 -85.4637 -91.3892 139.465
1726 1 9 -86.2192 -91.9507 139.614
1727 1 9 -86.0362 -92.2691 138.788
1728 1 9 -85.2276 -92.6287 139.167
1729 1 9 -84.8689 -92.0849 139.904
1730 1 9 -85.131 -91.821 140.771
1731 1 9 -85.2963 -91.1982 141.437
1732 1 9 -85.0274 -90.9196 142.312
1733 1 9 -84.8547 -90.4637 143.215
1734 1 9 -84.1837 -90.8701 143.773
1735 1 9 -84.0934 -91.8001 144.042
1736 1 9 -84.5822 -91.4317 144.797
1737 1 9 -84.6976 -90.5483 145.231
1738 1 9 -84.2829 -90.078 145.975
1739 1 9 -84.462 -90.7938 146.567
1740 1 9 -84.9422 -89.976 146.8
1741 1 9 -85.537 -89.1783 147.086
1742 1 9 -84.8583 -88.4066 147.102
1743 1 9 -84.8685 -87.6379 147.631
1744 1 9 -85.7141 -88.0524 147.617
1745 1 9 -85.6757 -88.9295 148.118
1746 1 9 -85.252 -88.1307 148.514
1747 1 9 -85.6776 -88.3225 149.35
1748 1 9 -86.5293 -88.541 149.692
1749 1 9 -86.2434 -88.6652 150.627
1750 1 9 -86.2107 -87.7003 150.434
1751 1 9 -86.7152 -87.4341 149.648
1752 1 9 -87.4072 -87.0282 150.091
1753 1 9 -86.967 -86.6037 150.815
1754 1 9 -86.887 -87.3589 151.386
1755 1 9 -87.5189 -87.9066 150.809
1756 1 9 -87.4051 -88.3236 149.946
1757 1 9 -87.7033 -89.2025 149.614
1758 1 9 -86.7738 -89.6156 149.758
1759 1 9 -87.1905 -89.9415 148.877
1760 1 9 -86.798 -89.1416 148.495
1761 1 9 -86.5968 -88.2352 148.626
1762 1 9 -86.7643 -87.6483 147.888
1763 1 9 -86.5274 -87.0669 148.614
1764 1 9 -86.7222 -86.1477 148.973
1765 1 9 -86.8004 -85.9747 147.96
1766 1 9 -86.0898 -86.3876 147.478
1767 1 9 -85.5954 -85.9938 148.232
1768 1 9 -84.974 -86.5676 148.703
1769 1 9 -85.3744 -87.0926 149.416
1770 1 9 -85.1524 -86.2719 149.921
1771 1 9 -85.6845 -85.5236 150.272
1772 1 9 -86.1857 -84.8722 150.903
1773 1 9 -86.2539 -84.976 151.845
1774 1 9 -85.5085 -85.4855 152.408
1775 1 9 -84.6339 -85.8655 152.38
1776 1 9 -84.3444 -86.6414 151.783
1777 1 9 -83.7167 -85.9111 151.627
1778 1 9 -84.5068 -85.5016 151.319
1779 1 9 -84.0402 -84.6138 151.398
1780 1 9 -84.423 -84.7156 150.531
1781 1 9 -84.5633 -84.1681 149.742
1782 1 9 -84.1271 -84.7418 149.114
1783 1 9 -84.9646 -85.2088 148.863
1784 1 9 -84.3562 -85.2015 148.115
1785 1 9 -83.6389 -85.8726 148.304
1786 1 9 -83.0256 -86.0159 149.012
1787 1 9 -82.9077 -85.2307 149.556
1788 1 9 -82.0069 -85.2411 149.853
1789 1 9 -82.1383 -84.2712 149.974
1790 1 9 -82.4303 -83.3664 149.743
1791 1 9 -82.7154 -82.474 149.868
1792 1 9 -82.4038 -81.6274 149.616
1793 1 9 -82.9931 -80.9146 149.712
1794 1 9 -82.3432 -80.9581 150.479
1795 1 9 -81.4439 -81.1403 150.621
1796 1 9 -81.5962 -80.1594 150.752
1797 1 9 -81.9173 -80.1604 151.732
1798 1 9 -82.0961 -79.2198 151.314
1799 1 9 -82.8094 -78.5854 151.38
1800 1 9 -82.1536 -77.8877 151.291
1801 1 9 -81.4653 -78.2722 150.748
1802 1 9 -80.951 -78.3425 151.602
1803 1 9 -80.1227 -77.8322 151.687
1804 1 9 -79.8672 -78.5265 151.141
1805 1 9 -80.2335 -78.2978 150.285
1806 1 9 -79.3481 -77.9292 150.392
1807 1 9 -78.8834 -77.9467 149.571
1808 1 9 -78.5284 -78.8093 149.705
1809 1 9 -78.0094 -79.5727 149.888
1810 1 9 -77.116 -79.3506 149.73
1811 1 9 -77.7122 -79.6678 148.969
1812 1 9 -76.8184 -79.5016 148.684
1813 1 9 -76.6802 -80.4112 148.975
1814 1 9 -76.6072 -80.1777 149.978
1815 1 9 -76.0819 -80.977 149.884
1816 1 9 -75.2828 -81.0314 150.472
1817 1 9 -74.8854 -81.6882 149.901
1818 1 9 -75.245 -81.143 149.135
1819 1 9 -74.2721 -81.2544 149.19
1820 1 9 -73.733 -81.3994 150
1821 1 9 -73.3644 -82.2028 150.405
1822 1 9 -72.683 -82.6558 149.981
1823 1 9 -72.8872 -83.4925 150.429
1824 1 9 -72.7081 -84.4969 150.549
1825 1 9 -73.5892 -84.2147 150.353
1826 1 9 -73.0665 -84.2285 149.52
1827 1 9 -73.1086 -83.6058 148.691
1828 1 9 -73.8543 -84.1952 148.373
1829 1 9 -73.3434 -84.9376 148.819
1830 1 9 -73.4347 -85.8847 148.749
1831 1 9 -74.1676 -86.5655 148.642
1832 1 9 -73.5176 -86.5722 147.859
1833 1 9 -73.1658 -86.294 147.044
1834 1 9 -72.959 -87.1717 146.793
1835 1 9 -73.6069 -87.5858 147.353
1836 1 9 -74.2349 -88.2889 147.206
1837 1 9 -74.1078 -89.0658 146.6
1838 1 9 -73.1707 -89.1012 146.93
1839 1 9 -72.7962 -89.7087 147.587
1840 1 9 -73.4301 -90.4319 147.704
1841 1 9 -74.0779 -90.0622 148.236
1842 1 9 -73.3787 -89.4398 148.447
1843 1 9 -73.1552 -88.5841 148.046
1844 1 9 -72.8619 -87.9129 148.659
1845 1 9 -73.6421 -88.0806 149.25
1846 1 9 -74.4078 -87.5888 149.298
1847 1 9 -74.6338 -87.5879 150.212
1848 1 9 -74.8795 -88.3635 149.728
1849 1 9 -75.3269 -89.1742 149.903
1850 1 9 -74.6631 -89.3843 149.228
1851 1 9 -74.6556 -90.2009 149.674
1852 1 9 -73.9092 -90.567 149.319
1853 1 9 -73.6341 -90.8209 150.235
1854 1 9 -74.1535 -90.8763 151.016
1855 1 9 -74.8852 -91.258 150.573
1856 1 9 -75.5875 -91.8565 150.205
1857 1 9 -76.028 -91.1208 150.6
1858 1 9 -76.8035 -91.3105 150.043
1859 1 9 -76.4375 -91.9754 149.473
1860 1 9 -75.7189 -91.6044 149.016
1861 1 9 -76.3496 -91.0847 148.513
1862 1 9 -76.6778 -90.195 148.412
1863 1 9 -77.2776 -90.2889 147.64
1864 1 9 -77.2156 -89.9046 146.769
1865 1 9 -77.1915 -90.7496 146.349
1866 1 9 -76.9899 -91.5729 145.939
1867 1 9 -77.905 -91.8925 145.808
1868 1 9 -77.6831 -91.9392 144.857
1869 1 9 -77.1759 -91.5812 144.153
1870 1 9 -77.652 -91.3304 143.369
1871 1 9 -76.94 -90.7693 143.015
1872 1 9 -75.9942 -90.6432 143.132
1873 1 9 -76.3276 -90.0527 143.818
1874 1 9 -75.9723 -90.8475 144.119
1875 1 9 -76.625 -90.9324 144.802
1876 1 9 -76.5416 -89.9624 144.909
1877 1 9 -76.3692 -89.1858 145.536
1878 1 9 -76.1483 -88.7948 144.686
1879 1 9 -77.0169 -88.5878 144.278
1880 1 9 -77.3813 -88.1412 145.078
1881 1 9 -78.0823 -88.7854 145.103
1882 1 9 -77.5923 -89.2768 145.818
1883 1 9 -78.2862 -89.7096 145.392
1884 1 9 -78.2445 -90.4055 146.089
1885 1 9 -78.9887 -90.3488 146.654
1886 1 9 -78.8847 -91.3383 146.444
1887 1 9 -79.347 -92.1555 146.612
1888 1 9 -78.8728 -92.8441 146.202
1889 1 9 -78.9027 -93.7881 146.069
1890 1 9 -78.2307 -93.4823 146.696
1891 1 9 -77.4947 -92.8045 146.807
1892 1 9 -77.0601 -92.3691 147.544
1893 1 9 -76.0497 -92.4904 147.379
1894 1 9 -75.3105 -92.9825 147.664
1895 1 9 -74.3831 -92.6572 147.448
1896 1 9 -73.7814 -93.427 147.679
1897 1 9 -73.5164 -94.3281 147.427
1898 1 9 -72.9783 -95.118 147.494
1899 1 9 -73.3053 -95.3347 146.615
1900 1 9 -72.9974 -96.1581 146.998
1901 1 9 -72.6848 -96.1085 147.917
1902 1 9 -72.0568 -95.5521 147.478
1903 1 9 -72.0573 -96.2869 146.884
1904 1 9 -71.4381 -97.0257 147.34
1905 1 9 -70.8266 -97.267 148.017
1906 1 9 -70.5144 -96.6413 147.344
1907 1 9 -70.0372 -95.8096 147.475
1908 1 9 -69.9653 -95.942 148.482
1909 1 9 -69.5653 -96.2787 149.246
1910 1 9 -68.7136 -96.2811 149.7
1911 1 9 -68.0083 -96.6683 150.226
1912 1 9 -68.1306 -97.168 151.091
1913 1 9 -68.9064 -96.6219 151.122
1914 1 9 -69.9038 -96.7317 151.221
1915 1 9 -70.3458 -96.867 152.091
1916 1 9 -71.1226 -96.8023 152.676
1917 1 9 -71.36 -95.8198 152.586
1918 1 9 -71.7894 -95.6335 151.714
1919 1 9 -71.4716 -95.862 150.78
1920 1 9 -71.8558 -96.6851 151.09
1921 1 9 -71.2263 -97.0358 150.474
1922 1 9 -71.2323 -97.5677 149.651
1923 1 9 -70.4027 -97.0561 149.841
1924 1 9 -69.5632 -97.4381 150.083
1925 1 9 -69.6587 -98.3944 150.401
1926 1 9 -69.0982 -97.922 151.078
1927 1 9 -68.4912 -98.1802 151.875
1928 1 9 -69.3845 -97.8627 152.243
1929 1 9 -69.4551 -98.1375 153.258
1930 1 9 -68.7768 -98.2927 153.986
1931 1 9 -68.1492 -98.8368 154.383
1932 1 9 -67.5469 -98.4975 153.735
1933 1 9 -66.6351 -98.57 153.973
1934 1 9 -67.2096 -99.1995 154.39
1935 1 9 -67.5551 -100.081 154.387
1936 1 9 -67.5254 -100.058 153.406
1937 1 9 -66.7897 -100.511 152.983
1938 1 9 -66.4597 -101.297 152.482
1939 1 9 -67.0479 -101.475 153.195
1940 1 9 -66.37 -101.313 153.942
1941 1 9 -65.8268 -100.525 154.225
1942 1 9 -65.2875 -100.619 153.372
1943 1 9 -64.7384 -100.273 152.663
1944 1 9 -65.2266 -99.5158 152.916
1945 1 9 -65.989 -99.3425 153.548
1946 1 9 -65.259 -98.6096 153.681
1947 1 9 -65.2046 -99.5444 154.084
1948 1 9 -65.3115 -99.2127 154.974
1949 1 9 -64.3761 -99.1858 155.147
1950 1 9 -63.9453 -98.6654 154.434
1951 1 9 -63.537 -98.4732 153.621
1952 1 9 -64.2781 -97.9601 153.784
1953 1 9 -64.6832 -98.0203 154.647
1954 1 9 -65.3689 -97.904 155.268
1955 1 9 -64.9408 -98.584 155.877
1956 1 9 -64.0954 -98.6432 156.278
1957 1 9 -64.8101 -98.5816 156.937
1958 1 9 -65.2547 -99.3444 156.621
1959 1 9 -65.3261 -99.9865 155.902
1960 1 9 -64.6307 -100.635 156.038
1961 1 9 -64.1868 -100.192 156.775
1962 1 9 -63.5399 -99.4061 157.025
1963 1 9 -62.9522 -100.167 156.734
1964 1 9 -62.5494 -99.3575 157.051
1965 1 9 -63.0948 -99.1326 157.831
1966 1 9 -63.6667 -98.8083 158.542
1967 1 9 -63.3437 -98.5729 159.397
1968 1 9 -62.5133 -98.1032 159.651
1969 1 9 -62.3272 -98.6157 160.414
1970 1 9 -63.0941 -99.1835 160.286
1971 1 9 -62.5651 -99.3645 159.528
1972 1 9 -62.0726 -99.7428 158.753
1973 1 9 -61.9737 -98.8313 158.398
1974 1 9 -61.2053 -98.4895 158.919
1975 1 9 -60.4216 -98.7705 158.434
1976 1 9 -59.898 -99.0881 157.704
1977 1 9 -60.1946 -99.9395 158.046
1978 1 9 -61.1532 -99.8721 157.842
1979 1 9 -61.8381 -100.245 157.147
1980 1 9 -61.9974 -100.696 157.975
1981 1 9 -61.0657 -100.951 158.147
1982 1 9 -60.206 -101.356 158.12
1983 1 9 -60.3154 -100.739 158.854
1984 1 9 -59.781 -100.613 159.661
1985 1 9 -60.0964 -101.104 160.446
1986 1 9 -59.6667 -101.617 159.664
1987 1 9 -58.9198 -102.105 160.02
1988 1 9 -57.9665 -101.978 159.701
1989 1 9 -58.125 -101.52 160.502
1990 1 9 -57.2079 -101.368 160.128
1991 1 9 -56.4781 -101.072 160.693
1992 1 9 -57.0643 -100.389 160.489
1993 1 9 -56.3642 -99.8992 160.027
1994 1 9 -56.0026 -100.056 160.884
1995 1 9 -55.4169 -99.8697 160.215
1996 1 9 -55.6694 -99.132 159.729
1997 1 9 -55.8534 -98.8714 158.849
1998 1 9 -55.3807 -98.2079 158.436
1999 1 9 -55.4503 -97.7645 157.614
2000 1 9 -56.3438 -98.1455 157.691
2001 1 9 -55.778 -98.8102 157.356
2002 1 9 -55.6493 -99.5625 157.973
2003 1 9 -54.9234 -99.9689 158.315
2004 1 9 -54.6443 -100.631 158.92
2005 1 9 -54.2701 -100.99 158.134
2006 1 9 -55.1969 -101.008 157.943
2007 1 9 -56.2282 -101.184 158.031
2008 1 9 -56.5473 -100.637 158.697
2009 1 9 -55.744 -100.652 159.31
2010 1 9 -55.1263 -101.363 159.488
2011 1 9 -54.4068 -101.429 160.123
2012 1 9 -54.1372 -102.375 160.03
2013 1 9 -54.8819 -102.208 160.635
2014 1 9 -54.7919 -102.449 161.503
2015 1 9 -55.5364 -101.929 161.31
2016 1 9 -55.0227 -101.103 161.175
2017 1 9 -54.8783 -100.7 162.021
2018 1 9 -54.2057 -99.9479 162.163
2019 1 9 -54.5304 -99.8443 163.055
2020 1 9 -55.2086 -99.1574 163.045
2021 1 9 -56.1649 -98.966 163.095
2022 1 9 -56.4277 -98.3461 162.385
2023 1 9 -56.0044 -97.5566 162.093
2024 1 9 -56.5403 -97.3531 162.877
2025 1 9 -57.2032 -97.669 162.278
2026 1 9 -57.5177 -96.8793 161.748
2027 1 9 -57.3594 -97.4177 161.012
2028 1 9 -57.4089 -97.7722 160.127
2029 1 9 -57.6179 -96.9044 160.121
2030 1 9 -58.3891 -96.3434 160.334
2031 1 9 -58.3709 -95.7841 159.576
2032 1 9 -57.839 -95.3393 158.852
2033 1 9 -58.09 -94.9513 157.986
2034 1 9 -57.9436 -94.0305 158.099
2035 1 9 -57.4636 -93.4287 157.452
2036 1 9 -56.9144 -94.1522 157.735
2037 1 9 -56.9433 -94.2469 156.772
2038 1 9 -57.4933 -94.9926 156.902
2039 1 9 -56.5437 -95.2789 156.891
2040 1 9 -56.2519 -95.0602 156.048
2041 1 9 -55.369 -94.8116 156.312
2042 1 9 -55.3919 -93.9381 155.947
2043 1 9 -55.8275 -93.5747 155.123
2044 1 9 -55.5217 -94.5215 155.187
2045 1 9 -54.9382 -94.4087 154.416
2046 1 9 -54.2562 -94.6173 153.743
2047 1 9 -54.4403 -95.1281 152.847
2048 1 9 -55.3691 -95.4142 153.08
2049 1 9 -55.2528 -96.3377 152.64
2050 1 9 -54.7184 -97.0631 152.318
2051 1 9 -54.1549 -97.6186 151.765
2052 1 9 -53.8114 -96.7706 152.102
2053 1 9 -53.0275 -96.3244 151.803
2054 1 9 -52.354 -96.7237 152.348
2055 1 9 -53.0122 -97.2214 152.887
2056 1 9 -53.2939 -96.2428 153.038
2057 1 9 -53.5757 -95.6021 152.369
2058 1 9 -54.3464 -95.3803 151.873
2059 1 9 -54.7945 -94.691 151.414
2060 1 9 -54.5491 -93.7552 151.403
2061 1 9 -54.0899 -94.0539 150.622
2062 1 9 -54.2523 -94.0545 149.66
2063 1 9 -54.1397 -94.5 148.83
2064 1 9 -53.6825 -93.6819 148.717
2065 1 9 -54.6591 -93.6621 148.741
2066 1 9 -55.4946 -93.9011 149.328
2067 1 9 -55.2425 -94.3409 150.117
2068 1 9 -54.7662 -95.1424 150.516
2069 1 9 -53.9588 -95.5955 150.306
2070 1 9 -53.3469 -96.1907 150.745
2071 1 9 -52.6967 -95.5108 150.392
2072 1 9 -53.0335 -95.0536 149.665
2073 1 9 -53.0743 -94.0729 149.672
2074 1 9 -52.4535 -94.1459 150.414
2075 1 9 -51.5605 -93.8776 150.736
2076 1 9 -51.218 -94.7532 151.009
2077 1 9 -51.55 -95.5567 151.239
2078 1 9 -50.5965 -95.7073 151.071
2079 1 9 -49.8643 -95.9616 150.492
2080 1 9 -50.0695 -96.7071 151.103
2081 1 9 -49.3125 -97.0416 150.55
2082 1 9 -48.9862 -97.32 151.429
2083 1 9 -48.485 -97.8974 150.858
2084 1 9 -47.9836 -97.0523 150.687
2085 1 9 -48.4128 -97.4717 149.965
2086 1 9 -48.0966 -97.4314 149.089
2087 1 9 -47.1858 -97.0496 149.068
2088 1 9 -46.9584 -97.2421 150.006
2089 1 9 -46.5523 -97.7855 149.343
2090 1 9 -46.7663 -98.038 148.395
2091 1 9 -46.9259 -99.0112 148.428
2092 1 9 -46.8362 -99.9301 148.519
2093 1 9 -47.0592 -100.619 147.878
2094 1 9 -46.6841 -101.344 148.347
2095 1 9 -45.9896 -101.129 147.72
2096 1 9 -45.0789 -101.019 147.933
2097 1 9 -45.4376 -100.687 148.799
2098 1 9 -44.9966 -100.054 148.158
2099 1 9 -44.4761 -99.351 147.769
2100 1 9 -45.3853 -99.361 147.515
2101 1 9 -45.4946 -98.9832 146.685
2102 1 9 -46.271 -99.4559 146.86
2103 1 9 -47.0856 -98.9879 146.793
2104 1 9 -47.144 -99.9277 147.102
2105 1 9 -46.9384 -100.013 146.14
2106 1 9 -47.129 -99.8346 145.214
2107 1 9 -47.6008 -100.414 144.646
2108 1 9 -46.9796 -100.945 144.024
2109 1 9 -46.4953 -101.358 144.772
2110 1 9 -46.0767 -100.511 144.483
2111 1 9 -46.8137 -99.9499 144.069
2112 1 9 -46.5323 -99.9475 143.198
2113 1 9 -45.7386 -99.8743 142.658
2114 1 9 -44.749 -99.9879 142.924
2115 1 9 -44.9848 -99.0235 143.252
2116 1 9 -44.9091 -99.2258 142.345
2117 1 9 -44.7559 -98.33 142.051
2118 1 9 -44.7308 -97.3767 142.336
2119 1 9 -44.567 -97.3223 141.371
2120 1 9 -45.0684 -98.1055 141.138
2121 1 9 -45.898 -97.7419 140.984
2122 1 9 -45.4791 -96.9481 140.679
2123 1 9 -45.8952 -96.3099 140.108
2124 1 9 -45.2552 -96.746 139.566
2125 1 9 -44.4115 -96.4607 139.257
2126 1 9 -43.8705 -96.0911 140.015
2127 1 9 -44.4565 -95.3744 139.797
2128 1 9 -44.8767 -94.8211 139.173
2129 1 9 -45.4461 -95.4229 139.69
2130 1 9 -45.8985 -94.9318 139.04
2131 1 9 -45.8695 -94.1489 139.502
2132 1 9 -45.6047 -93.27 139.027
2133 1 9 -46.3986 -92.7993 139.393
2134 1 9 -47.0001 -93.4937 139.509
2135 1 9 -47.3271 -92.9097 138.812
2136 1 9 -48.2755 -92.8723 138.843
2137 1 9 -48.049 -92.1374 139.434
2138 1 9 -48.5813 -92.7929 139.88
2139 1 9 -49.4272 -93.2587 139.812
2140 1 9 -50.2876 -92.8163 140.096
2141 1 9 -50.3257 -91.8279 140.129
2142 1 9 -49.3724 -91.5984 140.219
2143 1 9 -49.5342 -91.0193 140.979
2144 1 9 -49.0857 -90.4093 141.64
2145 1 9 -48.3566 -90.8459 142.06
2146 1 9 -47.933 -90.2628 142.7
2147 1 9 -48.0321 -89.5379 142.072
2148 1 9 -47.3744 -88.8787 141.932
2149 1 9 -47.0124 -89.3888 142.611
2150 1 9 -46.7065 -88.4431 142.679
2151 1 9 -46.1952 -89.1555 143.12
2152 1 9 -45.446 -88.8849 142.64
2153 1 9 -45.6066 -89.8032 142.323
2154 1 9 -45.0648 -90.4647 142.738
2155 1 9 -44.7167 -90.4543 141.795
2156 1 9 -45.6053 -90.8045 141.71
2157 1 9 -45.9466 -91.5801 141.249
2158 1 9 -45.5285 -92.3728 140.883
2159 1 9 -45.4008 -92.9567 141.675
2160 1 9 -45.6711 -93.8578 141.867
2161 1 9 -45.6913 -94.815 142.091
2162 1 9 -46.4622 -95.4949 142.175
2163 1 9 -46.8772 -94.7218 141.908
2164 1 9 -47.3969 -94.8136 142.679
2165 1 9 -47.5811 -94.0481 143.187
2166 1 9 -47.7783 -94.002 142.187
2167 1 9 -48.7017 -94.0116 142.512
2168 1 9 -48.6233 -93.4865 143.387
2169 1 9 -49.4122 -93.2665 143.973
2170 1 9 -49.3497 -94.2284 143.809
2171 1 9 -50.2694 -94.0325 143.819
2172 1 9 -50.9814 -93.9196 143.14
2173 1 9 -50.7342 -94.8115 143.453
2174 1 9 -50.6328 -94.7051 144.456
2175 1 9 -51.088 -93.9451 144.779
2176 1 9 -51.1719 -93.2351 144.076
2177 1 9 -50.5488 -92.7929 144.598
2178 1 9 -49.9591 -93.4203 145.013
2179 1 9 -50.553 -93.4876 145.898
2180 1 9 -49.6147 -93.7808 146.088
2181 1 9 -49.8012 -94.7205 146.273
2182 1 9 -49.0822 -95.2871 146.567
2183 1 9 -49.4503 -95.9127 145.939
2184 1 9 -49.8844 -96.3965 145.188
2185 1 9 -49.778 -97.1103 144.56
2186 1 9 -49.9892 -98.0338 144.769
2187 1 9 -50.2253 -97.4821 145.501
2188 1 9 -49.3754 -97.2341 145.592
2189 1 9 -49.1935 -97.8464 146.264
2190 1 9 -49.2209 -98.6675 145.869
2191 1 9 -48.262 -98.5028 145.912
2192 1 9 -48.0777 -98.7596 144.969
2193 1 9 -48.2668 -99.5005 145.573
2194 1 9 -48.0033 -99.8429 146.416
2195 1 9 -48.7517 -100.063 146.956
2196 1 9 -49.5208 -100.308 146.326
2197 1 9 -50.4731 -100.053 146.319
2198 1 9 -50.3139 -100.971 146.207
2199 1 9 -50.6548 -101.71 145.585
2200 1 9 -49.7754 -101.943 145.43
2201 1 9 -49.9367 -102.809 145.867
2202 1 9 -49.8916 -102.687 146.834
2203 1 9 -49.9672 -102.309 147.697
2204 1 9 -50.1775 -102.975 148.367
2205 1 9 -50.8238 -103.568 148.765
2206 1 9 -50.528 -104.445 148.619
2207 1 9 -50.0845 -104.08 147.803
2208 1 9 -49.275 -104.568 147.66
2209 1 9 -48.5169 -104.51 147.061
2210 1 9 -48.4855 -103.741 147.576
2211 1 9 -49.1014 -103.697 148.286
2212 1 9 -48.4283 -103.808 148.994
2213 1 9 -47.769 -104.319 149.521
2214 1 9 -47.087 -104.543 150.153
2215 1 9 -46.6285 -105.12 149.571
2216 1 9 -46.609 -105.711 150.467
2217 1 9 -46.0626 -105.809 151.226
2218 1 9 -46.3938 -104.932 151.507
2219 1 9 -46.7597 -105.734 151.956
2220 1 9 -47.5614 -106.013 151.466
2221 1 9 -47.7316 -105.353 152.154
2222 1 9 -48.4038 -105.372 152.84
2223 1 9 -48.4297 -106.222 152.366
2224 1 9 -49.0973 -106.172 153.094
2225 1 9 -49.3628 -105.267 153.147
2226 1 9 -49.1351 -104.33 153.005
2227 1 9 -49.8519 -104.384 153.76
2228 1 9 -50.3379 -103.58 154.066
2229 1 9 -50.9523 -102.8 153.894
2230 1 9 -50.6849 -103.137 153.017
2231 1 9 -51.35 -103.806 153.232
2232 1 9 -51.5462 -103.358 152.424
2233 1 9 -52.2773 -103.769 152.845
2234 1 9 -52.5635 -103.191 152.085
2235 1 9 -52.2157 -103.578 151.223
2236 1 9 -52.9119 -103.612 150.618
2237 1 9 -53.5332 -102.841 150.586
2238 1 9 -53.6442 -103.382 151.406
2239 1 9 -53.6038 -104.36 151.038
2240 1 9 -53.4109 -104.297 150.095
2241 1 9 -54.3313 -104.514 149.782
2242 1 9 -55.0495 -104.821 150.383
2243 1 9 -54.5691 -104.686 151.191
2244 1 9 -54.1411 -105.345 150.643
2245 1 9 -54.9561 -105.903 150.85
2246 1 9 -54.6296 -106.392 150.018
2247 1 9 -54.4699 -106.744 149.154
2248 1 9 -55.1194 -107.398 148.859
2249 1 9 -54.9658 -107.692 149.765
2250 1 9 -55.27 -107.45 150.668
2251 1 9 -54.6075 -107.954 151.219
2252 1 9 -54.9929 -107.361 151.883
2253 1 9 -54.0691 -107.14 152.143
2254 1 9 -54.0978 -107.73 152.944
2255 1 9 -53.4877 -106.891 153.066
2256 1 9 -53.3222 -106.072 152.661
2257 1 9 -54.0771 -105.523 152.658
2258 1 9 -53.9852 -105.694 153.589
2259 1 9 -54.7943 -105.247 153.924
2260 1 9 -54.7336 -104.541 153.271
2261 1 9 -54.8703 -104.817 152.361
2262 1 9 -55.458 -105.555 152.336
2263 1 9 -55.86 -104.842 152.872
2264 1 9 -56.804 -105.098 153.127
2265 1 9 -57.5161 -104.927 153.74
2266 1 9 -57.5912 -104.13 154.277
2267 1 9 -57.2831 -103.96 153.375
2268 1 9 -58.0281 -104.035 152.868
2269 1 9 -58.373 -103.774 153.664
2270 1 9 -57.8757 -102.917 153.749
2271 1 9 -58.246 -103.053 152.837
2272 1 9 -58.9635 -103.044 152.255
2273 1 9 -59.79 -102.957 151.917
2274 1 9 -59.4138 -103.773 151.51
2275 1 9 -60.1424 -103.916 152.103
2276 1 9 -60.539 -103.234 152.634
2277 1 9 -60.9749 -102.473 152.168
2278 1 9 -60.6645 -102.254 153.072
2279 1 9 -61.2082 -102.954 153.364
2280 1 9 -60.7572 -103.54 153.949
2281 1 9 -59.8501 -103.232 153.994
2282 1 9 -59.57 -104.096 154.265
2283 1 9 -60.4078 -104.589 154.511
2284 1 9 -61.1804 -104.064 154.579
2285 1 9 -61.7854 -103.551 154.045
2286 1 9 -61.6905 -102.843 154.668
2287 1 9 -62.1361 -103.16 155.433
2288 1 9 -62.1835 -102.373 155.89
2289 1 9 -62.375 -101.403 155.693
2290 1 9 -62.1856 -100.456 155.772
2291 1 9 -61.5226 -99.9555 155.33
2292 1 9 -61.5233 -99.366 156.164
2293 1 9 -61.3796 -98.5841 155.643
2294 1 9 -60.9634 -98.7682 154.811
2295 1 9 -61.8521 -99.1328 154.723
2296 1 9 -62.7409 -99.4475 154.614
2297 1 9 -63.5505 -99.8764 154.897
2298 1 9 -64.3268 -100.501 154.779
2299 1 9 -64.986 -101.063 154.362
2300 1 9 -64.6494 -101.926 154.544
2301 1 9 -65.4791 -102.153 154.181
2302 1 9 -65.3185 -102.733 153.467
2303 1 9 -64.6533 -103.316 153.781
2304 1 9 -65.3059 -103.42 154.511
2305 1 9 -66.0072 -102.959 154.94
2306 1 9 -66.6018 -102.752 155.696
2307 1 9 -67.285 -103.447 155.406
2308 1 9 -66.5451 -104.01 155.714
2309 1 9 -66.6579 -105.038 155.633
2310 1 9 -67.1401 -104.465 155.041
2311 1 9 -66.6226 -104.479 154.238
2312 1 9 -67.206 -104.956 153.648
2313 1 9 -66.9208 -104.089 153.392
2314 1 9 -66.0545 -103.734 152.998
2315 1 9 -65.2263 -104.152 153.204
2316 1 9 -65.1301 -105.094 153.163
2317 1 9 -65.6063 -105.495 152.437
2318 1 9 -65.0844 -106.277 152.39
2319 1 9 -64.3154 -105.779 152.843
2320 1 9 -64.9542 -106.06 153.54
2321 1 9 -64.692 -105.277 154.124
2322 1 9 -64.0384 -104.628 153.694
2323 1 9 -63.1851 -104.285 153.335
2324 1 9 -62.2284 -104.412 153.454
2325 1 9 -62.1074 -105.238 152.952
2326 1 9 -62.0679 -105.28 153.987
2327 1 9 -62.9711 -105.56 153.85
2328 1 9 -62.6098 -106.444 153.615
2329 1 9 -61.6654 -106.233 153.654
2330 1 9 -60.6733 -106.409 153.632
2331 1 9 -61.0329 -105.818 152.94
2332 1 9 -60.424 -105.175 152.585
2333 1 9 -59.6873 -105.648 153.048
2334 1 9 -59.6101 -104.964 153.707
2335 1 9 -59.5829 -104.168 153.205
2336 1 9 -59.3711 -104.56 152.328
2337 1 9 -59.8625 -104.889 151.547
2338 1 9 -59.2855 -105.062 150.777
2339 1 9 -60.0528 -105.443 150.358
2340 1 9 -60.9894 -105.246 150.777
2341 1 9 -60.9615 -104.434 150.342
2342 1 9 -61.1944 -103.608 150.635
2343 1 9 -60.98 -103.513 151.599
2344 1 9 -61.5582 -104.213 151.77
2345 1 9 -62.4879 -104.318 151.479
2346 1 9 -62.2628 -105.282 151.624
2347 1 9 -61.7145 -105.946 152.018
2348 1 9 -62.1931 -106.711 151.625
2349 1 9 -62.351 -106.786 152.566
2350 1 9 -62.0433 -107.416 153.205
2351 1 9 -61.5031 -108.071 153.674
2352 1 9 -60.6596 -108.427 153.868
2353 1 9 -59.9001 -107.894 153.981
2354 1 9 -59.9134 -107.111 153.374
2355 1 9 -60.3129 -106.607 152.543
2356 1 9 -61.2835 -106.685 152.448
2357 1 9 -61.1578 -107.091 151.569
2358 1 9 -60.7412 -107.94 151.491
2359 1 9 -60.5012 -108.623 152.168
2360 1 9 -60.0151 -108.496 151.309
2361 1 9 -59.4924 -108.59 150.479
2362 1 9 -60.1218 -107.878 150.331
2363 1 9 -61.008 -108.223 150.37
2364 1 9 -61.9016 -108.405 150.706
2365 1 9 -61.8128 -107.753 151.348
2366 1 9 -62.6483 -107.63 150.846
2367 1 9 -62.8547 -108.561 150.873
2368 1 9 -62.7184 -109.292 150.379
2369 1 9 -62.1323 -109.339 151.165
2370 1 9 -62.7568 -109.014 151.8
2371 1 9 -63.5471 -109.446 151.671
2372 1 9 -64.3961 -109.366 151.275
2373 1 9 -65.2074 -109.715 151.709
2374 1 9 -64.5969 -109.13 152.183
2375 1 9 -64.728 -109.917 152.784
2376 1 9 -63.8972 -110.078 152.378
2377 1 9 -63.047 -109.701 152.526
2378 1 9 -63.2148 -109.878 153.413
2379 1 9 -63.6894 -110.763 153.506
2380 1 9 -63.101 -111.421 153.261
2381 1 9 -62.4016 -111.538 152.602
2382 1 9 -62.2289 -111.546 151.646
2383 1 9 -61.2534 -111.662 151.498
2384 1 9 -60.9721 -110.854 152.048
2385 1 9 -61.1305 -110.297 152.792
2386 1 9 -60.6811 -109.867 153.581
2387 1 9 -60.1848 -109.368 154.2
2388 1 9 -59.5644 -110.131 154.069
2389 1 9 -59.2038 -109.736 154.783
2390 1 9 -58.5385 -109.896 154.088
2391 1 9 -58.5819 -110.826 154.049
2392 1 9 -57.893 -110.47 153.524
2393 1 9 -58.5875 -110.393 152.79
2394 1 9 -58.3644 -110.395 151.868
2395 1 9 -58.2046 -109.454 151.516
2396 1 9 -59.1383 -109.453 151.946
2397 1 9 -59.9895 -109.659 152.292
2398 1 9 -59.4564 -110.081 152.965
2399 1 9 -60.0253 -110.891 152.788
2400 1 9 -60.2681 -111.794 153.068
2401 1 9 -60.8124 -112.006 153.924
2402 1 9 -61.3138 -111.517 153.277
2403 1 9 -62.1589 -111.455 153.64
2404 1 9 -62.5154 -110.589 153.834
2405 1 9 -62.2788 -110.813 154.703
2406 1 9 -61.9721 -111.585 155.246
2407 1 9 -62.0455 -112.435 154.727
2408 1 9 -62.617 -113.02 154.2
2409 1 9 -63.5562 -112.993 153.968
2410 1 9 -63.2642 -112.075 154.088
2411 1 9 -64.2165 -111.889 153.939
2412 1 9 -64.7552 -111.143 153.652
2413 1 9 -64.4523 -111.265 154.631
2414 1 9 -65.3429 -111.69 154.467
2415 1 9 -66.0805 -111.439 153.857
2416 1 9 -66.3512 -110.687 154.431
2417 1 9 -66.502 -110.155 153.66
2418 1 9 -65.5858 -109.935 153.942
2419 1 9 -64.6527 -109.891 154.108
2420 1 9 -63.7308 -109.705 154.305
2421 1 9 -62.7722 -109.319 154.256
2422 1 9 -61.9202 -109.58 154.483
2423 1 9 -61.4371 -110.133 155.057
2424 1 9 -60.9915 -109.846 155.889
2425 1 9 -60.2412 -110.17 155.413
2426 1 9 -59.3564 -110.147 155.877
2427 1 9 -58.6295 -110.656 156.419
2428 1 9 -57.9717 -110.241 155.903
2429 1 9 -58.0638 -109.83 156.796
2430 1 9 -58.4652 -110.279 157.501
2431 1 9 -58.0815 -109.702 158.146
2432 1 9 -58.4088 -109.338 159.037
2433 1 9 -59.1432 -109.513 159.718
2434 1 9 -59.3115 -108.682 160.101
2435 1 9 -58.8656 -108.032 160.695
2436 1 9 -58.1372 -108.08 160.042
2437 1 9 -57.948 -107.118 160.141
2438 1 9 -58.0973 -107.467 161.012
2439 1 9 -58.8446 -106.924 160.64
2440 1 9 -59.079 -106.689 159.758
2441 1 9 -58.7729 -105.888 160.141
2442 1 9 -59.6837 -106.059 160.531
2443 1 9 -60.3143 -105.411 160.325
2444 1 9 -60.8782 -106.116 160.58
2445 1 9 -61.4545 -105.414 160.309
2446 1 9 -61.2204 -105.379 159.364
2447 1 9 -60.3958 -104.879 159.492
2448 1 9 -59.8886 -104.007 159.646
2449 1 9 -59.0978 -103.601 159.962
2450 1 9 -58.3055 -103.049 160.221
2451 1 9 -57.4322 -103.166 159.814
2452 1 9 -57.3913 -104.118 160.006
2453 1 9 -56.968 -104.884 160.379
2454 1 9 -56.0415 -104.971 160.17
2455 1 9 -55.712 -105.852 160.056
2456 1 9 -55.9905 -106.574 160.608
2457 1 9 -56.0588 -107.407 161.022
2458 1 9 -56.056 -108.415 160.93
2459 1 9 -56.3703 -108.257 160.038
2460 1 9 -56.9529 -107.85 160.72
2461 1 9 -57.5193 -108.125 161.432
2462 1 9 -56.7233 -107.771 161.954
2463 1 9 -55.8768 -108.102 161.864
2464 1 9 -54.9702 -108.084 161.628
2465 1 9 -55.249 -108.82 162.205
2466 1 9 -54.3003 -108.621 162.219
2467 1 9 -54.1993 -109.22 162.999
2468 1 9 -54.2772 -108.746 163.839
2469 1 9 -54.4935 -108.032 163.209
2470 1 9 -55.3689 -107.874 162.86
2471 1 9 -55.9554 -108.633 163.073
2472 1 9 -56.0286 -109.458 162.55
2473 1 9 -55.2475 -109.437 163.018
2474 1 9 -54.667 -109.861 163.651
2475 1 9 -53.9834 -110.092 164.264
2476 1 9 -53.4305 -110.882 164.202
2477 1 9 -52.9159 -110.136 163.776
2478 1 9 -53.1552 -109.471 163.131
2479 1 9 -53.2307 -108.705 162.506
2480 1 9 -52.5759 -108.043 162.402
2481 1 9 -53.1435 -107.691 161.707
2482 1 9 -52.9125 -107.829 160.758
2483 1 9 -52.5811 -107.239 160.075
2484 1 9 -52.2662 -107.074 160.929
2485 1 9 -51.8109 -106.268 161.301
2486 1 9 -50.8893 -106.283 161.058
2487 1 9 -50.1096 -106.267 161.628
2488 1 9 -49.4449 -106.872 162.095
2489 1 9 -48.9844 -106.131 162.539
2490 1 9 -48.1754 -106.61 162.707
2491 1 9 -48.8648 -106.778 163.299
2492 1 9 -49.3684 -106.984 164.074
2493 1 9 -49.3685 -107.671 164.702
2494 1 9 -48.5646 -108.158 164.612
2495 1 9 -47.8162 -107.537 164.779
2496 1 9 -47.7988 -107.997 165.643
2497 1 9 -47.6657 -107.406 166.448
2498 1 9 -48.2103 -108.106 166.762
2499 1 9 -48.0937 -107.52 167.504
2500 1 9 -47.5849 -108.312 167.671
2501 1 9 -47.3941 -107.611 168.247
2502 1 9 -47.7062 -108.198 168.905
2503 1 9 -47.2405 -109.029 169.252
2504 1 9 -47.0118 -109.889 169.647
2505 1 9 -46.2043 -109.785 169.056
2506 1 9 -45.7135 -109.039 169.555
2507 1 9 -45.9777 -109.728 170.159
2508 1 9 -46.0154 -108.927 170.669
2509 1 9 -46.5855 -108.421 170.138
2510 1 9 -46.8741 -107.501 170.069
2511 1 9 -46.9672 -106.626 169.759
2512 1 9 -46.8112 -106.569 168.769
2513 1 9 -46.0691 -107.123 168.564
2514 1 9 -45.8903 -107.082 167.66
2515 1 9 -45.8374 -106.325 167.021
2516 1 9 -45.0517 -105.85 167.666
2517 1 9 -44.3908 -106.55 167.622
2518 1 9 -44.2246 -107.18 166.931
2519 1 9 -43.8703 -107.401 166.07
2520 1 9 -43.5388 -107.9 165.279
2521 1 9 -44.5441 -108.106 165.088
2522 1 9 -45.0444 -107.805 165.875
2523 1 9 -45.3139 -108.696 165.534
2524 1 9 -44.6016 -109.277 165.571
2525 1 9 -44.9586 -109.94 164.959
2526 1 9 -44.072 -110.285 165.269
2527 1 9 -43.5987 -109.609 165.765
2528 1 9 -42.747 -110.052 166.051
2529 1 9 -42.4572 -109.406 165.409
2530 1 9 -43.1808 -109.001 164.902
2531 1 9 -43.3715 -108.926 163.947
2532 1 9 -43.6843 -108.017 164.242
2533 1 9 -43.7907 -108.138 163.298
2534 1 9 -44.6027 -107.623 163.517
2535 1 9 -44.715 -106.581 163.518
2536 1 9 -43.9258 -106.882 163.926
2537 1 9 -43.0945 -106.742 164.378
2538 1 9 -42.9562 -106.144 165.182
2539 1 9 -42.0876 -106.554 165.32
2540 1 9 -42.7749 -106.904 165.902
2541 1 9 -42.5482 -107.538 166.578
2542 1 9 -42.0241 -107.078 167.305
2543 1 9 -41.4925 -107.677 166.742
2544 1 9 -41.7618 -108.03 165.87
2545 1 9 -40.8253 -107.951 166.068
2546 1 9 -40.4246 -107.8 166.957
2547 1 9 -40.5941 -107.859 167.871
2548 1 9 -40.1917 -108.001 168.721
2549 1 9 -39.3204 -108.382 168.493
2550 1 9 -38.4375 -108.039 168.465
2551 1 9 -37.6061 -107.583 168.789
2552 1 9 -37.0083 -107.008 168.349
2553 1 9 -37.4197 -107.431 167.577
2554 1 9 -38.2187 -107.91 167.335
2555 1 9 -37.8624 -108.854 167.279
2556 1 9 -36.9448 -108.67 167.055
2557 1 9 -37.3933 -107.961 166.608
2558 1 9 -36.6946 -107.952 165.946
2559 1 9 -37.2774 -108.223 165.182
2560 1 9 -36.5895 -107.685 164.731
2561 1 9 -36.1847 -107.384 163.908
2562 1 9 -36.8653 -106.802 164.334
2563 1 9 -37.2557 -106.078 164.868
2564 1 9 -36.7009 -106.74 165.318
2565 1 9 -35.8238 -106.609 165.653
2566 1 9 -35.6075 -106.743 164.686
2567 1 9 -34.7107 -106.671 164.561
2568 1 9 -33.7661 -106.446 164.588
2569 1 9 -34.081 -105.559 164.626
2570 1 9 -34.6081 -104.703 164.764
2571 1 9 -34.717 -104.347 163.872
2572 1 9 -34.863 -103.691 164.57
2573 1 9 -34.9808 -102.858 165.116
2574 1 9 -34.2789 -103.396 165.446
2575 1 9 -33.729 -103.921 165.978
2576 1 9 -33.9023 -103.681 166.905
2577 1 9 -33.2766 -103.062 166.435
2578 1 9 -32.5835 -103.614 166.114
2579 1 9 -32.3449 -103.649 165.217
2580 1 9 -31.4055 -103.354 165.464
2581 1 9 -30.6286 -103.114 165.038
2582 1 9 -31.0723 -103.748 164.423
2583 1 9 -30.7032 -104.509 164.941
2584 1 9 -30.3435 -104.298 164.032
2585 1 9 -30.2519 -105.193 163.657
2586 1 9 -30.7355 -105.613 164.404
2587 1 9 -30.2516 -106.032 165.102
2588 1 9 -29.8972 -106.794 164.565
2589 1 9 -30.0349 -107.648 164.1
2590 1 9 -30.8472 -107.769 164.65
2591 1 9 -31.2522 -107.291 163.878
2592 1 9 -31.0565 -106.48 163.417
2593 1 9 -31.4276 -106.398 164.346
2594 1 9 -32.3079 -106.218 164.173
2595 1 9 -32.4133 -105.945 163.156
2596 1 9 -32.8558 -106.109 162.312
2597 1 9 -32.4707 -106.961 162.517
2598 1 9 -32.4946 -107.347 163.369
2599 1 9 -32.1786 -107.874 162.627
2600 1 9 -32.3952 -108.22 161.784
2601 1 9 -33.215 -108.567 162.044
2602 1 9 -33.8482 -108.029 162.557
2603 1 9 -34.2597 -107.415 161.993
2604 1 9 -35.0494 -106.952 162.43
2605 1 9 -34.6325 -106.097 162.755
2606 1 9 -34.1593 -106.369 163.534
2607 1 9 -33.9101 -105.391 163.714
2608 1 9 -33.3212 -104.98 164.35
2609 1 9 -33.7454 -104.383 164.869
2610 1 9 -34.3518 -104.584 165.685
2611 1 9 -34.3385 -105.498 166.124
2612 1 9 -34.737 -106.082 165.449
2613 1 9 -34.8929 -106.821 165.968
2614 1 9 -33.9633 -106.615 166.009
2615 1 9 -33.1686 -106.769 166.647
2616 1 9 -33.745 -107.211 167.348
2617 1 9 -33.4328 -106.525 167.891
2618 1 9 -33.1842 -105.572 167.871
2619 1 9 -33.7066 -104.78 167.676
2620 1 9 -33.003 -104.647 168.361
2621 1 9 -32.9997 -103.731 168.668
2622 1 9 -32.2487 -103.248 169.056
2623 1 9 -32.5384 -103.854 169.77
2624 1 9 -32.6127 -104.486 170.646
2625 1 9 -32.5911 -104.469 171.645
2626 1 9 -31.6734 -104.171 171.449
2627 1 9 -31.195 -104.991 171.323
2628 1 9 -32.0557 -105.426 171.165
2629 1 9 -32.613 -105.602 170.378
2630 1 9 -32.2394 -105.285 169.549
2631 1 9 -31.4192 -105.545 169.236
2632 1 9 -30.625 -105.027 169.352
2633 1 9 -31.1811 -104.201 169.081
2634 1 9 -31.221 -104.381 170.027
2635 1 9 -30.8205 -105.193 170.327
2636 1 9 -30.6079 -106.179 170.288
2637 1 9 -29.8971 -105.727 170.746
2638 1 9 -29.307 -105.032 170.924
2639 1 9 -29.323 -104.994 169.915
2640 1 9 -29.4157 -104.357 169.181
2641 1 9 -30.0628 -104.225 169.876
2642 1 9 -29.9054 -103.36 169.435
2643 1 9 -30.6045 -103.361 168.758
2644 1 9 -30.9403 -103.2 169.66
2645 1 9 -31.2824 -102.324 169.604
2646 1 9 -30.7649 -102.01 170.379
2647 1 9 -30.4506 -101.423 169.681
2648 1 9 -30.8619 -100.955 168.968
2649 1 9 -31.7847 -100.741 168.817
2650 1 9 -31.8701 -100.232 169.628
2651 1 9 -32.6873 -100.676 169.789
2652 1 9 -32.0589 -101.398 170.024
2653 1 9 -32.3777 -102.201 169.648
2654 1 9 -33.2417 -102.692 169.521
2655 1 9 -33.5293 -102.97 170.359
2656 1 9 -32.7933 -103.475 170.761
2657 1 9 -33.5926 -103.938 170.941
2658 1 9 -34.4242 -103.456 171.038
2659 1 9 -34.6401 -104.033 171.83
2660 1 9 -35.2991 -104.634 172.169
2661 1 9 -36.0194 -104.053 172.5
2662 1 9 -36.6034 -104.823 172.669
2663 1 9 -37.4846 -105.057 172.983
2664 1 9 -37.9438 -104.402 172.422
2665 1 9 -38.6533 -103.764 172.565
2666 1 9 -38.7523 -104.059 171.694
2667 1 9 -39.2341 -104.69 172.289
2668 1 9 -39.7454 -104.07 172.776
2669 1 9 -39.7209 -103.166 172.99
2670 1 9 -39.536 -103.485 173.933
2671 1 9 -40.5346 -103.547 174.1
2672 1 9 -40.8599 -104.027 173.319
2673 1 9 -41.6108 -103.769 173.863
2674 1 9 -41.3186 -104.508 174.381
2675 1 9 -41.4444 -103.989 175.292
2676 1 9 -42.2816 -103.728 175.693
2677 1 9 -42.619 -103.807 176.555
2678 1 9 -41.9162 -103.187 176.51
2679 1 9 -41.5702 -104.061 176.724
2680 1 9 -42.1093 -104.748 176.194
2681 1 9 -42.7165 -104.968 175.485
2682 1 9 -43.6058 -105.199 175.351
2683 1 9 -44.3 -105.483 175.936
2684 1 9 -45.0472 -104.972 176.075
2685 1 9 -44.1524 -104.657 176.541
2686 1 9 -44.4309 -104 175.888
2687 1 9 -44.7237 -104.484 175.109
2688 1 9 -44.3701 -103.745 174.56
2689 1 9 -43.4192 -103.838 174.728
2690 1 9 -43.3688 -103.246 175.504
2691 1 9 -43.878 -102.912 176.268
2692 1 9 -44.8075 -102.845 176.441
2693 1 9 -44.9295 -103.59 176.949
2694 1 9 -44.8298 -102.842 177.527
2695 1 9 -45.413 -103.529 177.905
2696 1 9 -45.7037 -102.777 178.486
2697 1 9 -46.4565 -103.36 178.369
2698 1 9 -46.6389 -102.481 178.216
2699 1 9 -47.3233 -101.929 178.688
2700 1 9 -47.9746 -101.843 177.986
2701 1 9 -47.6836 -101.305 177.148
2702 1 9 -46.7926 -101.342 176.942
2703 1 9 -46.3318 -100.496 177.224
2704 1 9 -46.2381 -100.865 178.093
2705 1 9 -47.1408 -100.392 178.075
2706 1 9 -46.4849 -99.6848 178.217
2707 1 9 -46.0859 -98.8525 177.906
2708 1 9 -45.5087 -98.5929 178.613
2709 1 9 -46.1687 -98.3412 179.2
2710 1 9 -46.4689 -98.366 180.102
2711 1 9 -47.2727 -98.7891 179.634
2712 1 9 -47.089 -99.4248 180.454
2713 1 9 -48.0207 -99.6594 180.665
2714 1 9 -48.2471 -99.0207 179.989
2715 1 9 -48.5793 -98.9994 179.092
2716 1 9 -48.2385 -98.1685 178.761
2717 1 9 -47.7924 -98.891 178.301
2718 1 9 -47.8852 -98.2491 177.607
2719 1 9 -47.1046 -98.8294 177.574
2720 1 9 -47.527 -98.8071 176.696
2721 1 9 -48.0905 -99.0015 175.979
2722 1 9 -48.3957 -98.2493 176.481
2723 1 9 -48.8825 -97.9011 175.67
2724 1 9 -48.9924 -96.9438 175.887
2725 1 9 -49.5711 -96.2305 175.761
2726 1 9 -49.6551 -96.1525 174.81
2727 1 9 -49.9998 -96.2058 173.825
2728 1 9 -50.4842 -95.4298 173.871
2729 1 9 -51.4446 -95.6397 173.74
2730 1 9 -51.8208 -95.7846 174.642
2731 1 9 -52.5457 -96.2887 174.301
2732 1 9 -52.6912 -97.1212 173.828
2733 1 9 -52.9149 -97.8536 174.502
2734 1 9 -53.4889 -97.0783 174.371
2735 1 9 -53.6402 -97.5002 173.547
2736 1 9 -54.0786 -98.323 173.485
2737 1 9 -54.4667 -98.6287 174.27
2738 1 9 -54.5199 -98.1567 175.117
2739 1 9 -54.2134 -97.254 175.325
2740 1 9 -54.4676 -96.4738 175.897
2741 1 9 -55.0682 -96.8565 176.542
2742 1 9 -55.3034 -97.4219 177.312
2743 1 9 -54.4498 -97.6082 177.806
2744 1 9 -54.1553 -98.0002 176.962
2745 1 9 -54.941 -98.0256 176.404
2746 1 9 -55.7169 -98.2205 176.842
2747 1 9 -55.4943 -99.1041 176.511
2748 1 9 -55.0061 -98.9226 175.664
2749 1 9 -55.8291 -99.3347 175.372
2750 1 9 -55.7596 -98.9842 174.472
2751 1 9 -56.1209 -99.1978 173.538
2752 1 9 -57.0422 -99.4012 173.753
2753 1 9 -57.1762 -98.4815 173.839
2754 1 9 -57.3259 -98.8166 172.982
2755 1 9 -56.6409 -98.2494 172.74
2756 1 9 -56.1084 -97.8789 172.041
2757 1 9 -55.5764 -97.8888 172.828
2758 1 9 -55.5962 -97.1702 172.169
2759 1 9 -55.7496 -96.7105 171.232
2760 1 9 -55.9343 -96.2982 172.131
2761 1 9 -56.5852 -96.9277 172.661
2762 1 9 -56.865 -97.3053 171.831
2763 1 9 -57.5346 -97.4027 172.554
2764 1 9 -58.445 -97.3616 172.791
2765 1 9 -58.3142 -98.215 173.247
2766 1 9 -58.0305 -97.4414 173.825
2767 1 9 -58.3227 -97.4865 174.715
2768 1 9 -57.5235 -97.723 175.243
2769 1 9 -57.6141 -98.151 176.145
2770 1 9 -56.8103 -98.1456 176.627
2771 1 9 -56.8144 -99.0259 176.21
2772 1 9 -56.4202 -99.4943 176.961
2773 1 9 -57.1665 -100.01 176.669
2774 1 9 -57.8999 -99.404 176.796
2775 1 9 -58.7374 -98.9728 176.542
2776 1 9 -58.8633 -97.926 176.525
2777 1 9 -58.4532 -97.6614 175.702
2778 1 9 -59.152 -96.9808 175.426
2779 1 9 -59.316 -96.1801 174.886
2780 1 9 -58.7509 -95.7052 175.431
2781 1 9 -58.1682 -96.1837 174.991
2782 1 9 -58.546 -95.9336 174.128
2783 1 9 -58.6541 -96.3918 173.293
2784 1 9 -57.7121 -96.3804 173.184
2785 1 9 -56.8141 -96.0638 173.26
2786 1 9 -56.1401 -96.2212 173.897
2787 1 9 -57.0195 -95.7274 174.252
2788 1 9 -56.2959 -95.2211 173.678
2789 1 9 -56.4873 -95.0114 172.745
2790 1 9 -57.3071 -94.5574 173.132
2791 1 9 -57.1437 -94.2572 172.267
2792 1 9 -57.8819 -94.1269 171.729
2793 1 9 -57.1218 -94.238 171.154
2794 1 9 -56.5978 -93.6008 170.659
2795 1 9 -55.9033 -94.3677 170.572
2796 1 9 -56.4541 -95.2253 170.691
2797 1 9 -56.7635 -96.1895 170.628
2798 1 9 -57.6248 -96.6579 171.014
2799 1 9 -58.0945 -97.4548 170.687
2800 1 9 -57.8899 -98.2801 171.084
2801 1 9 -58.0476 -97.4502 171.641
2802 1 9 -58.746 -96.956 171.229
2803 1 9 -58.6374 -96.5814 172.127
2804 1 9 -58.3963 -95.8197 171.557
2805 1 9 -57.8177 -95.6613 170.747
2806 1 9 -57.5704 -95.4702 169.855
2807 1 9 -57.5911 -96.4882 169.832
2808 1 9 -57.0296 -97.0582 170.36
2809 1 9 -57.2275 -97.5768 169.521
2810 1 9 -57.5951 -96.9468 168.823
2811 1 9 -57.3959 -95.9962 168.931
2812 1 9 -56.5882 -95.9285 169.429
2813 1 9 -55.7327 -95.8693 169.772
2814 1 9 -55.6896 -96.8022 169.641
2815 1 9 -54.7289 -96.827 169.669
2816 1 9 -54.6551 -95.8807 169.641
2817 1 9 -54.6595 -95.2377 170.382
2818 1 9 -54.3295 -94.8974 169.524
2819 1 9 -53.5432 -95.17 169.02
2820 1 9 -52.6226 -95.3852 168.842
2821 1 9 -52.9442 -96.2735 168.739
2822 1 9 -52.1382 -96.7545 168.643
2823 1 9 -52.3905 -97.5361 169.117
2824 1 9 -51.8379 -97.9576 169.758
2825 1 9 -50.9435 -97.7496 170.002
2826 1 9 -50.6527 -97.3825 169.115
2827 1 9 -51.1539 -96.5832 169.029
2828 1 9 -51.2133 -95.685 168.909
2829 1 9 -50.8746 -95.1001 168.273
2830 1 9 -50.0763 -95.6413 168.425
2831 1 9 -49.7696 -96.4993 168.838
2832 1 9 -48.8941 -96.8089 169.048
2833 1 9 -48.9795 -97.5696 168.464
2834 1 9 -48.2997 -97.6439 169.124
2835 1 9 -47.7721 -96.886 168.874
2836 1 9 -47.8729 -97.4585 168.022
2837 1 9 -47.4882 -97.9807 167.264
2838 1 9 -46.8931 -97.3575 167.68
2839 1 9 -46.6125 -96.5095 167.908
2840 1 9 -45.9262 -97.1603 167.985
2841 1 9 -45.1442 -96.7155 167.563
2842 1 9 -45.5527 -96.8034 166.697
2843 1 9 -45.866 -97.6575 166.946
2844 1 9 -45.1557 -98.2836 167.231
2845 1 9 -45.8804 -98.7447 166.753
2846 1 9 -46.6295 -98.6743 167.324
2847 1 9 -46.6063 -98.2268 168.164
2848 1 9 -47.3402 -98.8479 168.152
2849 1 9 -46.8604 -99.3849 168.718
2850 1 9 -46.6054 -98.5851 169.23
2851 1 9 -45.8641 -99.1348 169.403
2852 1 9 -46.5785 -99.4498 170.06
2853 1 9 -47.147 -100.141 169.807
2854 1 9 -47.7582 -99.4692 169.484
2855 1 9 -48.4544 -99.1665 168.861
2856 1 9 -48.2266 -100.029 168.648
2857 1 9 -47.9323 -99.6703 167.848
2858 1 9 -47.5123 -100.468 168.17
2859 1 9 -47.3545 -100.145 167.197
2860 1 9 -46.5741 -100.281 166.693
2861 1 9 -46.9591 -99.426 166.42
2862 1 9 -46.7973 -98.9862 165.62
2863 1 9 -46.7393 -98.6362 164.705
2864 1 9 -46.4415 -98.4605 163.811
2865 1 9 -46.3234 -99.4756 163.968
2866 1 9 -46.0619 -99.565 163.029
2867 1 9 -45.2462 -100.001 162.908
2868 1 9 -45.8065 -100.014 162.069
2869 1 9 -46.6919 -100.099 162.369
2870 1 9 -46.1816 -100.772 162.792
2871 1 9 -45.834 -100.964 163.645
2872 1 9 -44.9674 -100.899 163.204
2873 1 9 -44.6638 -101.844 162.921
2874 1 9 -45.3742 -102.339 162.488
2875 1 9 -46.0608 -102.7 163.088
2876 1 9 -45.8227 -103.632 163.25
2877 1 9 -45.3638 -103.53 164.037
2878 1 9 -46.2183 -104.007 164.083
2879 1 9 -46.8416 -103.833 164.809
2880 1 9 -46.839 -104.337 165.63
2881 1 9 -46.2087 -104.803 166.121
2882 1 9 -45.3289 -104.582 166.47
2883 1 9 -45.8767 -104.369 167.302
2884 1 9 -45.3234 -104.304 168.219
2885 1 9 -45.7111 -103.394 168.287
2886 1 9 -45.9534 -102.482 167.993
2887 1 9 -46.2265 -101.588 167.629
2888 1 9 -46.5055 -101.391 166.739
2889 1 9 -46.3141 -102.387 166.85
2890 1 9 -45.4551 -102.356 166.458
2891 1 9 -46.0563 -102.207 165.709
2892 1 9 -45.5717 -102.665 165.014
2893 1 9 -45.3853 -101.731 165.171
2894 1 9 -44.9065 -101.099 165.704
2895 1 9 -44.1512 -101.325 165.163
2896 1 9 -43.2977 -100.883 165.148
2897 1 9 -42.7234 -101.263 165.819
2898 1 9 -42.001 -101.295 165.215
2899 1 9 -41.7314 -101.778 165.963
2900 1 9 -42.5493 -102.12 165.515
2901 1 9 -43.4165 -102.267 165.118
2902 1 9 -43.8859 -102.872 165.65
2903 1 9 -43.5347 -102.403 166.367
2904 1 9 -44.0645 -103.129 166.77
2905 1 9 -43.5057 -103.242 167.54
2906 1 9 -43.7235 -104.142 167.917
2907 1 9 -43.0814 -104.486 167.31
2908 1 9 -42.1095 -104.458 167.164
2909 1 9 -42.653 -104.264 166.464
2910 1 9 -41.9013 -104.035 165.888
2911 1 9 -41.9069 -103.132 166.295
2912 1 9 -42.2986 -102.797 167.152
2913 1 9 -42.4205 -101.942 167.523
2914 1 9 -43.3944 -101.796 167.512
2915 1 9 -44.1821 -101.488 167.047
2916 1 9 -43.6551 -101.421 166.213
2917 1 9 -43.9792 -100.539 166.359
2918 1 9 -44.2341 -100.363 165.445
2919 1 9 -45.1317 -100.233 165.157
2920 1 9 -45.0801 -99.8629 165.996
2921 1 9 -44.3229 -99.3405 165.515
2922 1 9 -44.4271 -98.9292 166.39
2923 1 9 -44.1382 -99.6776 166.886
2924 1 9 -43.4517 -99.5846 166.18
2925 1 9 -43.2525 -99.0884 165.422
2926 1 9 -43.2388 -99.5022 164.578
2927 1 9 -42.9711 -99.8778 163.775
2928 1 9 -42.9049 -100.806 164.013
2929 1 9 -43.4648 -101.562 164.28
2930 1 9 -43.5219 -102 163.447
2931 1 9 -43.8007 -102.693 164.034
2932 1 9 -44.1292 -103.553 164.307
2933 1 9 -43.1172 -103.651 164.346
2934 1 9 -43.3108 -104.509 163.969
2935 1 9 -43.1537 -104.727 163.124
2936 1 9 -44.0748 -104.465 163.01
2937 1 9 -44.7668 -104.135 162.442
2938 1 9 -45.4993 -104.119 161.727
2939 1 9 -46.0709 -103.684 161.07
2940 1 9 -45.9205 -103.462 160.157
2941 1 9 -46.2714 -102.905 159.478
2942 1 9 -46.5452 -103.805 159.194
2943 1 9 -45.9622 -104.312 159.711
2944 1 9 -46.1766 -105.136 159.231
2945 1 9 -46.3578 -105.81 158.594
2946 1 9 -47.2664 -105.775 158.136
2947 1 9 -47.1388 -105.106 158.85
2948 1 9 -47.0177 -105.894 159.306
2949 1 9 -47.0723 -106.691 158.677
2950 1 9 -47.8696 -106.988 159.124
2951 1 9 -48.3395 -106.566 159.957
2952 1 9 -48.7077 -105.704 160.313
2953 1 9 -49.2214 -105.083 159.698
2954 1 9 -49.7329 -104.764 160.507
2955 1 9 -50.4029 -105.429 160.719
2956 1 9 -50.9862 -104.839 161.169
2957 1 9 -51.9 -104.752 160.853
2958 1 9 -52.5575 -105.373 160.588
2959 1 9 -53.3813 -105.337 160.036
2960 1 9 -53.0222 -106.216 159.833
2961 1 9 -52.7235 -106.084 158.857
2962 1 9 -52.3401 -105.235 159.071
2963 1 9 -52.6468 -104.277 159.212
2964 1 9 -51.9579 -103.762 159.704
2965 1 9 -52.2821 -103.202 160.366
2966 1 9 -52.8799 -103.42 161.041
2967 1 9 -53.4225 -102.614 161.102
2968 1 9 -53.3989 -101.752 160.567
2969 1 9 -53.5511 -101.076 159.873
2970 1 9 -52.8837 -100.364 159.67
2971 1 9 -52.3788 -100.398 158.877
2972 1 9 -52.4135 -100.953 158.152
2973 1 9 -52.9432 -101.263 157.391
2974 1 9 -52.0367 -101.451 157.241
2975 1 9 -52.322 -100.582 156.866
2976 1 9 -52.6464 -100.968 156.08
2977 1 9 -51.7347 -101.162 156.225
2978 1 9 -50.8136 -101.096 156.12
2979 1 9 -51.5503 -100.457 155.666
2980 1 9 -51.0909 -99.771 155.19
2981 1 9 -51.4092 -99.6648 154.285
2982 1 9 -50.9146 -100.473 154.144
2983 1 9 -50.8082 -101.417 154.074
2984 1 9 -50.1652 -101.542 154.822
2985 1 9 -50.1397 -102.533 154.907
2986 1 9 -49.8973 -102.208 153.972
2987 1 9 -49.1865 -101.965 154.6
2988 1 9 -48.6536 -102.59 154.194
2989 1 9 -47.9784 -102.954 153.568
2990 1 9 -48.4877 -102.377 152.956
2991 1 9 -48.2541 -101.628 152.429
2992 1 9 -48.8505 -102.199 151.947
2993 1 9 -49.5628 -101.546 152.089
2994 1 9 -49.2455 -101.062 152.851
2995 1 9 -49.5037 -101.17 153.759
2996 1 9 -48.8931 -100.386 153.748
2997 1 9 -48.1372 -100.897 153.508
2998 1 9 -47.4159 -100.224 153.616
2999 1 9 -46.8034 -99.6434 153.135
3000 1 9 -47.3493 -100.036 152.446
3001 1 9 -47.5978 -100.868 152.047
3002 1 9 -46.9508 -101.503 151.832
3003 1 9 -46.7147 -102.376 151.608
3004 1 9 -46.9943 -102.077 150.702
3005 1 9 -47.7307 -102.57 151.111
3006 1 9 -47.9847 -103.494 151.595
3007 1 9 -48.1523 -103.297 152.523
3008 1 9 -48.1711 -104.303 152.454
3009 1 9 -47.5669 -104.072 153.166
3010 1 9 -47.1649 -104.973 153.271
3011 1 9 -46.8639 -104.441 153.986
3012 1 9 -46.2028 -104.262 154.636
3013 1 9 -45.4133 -103.681 154.932
3014 1 9 -45.0587 -104.255 154.185
3015 1 9 -44.5363 -103.562 153.775
3016 1 9 -43.6228 -103.479 154.037
3017 1 9 -43.8342 -104.232 154.641
3018 1 9 -43.71 -104.822 153.902
3019 1 9 -43.092 -104.361 153.252
3020 1 9 -42.1483 -104.505 153.429
3021 1 9 -41.7041 -105.379 153.459
3022 1 9 -42.3899 -105.235 154.254
3023 1 9 -41.7687 -105.804 154.685
3024 1 9 -41.505 -104.819 154.499
3025 1 9 -41.3971 -103.877 154.422
3026 1 9 -41.7333 -103.009 154.324
3027 1 9 -42.3865 -103.521 153.853
3028 1 9 -43.018 -102.955 153.462
3029 1 9 -42.535 -102.095 153.46
3030 1 9 -41.8914 -101.814 152.812
3031 1 9 -41.7681 -102.749 152.824
3032 1 9 -41.5797 -103.277 151.976
3033 1 9 -41.3932 -102.526 151.424
3034 1 9 -40.5586 -102.9 151.543
3035 1 9 -39.7637 -103.361 151.719
3036 1 9 -40.2883 -103.026 152.484
3037 1 9 -40.7661 -102.403 152.95
3038 1 9 -40.8206 -101.733 152.231
3039 1 9 -40.8751 -101.13 151.433
3040 1 9 -40.0732 -101.594 151.413
3041 1 9 -39.7839 -100.983 152.077
3042 1 9 -39.0551 -100.541 151.654
3043 1 9 -38.2614 -100.197 151.377
3044 1 9 -37.3856 -99.8153 151.427
3045 1 9 -37.0748 -99.2627 152.129
3046 1 9 -37.5153 -98.7579 151.41
3047 1 9 -38.445 -99.067 151.441
3048 1 9 -38.1249 -99.3786 150.648
3049 1 9 -38.7376 -98.6641 150.534
3050 1 9 -38.6565 -98.0076 151.269
3051 1 9 -39.5891 -98.3598 151.126
3052 1 9 -39.2073 -98.5712 152.011
3053 1 9 -38.3715 -98.3748 152.423
3054 1 9 -38.0285 -99.251 152.74
3055 1 9 -37.3978 -99.434 153.46
3056 1 9 -37.7523 -100.284 153.689
3057 1 9 -37.1412 -100.368 152.977
3058 1 9 -38.0597 -100.483 152.722
3059 1 9 -38.9035 -100.78 153.052
3060 1 9 -39.1656 -101.196 153.886
3061 1 9 -39.2073 -100.763 154.829
3062 1 9 -39.8546 -101.173 155.454
3063 1 9 -40.5075 -101.211 154.768
3064 1 9 -40.6553 -101.186 153.778
3065 1 9 -39.9532 -101.243 153.093
3066 1 9 -39.8711 -102.122 153.485
3067 1 9 -39.9498 -103.139 153.53
3068 1 9 -40.1236 -104.056 153.844
3069 1 9 -40.3354 -104.068 154.768
3070 1 9 -39.675 -103.773 155.458
3071 1 9 -40.5291 -103.33 155.258
3072 1 9 -40.5813 -102.396 154.967
3073 1 9 -40.7845 -101.874 155.739
3074 1 9 -40.6078 -102.49 156.454
3075 1 9 -41.5389 -102.697 156.308
3076 1 9 -41.314 -101.86 156.759
3077 1 9 -40.6756 -101.185 157.023
3078 1 9 -40.3981 -100.524 157.556
3079 1 9 -40.469 -99.5285 157.795
3080 1 9 -39.5025 -99.6529 157.925
3081 1 9 -38.6296 -99.8462 158.202
3082 1 9 -37.7474 -99.4257 158.21
3083 1 9 -38.1641 -98.5694 158.245
3084 1 9 -38.433 -97.7646 158.715
3085 1 9 -38.6227 -97.4247 157.883
3086 1 9 -38.2038 -98.06 157.237
3087 1 9 -39.0505 -98.3394 157.482
3088 1 9 -39.4842 -98.7633 156.777
3089 1 9 -40.1086 -99.3999 156.577
3090 1 9 -41.0374 -99.3278 156.989
3091 1 9 -41.4937 -99.8875 156.33
3092 1 9 -42.3194 -100.256 156.629
3093 1 9 -42.1487 -100.472 157.51
3094 1 9 -41.6171 -99.7636 157.842
3095 1 9 -42.1065 -99.0162 158.108
3096 1 9 -42.5295 -98.5649 158.845
3097 1 9 -42.2918 -97.649 158.933
3098 1 9 -42.9202 -96.9838 159.312
3099 1 9 -43.0029 -97.3783 160.167
3100 1 9 -43.8477 -97.0276 160.604
3101 1 9 -44.6353 -97.5369 160.703
3102 1 9 -45.5277 -97.8064 160.642
3103 1 9 -46.099 -97.5987 161.398
3104 1 9 -46.8337 -97.4256 162.135
3105 1 9 -46.0814 -97.6083 162.696
3106 1 9 -46.0007 -98.5101 162.387
3107 1 9 -45.7581 -98.6315 161.422
3108 1 9 -45.1409 -99.4388 161.378
3109 1 9 -44.3856 -99.8024 161.814
3110 1 9 -44.1589 -100.3 162.549
3111 1 9 -43.8209 -100.99 161.909
3112 1 9 -43.3008 -101.757 161.633
3113 1 9 -42.7409 -102.454 161.305
3114 1 9 -43.4613 -102.445 160.736
3115 1 9 -44.2076 -102.098 160.247
3116 1 9 -44.3675 -101.551 161.095
3117 1 9 -44.117 -100.969 160.414
3118 1 9 -43.9177 -99.983 160.319
3119 1 9 -43.3126 -99.3171 160.639
3120 1 9 -42.6017 -99.8321 160.287
3121 1 9 -42.7419 -99.0017 159.805
3122 1 9 -41.7597 -99.2579 159.798
3123 1 9 -42.0919 -99.2052 160.735
3124 1 9 -41.3156 -99.7436 160.835
3125 1 9 -41.1565 -100.558 161.332
3126 1 9 -40.2413 -100.435 161.007
3127 1 9 -40.7261 -101.173 160.533
3128 1 9 -39.9223 -101.655 160.451
3129 1 9 -39.8019 -100.806 160.016
3130 1 9 -39.9094 -101.575 159.449
3131 1 9 -39.0522 -101.7 158.888
3132 1 9 -38.4045 -102.383 158.654
3133 1 9 -39.2481 -102.643 158.905
3134 1 9 -38.6799 -102.304 159.654
3135 1 9 -38.9045 -102.86 160.39
3136 1 9 -39.7658 -102.857 160.031
3137 1 9 -39.658 -103.254 160.881
3138 1 9 -39.1254 -103.887 160.42
3139 1 9 -38.2821 -104.033 160.028
3140 1 9 -38.1923 -103.821 159.115
3141 1 9 -38.2041 -104.729 159.306
3142 1 9 -37.5273 -105.091 160.023
3143 1 9 -38.4522 -105.044 160.404
3144 1 9 -39.4258 -105.005 160.667
3145 1 9 -40.2153 -104.599 161.013
3146 1 9 -40.1284 -105.48 161.45
3147 1 9 -39.934 -106.13 162.135
3148 1 9 -40.0498 -107.118 161.988
3149 1 9 -40.2434 -107.07 162.895
3150 1 9 -40.1556 -107.875 163.547
3151 1 9 -40.219 -107.401 164.346
3152 1 9 -39.6545 -106.585 164.369
3153 1 9 -40.3601 -106.501 163.726
3154 1 9 -40.481 -105.708 163.075
3155 1 9 -40.4351 -104.773 163.167
3156 1 9 -40.1096 -104.572 162.285
3157 1 9 -39.4131 -104.093 161.966
3158 1 9 -38.8278 -104.649 161.499
3159 1 9 -39.2613 -105.132 162.197
3160 1 9 -39.307 -105.219 163.181
3161 1 9 -38.9739 -104.328 163.404
3162 1 9 -38.509 -104.056 164.198
3163 1 9 -39.0684 -104.685 164.712
3164 1 9 -38.2469 -105 164.223
3165 1 9 -37.4911 -104.634 163.861
3166 1 9 -36.5919 -104.481 163.714
3167 1 9 -37.1757 -103.939 163.174
3168 1 9 -36.5649 -103.91 162.45
3169 1 9 -37.0117 -104.209 161.612
3170 1 9 -36.6998 -103.601 161.002
3171 1 9 -36.5499 -103.288 160.176
3172 1 9 -36.8616 -102.75 159.483
3173 1 9 -37.6134 -102.191 159.652
3174 1 9 -36.9292 -101.933 160.367
3175 1 9 -37.169 -102.722 160.821
3176 1 9 -36.4361 -102.327 161.226
3177 1 9 -37.0419 -102.826 161.78
3178 1 9 -37.6071 -103.29 162.36
3179 1 9 -37.3802 -102.449 162.833
3180 1 9 -37.3177 -101.892 162.14
3181 1 9 -36.6959 -101.61 162.808
3182 1 9 -37.1731 -101.209 163.621
3183 1 9 -37.5602 -100.801 162.848
3184 1 9 -38.2788 -101.514 163.022
3185 1 9 -38.6398 -101.272 163.889
3186 1 9 -37.9041 -101.743 164.295
3187 1 9 -38.2577 -100.861 164.665
3188 1 9 -37.3531 -101.171 164.921
3189 1 9 -36.5798 -100.92 165.566
3190 1 9 -36.0819 -100.216 165.35
3191 1 9 -36.0305 -101.04 164.678
3192 1 9 -35.2207 -101.467 164.984
3193 1 9 -35.153 -100.706 165.641
3194 1 9 -34.5359 -100.677 164.882
3195 1 9 -34.4299 -100.147 164.087
3196 1 9 -34.7763 -99.4763 163.459
3197 1 9 -35.096 -100.251 163.054
3198 1 9 -34.9367 -99.7864 162.259
3199 1 9 -35.8614 -99.5519 162.284
3200 1 9 -35.9579 -99.0318 163.101
3201 1 9 -36.6975 -99.2591 163.719
3202 1 9 -37.546 -98.7479 163.671
3203 1 9 -37.8601 -99.6405 163.879
3204 1 9 -38.4891 -99.4086 164.565
3205 1 9 -37.9036 -98.6919 164.822
3206 1 9 -36.9372 -98.4346 165.001
3207 1 9 -36.9345 -97.565 164.504
3208 1 9 -36.7177 -97.4434 163.575
3209 1 9 -36.2214 -97.1435 162.776
3210 1 9 -36.9648 -97.4613 162.191
3211 1 9 -37.5413 -97.8878 162.908
3212 1 9 -38.4461 -97.5565 162.912
3213 1 9 -38.0594 -97.8914 163.79
3214 1 9 -39.0164 -98.1202 163.723
3215 1 9 -39.7922 -97.5452 163.852
3216 1 9 -40.0781 -98.209 164.446
3217 1 9 -40.0071 -99.0811 164.105
3218 1 9 -40.9367 -99.288 164.116
3219 1 9 -40.7953 -99.5714 163.206
3220 1 9 -40.5487 -98.63 163.124
3221 1 9 -39.6042 -98.7122 163.104
3222 2 1 -38.1827 -70.4573 23.7229
3223 2 1 -38.1496 -70.2158 22.7071
3224 2 1 -38.3823 -69.7463 23.3325
3225 2 1 -38.0706 -69.7602 23.9593
3226 2 1 -37.3899 -69.7272 23.3682
3227 2 1 -37.9977 -69.3908 22.8634
3228 2 1 -38.2985 -69.0436 23.741
3229 2 1 -36.9282 -68.8792 23.8606
3230 2 1 -37.0803 -68.8687 23.0205
3231 2 1 -37.5988 -68.2727 23.01
3232 2 1 -37.4509 -68.0157 23.6804
3233 2 1 -36.7226 -68.1402 23.5089
3234 2 1 -36.8585 -68.0141 22.6163
3235 2 1 -37.2152 -67.3367 23.0589
3236 2 1 -36.7017 -67.3269 23.5667
3237 2 1 -36.2859 -67.3333 22.8731
3238 2 1 -36.2124 -66.6447 22.6021
3239 2 1 -35.7887 -66.835 22.0007
3240 2 1 -36.0376 -67.2537 21.5093
3241 2 1 -34.9219 -67.596 21.561
3242 2 1 -35.472 -67.2683 22.4507
3243 2 1 -36.3658 -67.6433 22.2239
3244 2 1 -35.623 -68.2826 21.7492
3245 2 1 -34.9896 -68.2322 22.3557
3246 2 1 -35.8361 -68.2017 23.0227
3247 2 1 -35.8038 -68.9927 22.3195
3248 2 1 -35.0736 -69.7055 22.7076
3249 2 1 -35.835 -69.2633 23.5881
3250 2 1 -36.366 -68.9035 22.7793
3251 2 1 -36.1595 -69.8938 22.4895
3252 2 1 -35.7705 -70.4986 23.2448
3253 2 1 -36.5702 -69.9023 23.4156
3254 2 1 -37.0757 -69.8772 22.5701
3255 2 1 -36.1885 -71.1262 22.8683
3256 2 1 -36.4958 -70.7787 23.5568
3257 2 1 -37.314 -70.8578 23.1769
3258 2 1 -37.1649 -71.7042 22.8227
3259 2 1 -37.5281 -70.666 22.3143
3260 2 1 -36.7738 -71.4473 22.0795
3261 2 1 -37.0126 -70.5227 21.2218
3262 2 1 -37.2138 -70.0379 21.8369
3263 2 1 -36.4472 -70.262 22.048
3264 2 1 -36.3388 -70.5807 21.1589
3265 2 1 -36.8692 -69.6792 21.1278
3266 2 1 -36.593 -69.2195 21.9692
3267 2 1 -35.5306 -69.8568 21.8248
3268 2 1 -35.6242 -69.7453 21.0368
3269 2 1 -35.9081 -68.9615 21.2958
3270 2 1 -34.9519 -69.095 22.0625
3271 2 1 -34.8485 -69.471 21.2674
3272 2 1 -35.1146 -68.9383 20.7111
3273 2 1 -34.8851 -68.3178 21.3645
3274 2 1 -34.2499 -68.6601 21.7496
3275 2 1 -34.0203 -68.8994 20.982
3276 2 1 -33.2579 -69.1558 21.1154
3277 2 1 -34.0146 -69.5974 22.0718
3278 2 1 -33.6097 -70.1909 22.0125
3279 2 1 -34.0662 -70.3641 22.7657
3280 2 1 -34.6437 -70.0772 22.0139
3281 2 1 -34.2878 -70.2065 21.2622
3282 2 1 -34.2107 -71.2442 22.2271
3283 2 1 -35.3757 -70.6652 22.3984
3284 2 1 -35.2898 -70.6411 21.3557
3285 2 1 -34.9867 -71.3212 21.421
3286 2 1 -35.3004 -71.5877 22.1524
3287 2 1 -35.8929 -71.1431 21.8064
3288 2 1 -35.658 -71.2361 20.8418
3289 2 1 -35.3812 -72.2943 21.6206
3290 2 1 -36.1212 -72.0837 21.9551
3291 2 1 -36.4777 -71.7407 21.1132
3292 2 1 -36.2998 -72.7456 20.989
3293 2 1 -35.9364 -72.0401 20.4157
3294 2 1 -35.2523 -72.6287 20.4166
3295 2 1 -34.7147 -72.1611 19.9694
3296 2 1 -35.474 -71.5196 20.1309
3297 2 1 -34.9663 -71.7922 20.9645
3298 2 1 -34.3333 -72.0942 20.6585
3299 2 1 -34.3599 -71.2532 20.1995
3300 2 1 -34.6287 -70.9937 20.9319
3301 2 1 -34.3883 -71.743 21.5521
3302 2 1 -33.7117 -71.4838 20.419
3303 2 1 -33.6698 -70.433 20.6379
3304 2 1 -33.6966 -70.8399 21.653
3305 2 1 -33.0481 -71.303 21.4357
3306 2 1 -33.0098 -70.7122 20.7874
3307 2 1 -33.1655 -70.1236 21.3773
3308 2 1 -32.7813 -70.6078 22.1743
3309 2 1 -32.3148 -70.9602 21.7483
3310 2 1 -32.3316 -71.1193 22.5547
3311 2 1 -33.1037 -71.3745 22.3558
3312 2 1 -32.2542 -72.2887 22.5319
3313 2 1 -33.3057 -72.1812 22.6057
3314 2 1 -33.6044 -71.8704 21.966
3315 2 1 -32.8946 -72.2785 21.5797
3316 2 1 -33.2617 -73.0299 21.9605
3317 2 1 -34.2566 -72.6704 21.8773
3318 2 1 -33.698 -72.3663 21.0933
3319 2 1 -33.5708 -73.1285 21.0488
3320 2 1 -34.2321 -73.323 21.6162
3321 2 1 -34.6075 -72.8953 21.1361
3322 2 1 -34.0673 -73.0141 20.3916
3323 2 1 -33.9585 -73.8471 20.625
3324 2 1 -34.8038 -73.7617 21.176
3325 2 1 -34.9183 -73.3293 20.042
3326 2 1 -34.4478 -73.7679 19.5221
3327 2 1 -34.1152 -74.4084 19.8791
3328 2 1 -33.913 -74.1855 19.1163
3329 2 1 -33.7777 -73.3377 19.4272
3330 2 1 -33.0995 -73.3783 19.3343
3331 2 1 -33.605 -72.6686 19.6092
3332 2 1 -33.4563 -73.33 20.1745
3333 2 1 -32.7034 -74.002 19.9087
3334 2 1 -32.4596 -72.617 20.0486
3335 2 1 -33.0088 -72.3433 20.6667
3336 2 1 -32.8194 -73.6487 20.9713
3337 2 1 -31.952 -73.3694 20.6633
3338 2 1 -32.2884 -72.434 20.8568
3339 2 1 -32.4935 -73.0428 21.5857
3340 2 1 -32.0763 -73.5305 21.6482
3341 2 1 -31.3928 -73.1837 21.2123
3342 2 1 -31.928 -72.6193 22.0329
3343 2 1 -32.43 -73.0465 22.5653
3344 2 1 -31.5856 -73.7638 22.397
3345 2 1 -31.8717 -74.3813 22.7088
3346 2 1 -32.5802 -74.0919 22.659
3347 2 1 -32.9289 -74.6961 22.7673
3348 2 1 -33.3417 -74.2292 22.3648
3349 2 1 -32.7741 -74.0044 21.9128
3350 2 1 -32.8398 -75.2444 21.898
3351 2 1 -33.5773 -75.1855 21.9521
3352 2 1 -33.49 -74.1888 21.3685
3353 2 1 -32.5445 -74.6436 21.2275
3354 2 1 -33.3777 -75.4087 21.2864
3355 2 1 -33.9377 -74.8714 20.9758
3356 2 1 -33.3379 -74.6113 20.2759
3357 2 1 -32.843 -75.2893 20.3008
3358 2 1 -33.5507 -75.9354 20.3896
3359 2 1 -33.8717 -75.3717 19.8113
3360 2 1 -32.9754 -75.2111 19.5085
3361 2 1 -33.2035 -76.0608 19.2639
3362 2 1 -32.7421 -76.6228 18.9546
3363 2 1 -32.2465 -75.7292 19.0902
3364 2 1 -32.6362 -75.7647 19.7084
3365 2 1 -32.3791 -76.8386 20.1271
3366 2 1 -31.8287 -76.3731 19.8281
3367 2 1 -32.0623 -75.4322 19.8595
3368 2 1 -32.5657 -75.9365 20.7037
3369 2 1 -31.6783 -76.705 20.856
3370 2 1 -31.3517 -75.9457 20.7249
3371 2 1 -32.0437 -75.4295 21.2434
3372 2 1 -32.2367 -76.1406 21.5661
3373 2 1 -31.4837 -76.4432 21.7287
3374 2 1 -31.2645 -75.5272 21.6934
3375 2 1 -31.8731 -75.1387 22.1184
3376 2 1 -31.93 -76.0872 22.4915
3377 2 1 -30.7027 -75.8407 22.629
3378 2 1 -31.3652 -75.122 22.8898
3379 2 1 -32.0161 -75.5805 23.6206
3380 2 1 -32.2167 -75.9829 23.2033
3381 2 1 -33.0313 -75.8371 23.0894
3382 2 1 -32.7604 -76.3686 23.6597
3383 2 1 -33.3455 -76.9211 23.3
3384 2 1 -33.6826 -76.4048 22.4461
3385 2 1 -32.9097 -76.3035 22.2668
3386 2 1 -32.5485 -76.9762 22.5206
3387 2 1 -33.3945 -77.3759 22.3826
3388 2 1 -33.5214 -76.7515 21.4195
3389 2 1 -32.5258 -77.05 21.5522
3390 2 1 -32.8367 -77.804 21.7447
3391 2 1 -33.594 -77.4595 21.3571
3392 2 1 -33.0073 -77.1848 20.8067
3393 2 1 -32.191 -77.6872 21.1276
3394 2 1 -33.1794 -78.4422 21.2217
3395 2 1 -33.3824 -77.8917 20.3726
3396 2 1 -32.7278 -77.8562 20.045
3397 2 1 -32.9526 -78.8487 19.9821
3398 2 1 -31.9131 -77.9701 20.3786
3399 2 1 -32.361 -78.9457 20.8594
3400 2 1 -31.2085 -79.1282 21.1313
3401 2 1 -31.5433 -78.2001 20.9368
3402 2 1 -32.0813 -78.2343 21.5203
3403 2 1 -31.8462 -78.8445 21.9107
3404 2 1 -31.272 -78.3777 21.9272
3405 2 1 -31.757 -77.4926 22.0928
3406 2 1 -32.0532 -78.2476 22.4814
3407 2 1 -31.2345 -78.7433 22.5641
3408 2 1 -30.9698 -77.6323 22.8171
3409 2 1 -31.7285 -77.5447 23.0327
3410 2 1 -31.9345 -78.2036 23.466
3411 2 1 -30.9471 -77.8214 23.4731
3412 2 1 -31.8298 -77.0682 23.8833
3413 2 1 -31.9221 -77.4224 24.6304
3414 2 1 -32.4778 -76.9787 24.2855
3415 2 1 -32.5434 -77.27 23.601
3416 2 1 -32.2402 -78.2531 24.0854
3417 2 1 -33.0185 -77.5417 24.5213
3418 2 1 -33.4851 -77.5666 23.8637
3419 2 1 -34.0736 -78.2055 23.9332
3420 2 1 -33.9996 -77.6715 23.4301
3421 2 1 -32.8011 -77.8189 23.0637
3422 2 1 -33.1573 -78.4792 23.6258
3423 2 1 -33.8796 -78.6132 23.1158
3424 2 1 -33.4077 -78.2512 22.43
3425 2 1 -32.7652 -78.6417 22.8236
3426 2 1 -33.2277 -79.3282 22.9169
3427 2 1 -33.6354 -79.2713 22.1192
3428 2 1 -32.8839 -78.827 21.9224
3429 2 1 -32.464 -79.4102 22.3238
3430 2 1 -33.3954 -79.9011 22.1457
3431 2 1 -33.2317 -79.396 21.3334
3432 2 1 -31.9009 -79.5697 21.3675
3433 2 1 -32.3581 -80.3089 21.675
3434 2 1 -33.0842 -80.2607 21.1129
3435 2 1 -32.3227 -79.9506 20.6219
3436 2 1 -31.7584 -80.3625 20.9512
3437 2 1 -31.7096 -80.8346 20.2104
3438 2 1 -31.4688 -81.6342 20.4206
3439 2 1 -30.787 -81.0714 20.2791
3440 2 1 -30.1587 -81.4237 20.8034
3441 2 1 -30.3711 -80.53 20.8098
3442 2 1 -31.006 -80.6328 20.9002
3443 2 1 -30.7772 -81.4524 21.2648
3444 2 1 -30.4007 -80.5451 21.896
3445 2 1 -30.9138 -80.043 21.5688
3446 2 1 -31.7752 -80.9937 21.9922
3447 2 1 -30.8913 -81.019 22.4765
3448 2 1 -31.1332 -80.0378 22.6113
3449 2 1 -31.7672 -79.8996 22.2457
3450 2 1 -32.0376 -80.5709 22.644
3451 2 1 -31.4828 -80.2388 23.3315
3452 2 1 -31.7265 -79.5512 23.047
3453 2 1 -32.6025 -79.9669 22.9118
3454 2 1 -32.4671 -80.4423 23.5558
3455 2 1 -32.0626 -79.7561 23.9989
3456 2 1 -32.6718 -79.333 23.6602
3457 2 1 -33.3269 -80.0163 23.3828
3458 2 1 -33.0035 -79.7795 24.3803
3459 2 1 -32.9075 -78.9483 24.4406
3460 2 1 -33.6244 -79.0653 23.8665
3461 2 1 -33.9283 -79.7114 24.4382
3462 2 1 -33.4822 -79.0994 25.0939
3463 2 1 -33.7405 -78.5268 24.6238
3464 2 1 -34.4363 -79.0504 24.3564
3465 2 1 -34.4387 -79.4368 25.1108
3466 2 1 -34.2948 -78.64 25.363
3467 2 1 -34.6778 -78.2439 24.8214
3468 2 1 -35.1138 -78.4881 24.1911
3469 2 1 -35.8552 -79.1817 24.534
3470 2 1 -35.7714 -79.8039 24.8683
3471 2 1 -35.9025 -80.0357 23.9968
3472 2 1 -35.4233 -79.1887 23.9405
3473 2 1 -34.9787 -79.7106 24.4888
3474 2 1 -35.4808 -80.591 24.1805
3475 2 1 -35.2803 -80.1532 23.3802
3476 2 1 -34.3328 -79.8426 23.7066
3477 2 1 -34.307 -80.5851 24.2259
3478 2 1 -34.7642 -81.0055 23.5091
3479 2 1 -34.2042 -80.4401 23.0943
3480 2 1 -33.3624 -80.5273 23.937
3481 2 1 -33.8842 -81.4219 23.6689
3482 2 1 -33.8914 -81.259 22.9214
3483 2 1 -33.1815 -81.0015 22.9682
3484 2 1 -32.9441 -81.3025 23.6372
3485 2 1 -33.266 -82.102 23.1101
3486 2 1 -32.7507 -81.6195 22.5687
3487 2 1 -32.1791 -81.4928 23.0253
3488 2 1 -32.7057 -82.3786 23.5172
3489 2 1 -32.0748 -82.4345 22.7168
3490 2 1 -31.4873 -82.0767 22.8187
3491 2 1 -31.2467 -82.5973 23.4388
3492 2 1 -30.658 -82.3542 23.4932
3493 2 1 -30.1401 -81.9602 23.9656
3494 2 1 -30.4376 -81.3836 23.3361
3495 2 1 -30.4823 -80.6375 23.911
3496 2 1 -31.2734 -81.0034 23.2818
3497 2 1 -30.9972 -81.652 23.6976
3498 2 1 -31.0127 -81.2022 24.2967
3499 2 1 -31.4695 -80.6435 24.0592
3500 2 1 -32.0985 -81.6182 23.8925
3501 2 1 -31.6554 -81.6302 24.7373
3502 2 1 -31.8257 -80.8007 25.0569
3503 2 1 -32.3497 -80.6282 24.4615
3504 2 1 -32.7212 -81.8314 24.8381
3505 2 1 -32.617 -81.1047 25.303
3506 2 1 -32.6063 -80.2901 25.162
3507 2 1 -33.5836 -81.1456 24.5287
3508 2 1 -33.4996 -81.6555 25.1476
3509 2 1 -33.3137 -80.4525 25.7383
3510 2 1 -33.6189 -80.0767 25.0876
3511 2 1 -34.2568 -80.8562 25.1902
3512 2 1 -34.3113 -80.8703 25.8308
3513 2 1 -34.2676 -80.1529 25.7907
3514 2 1 -34.9307 -80.364 25.1505
3515 2 1 -35.1118 -80.9653 25.6971
3516 2 1 -35.033 -80.407 26.3818
3517 2 1 -35.2304 -79.5925 25.4551
3518 2 1 -35.7632 -80.4772 25.452
3519 2 1 -35.9732 -80.3098 26.2452
3520 2 1 -35.8022 -79.4346 26.2855
3521 2 1 -36.2427 -79.337 25.7157
3522 2 1 -36.6397 -80.2876 25.7495
3523 2 1 -37.3399 -80.0491 26.2025
3524 2 1 -37.6186 -80.6351 26.1008
3525 2 1 -36.7874 -81.0488 26.1059
3526 2 1 -36.8413 -81.552 26.8473
3527 2 1 -35.9901 -80.5734 26.9408
3528 2 1 -35.7868 -82.1052 27.3166
3529 2 1 -35.817 -81.9 26.5018
3530 2 1 -35.7015 -81.2091 26.2043
3531 2 1 -35.2022 -81.2142 26.9057
3532 2 1 -35.1847 -82.1252 26.8217
3533 2 1 -34.9872 -81.9622 25.9956
3534 2 1 -34.5585 -81.3068 26.2685
3535 2 1 -34.2148 -81.5807 26.7394
3536 2 1 -34.0663 -82.1957 26.1807
3537 2 1 -33.992 -81.5079 25.7912
3538 2 1 -33.8325 -80.8915 26.4384
3539 2 1 -33.2726 -81.9786 26.697
3540 2 1 -33.1533 -81.9818 25.8335
3541 2 1 -32.8942 -81.2697 25.9323
3542 2 1 -32.4145 -81.2844 26.9071
3543 2 1 -32.4082 -82.0804 26.4436
3544 2 1 -32.1197 -81.6121 25.6022
3545 2 1 -31.4267 -81.7716 25.8284
3546 2 1 -30.9806 -80.6836 26.1366
3547 2 1 -30.9023 -80.8403 25.3644
3548 2 1 -30.2942 -81.5324 25.7132
3549 2 1 -30.0305 -80.452 25.2418
3550 2 1 -29.3083 -80.8639 24.8994
3551 2 1 -29.1176 -79.7714 25.5786
3552 2 1 -28.6637 -79.7612 24.8491
3553 2 1 -28.1237 -79.3216 25.5545
3554 2 1 -28.4477 -78.6942 24.7407
3555 2 1 -28.9678 -78.9378 24.6368
3556 2 1 -29.3478 -78.2868 25.0802
3557 2 1 -29.9365 -78.4563 24.873
3558 2 1 -30.4106 -78.6234 25.5343
3559 2 1 -30.4673 -79.5081 24.9747
3560 2 1 -31.2708 -79.249 24.7669
3561 2 1 -31.1672 -80.0617 24.8423
3562 2 1 -30.7472 -79.7777 25.7823
3563 2 1 -31.2081 -79.1471 25.6928
3564 2 1 -31.914 -79.6289 25.221
3565 2 1 -31.6977 -80.2362 25.7795
3566 2 1 -31.4748 -79.8774 26.3829
3567 2 1 -32.3437 -79.4754 26.1482
3568 2 1 -32.3219 -80.5508 25.8948
3569 2 1 -32.0509 -80.6207 26.5467
3570 2 1 -32.4159 -79.8541 26.9918
3571 2 1 -33.0636 -79.7817 26.5113
3572 2 1 -33.0064 -80.7037 26.5829
3573 2 1 -32.8723 -80.7322 27.235
3574 2 1 -32.9512 -79.9808 27.637
3575 2 1 -33.8713 -80.3313 27.1145
3576 2 1 -33.5216 -81.2157 27.3036
3577 2 1 -33.399 -80.8628 28.0959
3578 2 1 -34.2155 -80.3136 27.9411
3579 2 1 -34.4837 -81.0103 27.5104
3580 2 1 -34.0663 -81.4749 28.1632
3581 2 1 -34.3265 -80.6049 28.7716
3582 2 1 -34.5423 -81.3483 29.1572
3583 2 1 -34.8097 -81.7692 28.5306
3584 2 1 -34.2087 -82.5068 29.159
3585 2 1 -34.1344 -83.0681 28.5231
3586 2 1 -34.4875 -82.0472 27.8043
3587 2 1 -33.7277 -82.2982 27.5857
3588 2 1 -34.0857 -83.3647 27.9163
3589 2 1 -34.8188 -82.8556 27.6719
3590 2 1 -34.3668 -82.5424 26.9855
3591 2 1 -33.7749 -83.1732 26.8788
3592 2 1 -34.1882 -83.7663 27.2668
3593 2 1 -34.9034 -83.3765 26.7563
3594 2 1 -34.9142 -82.8632 26.3479
3595 2 1 -33.9297 -83.2473 26.0772
3596 2 1 -34.3222 -83.7037 25.7408
3597 2 1 -34.0853 -83.6956 24.7883
3598 2 1 -35.1305 -83.6712 25.3805
3599 2 1 -34.82 -83.0735 25.5867
3600 2 1 -34.3048 -82.9757 24.8716
3601 2 1 -35.1369 -83.078 24.6799
3602 2 1 -35.4093 -82.632 25.224
3603 2 1 -34.7628 -82.1029 25.2354
3604 2 1 -34.9611 -82.1963 24.0634
3605 2 1 -35.668 -82.3774 24.4818
3606 2 1 -35.6875 -81.6828 24.9622
3607 2 1 -35.0243 -81.3332 24.7874
3608 2 1 -34.9164 -81.3926 24.0361
3609 2 1 -36.001 -81.6826 23.984
3610 2 1 -36.0589 -82.4082 23.805
3611 2 1 -36.2027 -81.8051 23.2162
3612 2 1 -35.3205 -81.9763 23.0559
3613 2 1 -35.0093 -82.5752 22.8199
3614 2 1 -34.9363 -82.8459 23.8017
3615 2 1 -34.3912 -83.1887 22.9959
3616 2 1 -34.2436 -82.4573 22.6426
3617 2 1 -34.1426 -82.1511 23.4417
3618 2 1 -33.2782 -81.891 24.0035
3619 2 1 -34.0523 -82.1079 24.3602
3620 2 1 -34.2507 -82.6407 23.9632
3621 2 1 -33.6642 -82.925 23.6594
3622 2 1 -33.2702 -82.6361 24.4233
3623 2 1 -33.1146 -83.2746 24.9325
3624 2 1 -33.5788 -82.9042 25.3743
3625 2 1 -33.2648 -83.5332 25.6927
3626 2 1 -32.4416 -83.4077 25.7849
3627 2 1 -32.9911 -82.913 26.2748
3628 2 1 -32.434 -82.8424 27.0508
3629 2 1 -33.0749 -82.956 27.4798
3630 2 1 -32.1495 -82.2129 27.6743
3631 2 1 -33.0507 -81.7926 28.0284
3632 2 1 -32.6342 -81.2712 27.75
3633 2 1 -31.8502 -81.4186 28.2096
3634 2 1 -32.213 -80.5956 28.6178
3635 2 1 -31.2175 -80.3259 28.4479
3636 2 1 -31.4007 -80.826 27.6995
3637 2 1 -32.1549 -80.3353 27.7524
3638 2 1 -31.5802 -79.7858 28.1961
3639 2 1 -30.9426 -80.1904 27.7113
3640 2 1 -31.5396 -80.3787 27.0608
3641 2 1 -32.0224 -79.4049 27.4449
3642 2 1 -31.1587 -79.1032 27.3662
3643 2 1 -31.3182 -79.2448 26.6268
3644 2 1 -31.9443 -79.1315 26.5352
3645 2 1 -31.8777 -78.4976 26.9524
3646 2 1 -31.0609 -78.7151 26.3691
3647 2 1 -31.8127 -78.6233 25.8492
3648 2 1 -32.5498 -78.51 26.1061
3649 2 1 -31.7847 -77.7246 25.9723
3650 2 1 -32.0855 -77.6573 26.7693
3651 2 1 -32.814 -77.6481 26.472
3652 2 1 -33.1557 -77.3002 27.1993
3653 2 1 -33.7446 -77.9301 26.793
3654 2 1 -32.7814 -78.5733 26.7833
3655 2 1 -32.6433 -78.0293 27.4243
3656 2 1 -33.5205 -77.996 27.6817
3657 2 1 -33.5549 -79.1636 27.1508
3658 2 1 -32.8637 -78.9913 27.5655
3659 2 1 -33.169 -78.6448 28.2289
3660 2 1 -33.9148 -78.7853 28.1729
3661 2 1 -33.5803 -79.5977 27.9277
3662 2 1 -32.5924 -79.5699 28.5375
3663 2 1 -33.6745 -78.9937 29.0513
3664 2 1 -33.9375 -79.7338 28.7341
3665 2 1 -33.2522 -80.0925 29.0236
3666 2 1 -33.1168 -80.1057 29.789
3667 2 1 -32.5655 -79.7317 29.5888
3668 2 1 -32.4893 -78.9834 29.5806
3669 2 1 -32.5439 -78.8513 28.8328
3670 2 1 -31.821 -78.8568 28.6018
3671 2 1 -32.0866 -78.132 28.6104
3672 2 1 -31.0173 -77.9191 29.1153
3673 2 1 -30.9961 -78.9215 28.4288
3674 2 1 -31.9567 -78.5265 27.9719
3675 2 1 -31.5322 -77.5006 28.1405
3676 2 1 -30.5919 -77.5601 28.5367
3677 2 1 -30.829 -78.1418 27.3861
3678 2 1 -31.3137 -77.5139 27.2133
3679 2 1 -31.3509 -76.8641 27.536
3680 2 1 -30.1287 -77.0668 27.3868
3681 2 1 -29.9545 -76.3897 27.3732
3682 2 1 -30.6952 -76.2816 28.1995
3683 2 1 -30.371 -76.1712 28.8703
3684 2 1 -30.8692 -77.0549 29.3415
3685 2 1 -31.0879 -76.2419 29.7829
3686 2 1 -31.0217 -75.5539 29.5109
3687 2 1 -30.6026 -75.2507 30.1037
3688 2 1 -30.8093 -74.602 29.7586
3689 2 1 -31.7536 -75.3346 30.0894
3690 2 1 -32.2449 -74.6482 30.2438
3691 2 1 -31.7567 -74.3964 29.4737
3692 2 1 -32.298 -74.3316 28.8498
3693 2 1 -31.6925 -74.4082 28.4844
3694 2 1 -31.5764 -74.7502 27.952
3695 2 1 -30.9433 -74.5446 28.0903
3696 2 1 -31.2039 -74.9067 28.917
3697 2 1 -31.4632 -75.5529 28.418
3698 2 1 -31.2334 -76.1032 29.0059
3699 2 1 -31.1909 -76.8585 28.6762
3700 2 1 -31.6162 -76.7707 29.4351
3701 2 1 -32.0054 -76.1081 28.9771
3702 2 1 -32.0066 -76.6468 28.3128
3703 2 1 -31.9815 -77.3901 28.9664
3704 2 1 -32.6439 -76.7952 29.2965
3705 2 1 -33.015 -76.6321 28.208
3706 2 1 -32.8499 -77.5082 28.2873
3707 2 1 -32.9868 -77.6347 29.1304
3708 2 1 -33.6147 -77.1447 28.9349
3709 2 1 -33.695 -77.2501 28.179
3710 2 1 -33.6428 -78.0299 28.5066
3711 2 1 -34.2917 -77.5855 29.426
3712 2 1 -34.4896 -77.2917 28.6695
3713 2 1 -34.4472 -77.854 28.12
3714 2 1 -34.5122 -78.6439 28.9088
3715 2 1 -35.0584 -77.9871 29.1358
3716 2 1 -35.4736 -77.7584 28.2073
3717 2 1 -35.1652 -78.6641 28.1379
3718 2 1 -35.5139 -78.6138 29.2971
3719 2 1 -36.012 -78.1522 28.9081
3720 2 1 -35.8921 -78.4836 27.8931
3721 2 1 -35.935 -79.3161 28.3816
3722 2 1 -36.4241 -78.9991 29.0536
3723 2 1 -36.9482 -79.2311 28.3461
3724 2 1 -37.332 -79.7659 28.0756
3725 2 1 -35.942 -79.9814 28.2734
3726 2 1 -36.1977 -80.7474 27.9952
3727 2 1 -35.7899 -81.1802 28.3949
3728 2 1 -35.58 -81.6398 27.7861
3729 2 1 -35.7333 -80.3108 27.5377
3730 2 1 -34.967 -80.2958 27.5224
3731 2 1 -34.9402 -79.6715 28.2455
3732 2 1 -34.3978 -79.3834 27.5953
3733 2 1 -34.8587 -79.605 26.9261
3734 2 1 -34.2277 -79.7727 26.5395
3735 2 1 -33.6423 -78.9993 26.4149
3736 2 1 -33.9862 -79.2552 25.8117
3737 2 1 -34.7173 -79.3592 26.0848
3738 2 1 -34.6164 -78.8642 26.8213
3739 2 1 -35.296 -78.3785 26.2797
3740 2 1 -34.5615 -77.4677 26.6077
3741 2 1 -34.4041 -77.9485 27.3355
3742 2 1 -34.042 -77.1757 27.2795
3743 2 1 -34.5046 -76.5207 27.4643
3744 2 1 -34.3422 -76.2663 26.6323
3745 2 1 -34.2074 -75.5407 27.713
3746 2 1 -33.8882 -76.4646 27.7551
3747 2 1 -33.6929 -76.4956 26.596
3748 2 1 -33.5744 -75.7022 26.816
3749 2 1 -32.7871 -75.7923 27.8629
3750 2 1 -32.5456 -76.7703 27.3901
3751 2 1 -32.8273 -76.2804 26.5485
3752 2 1 -32.4713 -75.5763 26.7864
3753 2 1 -32.0797 -75.8483 27.3912
3754 2 1 -31.9245 -76.3883 26.8459
3755 2 1 -31.9256 -75.7167 26.2672
3756 2 1 -31.6102 -75.1922 26.8368
3757 2 1 -31.1287 -75.8888 27.1955
3758 2 1 -30.9879 -76.4368 26.5776
3759 2 1 -30.5314 -75.3956 26.4905
3760 2 1 -31.3723 -76.0756 25.7604
3761 2 1 -31.6308 -75.0498 25.8675
3762 2 1 -31.931 -74.7958 25.2202
3763 2 1 -31.5897 -74.1621 25.2082
3764 2 1 -32.1287 -73.731 25.5742
3765 2 1 -32.5439 -74.3216 25.626
3766 2 1 -31.8115 -74.2731 26.2154
3767 2 1 -32.288 -73.8338 26.5558
3768 2 1 -33.1956 -74.3801 26.3423
3769 2 1 -32.4791 -74.8141 26.55
3770 2 1 -31.8692 -74.2199 27.288
3771 2 1 -32.8062 -73.8903 27.3519
3772 2 1 -33.2042 -74.8166 27.2943
3773 2 1 -32.4769 -75.037 27.653
3774 2 1 -32.3683 -74.2832 28.0914
3775 2 1 -33.6043 -74.5175 28.1963
3776 2 1 -33.4052 -75.2149 28.3154
3777 2 1 -32.497 -75.1438 28.7087
3778 2 1 -33.0329 -74.6145 29.1101
3779 2 1 -33.5699 -75.3075 29.0444
3780 2 1 -32.9893 -75.8728 29.0297
3781 2 1 -32.2791 -75.4082 29.4726
3782 2 1 -33.2407 -75.4038 30.0235
3783 2 1 -32.9065 -74.7202 29.8423
3784 2 1 -33.6392 -74.0581 30.1556
3785 2 1 -34.263 -74.0503 29.9557
3786 2 1 -33.9072 -75.25 29.9998
3787 2 1 -34.5423 -75.2615 29.6814
3788 2 1 -34.1569 -75.9078 29.6963
3789 2 1 -34.8627 -76.5952 29.9665
3790 2 1 -34.6557 -76.4162 30.6452
3791 2 1 -34.489 -77.1148 30.4888
3792 2 1 -34.0912 -76.9121 29.7724
3793 2 1 -33.7172 -76.468 30.3568
3794 2 1 -33.8255 -77.2486 30.8656
3795 2 1 -33.6235 -77.7197 29.8697
3796 2 1 -33.283 -76.786 29.6874
3797 2 1 -32.9002 -77.2458 30.685
3798 2 1 -33.2583 -77.9805 30.7164
3799 2 1 -32.8625 -78.0495 30.0139
3800 2 1 -32.2213 -77.4531 30.1481
3801 2 1 -32.3049 -77.8776 31.0906
3802 2 1 -32.4615 -78.848 30.5035
3803 2 1 -31.8079 -78.3014 30.0258
3804 2 1 -31.3745 -78.0232 30.5533
3805 2 1 -31.3924 -78.4616 31.1165
3806 2 1 -31.2562 -78.893 30.4898
3807 2 1 -30.7477 -78.5281 30.1459
3808 2 1 -30.1088 -78.9969 30.4896
3809 2 1 -29.9174 -78.0702 30.4005
3810 2 1 -29.7315 -77.3952 31.2569
3811 2 1 -29.5313 -77.139 30.5851
3812 2 1 -30.3917 -77.6713 30.0903
3813 2 1 -30.624 -77.8802 30.9516
3814 2 1 -30.4046 -76.8163 31.3101
3815 2 1 -30.7397 -76.8429 30.198
3816 2 1 -31.4038 -77.5497 30.0267
3817 2 1 -31.5357 -77.3734 31.1278
3818 2 1 -31.4792 -76.5923 30.994
3819 2 1 -31.9477 -76.3618 30.1257
3820 2 1 -32.3387 -77.0703 30.8911
3821 2 1 -32.1633 -76.5795 31.4788
3822 2 1 -32.3337 -75.7757 30.6948
3823 2 1 -32.8009 -76.3547 30.3456
3824 2 1 -33.1855 -77.0197 31.5068
3825 2 1 -32.5479 -75.9607 31.8631
3826 2 1 -33.0958 -75.4652 30.8737
3827 2 1 -33.7837 -76.3149 31.2685
3828 2 1 -33.6858 -76.1157 32.0715
3829 2 1 -33.9431 -75.4115 31.7518
3830 2 1 -34.4444 -75.6904 31.1854
3831 2 1 -34.547 -76.339 31.8138
3832 2 1 -34.4093 -75.7522 32.4942
3833 2 1 -35.1686 -75.3494 31.6562
3834 2 1 -35.4528 -76.1606 31.634
3835 2 1 -35.1491 -76.3499 32.6722
3836 2 1 -35.5528 -75.3228 32.5171
3837 2 1 -36.5184 -76.1849 32.2151
3838 2 1 -36.0332 -75.1913 31.757
3839 2 1 -36.144 -75.446 30.935
3840 2 1 -35.3529 -75.4792 30.7105
3841 2 1 -35.4902 -74.9144 30.2058
3842 2 1 -35.7009 -75.5651 29.5416
3843 2 1 -35.1283 -75.161 29.0848
3844 2 1 -35.7922 -74.8694 28.5258
3845 2 1 -35.0867 -75.3255 28.0334
3846 2 1 -34.9477 -75.7233 28.5899
3847 2 1 -34.03 -75.88 28.3893
3848 2 1 -33.964 -76.4666 28.7501
3849 2 1 -35.1618 -76.6954 28.4435
3850 2 1 -35.2469 -76.2226 29.5873
3851 2 1 -35.3915 -77.278 29.1251
3852 2 1 -36.2918 -76.9144 29.8048
3853 2 1 -35.885 -77.9407 29.8154
3854 2 1 -35.2892 -77.7015 30.1682
3855 2 1 -35.6502 -76.9812 30.4384
3856 2 1 -35.1849 -77.1161 31.2143
3857 2 1 -35.961 -77.4153 31.5125
3858 2 1 -35.7993 -77.0828 32.2148
3859 2 1 -35.6433 -77.7414 32.4337
3860 2 1 -35.1637 -77.7204 31.843
3861 2 1 -34.9707 -76.9438 32.2713
3862 2 1 -34.6941 -77.5261 32.9515
3863 2 1 -34.3502 -78.0497 32.4214
3864 2 1 -34.3752 -77.4626 31.689
3865 2 1 -34.0503 -76.7689 32.668
3866 2 1 -33.587 -77.8006 32.8373
3867 2 1 -33.3782 -77.841 32.1943
3868 2 1 -33.1003 -77.072 32.1369
3869 2 1 -33.0429 -76.836 32.8493
3870 2 1 -32.6197 -77.798 32.6115
3871 2 1 -32.3882 -77.4252 31.8924
3872 2 1 -32.421 -76.6114 32.2998
3873 2 1 -31.7442 -77.2722 32.7387
3874 2 1 -31.6475 -77.7708 32.1485
3875 2 1 -31.3422 -76.9257 31.8093
3876 2 1 -31.165 -76.6843 32.4904
3877 2 1 -30.7708 -77.4217 32.5867
3878 2 1 -30.6342 -77.441 31.8329
3879 2 1 -30.5306 -76.6261 32.0701
3880 2 1 -30.0062 -76.983 32.5944
3881 2 1 -30.4792 -76.5632 32.9049
3882 2 1 -30.3174 -77.433 33.2499
3883 2 1 -30.3689 -77.2147 34.053
3884 2 1 -30.9565 -76.5912 33.6273
3885 2 1 -31.2617 -77.2578 33.3202
3886 2 1 -31.1296 -77.7563 33.8932
3887 2 1 -31.5227 -77.1108 34.2347
3888 2 1 -31.997 -77.1888 33.6772
3889 2 1 -31.8196 -77.924 33.2116
3890 2 1 -31.9635 -78.0317 34.4198
3891 2 1 -32.5448 -77.3001 34.1513
3892 2 1 -32.8529 -77.6672 33.5783
3893 2 1 -32.779 -78.2796 34.3971
3894 2 1 -33.0985 -78.5738 33.2464
3895 2 1 -32.8918 -79.3259 33.1979
3896 2 1 -32.6199 -78.7848 32.6166
3897 2 1 -32.3752 -78.3776 33.2795
3898 2 1 -32.4943 -79.1085 33.8132
3899 2 1 -31.6839 -79.5956 32.6092
3900 2 1 -31.5898 -78.6075 32.7149
3901 2 1 -31.4539 -78.6144 33.6463
3902 2 1 -31.1315 -79.3275 33.4302
3903 2 1 -30.8975 -79.1965 32.7029
3904 2 1 -30.6372 -78.4654 33.2064
3905 2 1 -30.6744 -78.794 33.9862
3906 2 1 -30.1589 -79.8613 33.1929
3907 2 1 -29.6378 -78.9571 32.7042
3908 2 1 -29.6642 -78.4373 33.7862
3909 2 1 -29.3517 -79.4242 33.6398
3910 2 1 -29.2747 -79.4827 32.8108
3911 2 1 -28.9497 -78.7329 32.999
3912 2 1 -28.563 -79.1205 33.7706
3913 2 1 -27.7708 -79.1594 33.1882
3914 2 1 -28.053 -79.9286 33.7548
3915 2 1 -27.0034 -79.9252 33.6594
3916 2 1 -27.0342 -79.8837 34.3735
3917 2 1 -27.7008 -79.5202 34.4776
3918 2 1 -27.6323 -79.1764 35.2271
3919 2 1 -27.897 -79.6457 35.6558
3920 2 1 -28.1517 -79.0223 35.7695
3921 2 1 -28.1331 -78.9218 34.857
3922 2 1 -28.4002 -79.9364 34.9786
3923 2 1 -29.1248 -79.6592 35.5488
3924 2 1 -29.3556 -78.8979 35.0185
3925 2 1 -29.0988 -79.5662 34.3894
3926 2 1 -29.1962 -80.2374 35.0056
3927 2 1 -29.8991 -79.452 35.2321
3928 2 1 -29.85 -78.8887 34.3715
3929 2 1 -29.9372 -80.0485 34.1941
3930 2 1 -30.2287 -80.0216 35.1441
3931 2 1 -30.4998 -79.0965 34.701
3932 2 1 -30.7472 -79.7125 33.877
3933 2 1 -30.9768 -80.49 34.5763
3934 2 1 -31.3804 -80.0344 34.7941
3935 2 1 -31.7705 -79.1753 34.2517
3936 2 1 -31.5725 -80.1647 33.5899
3937 2 1 -32.0252 -80.5182 34.3156
3938 2 1 -32.3587 -79.632 34.3918
3939 2 1 -32.4957 -79.9777 33.3967
3940 2 1 -32.6732 -80.8012 33.6687
3941 2 1 -33.009 -80.4256 34.3279
3942 2 1 -33.4552 -79.8327 33.8867
3943 2 1 -33.4001 -80.4665 33.2386
3944 2 1 -33.637 -81.1081 33.4578
3945 2 1 -34.0592 -80.526 34.0473
3946 2 1 -34.4235 -80.1022 33.3261
3947 2 1 -34.2605 -80.7261 32.7053
3948 2 1 -34.4307 -79.8088 32.6204
3949 2 1 -33.745 -79.7025 32.9328
3950 2 1 -33.4693 -80.2895 32.3739
3951 2 1 -34.0675 -80.006 31.9037
3952 2 1 -33.5926 -78.8533 32.2603
3953 2 1 -32.7633 -79.7535 32.3157
3954 2 1 -32.3702 -79.3684 31.8453
3955 2 1 -32.0632 -80.0182 31.8527
3956 2 1 -32.2894 -80.6816 31.7053
3957 2 1 -32.7073 -80.8174 32.5812
3958 2 1 -32.3446 -81.4703 32.3901
3959 2 1 -31.6833 -80.901 32.059
3960 2 1 -31.9137 -80.5376 32.8343
3961 2 1 -32.1561 -81.3676 33.0099
3962 2 1 -31.2377 -81.3637 32.3503
3963 2 1 -30.9233 -80.5168 32.8651
3964 2 1 -31.3097 -80.9443 33.6399
3965 2 1 -31.0226 -81.6557 33.3966
3966 2 1 -30.2502 -81.1669 33.1512
3967 2 1 -30.4234 -80.6368 33.7246
3968 2 1 -30.7185 -81.3283 34.2097
3969 2 1 -29.8983 -81.805 33.8784
3970 2 1 -29.7057 -80.8814 33.7304
3971 2 1 -29.9042 -80.8267 34.6383
3972 2 1 -29.9784 -81.6722 34.8544
3973 2 1 -29.1947 -81.829 34.299
3974 2 1 -28.8113 -80.7536 34.5886
3975 2 1 -29.2012 -81.4716 35.4391
3976 2 9 -28.7837 -81.7567 36.2926
3977 2 9 -28.5081 -81.3022 37.0822
3978 2 9 -28.9636 -81.9224 37.7197
3979 2 9 -28.0576 -81.9012 37.908
3980 2 9 -28.3172 -82.7937 38.0432
3981 2 9 -28.3882 -82.3943 37.1446
3982 2 9 -27.5201 -82.6126 36.8015
3983 2 9 -27.6455 -83.5543 37.0875
3984 2 9 -27.8055 -84.1214 37.8495
3985 2 9 -27.338 -83.3958 38.3382
3986 2 9 -26.7268 -83.9619 38.8868
3987 2 9 -26.7742 -83.4811 39.743
3988 2 9 -27.3025 -83.0421 40.4149
3989 2 9 -26.8709 -82.1839 40.3284
3990 2 9 -27.6631 -81.9481 39.8629
3991 2 9 -27.6299 -81.7276 38.9507
3992 2 9 -28.4851 -81.282 38.9786
3993 2 9 -28.5142 -80.7655 39.8071
3994 2 9 -27.7799 -80.093 39.9827
3995 2 9 -27.5007 -79.5892 40.7303
3996 2 9 -26.8501 -80.0877 40.3023
3997 2 9 -27.0018 -80.6454 41.1831
3998 2 9 -26.6446 -81.1176 40.4507
3999 2 9 -26.69 -80.861 39.4376
4000 2 9 -25.752 -80.7179 39.7434
4001 2 9 -26.0538 -81.5554 39.3183
4002 2 9 -25.4625 -82.1682 38.8394
4003 2 9 -26.3227 -82.6094 39.0078
4004 2 9 -25.6051 -83.2135 38.9107
4005 2 9 -24.8712 -82.8421 39.4884
4006 2 9 -25.6895 -83.0194 40.0005
4007 2 9 -26.164 -82.7615 40.7689
4008 2 9 -25.3801 -82.7613 41.3835
4009 2 9 -25.1398 -82.644 42.2958
4010 2 9 -24.6306 -82.1972 42.9377
4011 2 9 -24.2956 -82.4262 43.8211
4012 2 9 -25.0227 -82.7733 44.3019
4013 2 9 -24.0647 -83.0517 44.5768
4014 2 9 -23.3186 -83.6144 44.3999
4015 2 9 -23.0524 -84.5095 44.6537
4016 2 9 -23.2235 -84.6056 43.7463
4017 2 9 -23.7858 -85.1505 43.2261
4018 2 9 -23.3462 -84.8513 42.4254
4019 2 9 -22.4043 -84.9426 42.5399
4020 2 9 -21.804 -84.8144 41.7873
4021 2 9 -22.1785 -85.6671 41.7491
4022 2 9 -22.8758 -86.3593 41.9565
4023 2 9 -23.1979 -85.8873 41.215
4024 2 9 -24.2038 -86.0986 41.2464
4025 2 9 -24.2802 -85.3926 41.8571
4026 2 9 -24.289 -84.4302 41.8396
4027 2 9 -24.9254 -83.6908 41.5969
4028 2 9 -24.3479 -82.9856 41.2717
4029 2 9 -24.2279 -82.0455 41.0794
4030 2 9 -24.3703 -81.0596 41.031
4031 2 9 -24.1312 -80.8669 41.9955
4032 2 9 -24.7788 -80.2462 41.8153
4033 2 9 -24.9922 -80.8667 42.4737
4034 2 9 -25.5991 -81.6223 42.4309
4035 2 9 -25.9946 -81.1226 41.6728
4036 2 9 -26.1735 -80.7711 42.5724
4037 2 9 -25.7579 -79.9289 42.5226
4038 2 9 -25.8842 -79.8973 41.5748
4039 2 9 -26.5443 -79.3801 41.9557
4040 2 9 -26.1072 -78.5441 42.1278
4041 2 9 -25.9779 -77.5671 42.4525
4042 2 9 -26.6788 -78.1929 42.9102
4043 2 9 -27.2535 -77.7052 42.3853
4044 2 9 -27.4982 -76.7736 42.3408
4045 2 9 -27.5503 -77.126 41.462
4046 2 9 -28.4229 -77.5522 41.3143
4047 2 9 -27.6164 -78.1952 41.4476
4048 2 9 -27.9594 -78.6662 40.7077
4049 2 9 -28.1974 -78.1114 39.9428
4050 2 9 -28.795 -77.4142 40.2134
4051 2 9 -29.6934 -77.1285 40.3157
4052 2 9 -29.0335 -76.5135 40.9073
4053 2 9 -29.2473 -75.6274 40.631
4054 2 9 -29.0492 -74.7443 41.0117
4055 2 9 -29.7337 -74.1979 41.4873
4056 2 9 -29.3403 -74.0633 42.3913
4057 2 9 -28.5028 -73.725 42.2194
4058 2 9 -27.9102 -73.3612 42.9386
4059 2 9 -27.0798 -73.2945 43.3753
4060 2 9 -27.0915 -74.2812 43.627
4061 2 9 -27.8906 -73.8099 43.9892
4062 2 9 -28.662 -73.3452 43.6825
4063 2 9 -29.2561 -73.3237 44.423
4064 2 9 -30.1721 -73.6346 44.5593
4065 2 9 -30.6633 -74.2808 44.9959
4066 2 9 -30.6007 -75.238 45.0434
4067 2 9 -30.0493 -74.9091 45.7584
4068 2 9 -29.4123 -74.8821 45.0082
4069 2 9 -28.7085 -74.8224 44.3446
4070 2 9 -27.8563 -74.6499 44.8747
4071 2 9 -27.0829 -75.2044 45.048
4072 2 9 -26.6396 -75.1653 44.1728
4073 2 9 -27.5224 -75.3905 43.9488
4074 2 9 -28.3434 -75.8747 43.9364
4075 2 9 -28.2479 -76.8498 43.7608
4076 2 9 -29.1227 -77.2999 43.8868
4077 2 9 -29.2881 -77.9789 43.2218
4078 2 9 -28.91 -78.7709 43.5657
4079 2 9 -28.9668 -78.273 44.4083
4080 2 9 -28.0083 -78.3216 44.1155
4081 2 9 -27.467 -78.8479 43.5463
4082 2 9 -27.6753 -79.7562 43.3555
4083 2 9 -26.7884 -80.1604 43.4461
4084 2 9 -27.0205 -81.0161 43.846
4085 2 9 -26.3108 -80.7103 44.3664
4086 2 9 -27.0663 -80.5934 44.9476
4087 2 9 -26.8939 -79.8453 44.43
4088 2 9 -26.974 -79.7553 45.4466
4089 2 9 -26.383 -80.4106 45.8966
4090 2 9 -26.7225 -80.5829 46.8206
4091 2 9 -26.9082 -81.4252 46.4775
4092 2 9 -26.8102 -81.6272 47.3942
4093 2 9 -26.4992 -82.3763 46.9085
4094 2 9 -26.3762 -83.262 47.2461
4095 2 9 -26.0878 -84.1328 47.3951
4096 2 9 -26.1892 -85.0419 47.5896
4097 2 9 -26.2303 -84.4655 48.3222
4098 2 9 -26.9616 -83.9923 47.959
4099 2 9 -27.6793 -83.4917 47.5912
4100 2 9 -27.8027 -82.4693 47.4436
4101 2 9 -27.693 -81.9741 48.2465
4102 2 9 -27.2956 -81.1355 48.3684
4103 2 9 -26.5803 -80.5947 47.8856
4104 2 9 -26.1355 -81.0663 48.6361
4105 2 9 -26.5958 -81.9468 48.9092
4106 2 9 -26.4866 -82.4431 48.0942
4107 2 9 -26.6998 -83.0635 48.7523
4108 2 9 -26.8958 -83.9339 49.2015
4109 2 9 -27.1718 -84.8419 49.1788
4110 2 9 -26.6668 -85.1186 50.0072
4111 2 9 -26.7091 -85.8041 49.3912
4112 2 9 -26.142 -86.1577 50.0396
4113 2 9 -26.2175 -86.8401 50.6167
4114 2 9 -25.6053 -87.6007 50.3787
4115 2 9 -25.3514 -86.8336 51.0281
4116 2 9 -25.0107 -87.7064 51.3095
4117 2 9 -24.4323 -87.424 52.0433
4118 2 9 -24.4951 -88.2359 52.5639
4119 2 9 -24.7619 -87.9532 53.4245
4120 2 9 -25.4495 -88.2743 53.9171
4121 2 9 -25.472 -89.0405 53.4188
4122 2 9 -25.296 -89.4869 54.2926
4123 2 9 -24.5116 -89.8023 54.6955
4124 2 9 -23.7061 -89.8948 54.1131
4125 2 9 -23.3232 -90.753 54.0239
4126 2 9 -24.0061 -91.0739 53.526
4127 2 9 -24.7491 -90.488 53.1339
4128 2 9 -24.0247 -90.5553 52.3636
4129 2 9 -23.4041 -90.8221 51.614
4130 2 9 -24.2143 -90.5946 51.1985
4131 2 9 -25.0772 -90.9523 50.9654
4132 2 9 -25.0927 -90.6248 50.0367
4133 2 9 -24.0838 -90.5862 50.083
4134 2 9 -23.906 -89.7158 50.5122
4135 2 9 -22.9814 -89.4776 50.2117
4136 2 9 -22.4329 -90.0711 49.7506
4137 2 9 -21.5135 -90.3596 49.9416
4138 2 9 -21.3422 -91.1251 49.3998
4139 2 9 -22.2662 -91.454 49.207
4140 2 9 -22.9763 -90.9464 49.6625
4141 2 9 -23.164 -91.8359 50.0004
4142 2 9 -23.546 -92.3082 50.6627
4143 2 9 -23.5531 -93.2183 50.4129
4144 2 9 -22.7772 -93.3564 50.8402
4145 2 9 -22.4586 -92.6408 50.2493
4146 2 9 -22.2662 -91.6868 50.3641
4147 2 9 -22.7943 -91.5967 51.1657
4148 2 9 -22.7608 -91.4056 52.061
4149 2 9 -23.5117 -91.9491 51.7616
4150 2 9 -23.5762 -92.4082 52.5037
4151 2 9 -23.663 -93.3635 52.5297
4152 2 9 -23.0319 -94.0274 52.7678
4153 2 9 -23.7909 -94.4432 53.2262
4154 2 9 -23.2062 -95.2397 53.452
4155 2 9 -22.4363 -95.6751 53.75
4156 2 9 -22.8703 -95.988 54.5427
4157 2 9 -22.1741 -96.1679 55.251
4158 2 9 -21.816 -95.2563 55.5835
4159 2 9 -20.9105 -95.6228 55.3508
4160 2 9 -20.874 -94.7919 54.815
4161 2 9 -20.0955 -94.3032 54.8086
4162 2 9 -20.2915 -94.1891 53.7968
4163 2 9 -20.602 -93.4886 53.2033
4164 2 9 -20.6376 -92.9354 52.3991
4165 2 9 -19.9395 -92.9596 51.7245
4166 2 9 -20.4997 -93.7262 51.4339
4167 2 9 -21.1385 -94.2894 51.0284
4168 2 9 -21.0394 -95.2189 50.8329
4169 2 9 -21.2123 -95.9023 51.4929
4170 2 9 -21.3459 -96.2543 52.3631
4171 2 9 -22.0014 -96.7006 51.7889
4172 2 9 -22.1674 -96.3981 50.8503
4173 2 9 -22.9221 -96.9663 50.9443
4174 2 9 -23.8457 -97.0407 51.1976
4175 2 9 -23.3145 -97.4251 51.9202
4176 2 9 -23.6991 -96.6636 52.3106
4177 2 9 -22.9125 -96.3456 52.6296
4178 2 9 -23.01 -96.1745 51.6111
4179 2 9 -22.9369 -95.4345 50.9766
4180 2 9 -23.5678 -94.6989 51.0088
4181 2 9 -24.4687 -94.6404 50.8747
4182 2 9 -25.3059 -94.6785 50.438
4183 2 9 -25.8063 -94.2829 51.2072
4184 2 9 -25.9312 -95.24 51.1744
4185 2 9 -26.256 -95.9247 50.4968
4186 2 9 -26.6642 -96.776 50.2348
4187 2 9 -26.2652 -97.4951 49.7249
4188 2 9 -27.294 -97.7116 49.6912
4189 2 9 -27.2069 -98.3493 50.4128
4190 2 9 -28.0008 -98.5502 49.8848
4191 2 9 -28.8282 -98.0853 50.0433
4192 2 9 -28.7699 -98.2846 49.1263
4193 2 9 -28.7865 -99.2262 49.38
4194 2 9 -27.9919 -99.3222 48.9017
4195 2 9 -27.2555 -99.6989 48.4994
4196 2 9 -26.2144 -99.5978 48.1956
4197 2 9 -26.1724 -99.3781 47.2933
4198 2 9 -26.3495 -99.0206 46.4296
4199 2 9 -26.2493 -98.3627 47.1116
4200 2 9 -25.5478 -98.7174 47.5543
4201 2 9 -24.8339 -98.0743 47.809
4202 2 9 -24.7808 -98.9018 48.3648
4203 2 9 -24.4444 -98.184 48.9708
4204 2 9 -25.0342 -97.4296 48.8682
4205 2 9 -24.2138 -96.8741 48.8603
4206 2 9 -23.752 -96.3291 48.1118
4207 2 9 -22.8886 -96.6071 47.7914
4208 2 9 -22.9881 -96.8394 48.6771
4209 2 9 -22.0445 -96.9927 48.6669
4210 2 9 -22.2456 -97.4935 47.8616
4211 2 9 -21.4486 -97.9132 48.1674
4212 2 9 -21.7523 -98.4075 49.0237
4213 2 9 -22.2898 -98.6371 49.7586
4214 2 9 -21.412 -98.7504 50.2462
4215 2 9 -20.6305 -99.3728 50.1648
4216 2 9 -19.8177 -99.0302 49.673
4217 2 9 -19.7015 -99.1041 50.6348
4218 2 9 -19.6384 -99.0713 51.6349
4219 2 9 -20.6541 -98.6839 51.5204
4220 2 9 -20.4756 -98.0471 50.8151
4221 2 9 -19.5974 -97.8991 51.2604
4222 2 9 -18.6352 -97.9861 51.154
4223 2 9 -18.7486 -98.9496 51.0698
4224 2 9 -18.8397 -99.8057 50.7153
4225 2 9 -19.5404 -100.25 50.2209
4226 2 9 -20.1109 -100.783 50.8025
4227 2 9 -20.7217 -101.036 50.1534
4228 2 9 -21.3469 -101.371 50.684
4229 2 9 -22.1738 -101.069 51.2895
4230 2 9 -21.9845 -101.894 51.7497
4231 2 9 -21.5444 -102.264 51.0059
4232 2 9 -22.3575 -101.933 50.6784
4233 2 9 -22.9448 -102.468 50.0681
4234 2 9 -23.7714 -102.652 49.5885
4235 2 9 -23.4321 -103.373 49.1233
4236 2 9 -22.5996 -103.646 49.6015
4237 2 9 -22.0135 -103.331 48.8983
4238 2 9 -21.2199 -102.851 49.198
4239 2 9 -20.9648 -103.54 48.5715
4240 2 9 -20.4693 -103.695 49.3525
4241 2 9 -20.2168 -104.456 49.9947
4242 2 9 -19.6486 -103.668 49.747
4243 2 9 -19.665 -102.968 50.3648
4244 2 9 -20.223 -102.194 50.1683
4245 2 9 -19.4406 -101.976 50.6815
4246 2 9 -19.9529 -102.5 51.2719
4247 2 9 -19.0891 -102.829 51.5453
4248 2 9 -19.4798 -103.729 51.5821
4249 2 9 -18.8616 -104.461 51.6245
4250 2 9 -18.0244 -104.101 51.4
4251 2 9 -17.7544 -103.21 51.6451
4252 2 9 -18.1988 -102.572 52.2035
4253 2 9 -18.6352 -101.853 52.7193
4254 2 9 -17.74 -101.581 53.028
4255 2 9 -17.1286 -101.372 52.2415
4256 2 9 -17.5678 -100.964 51.4216
4257 2 9 -17.22 -101.406 50.6743
4258 2 9 -17.0095 -100.453 50.3346
4259 2 9 -16.17 -100.209 49.8627
4260 2 9 -16.0723 -101.227 49.7625
4261 2 9 -15.8112 -100.869 48.8928
4262 2 9 -14.9124 -100.872 48.5478
4263 2 9 -14.5925 -101.587 47.9171
4264 2 9 -14.9999 -100.995 47.3351
4265 2 9 -15.5704 -100.574 47.9664
4266 2 9 -15.6335 -100.236 47.0861
4267 2 9 -15.369 -100.782 46.3291
4268 2 9 -15.8458 -100.649 45.5137
4269 2 9 -15.3073 -100.962 44.8095
4270 2 9 -15.3002 -101.86 44.4023
4271 2 9 -15.385 -102.803 44.402
4272 2 9 -15.8297 -103.47 44.8562
4273 2 9 -15.624 -104.309 44.4073
4274 2 9 -16.1921 -103.71 43.9153
4275 2 9 -16.1944 -102.833 43.5436
4276 2 9 -17.0765 -103.182 43.533
4277 2 9 -17.2499 -103.904 44.1293
4278 2 9 -18.0718 -103.451 43.8877
4279 2 9 -18.2402 -104.062 44.662
4280 2 9 -18.6259 -104.805 45.0437
4281 2 9 -18.8544 -104.049 45.5417
4282 2 9 -19.8415 -104.051 45.2206
4283 2 9 -20.5033 -103.758 45.8747
4284 2 9 -20.9951 -103.66 45.0294
4285 2 9 -21.7808 -104.312 44.9576
4286 2 9 -21.9339 -103.405 44.7975
4287 2 9 -22.5898 -102.646 44.4109
4288 2 9 -23.5397 -102.476 44.5661
4289 2 9 -22.8998 -101.812 45.0271
4290 2 9 -22.2506 -101.818 45.7381
4291 2 9 -23.0991 -102.196 46.0896
4292 2 9 -22.482 -102.912 45.724
4293 2 9 -21.7971 -103.581 45.7501
4294 2 9 -21.3356 -102.732 45.9767
4295 2 9 -21.0291 -102.553 46.9055
4296 2 9 -20.4667 -103.302 47.3261
4297 2 9 -21.2998 -103.706 46.9615
4298 2 9 -20.7546 -104.429 46.6949
4299 2 9 -20.2357 -105.227 46.7759
4300 2 9 -21.1049 -105.618 46.4324
4301 2 9 -21.9643 -105.943 46.6705
4302 2 9 -21.7661 -106.839 46.375
4303 2 9 -21.8316 -107.792 46.7589
4304 2 9 -22.0417 -108.631 47.0963
4305 2 9 -22.7868 -108.088 47.0818
4306 2 9 -22.8755 -107.482 46.3083
4307 2 9 -22.7269 -107.757 45.3535
4308 2 9 -21.8426 -107.602 45.0326
4309 2 9 -21.981 -107.831 44.0646
4310 2 9 -21.2259 -108.474 44.2273
4311 2 9 -21.3032 -109.404 44.263
4312 2 9 -21.8713 -109.795 45.0164
4313 2 9 -21.7179 -110.743 45.0925
4314 2 9 -21.8288 -111.693 44.9762
4315 2 9 -21.181 -111.733 45.6638
4316 2 9 -21.6279 -112.578 45.6072
4317 2 9 -20.6757 -112.617 45.5986
4318 2 9 -20.6401 -112.548 46.4923
4319 2 9 -20.4855 -113.397 46.9243
4320 2 9 -20.9279 -113.073 47.6926
4321 2 9 -21.0748 -113.285 48.6185
4322 2 9 -20.9867 -113.951 49.2733
4323 2 9 -20.1743 -113.533 49.4789
4324 2 9 -19.8153 -113.55 48.5828
4325 2 9 -19.8029 -114.438 48.954
4326 2 9 -20.3921 -114.591 49.6518
4327 2 9 -20.2067 -114.217 50.5074
4328 2 9 -20.5611 -115.114 50.4999
4329 2 9 -20.1214 -115.659 49.8216
4330 2 9 -20.5629 -115.658 48.9853
4331 2 9 -21.3372 -116.007 49.5172
4332 2 9 -20.9629 -116.773 49.2129
4333 2 9 -20.3217 -117.279 49.742
4334 2 9 -21.2653 -117.343 49.978
4335 2 9 -22.1519 -117.399 50.2982
4336 2 9 -22.3017 -118.275 50.7417
4337 2 9 -23.03 -117.738 51.0277
4338 2 9 -22.4337 -118.043 51.7156
4339 2 9 -21.5226 -118.024 51.5477
4340 2 9 -21.4394 -117 51.2665
4341 2 9 -21.8386 -116.183 50.924
4342 2 9 -22.065 -115.287 51.2139
4343 2 9 -22.7406 -115.976 51.4243
4344 2 9 -23.0864 -115.138 51.7239
4345 2 9 -23.5136 -115.158 52.5942
4346 2 9 -23.7905 -115.154 53.538
4347 2 9 -23.0611 -115.287 54.2033
4348 2 9 -23.8394 -114.846 54.4988
4349 2 9 -23.4719 -113.978 54.5941
4350 2 9 -22.5284 -113.689 54.8299
4351 2 9 -21.7801 -113.965 55.334
4352 2 9 -21.35 -114.641 55.8459
4353 2 9 -21.9941 -114.601 56.5419
4354 2 9 -22.5961 -113.918 56.2574
4355 2 9 -23.541 -114.213 56.2613
4356 2 9 -23.6947 -113.597 55.6039
4357 2 9 -24.6386 -113.609 55.5868
4358 2 9 -24.6303 -114.059 56.4721
4359 2 9 -24.1936 -113.321 56.8913
4360 2 9 -23.7921 -113.251 57.7473
4361 2 9 -23.0021 -112.6 57.4072
4362 2 9 -22.3441 -112.02 57.025
4363 2 9 -22.2681 -111.18 56.5358
4364 2 9 -23.1163 -111.602 56.1945
4365 2 9 -23.7469 -111.289 56.8419
4366 2 9 -24.6031 -111.56 57.2076
4367 2 9 -24.8663 -112.479 57.0923
4368 2 9 -25.5146 -113.021 57.5865
4369 2 9 -26.3672 -112.952 58.0626
4370 2 9 -26.3886 -112.893 57.086
4371 2 9 -26.4806 -113.845 56.8973
4372 2 9 -27.4148 -113.99 57.0438
4373 2 9 -27.2745 -113.656 57.9259
4374 2 9 -26.8346 -113.929 58.7812
4375 2 9 -26.3584 -114.022 59.6285
4376 2 9 -25.6234 -113.73 59.0972
4377 2 9 -24.9911 -113.262 58.6022
4378 2 9 -24.5606 -113.698 59.2932
4379 2 9 -24.2064 -114.162 58.5095
4380 2 9 -24.934 -114.814 58.6345
4381 2 9 -25.9208 -114.823 58.5652
4382 2 9 -25.4995 -115.747 58.4625
4383 2 9 -24.6481 -116.216 58.4831
4384 2 9 -23.7525 -116.215 58.8076
4385 2 9 -22.8885 -116.055 59.2465
4386 2 9 -23.0072 -116.204 60.1568
4387 2 9 -23.5493 -115.382 60.0513
4388 2 9 -22.9242 -115.483 60.8068
4389 2 9 -22.2079 -114.858 60.7303
4390 2 9 -22.3495 -114.185 61.3505
4391 2 9 -22.1017 -114.548 62.2038
4392 2 9 -21.5987 -114.288 63.083
4393 2 9 -21.302 -113.528 62.6271
4394 2 9 -21.2017 -114.11 61.9141
4395 2 9 -21.4055 -114.964 61.5325
4396 2 9 -20.5028 -115.211 61.399
4397 2 9 -20.8072 -114.576 60.7311
4398 2 9 -21.1441 -114.941 59.8485
4399 2 9 -21.5184 -114.287 59.2396
4400 2 9 -22.1692 -114.976 59.3757
4401 2 9 -21.5388 -115.459 58.8776
4402 2 9 -21.8039 -115.203 57.9996
4403 2 9 -22.1506 -114.317 58.1507
4404 2 9 -22.9932 -114.568 57.7811
4405 2 9 -23.0546 -113.671 58.1341
4406 2 9 -22.7331 -114.068 58.9275
4407 2 9 -23.1898 -114.477 59.6637
4408 2 9 -23.1257 -113.57 59.9414
4409 2 9 -23.9674 -113.177 60.1276
4410 2 9 -23.3213 -112.737 60.6919
4411 2 9 -24.1035 -112.491 61.2592
4412 2 9 -23.8495 -111.982 62.066
4413 2 9 -23.1893 -111.289 62.2433
4414 2 9 -22.2986 -111.234 61.8663
4415 2 9 -21.3423 -110.844 61.7494
4416 2 9 -21.2813 -110.957 60.8161
4417 2 9 -20.3433 -111.176 60.9502
4418 2 9 -20.2683 -112.193 61.0125
4419 2 9 -20.4228 -112.74 60.2223
4420 2 9 -21.1985 -112.185 60.1316
4421 2 9 -20.6285 -111.85 59.4847
4422 2 9 -20.5791 -110.864 59.6359
4423 2 9 -21.4333 -110.489 59.759
4424 2 9 -22.2988 -110.631 59.3179
4425 2 9 -22.9218 -110.809 58.5326
4426 2 9 -23.3235 -110.502 57.7087
4427 2 9 -23.1909 -109.55 57.7895
4428 2 9 -22.8094 -109.141 57.0253
4429 2 9 -23.6214 -108.656 56.7614
4430 2 9 -24.0075 -107.799 56.5644
4431 2 9 -24.2233 -108.188 55.6841
4432 2 9 -23.2903 -108.471 55.6507
4433 2 9 -23.034 -109.307 55.2013
4434 2 9 -22.2644 -108.908 55.6258
4435 2 9 -22.3607 -109.743 56.1849
4436 2 9 -21.4247 -109.849 56.0807
4437 2 9 -21.6274 -110.595 55.5526
4438 2 9 -21.2385 -111.271 54.9663
4439 2 9 -21.5571 -111.904 54.3775
4440 2 9 -21.8481 -111.455 53.5522
4441 2 9 -21.5468 -110.914 52.8164
4442 2 9 -20.8663 -110.815 53.4867
4443 2 9 -19.983 -110.527 53.7754
4444 2 9 -19.5325 -111.114 53.1694
4445 2 9 -20.0624 -111.806 53.6567
4446 2 9 -19.9656 -112.429 54.3534
4447 2 9 -19.6732 -112.713 53.4198
4448 2 9 -20.643 -112.69 53.4121
4449 2 9 -20.5499 -113.448 54.169
4450 2 9 -21.1538 -114.226 54.2375
4451 2 9 -21.4819 -115.019 54.7089
4452 2 9 -22.0221 -115.149 55.5171
4453 2 9 -21.3943 -115.777 55.9713
4454 2 9 -20.7456 -116.157 56.5061
4455 2 9 -20.6304 -116.438 57.4385
4456 2 9 -20.1775 -117.293 57.3793
4457 2 9 -20.1037 -116.66 58.1913
4458 2 9 -19.5936 -115.851 58.0061
4459 2 9 -19.8184 -115.976 58.9553
4460 2 9 -19.3651 -115.184 59.1617
4461 2 9 -18.9396 -115.272 60.0306
4462 2 9 -18.9324 -114.558 60.7019
4463 2 9 -19.515 -113.773 60.5831
4464 2 9 -18.5583 -113.685 60.4689
4465 2 9 -18.4272 -112.721 60.2785
4466 2 9 -17.7994 -112.218 60.8248
4467 2 9 -17.1166 -112.163 60.2185
4468 2 9 -16.7931 -111.823 61.1266
4469 2 9 -16.0136 -111.463 60.6888
4470 2 9 -15.0943 -111.395 60.2667
4471 2 9 -14.5897 -112.07 59.7501
4472 2 9 -14.6136 -112.304 60.6292
4473 2 9 -13.9026 -112.796 60.1553
4474 2 9 -13.1194 -112.273 60.1519
4475 2 9 -12.263 -112.687 59.8984
4476 2 9 -12.0351 -113.551 60.3389
4477 2 9 -11.8596 -113.702 59.4338
4478 2 9 -12.4626 -114.393 58.9982
4479 2 9 -13.0149 -113.644 58.9466
4480 2 9 -13.4427 -113.566 59.7799
4481 2 9 -14.1984 -113.349 59.2426
4482 2 9 -14.9141 -112.879 58.8465
4483 2 9 -15.7543 -112.928 58.4531
4484 2 9 -16.7392 -113.186 58.2922
4485 2 9 -16.0279 -113.89 58.2868
4486 2 9 -15.1152 -113.682 57.8556
4487 2 9 -15.8041 -113.858 57.2721
4488 2 9 -15.6261 -113.59 56.3738
4489 2 9 -14.8151 -114.141 56.1986
4490 2 9 -14.5374 -114.919 55.8257
4491 2 9 -14.4538 -114.794 54.8828
4492 2 9 -13.9961 -115.601 54.9397
4493 2 9 -13.7401 -116.534 55.1771
4494 2 9 -13.574 -116.481 56.0695
4495 2 9 -12.9414 -117.196 55.9085
4496 2 9 -12.2755 -117.213 55.2359
4497 2 9 -12.6716 -116.572 54.5855
4498 2 9 -11.7214 -116.834 54.3006
4499 2 9 -11.3091 -116.111 53.8288
4500 2 9 -12.0525 -115.671 54.293
4501 2 9 -12.1226 -114.71 54.1902
4502 2 9 -11.8377 -114.472 55.0894
4503 2 9 -11.9495 -115.393 55.3234
4504 2 9 -12.8656 -115.092 55.3845
4505 2 9 -13.1067 -115.234 56.3271
4506 2 9 -13.6607 -114.497 55.8687
4507 2 9 -13.529 -114.509 56.8696
4508 2 9 -13.3011 -113.614 56.6374
4509 2 9 -12.5687 -114.028 56.1751
4510 2 9 -12.9782 -113.652 55.3982
4511 2 9 -13.9648 -113.616 55.2971
4512 2 9 -14.5302 -113.789 54.4563
4513 2 9 -15.1529 -113.694 53.7077
4514 2 9 -15.7384 -113.398 54.4139
4515 2 9 -16.2296 -112.738 54.9176
4516 2 9 -15.8148 -112.058 55.5274
4517 2 9 -15.0536 -111.423 55.3984
4518 2 9 -14.7465 -110.792 56.0768
4519 2 9 -15.4761 -110.199 56.3534
4520 2 9 -16.3078 -110.517 56.7445
4521 2 9 -15.87 -111.247 56.2175
4522 2 9 -16.3476 -110.896 55.3741
4523 2 9 -17.1219 -110.279 55.7124
4524 2 9 -16.6158 -109.539 55.8556
4525 2 9 -16.2133 -108.909 56.4583
4526 2 9 -15.9644 -109.596 57.1108
4527 2 9 -16.5985 -109.934 57.7947
4528 2 9 -17.3485 -110.341 58.2884
4529 2 9 -18.362 -110.274 58.5992
4530 2 9 -17.8289 -109.373 58.77
4531 2 9 -17.8997 -109.891 59.5032
4532 2 9 -18.5997 -110.144 60.1648
4533 2 9 -18.0654 -110.833 60.4918
4534 2 9 -17.8238 -111.374 59.7608
4535 2 9 -17.0241 -111.012 59.4626
4536 2 9 -17.3951 -111.498 58.7282
4537 2 9 -17.9124 -112.024 58.1335
4538 2 9 -17.7037 -112.922 58.393
4539 2 9 -18.6142 -113.258 58.212
4540 2 9 -19.1703 -113.887 57.7215
4541 2 9 -19.3703 -114.285 58.5736
4542 2 9 -18.5761 -114.792 58.3233
4543 2 9 -18.2267 -115.525 58.6805
4544 2 9 -17.6664 -115.22 57.9456
4545 2 9 -17.3728 -114.377 57.933
4546 2 9 -17.824 -114.049 57.1441
4547 2 9 -17.7411 -115.036 56.9092
4548 2 9 -17.7212 -115.884 56.4916
4549 2 9 -18.1815 -116.33 55.6508
4550 2 9 -17.8096 -115.991 54.7528
4551 2 9 -16.8227 -116.23 54.5335
4552 2 9 -16.6149 -116.654 55.4545
4553 2 9 -16.2397 -115.981 56.0163
4554 2 9 -15.313 -115.865 56.2184
4555 2 9 -15.6977 -114.962 56.5359
4556 2 9 -15.8894 -115.195 57.4254
4557 2 9 -15.1722 -114.701 57.778
4558 2 9 -14.3537 -114.713 58.3554
4559 2 9 -14.7524 -114.358 59.186
4560 2 9 -14.4671 -114.368 60.1452
4561 2 9 -15.2107 -114.354 60.7516
4562 2 9 -15.8579 -113.637 60.6266
4563 2 9 -15.878 -114.215 59.8827
4564 2 9 -16.5982 -114.414 59.292
4565 2 9 -17.483 -114.397 59.7031
4566 2 9 -17.4522 -115.325 59.6658
4567 2 9 -18.1706 -115.903 59.8319
4568 2 9 -18.2411 -116.713 60.4466
4569 2 9 -18.1241 -117.369 61.1157
4570 2 9 -17.7025 -118.338 60.9877
4571 2 9 -16.7834 -118.014 60.9377
4572 2 9 -16.6727 -117.971 61.9314
4573 2 9 -16.1888 -118.859 61.8409
4574 2 9 -15.8987 -118.926 60.9449
4575 2 9 -16.3927 -119.136 60.1762
4576 2 9 -16.2682 -118.326 59.7301
4577 2 9 -15.3936 -118.361 60.1426
4578 2 9 -15.5348 -117.653 60.813
4579 2 9 -14.9609 -117.821 61.5946
4580 2 9 -14.7891 -118.695 61.9812
4581 2 9 -14.1144 -119.011 62.6368
4582 2 9 -13.8799 -119.028 61.6217
4583 2 9 -13.4459 -119.121 60.8108
4584 2 9 -12.9894 -119.605 61.4374
4585 2 9 -12.1773 -119.846 61.9059
4586 2 9 -11.6812 -119.057 62.3139
4587 2 9 -11.6805 -119.787 63.035
4588 2 9 -11.3638 -120.568 62.7044
4589 2 9 -10.6469 -121.19 63.0762
4590 2 9 -11.0808 -121.622 62.3261
4591 2 9 -11.7038 -122.3 62.075
4592 2 9 -10.8737 -122.731 62.3857
4593 2 9 -10.876 -122.592 61.4132
4594 2 9 -9.98377 -122.749 61.1039
4595 2 9 -9.43932 -122.317 60.4376
4596 2 9 -10.3314 -121.922 60.3211
4597 2 9 -10.1952 -121.091 59.8107
4598 2 9 -9.60702 -120.583 60.3765
4599 2 9 -8.90303 -119.954 60.2792
4600 2 9 -8.44672 -120.039 61.1443
4601 2 9 -8.11914 -120.866 61.6063
4602 2 9 -7.99295 -121.166 62.5244
4603 2 9 -7.75913 -120.513 63.2069
4604 2 9 -7.32071 -121.373 63.2404
4605 2 9 -7.4539 -120.816 64.0702
4606 2 9 -6.91078 -121.475 64.6526
4607 2 9 -7.73284 -121.81 64.4298
4608 2 9 -7.95864 -122.496 65.0685
4609 2 9 -8.80251 -121.981 65.1762
4610 2 9 -9.49144 -122.269 65.7816
4611 2 9 -10.4655 -122.219 65.9275
4612 2 9 -10.9052 -121.337 66.1506
4613 2 9 -10.0271 -121.302 66.4602
4614 2 9 -10.6813 -120.887 67.0571
4615 2 9 -11.02 -120.063 67.5681
4616 2 9 -10.127 -120.291 67.8123
4617 2 9 -9.56858 -119.544 67.9171
4618 2 9 -9.47738 -119.4 66.957
4619 2 9 -9.97489 -120.186 66.5783
4620 2 9 -10.6112 -120.396 65.9253
4621 2 9 -11.541 -120.26 65.7385
4622 2 9 -11.6577 -120.305 64.773
4623 2 9 -12.1577 -119.761 64.184
4624 2 9 -12.2941 -119.267 64.9769
4625 2 9 -11.732 -118.703 65.5713
4626 2 9 -11.6057 -118.87 66.4887
4627 2 9 -10.7806 -119.091 65.9522
4628 2 9 -10.1811 -118.745 66.6298
4629 2 9 -10.9161 -118.263 67.0738
4630 2 9 -11.8017 -118.018 67.3307
4631 2 9 -11.2439 -118.457 67.9966
4632 2 9 -10.377 -118.763 67.9066
4633 2 9 -9.85854 -118.103 67.5566
4634 2 9 -9.0884 -118.458 68.013
4635 2 9 -8.40895 -117.774 67.9209
4636 2 9 -7.71869 -118.209 67.489
4637 2 9 -6.85588 -118.591 67.823
4638 2 9 -6.45395 -118.144 67.1205
4639 2 9 -6.18982 -117.335 66.7111
4640 2 9 -5.63263 -116.814 66.1948
4641 2 9 -5.06675 -117.023 66.9412
4642 2 9 -5.01528 -117.73 67.5657
4643 2 9 -5.21857 -118.642 67.2637
4644 2 9 -4.86862 -119.21 67.9316
4645 2 9 -4.23328 -118.47 67.8711
4646 2 9 -4.05514 -117.874 67.1044
4647 2 9 -3.40844 -117.307 67.5624
4648 2 9 -3.60408 -116.532 68.224
4649 2 9 -4.17555 -116.876 68.9563
4650 2 9 -3.52612 -116.276 69.2735
4651 2 9 -2.65435 -116.704 69.1673
4652 2 9 -1.85688 -116.492 69.7098
4653 2 9 -1.98549 -117.312 70.2704
4654 2 9 -1.43883 -117.678 70.9363
4655 2 9 -2.28674 -118.144 70.7704
4656 2 9 -3.26047 -118.185 70.8955
4657 2 9 -3.7321 -117.414 71.3002
4658 2 9 -4.49461 -117.913 71.1561
4659 2 9 -5.06538 -117.371 71.7239
4660 2 9 -5.00491 -117.689 72.6415
4661 2 9 -5.04171 -118.572 72.9143
4662 2 9 -5.66599 -118.32 72.1545
4663 2 9 -6.4926 -117.701 72.0808
4664 2 9 -7.23528 -117.347 72.7062
4665 2 9 -7.89173 -116.626 72.5155
4666 2 9 -8.36385 -116.3 71.6889
4667 2 9 -9.24518 -116.501 71.9615
4668 2 9 -9.52832 -117.12 72.7599
4669 2 9 -10.0049 -117.526 72.069
4670 2 9 -10.8339 -117.976 71.9815
4671 2 9 -11.6726 -117.64 71.5733
4672 2 9 -11.3168 -118.559 71.4057
4673 2 9 -11.5574 -118.757 70.4973
4674 2 9 -11.3607 -118.288 69.732
4675 2 9 -10.8132 -117.693 70.3631
4676 2 9 -10.258 -117.918 71.0907
4677 2 9 -9.52767 -118.373 70.6696
4678 2 9 -8.58038 -118.503 70.3429
4679 2 9 -7.84789 -118.998 70.8776
4680 2 9 -6.96073 -119.376 70.5983
4681 2 9 -7.01851 -118.471 70.2393
4682 2 9 -7.00358 -118.275 69.3097
4683 2 9 -7.33821 -117.679 68.6957
4684 2 9 -6.48106 -117.192 68.414
4685 2 9 -7.11679 -117.387 67.6767
4686 2 9 -7.21319 -116.737 66.9932
4687 2 9 -7.94362 -116.078 66.7868
4688 2 9 -8.06245 -116.526 67.6362
4689 2 9 -8.67416 -116.994 67.0394
4690 2 9 -8.43034 -117.066 66.0932
4691 2 9 -7.82725 -117.537 66.6516
4692 2 9 -8.54129 -118.232 66.3124
4693 2 9 -9.40833 -118.388 65.8954
4694 2 9 -10.1245 -118.46 65.1983
4695 2 9 -11.0236 -118.542 64.8851
4696 2 9 -10.7021 -118.724 63.9354
4697 2 9 -10.4146 -119.39 64.5073
4698 2 9 -9.48052 -119.328 64.2063
4699 2 9 -9.61052 -120.226 64.6459
4700 2 9 -10.2603 -121.001 64.8581
4701 2 9 -9.97283 -121.788 64.3912
4702 2 9 -9.82166 -122.011 63.4621
4703 2 9 -9.80795 -121.989 62.4662
4704 2 9 -9.4173 -122.851 62.2146
4705 2 9 -9.78941 -123.036 63.0473
4706 2 9 -10.6302 -122.795 63.3885
4707 2 9 -10.8305 -122.629 64.311
4708 2 9 -9.91598 -122.864 64.0808
4709 2 9 -9.18609 -122.852 64.729
4710 2 9 -9.17497 -123.543 65.4273
4711 2 9 -8.51892 -124.202 65.6019
4712 2 9 -8.56163 -125.144 65.2506
4713 2 9 -9.26799 -124.639 64.879
4714 2 9 -10.0604 -124.274 65.2479
4715 2 9 -10.4653 -124.677 66.0708
4716 2 9 -9.64238 -124.853 66.5562
4717 2 9 -8.76613 -124.411 66.6533
4718 2 9 -8.19495 -124.054 67.3616
4719 2 9 -7.79396 -124.949 67.3308
4720 2 9 -7.21011 -125.641 67.2477
4721 2 9 -6.54691 -125.806 67.9999
4722 2 9 -6.21602 -126.268 68.7696
4723 2 9 -6.07308 -126.949 69.4479
4724 2 9 -5.26877 -127.442 69.0932
4725 2 9 -5.22627 -128.404 69.2214
4726 2 9 -5.89889 -128.529 70.026
4727 2 9 -6.17029 -128.149 69.1534
4728 2 9 -6.82215 -127.606 68.6685
4729 2 9 -6.90062 -127.486 69.6188
4730 2 9 -7.73282 -127.217 69.4027
4731 2 9 -8.41931 -126.662 68.9762
4732 2 9 -8.6971 -126.371 69.8887
4733 2 9 -7.90859 -126.209 70.3556
4734 2 9 -8.04396 -125.582 71.0726
4735 2 9 -9.01126 -125.737 70.9089
4736 2 9 -9.19302 -126.522 71.6073
4737 2 9 -10.0332 -126.446 71.1738
4738 2 9 -9.69245 -127.362 71.0078
4739 2 9 -10.0932 -127.083 70.2311
4740 2 9 -9.29385 -127.296 69.8519
4741 2 9 -9.77541 -126.606 69.3241
4742 2 9 -9.57915 -125.82 69.9037
4743 2 9 -9.00697 -125.039 69.9714
4744 2 9 -9.67297 -124.61 69.3171
4745 2 9 -9.02346 -125.172 68.9597
4746 2 9 -8.88792 -125.139 68.0297
4747 2 9 -8.72635 -125.298 67.028
4748 2 9 -9.0003 -126.03 66.4369
4749 2 9 -8.56812 -126.336 65.6528
4750 2 9 -7.86597 -125.741 65.8923
4751 2 9 -7.20663 -126.296 66.3265
4752 2 9 -8.10976 -126.458 66.7591
4753 2 9 -8.29461 -127.307 66.2658
4754 2 9 -7.54521 -127.746 66.0047
4755 2 9 -8.34899 -128.097 65.6245
4756 2 9 -8.38812 -128.355 66.5014
4757 2 9 -8.74016 -128.425 67.4481
4758 2 9 -9.17945 -128.077 68.2688
4759 2 9 -9.40251 -129.004 68.5223
4760 2 9 -9.90868 -128.335 69.0526
4761 2 9 -10.6196 -128.934 69.2079
4762 2 9 -10.4681 -129.683 69.8781
4763 2 9 -9.69728 -130.201 69.9334
4764 2 9 -9.74919 -130.095 70.8554
4765 2 9 -10.3873 -129.904 71.5596
4766 2 9 -11.2169 -130.501 71.7357
4767 2 9 -11.5562 -130.658 72.6668
4768 2 9 -11.6078 -131.553 72.457
4769 2 9 -10.8059 -131.887 72.9644
4770 2 9 -10.6756 -132.573 72.2591
4771 2 9 -9.84713 -133.134 72.217
4772 2 9 -9.45353 -132.958 73.1358
4773 2 9 -10.1087 -133.267 73.7616
4774 2 9 -9.56404 -133.947 73.3413
4775 2 9 -8.95364 -133.523 73.9557
4776 2 9 -9.66875 -133.557 74.5724
4777 2 9 -9.03226 -134.202 74.6349
4778 2 9 -8.21516 -134.402 75.1927
4779 2 9 -7.63077 -134.033 75.9134
4780 2 9 -8.52506 -133.876 76.0193
4781 2 9 -9.38351 -133.401 75.8924
4782 2 9 -9.93101 -132.87 76.5366
4783 2 9 -9.75357 -133.541 77.102
4784 2 9 -10.0298 -134.338 76.5713
4785 2 9 -9.38569 -134.689 75.8864
4786 2 9 -10.1868 -134.555 75.4233
4787 2 9 -10.8467 -133.881 75.6596
4788 2 9 -11.4634 -133.623 75.0624
4789 2 9 -11.5525 -134.232 74.3399
4790 2 9 -11.1851 -134.265 73.4303
4791 2 9 -10.545 -134.595 74.0839
4792 2 9 -10.5594 -135.411 74.69
4793 2 9 -10.6657 -135.806 73.8387
4794 2 9 -10.3017 -135.099 73.2687
4795 2 9 -9.56009 -135.72 73.1524
4796 2 9 -8.63841 -135.909 73.4362
4797 2 9 -9.2246 -136.667 73.2076
4798 2 9 -9.71335 -136.823 74.0393
4799 2 9 -9.52698 -136.694 74.9531
4800 2 9 -8.93158 -137.268 75.4638
4801 2 9 -8.98814 -137.539 74.573
4802 2 9 -9.7307 -137.994 74.1411
4803 2 9 -10.0019 -138.927 74.1283
4804 2 9 -9.90965 -139.339 73.2978
4805 2 9 -10.5452 -139.991 73.0412
4806 2 9 -10.5997 -140.359 72.149
4807 2 9 -11.3924 -139.897 72.5573
4808 2 9 -12.2135 -139.827 73.0761
4809 2 9 -13.2193 -139.972 73.0025
4810 2 9 -13.4013 -140.748 73.5334
4811 2 9 -12.9789 -141.65 73.5524
4812 2 9 -12.1415 -141.554 73.9651
4813 2 9 -11.4504 -141.863 73.3213
4814 2 9 -11.5751 -141.842 72.3198
4815 2 9 -11.3086 -141.041 72.7283
4816 2 9 -10.6751 -141.197 73.4964
4817 2 9 -10.5911 -141.913 74.1294
4818 2 9 -10.1122 -142.058 74.9656
4819 2 9 -10.6228 -142.46 75.7585
4820 2 9 -11.5955 -142.213 75.6792
4821 2 9 -11.5104 -143.148 75.7836
4822 2 9 -11.2775 -142.699 76.6156
4823 2 9 -11.8365 -141.898 76.6621
4824 2 9 -11.0189 -141.361 76.5888
4825 2 9 -11.2073 -140.444 76.6233
4826 2 9 -11.9755 -139.989 77.1156
4827 2 9 -12.4815 -139.05 77.1251
4828 2 9 -12.6261 -139.665 77.8607
4829 2 9 -12.958 -140.53 77.6536
4830 2 9 -13.6095 -140.928 77.0387
4831 2 9 -14.2177 -140.871 76.2434
4832 2 9 -14.0065 -141.76 75.9023
4833 2 9 -14.6336 -142.171 76.5097
4834 2 9 -14.1204 -141.822 77.1899
4835 2 9 -13.3087 -142.418 77.2197
4836 2 9 -12.5349 -142.819 76.712
4837 2 9 -12.6449 -143.425 77.3887
4838 2 9 -13.3483 -143.938 77.0101
4839 2 9 -13.5601 -144.803 76.6836
4840 2 9 -13.2973 -145.295 75.9502
4841 2 9 -13.6347 -144.425 75.635
4842 2 9 -13.5907 -143.466 75.6846
4843 2 9 -13.4837 -142.526 76.0519
4844 2 9 -12.932 -141.717 75.7726
4845 2 9 -12.4022 -141.605 74.9763
4846 2 9 -12.5274 -142.363 74.4014
4847 2 9 -13.3557 -141.852 74.5675
4848 2 9 -14.1303 -142.355 74.5885
4849 2 9 -14.5757 -143.132 74.2265
4850 2 9 -15.4546 -143.206 74.7231
4851 2 9 -16.1713 -142.743 75.078
4852 2 9 -15.5096 -142.122 74.6196
4853 2 9 -15.7575 -141.766 75.5124
4854 2 9 -14.941 -141.146 75.6571
4855 2 9 -15.8036 -140.823 76.0843
4856 2 9 -15.4911 -140.587 77.0332
4857 2 9 -14.74 -141.117 77.1849
4858 2 9 -14.3216 -141.183 78.0514
4859 2 9 -14.5154 -140.2 77.9634
4860 2 9 -14.1982 -139.345 77.6037
4861 2 9 -15.0301 -139.425 77.1166
4862 2 9 -14.568 -138.588 77.0404
4863 2 9 -15.3628 -138.363 77.5117
4864 2 9 -16.1946 -137.949 77.7571
4865 2 9 -15.9459 -138.673 78.4028
4866 2 9 -15.2792 -139.379 78.2832
4867 2 9 -14.7919 -138.645 78.7016
4868 2 9 -14.4841 -137.819 78.2474
4869 2 9 -13.7026 -138.214 77.8239
4870 2 9 -13.0342 -137.712 78.3396
4871 2 9 -13.1339 -136.877 77.8951
4872 2 9 -13.4713 -136.54 78.7612
4873 2 9 -13.8855 -135.689 78.9821
4874 2 9 -14.1769 -135.803 79.8828
4875 2 9 -13.8853 -135.495 80.7409
4876 2 9 -14.5973 -135.1 81.274
4877 2 9 -15.2258 -135.757 81.6528
4878 2 9 -14.4451 -136.344 81.6699
4879 2 9 -14.2352 -135.48 82.1947
4880 2 9 -13.5121 -134.855 82.4598
4881 2 9 -13.8518 -134.405 81.6995
4882 2 9 -13.7462 -133.564 81.3168
4883 2 9 -13.2935 -132.718 81.2073
4884 2 9 -12.5461 -132.171 80.8532
4885 2 9 -12.6431 -132.742 80.1047
4886 2 9 -12.2393 -133.616 80.2734
4887 2 9 -11.4092 -133.615 79.6869
4888 2 9 -10.5934 -133.215 79.3183
4889 2 9 -10.1679 -133.798 80.004
4890 2 9 -9.23229 -133.409 80.1313
4891 2 9 -8.80208 -133.948 79.4907
4892 2 9 -9.23786 -134.539 78.9107
4893 2 9 -8.94157 -135.333 79.3289
4894 2 9 -8.14639 -135.772 79.0863
4895 2 9 -8.39706 -136.763 78.9934
4896 2 9 -7.63443 -136.446 78.486
4897 2 9 -6.95637 -136.325 77.8018
4898 2 9 -6.9552 -135.425 77.5165
4899 2 9 -6.47121 -135.057 78.2409
4900 2 9 -6.16658 -134.925 77.2933
4901 2 9 -6.63516 -134.128 77.3796
4902 2 9 -6.65091 -133.383 76.7324
4903 2 9 -6.17689 -132.765 77.255
4904 2 9 -6.91711 -132.643 77.9228
4905 2 9 -7.75582 -132.8 78.2638
4906 2 9 -7.28443 -133.679 78.4211
4907 2 9 -7.30322 -133.179 79.3434
4908 2 9 -7.34535 -133.197 80.3114
4909 2 9 -6.81295 -133.771 80.788
4910 2 9 -7.01681 -134.697 80.9258
4911 2 9 -6.79259 -134.515 79.9421
4912 2 9 -7.61583 -134.218 80.283
4913 2 9 -7.89554 -135.107 80.1607
4914 2 9 -7.76435 -136.062 79.9768
4915 2 9 -7.23328 -136.702 80.446
4916 2 9 -6.5573 -136.906 81.0891
4917 2 9 -6.83793 -136.21 81.6455
4918 2 9 -7.17845 -135.696 82.3669
4919 2 9 -7.05412 -136.151 83.2087
4920 2 9 -7.90541 -136.502 83.432
4921 2 9 -7.95659 -135.563 83.2397
4922 2 9 -7.67021 -134.685 83.0897
4923 2 9 -7.73504 -134.305 82.1452
4924 2 9 -7.73225 -133.307 82.1836
4925 2 9 -8.59266 -133.511 81.8997
4926 2 9 -9.23938 -133.063 82.4177
4927 2 9 -10.0853 -132.866 82.8338
4928 2 9 -10.9012 -132.479 82.479
4929 2 9 -10.4763 -132.194 81.6367
4930 2 9 -10.4433 -131.219 81.8515
4931 2 9 -10.0244 -130.628 81.2009
4932 2 9 -9.51063 -130.995 81.9698
4933 2 9 -9.5943 -130.965 82.9379
4934 2 9 -10.2532 -131.287 83.6389
4935 2 9 -11.1675 -131.032 83.6963
4936 2 9 -11.45 -130.184 83.3968
4937 2 9 -11.5365 -130.892 82.7885
4938 2 9 -12.4492 -131.046 82.4956
4939 2 9 -12.7035 -131.445 81.5439
4940 2 9 -11.9172 -131.099 81.15
4941 2 9 -11.7327 -130.947 80.1913
4942 2 9 -10.9571 -131.469 80.6514
4943 2 9 -10.9216 -132.232 80.0954
4944 2 9 -11.8261 -131.997 79.7751
4945 2 9 -11.5734 -131.53 78.9682
4946 2 9 -10.9971 -130.827 79.1885
4947 2 9 -11.9365 -130.537 79.1053
4948 2 9 -12.4325 -129.7 79.2113
4949 2 9 -13.2424 -129.325 78.7572
4950 2 9 -13.4335 -129.367 77.8225
4951 2 9 -14.2975 -129.466 78.3448
4952 2 9 -14.964 -128.683 78.0285
4953 2 9 -15.0378 -129.014 77.1456
4954 2 9 -14.5092 -129.865 77.217
4955 2 9 -14.5839 -130.413 78.0005
4956 2 9 -14.0817 -130.415 78.8129
4957 2 9 -13.2835 -130.928 78.6334
4958 2 9 -13.5388 -130.705 77.7233
4959 2 9 -12.7021 -130.356 78.0341
4960 2 9 -12.6136 -130.081 77.1136
4961 2 9 -11.7687 -130.091 77.5686
4962 2 9 -12.215 -129.303 77.8344
4963 2 9 -11.3143 -129.377 78.2244
4964 2 9 -11.9101 -128.736 78.7644
4965 2 9 -11.7527 -127.861 79.2086
4966 2 9 -10.9395 -128.399 79.3195
4967 2 9 -10.6577 -128.806 80.1753
4968 2 9 -9.69433 -128.658 80.0969
4969 2 9 -9.15133 -127.941 80.4423
4970 2 9 -8.20735 -127.966 80.8469
4971 2 9 -8.87411 -127.51 81.3771
4972 2 9 -9.17352 -127.153 82.275
4973 2 9 -8.62599 -127.948 82.5252
4974 2 9 -8.04114 -127.408 82.0362
4975 2 9 -8.00399 -126.638 82.544
4976 2 9 -7.82629 -126.061 81.9005
4977 2 9 -8.01584 -126.766 81.237
4978 2 9 -7.11247 -126.89 81.4998
4979 2 9 -6.965 -126.106 80.9045
4980 2 9 -6.01471 -126.142 80.9085
4981 2 9 -6.26343 -126.268 81.8045
4982 2 9 -6.73294 -125.817 82.4618
4983 2 9 -6.97359 -124.915 82.141
4984 2 9 -7.98581 -125.001 81.931
4985 2 9 -8.04091 -124.117 81.4007
4986 2 9 -8.83696 -123.605 81.6576
4987 2 9 -9.65687 -123.062 81.775
4988 2 9 -10.0289 -122.587 82.5171
4989 2 9 -10.3225 -123.467 82.7917
4990 2 9 -9.43872 -123.45 83.2691
4991 2 9 -8.49617 -123.467 83.0681
4992 2 9 -7.53024 -123.213 83.2437
4993 2 9 -7.5029 -124.067 82.83
4994 2 9 -7.71453 -124.512 83.6283
4995 2 9 -7.268 -124.347 84.4615
4996 2 9 -6.54671 -124.252 83.8401
4997 2 9 -5.90483 -124.102 83.154
4998 2 9 -6.14256 -123.289 82.617
4999 2 9 -5.25004 -123.14 82.3989
5000 2 9 -5.57334 -123.958 81.9838
5001 2 9 -5.52053 -124.861 82.2205
5002 2 9 -4.89762 -125.491 82.6155
5003 2 9 -5.03294 -126.306 82.1296
5004 2 9 -5.35238 -126.704 82.9583
5005 2 9 -5.05853 -127.618 83.2119
5006 2 9 -4.24479 -127.132 83.5095
5007 2 9 -4.50235 -126.235 83.7135
5008 2 9 -4.80712 -126.714 84.4948
5009 2 9 -4.25104 -127.054 85.195
5010 2 9 -3.7636 -126.544 84.5211
5011 2 9 -3.27775 -125.723 84.2527
5012 2 9 -2.65612 -126.489 84.2255
5013 2 9 -3.01598 -127.345 84.4089
5014 2 9 -2.91477 -127.017 85.3355
5015 2 9 -2.64327 -127.31 86.1999
5016 2 9 -1.78347 -127.523 86.5824
5017 2 9 -1.25283 -128.251 86.2568
5018 2 9 -1.41209 -129.052 85.8114
5019 2 9 -0.941161 -129.705 86.3269
5020 2 9 -0.382912 -130.297 85.9047
5021 2 9 -0.775684 -131.083 86.3469
5022 2 9 -0.970788 -131.9 86.6764
5023 2 9 -1.5323 -131.598 87.372
5024 2 9 -0.711559 -131.155 87.4341
5025 2 9 0.273871 -130.936 87.3691
5026 2 9 0.436561 -130.092 86.998
5027 2 9 1.31621 -130.481 86.7892
5028 2 9 0.669581 -131.211 86.5294
5029 2 9 1.54663 -131.474 86.8722
5030 2 9 2.04746 -131.196 87.7245
5031 2 9 2.6519 -131.894 88.1145
5032 2 9 2.05314 -132.186 88.8105
5033 2 9 1.86005 -131.28 88.7482
5034 2 9 2.14777 -131.438 89.7059
5035 2 9 1.36004 -130.916 89.9388
5036 2 9 0.661744 -130.759 89.2544
5037 2 9 0.964836 -130.086 89.8075
5038 2 9 0.502446 -129.284 89.3752
5039 2 9 -0.203162 -129.748 89.7619
5040 2 9 0.0138414 -130.611 90.1548
5041 2 9 0.114993 -130.033 90.9301
5042 2 9 1.02718 -130.03 90.8098
5043 2 9 0.79532 -129.366 91.4399
5044 2 9 1.69681 -129.453 91.0521
5045 2 9 1.55216 -128.805 90.3736
5046 2 9 2.3021 -128.392 90.0388
5047 2 9 3.24062 -128.387 90.1477
5048 2 9 3.3605 -127.902 89.2981
5049 2 9 2.77782 -127.337 89.8293
5050 2 9 3.16102 -126.772 89.1089
5051 2 9 2.66936 -126.195 88.6181
5052 2 9 2.13526 -126.935 88.2027
5053 2 9 2.65483 -127.718 88.1121
5054 2 9 2.28335 -127.815 88.9969
5055 2 9 1.68942 -128.58 88.641
5056 2 9 2.43066 -129.2 88.9195
5057 2 9 3.06831 -128.618 88.4487
5058 2 9 3.53107 -128.11 87.8248
5059 2 9 3.7948 -127.279 88.286
5060 2 9 3.55993 -126.389 87.9728
5061 2 9 3.28096 -126.34 87.0697
5062 2 9 3.57972 -125.495 86.7648
5063 2 9 2.93093 -125.88 86.2087
5064 2 9 2.05023 -126.255 86.3746
5065 2 9 1.59427 -125.487 86.2079
5066 2 9 2.23409 -125.166 85.5865
5067 2 9 1.91911 -124.267 85.3713
5068 2 9 2.51147 -123.828 85.9841
5069 2 9 3.09562 -123.938 85.2208
5070 2 9 3.82307 -124.178 85.7402
5071 2 9 4.53199 -123.837 85.2293
5072 2 9 5.2156 -124.428 84.828
5073 2 9 5.6398 -124.307 85.7032
5074 2 9 5.06317 -124.04 86.4792
5075 2 9 4.82154 -124.61 87.2409
5076 2 9 3.8917 -124.276 87.4646
5077 2 9 3.72811 -124.597 88.3475
5078 2 9 3.60004 -123.655 88.3437
5079 2 9 2.67857 -123.836 88.5359
5080 2 9 1.87981 -123.367 88.2589
5081 2 9 1.27501 -123.075 87.5506
5082 2 9 1.36683 -123.182 86.6738
5083 2 9 0.621105 -123.733 86.8794
5084 2 9 0.564091 -123.115 86.1597
5085 2 9 0.166657 -122.242 86.4186
5086 2 9 -0.402686 -122.445 87.1788
5087 2 9 -0.899044 -123.319 87.295
5088 2 9 -1.4497 -123.856 87.8508
5089 2 9 -1.97697 -124.215 88.5719
5090 2 9 -2.2287 -123.375 89.1179
5091 2 9 -3.16999 -123.381 89.3526
5092 2 9 -2.7615 -123.419 90.2725
5093 2 9 -1.81053 -123.253 90.1839
5094 2 9 -0.939074 -123.738 90.2054
5095 2 9 -0.316423 -124.348 90.7511
5096 2 9 -0.118065 -124.387 89.8154
5097 2 9 0.395243 -125.231 89.6311
5098 2 9 0.9988 -124.473 89.5693
5099 2 9 1.72806 -124.943 89.0713
5100 2 9 1.73829 -125.896 89.2102
5101 2 9 0.757185 -126.088 89.1398
5102 2 9 1.22116 -126.721 88.5483
5103 2 9 0.821723 -126.525 87.7022
5104 2 9 1.65682 -126.044 87.5965
5105 2 9 1.65944 -125.13 87.9631
5106 2 9 0.785757 -125.489 87.7042
5107 2 9 0.386559 -125.209 86.8927
5108 2 9 0.551143 -124.904 85.9795
5109 2 9 0.0802868 -124.176 85.7629
5110 2 9 -0.706197 -124.643 85.8243
5111 2 9 -0.527815 -124.981 84.9278
5112 2 9 -0.378612 -124.666 83.9954
5113 2 9 -0.0574283 -124.599 83.081
5114 2 9 -0.0668969 -123.623 82.8588
5115 2 9 -0.486019 -123.856 82.0248
5116 2 9 -0.204081 -124.657 81.5757
5117 2 9 -0.235322 -125.483 82.0118
5118 2 9 -0.531301 -125.598 81.1368
5119 2 9 -1.10425 -126.02 81.8218
5120 2 9 -1.65478 -125.455 81.3117
5121 2 9 -1.59134 -125.223 82.2383
5122 2 9 -0.966259 -124.575 82.6613
5123 2 9 -1.71432 -125.031 83.1902
5124 2 9 -1.47035 -125.953 83.3094
5125 2 9 -2.30948 -125.867 82.8801
5126 2 9 -3.22741 -125.947 83.2766
5127 2 9 -2.96891 -126.523 82.4832
5128 2 9 -2.2976 -127.248 82.3718
5129 2 9 -2.9896 -127.577 82.9269
5130 2 9 -3.66473 -128.061 83.3789
5131 2 9 -3.922 -128.808 83.9013
5132 2 9 -4.78441 -128.436 83.732
5133 2 9 -5.63559 -128.803 83.5591
5134 2 9 -5.90919 -128.845 84.4699
5135 2 9 -6.77239 -128.612 84.1309
5136 2 9 -6.37542 -129.502 83.9789
5137 2 9 -6.61237 -129.639 84.9043
5138 2 9 -7.16692 -130.23 85.4058
5139 2 9 -6.20824 -130.444 85.1694
5140 2 9 -5.47505 -130.651 85.7685
5141 2 9 -5.20729 -130.82 86.6763
5142 2 9 -6.172 -130.365 86.8166
5143 2 9 -5.94958 -129.713 87.5998
5144 2 9 -6.02584 -128.758 87.9064
5145 2 9 -6.12463 -127.832 87.7708
5146 2 9 -6.04089 -127.625 88.692
5147 2 9 -5.72275 -127.957 89.5833
5148 2 9 -5.75698 -128.858 89.2918
5149 2 9 -5.57024 -129.796 89.2531
5150 2 9 -5.31021 -130.227 88.4609
5151 2 9 -5.05421 -131.055 88.782
5152 2 9 -5.53673 -131.421 87.965
5153 2 9 -6.18784 -130.759 88.0661
5154 2 9 -6.75369 -130.366 88.8173
5155 2 9 -7.01697 -129.52 88.4782
5156 2 9 -6.94609 -128.529 88.6638
5157 2 9 -7.12545 -127.651 88.9033
5158 2 9 -7.73438 -127.829 88.1693
5159 2 9 -8.24654 -128.724 87.9996
5160 2 9 -8.94051 -128.448 88.6119
5161 2 9 -9.75728 -128.059 88.955
5162 2 9 -9.51474 -127.203 88.7748
5163 2 9 -9.13473 -127.271 87.9213
5164 2 9 -9.03978 -126.777 87.0896
5165 2 9 -9.32406 -125.87 87.0866
5166 2 9 -9.82446 -125.445 87.7647
5167 2 9 -10.5547 -125.574 87.1865
5168 2 9 -10.9429 -126.132 87.8683
5169 2 9 -10.8919 -127.061 87.6458
5170 2 9 -10.1424 -127.455 88.0501
5171 2 9 -10.0333 -127.906 87.2072
5172 2 9 -9.18969 -128.392 87.2797
5173 2 9 -8.27837 -128.15 87.122
5174 2 9 -8.13583 -128.293 86.1687
5175 2 9 -8.40215 -129.261 86.1275
5176 2 9 -8.17082 -129.276 87.0353
5177 2 9 -7.35727 -129.02 87.5735
5178 2 9 -6.5921 -129.179 86.9778
5179 2 9 -5.85486 -128.662 86.7387
5180 2 9 -5.23428 -127.893 86.7877
5181 2 9 -4.77511 -128.457 86.1967
5182 2 9 -4.14138 -129.167 86.3181
5183 2 9 -3.72908 -130.017 86.4668
5184 2 9 -3.07892 -130.276 87.0792
5185 2 9 -2.82575 -129.337 87.0605
5186 2 9 -2.4834 -129.164 86.2283
5187 2 9 -2.88403 -128.275 86.4539
5188 2 9 -3.58903 -127.554 86.4517
5189 2 9 -3.62549 -127.377 87.4008
5190 2 9 -4.57618 -127.435 87.4288
5191 2 9 -4.2627 -128.336 87.2467
5192 2 9 -4.91923 -128.788 87.775
5193 2 9 -4.27301 -129.592 87.832
5194 2 9 -3.8661 -128.708 88.1679
5195 2 9 -2.9697 -128.585 87.9013
5196 2 9 -2.38744 -129.333 87.9577
5197 2 9 -3.25794 -129.57 88.5652
5198 2 9 -2.67561 -130.337 88.7454
5199 2 9 -1.79671 -130.135 88.453
5200 2 9 -1.0894 -129.994 87.8357
5201 2 9 -0.629073 -130.216 88.631
5202 2 9 -1.06762 -129.665 89.3152
5203 2 9 -1.35614 -128.807 89.3181
5204 2 9 -1.11898 -128.066 89.9094
5205 2 9 -0.317945 -128.54 90.1241
5206 2 9 -1.04803 -129.075 90.448
5207 2 9 -0.462879 -128.97 91.2218
5208 2 9 -1.00037 -128.174 91.0264
5209 2 9 -1.82689 -128.266 91.4415
5210 2 9 -2.44142 -127.571 90.9975
5211 2 9 -1.69133 -127.531 90.4493
5212 2 9 -2.38577 -128.287 90.2958
5213 2 9 -3.1725 -127.776 90.073
5214 2 9 -3.28307 -126.935 89.6536
5215 2 9 -2.61283 -126.33 89.6521
5216 2 9 -2.39864 -126.672 88.7937
5217 2 9 -1.80505 -127.174 89.3555
5218 2 9 -1.15773 -126.876 88.6597
5219 2 9 -1.25502 -126.842 87.655
5220 2 9 -0.847854 -126.295 87.0114
5221 2 9 -0.791984 -126.711 86.1499
5222 2 9 -0.919329 -126.43 85.2334
5223 2 9 -1.83975 -126.536 85.4021
5224 2 9 -2.59695 -125.962 85.4797
5225 2 9 -3.3853 -126.247 85.9908
5226 2 9 -4.19071 -126.543 86.4814
5227 2 9 -4.21578 -126.197 87.3626
5228 2 9 -3.78324 -125.543 86.79
5229 2 9 -3.62251 -125.216 87.7147
5230 2 9 -2.8289 -125.8 87.8944
5231 2 9 -2.96889 -126.486 87.2214
5232 2 9 -2.48585 -127.252 87.4958
5233 2 9 -1.79604 -127.77 87.8109
5234 2 9 -0.943664 -128.124 87.3866
5235 2 9 -0.330696 -128.803 87.5258
5236 2 9 -0.441691 -128.801 88.4574
5237 2 9 -1.17086 -128.157 88.5866
5238 2 9 -2.13145 -128.177 88.7649
5239 2 9 -3.04755 -127.969 88.9137
5240 2 9 -2.973 -128.765 89.4767
5241 2 9 -2.25476 -129.299 89.1792
5242 2 9 -2.32248 -129.799 90.0786
5243 2 9 -3.19271 -129.886 90.5
5244 2 9 -3.19583 -129.754 91.4284
5245 2 9 -3.91611 -130.19 91.9579
5246 2 9 -4.18331 -131.059 92.0807
5247 2 9 -4.9829 -130.591 91.6594
5248 2 9 -5.96884 -130.687 91.7303
5249 2 9 -6.38668 -129.994 92.1946
5250 2 9 -6.94474 -129.785 92.8912
5251 2 9 -6.84486 -130.747 92.5462
5252 2 9 -7.33857 -130.703 93.3438
5253 2 9 -6.56049 -130.561 93.8053
5254 2 9 -5.86166 -130.838 93.339
5255 2 9 -5.46788 -129.93 93.402
5256 2 9 -5.71444 -129.463 94.2134
5257 2 9 -5.29028 -129.601 95.0734
5258 2 9 -4.58506 -129.741 95.6987
5259 2 9 -5.13847 -130.264 96.2571
5260 2 9 -4.48352 -130.723 96.8572
5261 2 9 -4.71849 -131.36 96.1831
5262 2 9 -5.63997 -131.564 96.3263
5263 2 9 -6.47996 -131.994 96.0379
5264 2 9 -6.29542 -131.998 96.9894
5265 2 9 -6.49423 -131.665 97.8604
5266 2 9 -7.24885 -132.164 97.5161
5267 2 9 -7.47723 -131.26 97.8187
5268 2 9 -8.33258 -131.101 97.3925
5269 2 9 -8.68351 -130.652 98.1924
5270 2 9 -9.20466 -131.218 97.7094
5271 2 9 -9.52707 -131.645 96.9508
5272 2 9 -9.49771 -132.423 97.633
5273 2 9 -9.92117 -133.267 97.753
5274 2 9 -10.528 -133.197 98.4641
5275 2 9 -9.96903 -132.937 99.2666
5276 2 9 -10.1346 -132.127 98.8545
5277 2 9 -10.5721 -132.271 99.7061
5278 2 9 -9.85802 -132.433 100.397
5279 2 9 -8.89094 -132.534 100.334
5280 2 9 -8.56857 -133.418 100.463
5281 2 9 -9.45982 -133.581 100.701
5282 2 9 -10.3841 -133.4 100.552
5283 2 9 -11.246 -133.518 101.02
5284 2 9 -10.4427 -133.806 101.592
5285 2 9 -10.6889 -132.888 101.317
5286 2 9 -11.2586 -132.156 101.127
5287 2 9 -11.942 -132.563 101.683
5288 2 9 -12.3454 -133.179 100.994
5289 2 9 -12.9979 -133.087 101.662
5290 2 9 -12.6799 -132.683 102.473
5291 2 9 -11.8598 -132.155 102.582
5292 2 9 -11.1263 -132.447 103.15
5293 2 9 -11.0366 -131.726 103.793
5294 2 9 -10.3949 -130.994 103.888
5295 2 9 -9.75718 -130.247 104.195
5296 2 9 -9.02079 -129.692 103.995
5297 2 9 -8.08433 -129.341 104.245
5298 2 9 -8.07369 -130.266 104.461
5299 2 9 -8.68174 -129.821 105.05
5300 2 9 -9.52348 -129.346 105.075
5301 2 9 -9.41381 -129.874 105.892
5302 2 9 -9.44568 -130.186 106.799
5303 2 9 -8.78297 -130.273 107.506
5304 2 9 -9.67636 -130.465 107.818
5305 2 9 -9.16666 -130.518 108.6
5306 2 9 -8.89112 -129.585 108.438
5307 2 9 -8.19054 -128.945 108.103
5308 2 9 -7.27105 -128.794 108.148
5309 2 9 -6.85332 -128.441 108.986
5310 2 9 -7.42668 -128.565 109.735
5311 2 9 -7.03681 -129.415 110.06
5312 2 9 -6.4922 -129.084 110.786
5313 2 9 -5.81604 -129.519 110.267
5314 2 9 -4.90331 -129.303 110.409
5315 2 9 -4.27664 -128.754 109.87
5316 2 9 -4.75597 -128.005 110.227
5317 2 9 -5.09639 -127.102 110.297
5318 2 9 -4.16542 -126.947 110.537
5319 2 9 -3.80509 -126.017 110.608
5320 2 9 -4.17009 -126.36 111.432
5321 2 9 -4.98255 -126.884 111.302
5322 2 9 -5.17507 -126.267 112.042
5323 2 9 -6.03218 -125.876 111.796
5324 2 9 -6.1682 -126.835 112.107
5325 2 9 -6.44055 -127.178 112.96
5326 2 9 -6.51172 -128.038 112.591
5327 2 9 -6.52306 -127.893 111.647
5328 2 9 -5.88271 -128.592 111.918
5329 2 9 -5.46828 -127.818 112.321
5330 2 9 -4.56736 -128.144 112.474
5331 2 9 -5.19207 -128.514 113.156
5332 2 9 -4.7858 -128.137 113.939
5333 2 9 -4.7076 -128.939 114.552
5334 2 9 -5.36098 -129.476 115
5335 2 9 -5.75468 -128.751 115.502
5336 2 9 -5.30315 -128.111 116.118
5337 2 9 -4.57608 -127.578 115.732
5338 2 9 -4.04535 -128.362 116.001
5339 2 9 -4.69106 -129.064 115.828
5340 2 9 -4.41253 -129.976 115.453
5341 2 9 -5.25185 -130.317 115.283
5342 2 9 -5.66801 -129.873 115.996
5343 2 9 -6.50289 -130.332 116.22
5344 2 9 -6.27004 -130.769 115.375
5345 2 9 -5.95235 -131.175 114.582
5346 2 9 -6.15715 -132.168 114.59
5347 2 9 -5.42205 -132.276 115.19
5348 2 9 -4.89376 -131.939 115.844
5349 2 9 -5.72329 -131.495 116.152
5350 2 9 -6.37356 -132.247 116.108
5351 2 9 -6.76551 -132.597 115.252
5352 2 9 -6.8926 -131.671 115.475
5353 2 9 -7.69072 -132.178 115.815
5354 2 9 -8.26728 -131.511 115.862
5355 2 9 -8.40346 -130.699 115.393
5356 2 9 -9.11718 -130.468 114.753
5357 2 9 -8.582 -130.802 113.98
5358 2 9 -8.36806 -131.719 113.781
5359 2 9 -8.61792 -132.58 113.442
5360 2 9 -8.31605 -133.443 113.65
5361 2 9 -7.56746 -132.822 113.729
5362 2 9 -7.46475 -131.893 113.591
5363 2 9 -7.68085 -132.127 114.581
5364 2 9 -8.45183 -132.452 115.065
5365 2 9 -9.12471 -132.06 114.438
5366 2 9 -9.75088 -131.32 114.444
5367 2 9 -9.79148 -131.855 113.665
5368 2 9 -10.2523 -132.648 113.958
5369 2 9 -9.94849 -132.79 113.058
5370 2 9 -10.4749 -132.514 112.285
5371 2 9 -9.65721 -132.098 111.913
5372 2 9 -8.91338 -131.617 112.108
5373 2 9 -9.43752 -130.998 112.626
5374 2 9 -9.78514 -130.88 111.683
5375 2 9 -10.4152 -131.181 111.045
5376 2 9 -10.1156 -132.091 110.876
5377 2 9 -9.71831 -132.968 110.729
5378 2 9 -9.16627 -133.391 110.115
5379 2 9 -8.20836 -133.503 109.902
5380 2 9 -8.49983 -133.768 108.995
5381 2 9 -7.54788 -133.839 108.797
5382 2 9 -7.64667 -132.874 108.601
5383 2 9 -8.37812 -132.997 107.952
5384 2 9 -8.69493 -132.637 107.095
5385 2 9 -8.42489 -131.867 107.533
5386 2 9 -7.73733 -131.926 106.879
5387 2 9 -7.53763 -132.908 107.08
5388 2 9 -6.56034 -133.118 106.992
5389 2 9 -6.934 -133.257 107.852
5390 2 9 -7.37848 -134.022 107.481
5391 2 9 -8.27338 -134.067 107.897
5392 2 9 -9.01804 -134.43 107.448
5393 2 9 -9.54763 -133.957 108.088
5394 2 9 -9.48282 -133.004 108.224
5395 2 9 -10.4149 -132.845 108.147
5396 2 9 -10.3033 -132.845 107.197
5397 2 9 -10.2194 -132.083 106.648
5398 2 9 -9.65049 -132.034 105.902
5399 2 9 -9.82427 -132.949 105.783
5400 2 9 -9.80961 -132.704 104.888
5401 2 9 -10.3081 -133.53 104.683
5402 2 9 -10.6493 -132.824 104.022
5403 2 9 -9.77446 -133.001 103.749
5404 2 9 -8.84626 -133.214 103.641
5405 2 9 -8.32351 -132.398 103.755
5406 2 9 -8.97521 -131.769 104.209
5407 2 9 -8.65118 -132.578 104.687
5408 2 9 -7.64513 -132.569 104.81
5409 2 9 -6.77593 -132.791 104.43
5410 2 9 -6.79333 -133.764 104.696
5411 2 9 -6.54195 -134.511 105.298
5412 2 9 -6.25088 -133.748 105.789
5413 2 9 -5.66322 -133.129 106.259
5414 2 9 -5.04861 -132.405 106.143
5415 2 9 -5.88452 -132.145 105.72
5416 2 9 -5.09678 -132.31 105.031
5417 2 9 -4.7188 -132.408 104.119
5418 2 9 -3.86808 -132.607 103.723
5419 2 9 -3.19571 -131.887 103.82
5420 2 9 -2.25414 -131.705 103.918
5421 2 9 -1.69062 -132.212 103.286
5422 2 9 -2.19093 -132.871 102.831
5423 2 9 -2.17787 -133.56 102.148
5424 2 9 -2.14869 -134.001 101.281
5425 2 9 -1.4679 -134.654 101.474
5426 2 9 -0.899307 -134.267 102.117
5427 2 9 -0.322843 -134.468 101.351
5428 2 9 -0.0529449 -135.281 100.846
5429 2 9 -0.991459 -135.43 100.805
5430 2 9 -1.07846 -134.583 100.302
5431 2 9 -0.662741 -133.744 100.584
5432 2 9 -0.570613 -133.197 101.376
5433 2 9 -1.37086 -132.76 101.622
5434 2 9 -0.824707 -132.158 101.002
5435 2 9 -0.948149 -132.371 100.08
5436 2 9 -1.94344 -132.39 100.113
5437 2 9 -1.91277 -131.769 100.865
5438 2 9 -2.76319 -131.196 100.765
5439 2 9 -2.08049 -130.542 100.893
5440 2 9 -1.17249 -130.506 101.175
5441 2 9 -1.75119 -130.908 101.884
5442 2 9 -2.00236 -131.097 102.763
5443 2 9 -2.35691 -130.75 103.603
5444 2 9 -2.92303 -130.747 104.374
5445 2 9 -3.40621 -131.424 104.948
5446 2 9 -4.30176 -131.406 105.34
5447 2 9 -5.08383 -131.171 105.876
5448 2 9 -5.62208 -131.541 106.56
5449 2 9 -6.5482 -131.411 106.681
5450 2 9 -6.16729 -132.192 107.139
5451 2 9 -5.8598 -131.416 107.601
5452 2 9 -6.44833 -131.648 108.367
5453 2 9 -7.33084 -131.323 108.663
5454 2 9 -7.15821 -130.414 108.42
5455 2 9 -6.54897 -130.494 107.668
5456 2 9 -7.56769 -130.402 107.361
5457 2 9 -7.58964 -129.642 106.765
5458 2 9 -7.90661 -130.347 106.207
5459 2 9 -8.547 -129.75 106.664
5460 2 9 -8.96819 -128.892 106.951
5461 2 9 -8.80968 -129.003 106.018
5462 2 9 -8.06196 -128.373 105.982
5463 2 9 -7.28764 -128.503 106.645
5464 2 9 -7.90292 -128 107.212
5465 2 9 -8.70589 -128.012 107.657
5466 2 9 -9.14159 -127.551 108.376
5467 2 9 -9.60752 -126.738 108.285
5468 2 9 -8.77613 -126.508 108.55
5469 2 9 -8.55195 -126.885 107.725
5470 2 9 -8.19458 -125.971 107.833
5471 2 9 -7.73014 -125.353 107.14
5472 2 9 -7.39988 -124.838 107.866
5473 2 9 -7.15555 -124.055 107.381
5474 2 9 -8.1 -124.197 107.467
5475 2 9 -9.02666 -124.089 107.34
5476 2 9 -10.0192 -124.441 107.387
5477 2 9 -10.9429 -124.599 107.453
5478 2 9 -11.05 -123.896 106.826
5479 2 9 -10.6121 -123.044 107.053
5480 2 9 -11.3396 -122.601 106.586
5481 2 9 -10.5483 -122.145 106.685
5482 2 9 -11.1295 -121.898 107.425
5483 2 9 -11.51 -122.727 107.623
5484 2 9 -12.4262 -122.966 107.957
5485 2 9 -12.5496 -122.609 106.975
5486 2 9 -13.2682 -121.992 106.763
5487 2 9 -13.2745 -122.262 105.813
5488 2 9 -13.5816 -123.07 106.239
5489 2 9 -13.9401 -122.908 105.357
5490 2 9 -13.0983 -122.744 104.918
5491 2 9 -12.39 -122.096 104.991
5492 2 9 -12.1165 -122.166 105.913
5493 2 9 -11.7055 -121.409 106.45
5494 2 9 -11.6839 -120.45 106.369
5495 2 9 -10.7636 -120.626 106.717
5496 2 9 -10.7276 -119.878 107.327
5497 2 9 -11.4131 -120.422 107.697
5498 2 9 -11.57 -120.845 108.624
5499 2 9 -10.6637 -120.766 108.91
5500 2 9 -9.9767 -121.34 109.193
5501 2 9 -9.32214 -120.795 109.642
5502 2 9 -9.03825 -121.24 110.505
5503 2 9 -8.16805 -120.79 110.474
5504 2 9 -8.27452 -120.461 111.359
5505 2 9 -8.0352 -119.548 111.282
5506 2 9 -8.0491 -119.631 110.266
5507 2 9 -8.00419 -118.968 109.594
5508 2 9 -7.49129 -118.785 110.31
5509 2 9 -8.26446 -118.218 110.561
5510 2 9 -8.91463 -117.466 110.671
5511 2 9 -8.18786 -117.401 110.034
5512 2 9 -7.54432 -116.886 109.533
5513 2 9 -6.94313 -116.21 109.831
5514 2 9 -7.76107 -116.195 110.314
5515 2 9 -8.22332 -116.276 111.189
5516 2 9 -7.30314 -116.424 111.388
5517 2 9 -6.46227 -116.086 111.772
5518 2 9 -5.64044 -115.689 111.496
5519 2 9 -5.88955 -115.486 112.39
5520 2 9 -6.74765 -115.755 112.612
5521 2 9 -7.48819 -115.462 113.114
5522 2 9 -7.18945 -115.095 113.942
5523 2 9 -6.56539 -115.784 113.645
5524 2 9 -5.67127 -116.004 113.583
5525 2 9 -5.63559 -115.074 113.586
5526 2 9 -6.1582 -114.302 113.569
5527 2 9 -6.36302 -113.353 113.383
5528 2 9 -6.98632 -112.889 113.955
5529 2 9 -7.93075 -112.607 113.951
5530 2 9 -7.48197 -112.08 114.591
5531 2 9 -8.04236 -112.022 115.362
5532 2 9 -8.4526 -112.629 115.977
5533 2 9 -8.92564 -113.407 116.344
5534 2 9 -8.92124 -114.25 116.833
5535 2 9 -9.86628 -114.27 117.021
5536 2 9 -10.085 -114.027 117.892
5537 2 9 -10.8145 -114.624 118.101
5538 2 9 -11.2645 -114.326 117.285
5539 2 9 -12.2057 -114.499 117.379
5540 2 9 -12.0601 -114.131 118.197
5541 2 9 -11.8137 -113.366 117.699
5542 2 9 -12.0969 -113.508 116.774
5543 2 9 -12.9276 -113.774 117.17
5544 2 9 -13.5324 -114.156 117.803
5545 2 9 -13.4285 -114.927 118.396
5546 2 9 -12.8005 -115.63 118.434
5547 2 9 -11.8563 -115.309 118.604
5548 2 9 -11.1612 -115.91 118.205
5549 2 9 -12.0959 -116.303 118.195
5550 2 9 -12.1457 -117.23 118.089
5551 2 9 -12.4917 -118.043 117.835
5552 2 9 -13.1837 -118.478 117.4
5553 2 9 -13.6837 -117.842 116.826
5554 2 9 -14.3098 -118.037 117.519
5555 2 9 -14.0102 -117.115 117.583
5556 2 9 -13.0387 -117.112 117.373
5557 2 9 -12.1783 -116.812 117.164
5558 2 9 -12.7282 -116.3 116.529
5559 2 9 -12.2625 -115.434 116.646
5560 2 9 -11.7622 -114.627 116.397
5561 2 9 -11.612 -115.402 115.829
5562 2 9 -11.4762 -115.776 114.941
5563 2 9 -10.5578 -115.523 114.765
5564 2 9 -10.331 -114.911 115.501
5565 2 9 -9.52759 -115.374 115.173
5566 2 9 -9.41239 -115.228 116.104
5567 2 9 -10.1267 -116.039 116.066
5568 2 9 -10.9867 -116.385 115.963
5569 2 9 -11.273 -117.374 115.814
5570 2 9 -11.6604 -117.886 116.557
5571 2 9 -11.8267 -118.817 116.896
5572 2 9 -10.9556 -118.726 117.359
5573 2 9 -10.0888 -118.365 117.218
5574 2 9 -10.3228 -117.598 116.67
5575 2 9 -9.4163 -117.375 116.404
5576 2 9 -9.05739 -117.945 117.103
5577 2 9 -8.62024 -118.684 117.622
5578 2 9 -7.94296 -118.257 118.138
5579 2 9 -7.96744 -117.614 118.855
5580 2 9 -7.05533 -117.903 119.109
5581 2 9 -7.08701 -117.25 118.404
5582 2 9 -7.13548 -117.862 117.654
5583 2 9 -7.97662 -117.991 117.152
5584 2 9 -7.26732 -117.65 116.502
5585 2 9 -6.60091 -118.344 116.527
5586 2 9 -5.99479 -118.136 117.258
5587 2 9 -5.78022 -117.443 117.856
5588 2 9 -6.06951 -116.947 117.019
5589 2 9 -5.13137 -117.064 116.697
5590 2 9 -4.41641 -116.446 116.488
5591 2 9 -4.35211 -116.131 117.375
5592 2 9 -5.27975 -115.974 117.116
5593 2 9 -5.10873 -115.034 117.084
5594 2 9 -5.89644 -115.058 117.589
5595 2 9 -5.5108 -115.448 118.38
5596 2 9 -5.48509 -114.585 118.99
5597 2 9 -6.00021 -114.232 118.219
5598 2 9 -5.36644 -113.551 118.163
5599 2 9 -4.91283 -113.705 117.367
5600 2 9 -4.98708 -112.746 117.54
5601 2 9 -4.18546 -112.619 118.051
5602 2 9 -4.911 -111.987 118.301
5603 2 9 -5.81526 -112.008 118.707
5604 2 9 -5.94303 -112.417 117.87
5605 2 9 -6.81378 -112.749 118.251
5606 2 9 -6.59026 -113.039 117.404
5607 2 9 -6.78812 -113.375 116.513
5608 2 9 -6.22812 -114.078 116.273
5609 2 9 -5.91148 -114.086 115.329
5610 2 9 -6.07152 -113.504 114.62
5611 2 9 -5.42569 -113.077 114.035
5612 2 9 -4.89283 -113.827 113.686
5613 2 9 -4.03346 -114.016 113.245
5614 2 9 -4.10797 -113.287 112.543
5615 2 9 -3.43227 -112.844 111.918
5616 2 9 -3.99812 -113.542 111.524
5617 2 9 -4.11519 -112.861 110.868
5618 2 9 -4.24864 -112.074 110.301
5619 2 9 -4.57756 -111.789 109.479
5620 2 9 -5.26888 -112.441 109.151
5621 2 9 -5.68127 -113.166 109.715
5622 2 9 -5.27879 -113.645 110.393
5623 2 9 -5.78575 -113.087 110.934
5624 2 9 -5.96536 -112.381 111.545
5625 2 9 -5.78025 -111.484 111.232
5626 2 9 -5.71576 -111.306 110.318
5627 2 9 -6.15311 -110.396 110.293
5628 2 9 -5.64633 -109.689 110.623
5629 2 9 -5.19982 -110.542 110.747
5630 2 9 -4.27402 -110.825 110.611
5631 2 9 -3.47262 -110.572 110.072
5632 2 9 -2.74633 -110.714 110.661
5633 2 9 -1.75995 -110.472 110.796
5634 2 9 -1.95038 -111.345 110.538
5635 2 9 -1.37027 -111.8 111.12
5636 2 9 -1.15354 -112.679 110.938
5637 2 9 -0.809201 -111.957 110.28
5638 2 9 -0.238963 -111.195 110.19
5639 2 9 -0.332668 -111.524 111.129
5640 2 9 0.140878 -112.271 110.857
5641 2 9 0.893433 -112.906 110.676
5642 2 9 1.02893 -113.817 110.661
5643 2 9 1.41268 -114.712 110.555
5644 2 9 0.763512 -115.053 111.22
5645 2 9 1.44543 -115.158 111.902
5646 2 9 1.69007 -114.247 112.082
5647 2 9 1.10748 -113.767 112.698
5648 2 9 0.200777 -113.471 112.474
5649 2 9 -0.412209 -113.814 113.196
5650 2 9 -0.732552 -112.997 112.811
5651 2 9 -1.10201 -113.387 112.027
5652 2 9 -1.54035 -114.082 112.73
5653 2 9 -2.11797 -114.682 112.255
5654 2 9 -2.67275 -114.635 111.384
5655 2 9 -2.05979 -115.108 110.814
5656 2 9 -2.53921 -115.884 111.252
5657 2 9 -2.90554 -115.57 112.028
5658 2 9 -2.47994 -115.656 112.845
5659 2 9 -3.25366 -116.206 113.181
5660 2 9 -2.70933 -116.983 112.81
5661 2 9 -3.24444 -117.307 112.094
5662 2 9 -3.99334 -116.74 112.005
5663 2 9 -4.46718 -117.543 111.853
5664 2 9 -3.92197 -118.182 112.359
5665 2 9 -4.06695 -118.709 111.583
5666 2 9 -4.88613 -119.249 111.565
5667 2 9 -4.93578 -119.894 112.304
5668 2 9 -4.23612 -120.11 112.925
5669 2 9 -3.6057 -119.583 113.48
5670 2 9 -4.1065 -119.516 114.425
5671 2 9 -5.01551 -119.215 114.583
5672 2 9 -5.66009 -119.818 114.988
5673 2 9 -5.5308 -119.32 115.874
5674 2 9 -5.6208 -119.011 116.77
5675 2 9 -5.49161 -119.735 117.399
5676 2 9 -5.41287 -119.403 118.269
5677 2 9 -6.26319 -119.783 118.254
5678 2 9 -6.27045 -120.179 119.132
5679 2 9 -6.73838 -119.367 119.114
5680 2 9 -7.73695 -119.434 119.296
5681 2 9 -7.30695 -120.239 119.415
5682 2 9 -6.85401 -120.773 118.793
5683 2 9 -6.24848 -121.493 118.789
5684 2 9 -5.29388 -121.518 119.165
5685 2 9 -5.47098 -120.851 118.471
5686 2 9 -4.78546 -120.947 117.782
5687 2 9 -4.10442 -121.491 117.455
5688 2 9 -3.92896 -121.395 118.45
5689 2 9 -4.10922 -122.299 118.103
5690 2 9 -4.00771 -123.294 118.067
5691 2 9 -4.74443 -123.754 117.622
5692 2 9 -4.82754 -123.343 116.772
5693 2 9 -5.66382 -123.011 117.048
5694 2 9 -5.80784 -123.948 117.075
5695 2 9 -6.0528 -124.242 116.126
5696 2 9 -5.10469 -124.142 116.062
5697 2 9 -5.01988 -124.105 115.12
5698 2 9 -4.07995 -124.129 115.039
5699 2 9 -3.13561 -124.246 114.751
5700 2 9 -2.95631 -123.336 114.435
5701 2 9 -3.70423 -122.924 113.92
5702 2 9 -4.41563 -122.495 114.437
5703 2 9 -4.82692 -121.729 114.052
5704 2 9 -4.50723 -120.852 113.915
5705 2 9 -4.61078 -120.641 114.883
5706 2 9 -3.71422 -121.015 114.742
5707 2 9 -2.8404 -120.726 115.173
5708 2 9 -2.66425 -121.134 114.312
5709 2 9 -1.9234 -120.628 114.523
5710 2 9 -1.76625 -121.395 114.976
5711 2 9 -1.932 -122.311 115.175
5712 2 9 -2.42991 -121.843 115.866
5713 2 9 -3.18229 -121.689 115.257
5714 2 9 -3.42909 -122.445 115.824
5715 2 9 -3.74845 -121.563 116.144
5716 2 9 -3.79758 -120.809 116.701
5717 2 9 -2.92984 -121.079 117.176
5718 2 9 -2.58834 -120.674 116.382
5719 2 9 -2.03622 -120.225 115.801
5720 2 9 -2.56607 -119.464 115.869
5721 2 9 -1.98393 -119.266 116.678
5722 2 9 -2.74548 -118.979 117.242
5723 2 9 -2.84994 -119.323 118.139
5724 2 9 -2.3183 -120.087 118.403
5725 2 9 -2.59484 -119.754 119.233
5726 2 9 -2.73205 -120.2 120.079
5727 2 9 -2.14455 -120.792 119.695
5728 2 9 -1.5576 -121.225 120.448
5729 2 9 -1.4675 -121.89 121.212
5730 2 9 -2.06348 -121.382 121.809
5731 2 9 -2.53806 -120.606 121.375
5732 2 9 -3.52154 -120.653 121.448
5733 2 9 -3.45541 -121.423 122.084
5734 2 9 -3.56299 -122.354 122.262
5735 2 9 -3.32173 -122.446 123.173
5736 2 9 -3.93712 -123.106 122.921
5737 2 9 -4.8955 -122.93 122.973
5738 2 9 -5.65642 -123.525 123.004
5739 2 9 -6.28657 -122.807 122.896
5740 2 9 -5.82698 -122.003 122.686
5741 2 9 -5.23259 -122.533 122.079
5742 2 9 -6.07172 -122.333 121.764
5743 2 9 -6.55637 -122.121 121.003
5744 2 9 -7.35981 -121.766 121.552
5745 2 9 -8.16839 -121.119 121.471
5746 2 9 -9.02438 -121.086 121.76
5747 2 9 -9.34798 -121.884 121.341
5748 2 9 -9.78322 -122.147 120.549
5749 2 9 -9.74589 -122.555 119.643
5750 2 9 -9.33648 -122.29 118.812
5751 2 9 -9.96455 -122.536 118.132
5752 2 9 -10.8141 -122.166 117.909
5753 2 9 -10.8704 -122.596 118.761
5754 2 9 -10.4991 -123.393 118.437
5755 2 9 -10.7539 -123.445 119.381
5756 2 9 -11.4499 -123.921 119.021
5757 2 9 -12.1442 -123.199 119.476
5758 2 9 -13.0667 -123.518 119.203
5759 2 9 -12.4646 -123.135 118.596
5760 2 9 -13.0189 -122.283 118.67
5761 2 9 -13.5839 -123.012 118.449
5762 2 9 -13.8767 -123.891 118.156
5763 2 9 -13.1228 -124.209 117.615
5764 2 9 -13.0587 -123.557 116.91
5765 2 9 -13.285 -124.519 116.693
5766 2 9 -12.7712 -125.125 116.215
5767 2 9 -13.4106 -124.746 115.585
5768 2 9 -13.7493 -124.698 114.686
5769 2 9 -13.4123 -125.531 114.979
5770 2 9 -14.2288 -126.153 114.916
5771 2 9 -13.7812 -126.785 115.509
5772 2 9 -13.4274 -125.946 115.83
5773 2 9 -13.6447 -126.12 116.762
5774 2 9 -14.0637 -126.914 116.452
5775 2 9 -13.294 -127.483 116.201
5776 2 9 -12.7799 -126.93 115.531
5777 2 9 -13.1546 -126.849 114.654
5778 2 9 -12.4206 -127.142 114.17
5779 2 9 -12.3625 -126.412 113.53
5780 2 9 -11.771 -125.621 113.411
5781 2 9 -11.9371 -125.058 114.102
5782 2 9 -12.7202 -125.103 113.515
5783 2 9 -12.6303 -125.734 114.178
5784 2 9 -12.2966 -125.447 115.086
5785 2 9 -11.7004 -126.213 115.044
5786 2 9 -10.9341 -126.15 115.626
5787 2 9 -10.0715 -125.951 115.262
5788 2 9 -9.37159 -125.336 115.291
5789 2 9 -8.69419 -125.394 115.969
5790 2 9 -9.18165 -125.544 116.774
5791 2 9 -8.92883 -125.511 117.723
5792 2 9 -9.62396 -125.985 118.266
5793 2 9 -9.93362 -125.464 118.965
5794 2 9 -10.7007 -125.756 118.506
5795 2 9 -11.0014 -125.704 117.624
5796 2 9 -10.1063 -125.438 117.452
5797 2 9 -10.2168 -124.763 118.055
5798 2 9 -10.935 -124.564 117.425
5799 2 9 -10.5146 -123.752 116.955
5800 2 9 -11.1685 -123.022 117.157
5801 2 9 -10.5084 -122.913 116.368
5802 2 9 -9.89635 -122.145 116.247
5803 2 9 -9.35222 -121.38 115.823
5804 2 9 -8.75771 -121.967 115.407
5805 2 9 -8.6728 -121.116 115.004
5806 2 9 -8.75522 -121.563 114.147
5807 2 9 -8.76745 -120.83 113.424
5808 2 9 -8.51041 -121.618 112.907
5809 2 9 -8.44005 -122.102 112.102
5810 2 9 -8.4232 -122.936 111.56
5811 2 9 -7.86719 -122.805 110.726
5812 2 9 -7.031 -122.41 111.057
5813 2 9 -6.74996 -122.999 111.778
5814 2 9 -6.9471 -123.534 110.947
5815 2 9 -7.18417 -124.416 110.993
5816 2 9 -6.33633 -124.349 111.451
5817 2 9 -5.86734 -123.587 111.653
5818 2 9 -6.29572 -123.374 112.584
5819 2 9 -5.72128 -122.737 113.005
5820 2 9 -4.82929 -122.884 112.669
5821 2 9 -3.90105 -122.889 112.817
5822 2 9 -4.07752 -123.142 111.861
5823 2 9 -4.69651 -122.907 111.108
5824 2 9 -4.72435 -123.546 110.339
5825 2 9 -4.44156 -122.728 109.89
5826 2 9 -4.51198 -122.147 109.137
5827 2 9 -3.73105 -122.214 108.645
5828 2 9 -2.85729 -122.142 108.956
5829 2 9 -2.33559 -122.775 109.43
5830 2 9 -1.99232 -123.635 109.24
5831 2 9 -1.07738 -123.442 109.24
5832 2 9 -0.940016 -122.542 108.816
5833 2 9 -1.55303 -122.323 108.164
5834 2 9 -1.3255 -121.393 108.03
5835 2 9 -1.97573 -120.965 108.595
5836 2 9 -2.426 -120.866 107.691
5837 2 9 -3.18338 -120.737 107.125
5838 2 9 -3.54479 -121.38 107.751
5839 2 9 -4.23466 -120.906 108.239
5840 2 9 -3.70331 -120.115 108.433
5841 2 9 -3.70628 -119.122 108.228
5842 2 9 -4.39614 -119.256 108.969
5843 2 9 -4.18361 -119.256 109.923
5844 2 9 -4.16002 -120.108 109.415
5845 2 9 -5.07307 -120.587 109.697
5846 2 9 -5.29456 -120.46 110.61
5847 2 9 -5.38335 -121.367 110.509
5848 2 9 -5.3866 -122.202 110.998
5849 2 9 -5.82691 -122.245 111.883
5850 2 9 -6.00286 -121.609 112.605
5851 2 9 -5.83973 -120.755 112.18
5852 2 9 -6.62297 -120.488 111.689
5853 2 9 -6.16612 -121.359 111.507
5854 2 9 -6.53185 -121.558 110.666
5855 2 9 -6.3465 -122.404 110.18
5856 2 9 -6.69607 -122.925 109.447
5857 2 9 -6.08215 -122.437 108.79
5858 2 9 -5.58561 -123.294 108.976
5859 2 9 -6.33843 -123.864 108.842
5860 2 9 -7.22963 -124.147 109.185
5861 2 9 -6.59308 -124.684 109.76
5862 2 9 -5.51423 -124.941 109.702
5863 2 9 -5.42839 -124.59 110.572
5864 2 9 -5.59717 -125.572 110.592
5865 2 9 -6.36674 -125.321 111.135
5866 2 9 -6.5128 -125.862 110.247
5867 2 9 -6.94426 -126.707 110.123
5868 2 9 -7.4737 -126.833 110.968
5869 2 9 -7.14666 -127.038 111.932
5870 2 9 -7.91276 -126.467 112.121
5871 2 9 -8.37172 -127.214 111.74
5872 2 9 -8.36027 -126.946 110.809
5873 2 9 -8.68687 -126.821 109.926
5874 2 9 -9.30199 -127.575 109.708
5875 2 9 -9.26586 -127.523 110.634
5876 2 9 -10.061 -127.223 111.097
5877 2 9 -9.91988 -127.692 111.912
5878 2 9 -9.58046 -128.346 112.606
5879 2 9 -8.96491 -127.655 112.909
5880 2 9 -8.63406 -126.79 113.182
5881 2 9 -8.76626 -126.058 112.557
5882 2 9 -8.16904 -125.481 112.157
5883 2 9 -7.38356 -124.939 112.207
5884 2 9 -7.95433 -124.083 112.106
5885 2 9 -8.04305 -123.398 112.781
5886 2 9 -7.98614 -123.427 113.833
5887 2 9 -8.63152 -123.331 114.602
5888 2 9 -9.00413 -122.961 113.793
5889 2 9 -9.70778 -122.85 113.125
5890 2 9 -10.2655 -123.622 112.928
5891 2 9 -9.85132 -124.335 112.418
5892 2 9 -9.69632 -125.055 111.756
5893 2 9 -9.26588 -125.149 110.923
5894 2 9 -10.1037 -125.32 110.485
5895 2 9 -10.892 -124.799 110.429
5896 2 9 -10.8739 -124.078 109.815
5897 2 9 -11.7356 -124.404 109.571
5898 2 9 -11.3306 -123.875 108.845
5899 2 9 -10.8149 -123.753 108
5900 2 9 -10.1634 -123.01 107.956
5901 2 9 -9.58491 -123.739 108.279
5902 2 9 -9.95495 -124.229 109.092
5903 2 9 -9.00923 -124.313 109.211
5904 2 9 -9.28979 -125.104 109.708
5905 2 9 -8.60898 -125.69 109.389
5906 2 9 -9.00462 -125.13 108.737
5907 2 9 -9.07287 -125.457 107.816
5908 2 9 -9.93681 -125.874 108.195
5909 2 9 -10.2163 -126.115 109.074
5910 2 9 -10.4677 -125.278 108.683
5911 2 9 -11.1839 -125.425 108.068
5912 2 9 -11.7971 -125.139 107.376
5913 2 9 -12.4352 -125.666 107.874
5914 2 9 -12.8609 -126.002 107.085
5915 2 9 -13.5467 -125.718 107.772
5916 2 9 -13.2518 -126.094 108.571
5917 2 9 -12.9697 -126.897 108.116
5918 2 9 -12.9466 -127.762 107.664
5919 2 9 -12.2082 -127.209 107.486
5920 2 9 -12.2761 -127.582 106.546
5921 2 9 -12.5815 -127.936 105.592
5922 2 9 -13.1066 -127.852 104.816
5923 2 9 -12.4877 -127.121 104.718
5924 2 9 -12.26 -126.71 103.915
5925 2 9 -11.9507 -125.79 104.136
5926 2 9 -11.205 -126.296 104.427
5927 2 9 -11.5378 -126.68 105.192
5928 2 9 -10.9629 -127.332 105.517
5929 2 9 -11.551 -128.095 105.464
5930 2 9 -10.8427 -128.629 105.659
5931 2 9 -11.585 -129.199 105.425
5932 2 9 -12.1609 -129.775 104.942
5933 2 9 -12.7954 -130.504 104.949
5934 2 9 -13.5425 -131.066 105.302
5935 2 9 -13.3735 -131.239 104.293
5936 2 9 -13.5797 -130.47 103.656
5937 2 9 -13.6163 -131.25 103.175
5938 2 9 -13.2569 -131.818 102.538
5939 2 9 -12.8338 -130.981 102.551
5940 2 9 -12.4978 -130.405 101.87
5941 2 9 -12.0461 -129.564 102.032
5942 2 9 -12.028 -128.696 102.422
5943 2 9 -11.8558 -129.368 103.056
5944 2 9 -11.5603 -129.458 104.007
5945 2 9 -11.8545 -128.696 104.643
5946 2 9 -11.8257 -127.775 104.255
5947 2 9 -12.3652 -127.898 103.48
5948 2 9 -12.8102 -128.635 103.892
5949 2 9 -13.2931 -129.145 103.12
5950 2 9 -12.8231 -130.016 103.129
5951 2 9 -12.4136 -130.497 103.866
5952 2 9 -12.3827 -131.469 104.111
5953 2 9 -12.9276 -132.268 104.228
5954 2 9 -13.4467 -133.093 104.232
5955 2 9 -13.1094 -133.775 104.938
5956 2 9 -14.0466 -134.051 105.013
5957 2 9 -15.0078 -134.052 104.909
5958 2 9 -15.0493 -135.037 105.073
5959 2 9 -15.4973 -135.629 105.735
5960 2 9 -15.7065 -134.702 105.675
5961 2 9 -15.9657 -134.69 106.589
5962 2 9 -15.535 -134.281 107.327
5963 2 9 -15.1326 -133.437 106.871
5964 2 9 -14.2084 -133.626 106.728
5965 2 9 -13.9991 -132.716 106.406
5966 2 9 -13.3605 -132.737 107.165
5967 2 9 -13.0185 -131.982 107.663
5968 2 9 -12.6101 -132.715 108.094
5969 2 9 -12.4121 -133.404 107.46
5970 2 9 -11.4182 -133.538 107.35
5971 2 9 -11.1028 -133.251 106.486
5972 2 9 -10.8163 -134.187 106.247
5973 2 9 -11.749 -134.363 106.328
5974 2 9 -12.0077 -134.089 105.496
5975 2 9 -11.5324 -133.534 104.837
5976 2 9 -11.4761 -134.513 104.614
5977 2 9 -12.0491 -134.855 103.986
5978 2 9 -13.03 -134.934 103.706
5979 2 9 -13.4647 -135.133 104.569
5980 2 9 -14.0197 -135.47 105.248
5981 2 9 -13.4537 -136.159 105.583
5982 2 9 -12.6002 -135.703 105.493
5983 2 9 -12.7547 -136.376 104.844
5984 2 9 -11.8596 -136.332 105.226
5985 2 9 -12.226 -136.984 105.867
5986 2 9 -11.4094 -136.63 106.28
5987 2 9 -11.7966 -136.849 107.134
5988 2 9 -11.0119 -136.666 107.601
5989 2 9 -10.9913 -136.863 108.508
5990 2 9 -10.7568 -136.101 109.141
5991 2 9 -10.0293 -136.451 109.668
5992 2 9 -10.8134 -136.417 110.204
5993 2 9 -10.9794 -137.151 110.77
5994 2 9 -11.4998 -137.071 111.629
5995 2 9 -12.5994 -136.837 111.471
5996 2 9 -12.3606 -136.079 112.06
5997 2 9 -11.5041 -135.851 111.713
5998 2 9 -11.409 -136.301 112.616
5999 2 9 -10.6872 -136.951 112.45
6000 2 9 -9.86846 -136.95 111.964
6001 2 9 -9.49922 -137.831 111.667
6002 2 9 -9.40335 -137.018 111.147
6003 2 9 -8.7737 -136.889 111.858
6004 2 9 -8.19012 -136.934 112.617
6005 2 9 -7.91614 -137.595 113.251
6006 2 9 -7.72006 -136.695 113.576
6007 2 9 -6.87574 -136.952 113.078
6008 2 9 -7.00888 -137.86 112.893
6009 2 9 -7.10541 -138.717 113.355
6010 2 9 -6.61185 -138.006 113.856
6011 2 9 -7.27582 -137.752 114.495
6012 2 9 -6.4388 -138.026 114.878
6013 2 9 -6.63558 -138.902 114.546
6014 2 9 -6.76595 -138.702 115.494
6015 2 9 -7.28529 -138.863 116.272
6016 2 9 -8.19631 -138.527 116.34
6017 2 9 -8.97691 -138.035 116.483
6018 2 9 -8.63428 -137.106 116.504
6019 2 9 -8.80371 -136.717 115.547
6020 2 9 -7.96737 -136.22 115.879
6021 2 9 -7.42642 -136.784 116.391
6022 2 9 -6.96447 -136.855 115.553
6023 2 9 -6.51154 -136.403 114.862
6024 2 9 -6.93507 -136.843 114.092
6025 2 9 -5.96112 -136.733 114.022
6026 2 9 -5.91222 -136.379 113.087
6027 2 9 -5.2232 -137.019 113.153
6028 2 9 -5.76243 -137.567 112.666
6029 2 9 -5.3053 -138.126 113.379
6030 2 9 -4.53285 -138.341 112.859
6031 2 9 -4.18973 -137.397 113.08
6032 2 9 -3.70911 -136.543 112.626
6033 2 9 -4.16807 -136.532 113.543
6034 2 9 -4.88143 -136.035 113.929
6035 2 9 -5.60003 -135.392 113.907
6036 2 9 -6.28809 -135.316 114.535
6037 2 9 -5.56358 -135.793 114.903
6038 2 9 -4.58555 -135.911 114.995
6039 2 9 -4.42256 -135.415 115.855
6040 2 9 -4.88655 -134.711 116.399
6041 2 9 -4.67694 -133.889 116.864
6042 2 9 -4.04467 -133.637 117.497
6043 2 9 -3.8854 -133.433 116.598
6044 2 9 -3.11214 -132.891 116.71
6045 2 9 -2.2066 -132.703 116.962
6046 2 9 -2.57501 -132.049 116.356
6047 2 9 -3.00072 -131.401 115.892
6048 2 9 -2.69443 -130.519 116.144
6049 2 9 -1.98257 -130.634 115.498
6050 2 9 -1.0929 -130.725 115.165
6051 2 9 -0.348605 -130.053 115.249
6052 2 9 -0.980869 -129.545 115.827
6053 2 9 -0.787066 -128.641 115.525
6054 2 9 -0.746756 -128.106 114.705
6055 2 9 -0.296433 -127.325 115.051
6056 2 9 0.550369 -127.787 114.982
6057 2 9 0.569721 -128.229 115.873
6058 2 9 1.05196 -128.325 116.711
6059 2 9 0.990747 -127.521 117.301
6060 2 9 0.352975 -127.089 116.743
6061 2 9 0.106387 -126.445 117.4
6062 2 9 0.130838 -126.664 118.318
6063 2 9 -0.00061984 -127.492 118.795
6064 2 9 -0.664193 -127.659 118.17
6065 2 9 -1.02725 -128.177 118.922
6066 2 9 -0.316677 -128.738 119.39
6067 2 9 -1.01495 -128.527 119.976
6068 2 9 -1.61416 -129.114 120.427
6069 2 9 -1.59136 -129.333 119.51
6070 2 9 -1.85132 -128.657 118.827
6071 2 9 -2.02259 -127.948 118.167
6072 2 9 -2.67637 -127.489 117.602
6073 2 9 -3.23581 -126.742 117.449
6074 2 9 -2.85524 -126.599 118.344
6075 2 9 -2.5985 -126.897 119.256
6076 2 9 -1.67836 -126.998 119.616
6077 2 9 -1.04406 -126.822 120.371
6078 2 9 -0.401864 -127.298 119.915
6079 2 9 0.114518 -127.024 120.716
6080 2 9 0.33329 -127.756 121.189
6081 2 9 0.497135 -128.267 121.974
6082 2 9 1.2202 -128.626 122.527
6083 2 9 0.530221 -129.152 122.83
6084 2 9 0.803657 -129.746 123.543
6085 2 9 0.658796 -130.658 123.621
6086 2 9 -0.209545 -130.501 123.177
6087 2 9 -0.316236 -129.999 123.976
6088 2 9 -0.204662 -130.929 124.204
6089 2 9 -0.266249 -131.87 124.006
6090 2 9 -1.08301 -131.743 124.366
6091 2 9 -1.12623 -130.763 123.911
6092 2 9 -1.54225 -129.889 124.058
6093 2 9 -2.09113 -129.432 124.616
6094 2 9 -2.05154 -128.465 124.764
6095 2 9 -1.15641 -128.526 125.204
6096 2 9 -0.706928 -127.795 124.755
6097 2 9 -0.859455 -128.007 123.693
6098 2 9 -1.83586 -127.978 123.741
6099 2 9 -2.03644 -128.848 123.377
6100 2 9 -1.76389 -128.193 122.616
6101 2 9 -1.01794 -128.614 122.175
6102 2 9 -0.993376 -128.404 121.199
6103 2 9 -0.584465 -127.712 121.707
6104 2 9 -0.472511 -127.946 122.652
6105 2 9 -1.18432 -127.182 122.743
6106 2 9 -1.96479 -126.803 123.099
6107 2 9 -1.40527 -126.786 123.895
6108 2 9 -0.83808 -126.415 123.184
6109 2 9 0.12216 -126.559 122.724
6110 2 9 0.951184 -126.95 123
6111 2 9 1.05792 -126.001 122.896
6112 2 9 1.75373 -126.479 122.404
6113 2 9 2.65604 -126.629 122.668
6114 2 9 2.32309 -126.12 123.449
6115 2 9 3.16363 -125.913 123.871
6116 2 9 3.72095 -125.923 124.746
6117 2 9 3.99369 -125.013 124.419
6118 2 9 3.22592 -124.972 125.022
6119 2 9 2.88567 -124.607 124.219
6120 2 9 1.93375 -124.385 124.213
6121 2 9 2.24246 -124.198 125.061
6122 2 9 2.36264 -124.345 126.024
6123 2 9 3.36951 -124.034 125.931
6124 2 9 3.81072 -124.168 126.753
6125 2 9 4.23342 -123.391 126.398
6126 2 9 4.22487 -123.306 125.433
6127 2 9 3.80785 -122.73 124.825
6128 2 9 3.57209 -121.969 125.306
6129 2 9 3.38475 -122.02 126.294
6130 2 9 4.26035 -122.325 126.077
6131 2 9 4.62545 -121.85 125.352
6132 2 9 4.51954 -121.507 124.458
6133 2 9 4.23535 -120.742 124.912
6134 2 9 4.78584 -120.053 124.503
6135 2 9 5.66391 -120.506 124.365
6136 2 9 6.28217 -119.89 123.863
6137 2 9 7.11226 -120.143 123.462
6138 2 9 7.91211 -120.232 123.922
6139 2 9 7.22183 -119.916 124.435
6140 2 9 7.52198 -119.175 124.954
6141 2 9 8.12281 -119.297 125.675
6142 2 9 8.02541 -120.225 125.919
6143 2 9 7.2681 -120.689 125.569
6144 2 9 6.64198 -121.138 124.955
6145 2 9 6.2777 -121.796 125.503
6146 2 9 5.83427 -121.16 125.915
6147 2 9 6.02874 -120.608 126.741
6148 2 9 5.71917 -119.733 126.652
6149 2 9 4.79641 -119.794 126.912
6150 2 9 5.2305 -120.026 127.753
6151 2 9 5.02735 -119.162 128.133
6152 2 9 4.5486 -118.36 128.185
6153 2 9 5.2669 -118.55 128.858
6154 2 9 5.48118 -119.265 129.344
6155 2 9 5.02067 -120.041 129.669
6156 2 9 5.29784 -120.642 130.407
6157 2 9 5.84188 -119.904 130.168
6158 2 9 6.70674 -119.563 129.983
6159 2 9 7.6217 -119.682 130.202
6160 2 9 7.5521 -120.601 130.572
6161 2 9 8.37865 -121.055 130.781
6162 2 9 8.57012 -120.094 130.652
6163 2 9 9.27529 -120.287 131.328
6164 2 9 8.98858 -120.504 132.261
6165 2 9 9.41045 -119.665 132.222
6166 2 9 10.2707 -119.869 132.735
6167 2 9 10.3921 -119.524 133.652
6168 2 9 10.6211 -120.409 133.59
6169 2 9 11.1617 -120.141 134.329
6170 2 9 10.2089 -120.212 134.67
6171 2 9 10.6224 -121.064 134.791
6172 2 9 10.9436 -121.066 135.73
6173 2 9 10.9734 -122.067 135.961
6174 2 9 11.9019 -122.348 135.833
6175 2 9 11.227 -122.617 135.144
6176 2 9 11.1993 -123.026 136.027
6177 2 9 11.5666 -123.782 136.565
6178 2 9 12.2746 -123.497 135.982
6179 2 9 12.8306 -124.31 136.206
6180 2 9 12.4017 -124.235 135.347
6181 2 9 12.3224 -123.397 134.799
6182 2 9 12.9442 -122.675 134.689
6183 2 9 12.4315 -121.981 134.274
6184 2 9 11.6361 -122.178 133.756
6185 2 9 10.8161 -121.702 133.917
6186 2 9 11.3467 -120.994 133.705
6187 2 9 11.4762 -121.391 132.865
6188 2 9 12.2355 -122.035 132.922
6189 2 9 12.816 -122.68 133.28
6190 2 9 13.2622 -123.178 132.556
6191 2 9 12.6536 -123.653 131.927
6192 2 9 13.4096 -123.724 131.351
6193 2 9 13.5254 -122.838 131.639
6194 2 9 14.4283 -122.585 131.786
6195 2 9 14.8872 -121.691 131.658
6196 2 9 14.7581 -121.557 130.733
6197 2 9 14.3039 -121.304 129.939
6198 2 9 14.5829 -120.497 130.345
6199 2 9 15.4485 -120.42 130.789
6200 2 9 16.3422 -120.683 131.343
6201 2 9 16.6337 -121.068 132.171
6202 2 9 16.8691 -120.177 131.981
6203 2 9 16.2373 -119.501 131.916
6204 2 9 16.1645 -118.653 131.501
6205 2 9 16.4977 -118.347 130.643
6206 2 9 16.2766 -119.203 130.218
6207 2 9 16.9315 -119.259 129.497
6208 2 9 17.0398 -119.93 130.144
6209 2 9 17.5872 -120.122 129.414
6210 2 9 18.5147 -120.347 129.144
6211 2 9 19.3088 -119.967 129.617
6212 2 9 19.6343 -119.545 130.391
6213 2 9 19.2738 -118.673 130.084
6214 2 9 19.4536 -117.901 129.543
6215 2 9 19.8485 -118.742 129.14
6216 2 9 20.4428 -118.466 129.758
6217 2 9 20.8023 -117.687 130.261
6218 2 9 20.6167 -118.431 130.882
6219 2 9 19.8475 -117.873 130.61
6220 2 9 19.043 -117.401 130.362
6221 2 9 19.0571 -117.443 131.319
6222 2 9 18.2781 -118.009 131.385
6223 2 9 18.9177 -118.207 132.036
6224 2 9 18.5093 -117.494 132.521
6225 2 9 18.132 -116.701 132.817
6226 2 9 17.4456 -116.514 132.216
6227 2 9 17.9476 -116.965 131.531
6228 2 9 17.6287 -116.501 130.728
6229 2 9 18.4411 -116.069 130.928
6230 2 9 18.2998 -115.402 130.252
6231 2 9 18.6165 -114.578 129.74
6232 2 9 18.8795 -113.642 129.432
6233 2 9 18.7722 -114.26 128.755
6234 2 9 19.3193 -115.057 128.623
6235 2 9 20.0323 -115.791 128.729
6236 2 9 19.7313 -116.199 127.947
6237 2 9 19.8441 -116.932 127.311
6238 2 9 18.9132 -116.785 127.434
6239 2 9 19.0097 -117.338 126.611
6240 2 9 18.8691 -117.807 127.439
6241 2 9 18.6205 -118.609 126.957
6242 2 9 19.5441 -118.456 126.787
6243 2 9 19.5001 -119.407 126.465
6244 2 9 19.4657 -120.003 125.691
6245 2 9 20.2156 -120.303 125.233
6246 2 9 20.8195 -120.919 124.801
6247 2 9 20.2945 -121.673 125.076
6248 2 9 19.6157 -121.974 124.4
6249 2 9 19.8129 -122.682 125.018
6250 2 9 19.8553 -122.788 126.013
6251 2 9 18.9831 -122.443 125.91
6252 2 9 18.5969 -121.793 125.334
6253 2 9 19.0644 -121.079 125.784
6254 2 9 19.4153 -120.601 126.521
6255 2 9 19.321 -121.533 126.853
6256 2 9 18.4065 -121.485 126.589
6257 2 9 17.6486 -121.546 127.124
6258 2 9 17.5911 -122.461 127.314
6259 2 9 16.6913 -122.293 127.685
6260 2 9 16.674 -121.351 127.547
6261 2 9 16.7267 -121.026 128.398
6262 2 9 16.7003 -121.223 129.324
6263 2 9 16.6151 -120.85 130.247
6264 2 9 17.4744 -121.283 130.433
6265 2 9 17.0589 -122.187 130.11
6266 2 9 16.4924 -122.271 130.862
6267 2 9 15.6279 -122.61 131.166
6268 2 9 15.6952 -122.154 130.295
6269 2 9 15.2091 -121.607 129.627
6270 2 9 14.9721 -121.073 128.826
6271 2 9 15.6019 -120.354 128.954
6272 2 9 15.3018 -119.706 129.607
6273 2 9 14.4341 -119.825 129.199
6274 2 9 14.5638 -119.273 128.474
6275 2 9 13.7837 -118.771 128.703
6276 2 9 14.6008 -118.193 128.731
6277 2 9 14.1776 -118.321 127.899
6278 2 9 14.0722 -117.337 127.643
6279 2 9 14.4125 -116.795 128.405
6280 2 9 14.8805 -115.941 128.371
6281 2 9 15.1972 -115.12 128.012
6282 2 9 16.0366 -114.585 127.888
6283 2 9 16.7971 -114.964 128.358
6284 2 9 16.2717 -114.371 128.917
6285 2 9 16.1124 -114.277 129.855
6286 2 9 16.0286 -114.068 130.828
6287 2 9 15.0756 -113.905 130.89
6288 2 9 14.1208 -113.767 130.852
6289 2 9 13.7287 -113.128 130.266
6290 2 9 13.157 -113.962 130.261
6291 2 9 12.1908 -114.029 130.373
6292 2 9 11.9802 -114.684 129.68
6293 2 9 11.774 -113.789 129.383
6294 2 9 12.3438 -112.986 129.491
6295 2 9 11.6117 -112.678 128.862
6296 2 9 10.7897 -112.921 129.317
6297 2 9 11.0441 -113.493 128.504
6298 2 9 11.5697 -113.443 127.744
6299 2 9 11.4372 -114.295 128.145
6300 2 9 10.7093 -114.595 128.634
6301 2 9 10.5361 -115.393 129.192
6302 2 9 9.84504 -115.12 129.843
6303 2 9 9.09406 -115.757 129.759
6304 2 9 8.7671 -115.19 130.443
6305 2 9 9.42431 -115.357 131.067
6306 2 9 9.8616 -116.149 130.734
6307 2 9 10.7256 -115.809 131.118
6308 2 9 10.6727 -116.09 130.167
6309 2 9 11.4946 -115.664 130.054
6310 2 9 11.4766 -114.889 130.672
6311 2 9 10.7688 -114.742 131.298
6312 2 9 11.5647 -114.356 131.684
6313 2 9 12.4934 -114.094 131.911
6314 2 9 13.3404 -114.514 131.99
6315 2 9 13.3259 -113.679 132.437
6316 2 9 13.2422 -113.077 133.135
6317 2 9 12.2897 -112.86 133.386
6318 2 9 12.9586 -112.223 133.306
6319 2 9 12.0911 -111.871 133.018
6320 2 9 12.2617 -110.928 133.384
6321 2 9 12.8662 -110.16 133.251
6322 2 9 12.2318 -109.483 133.065
6323 2 9 12.5364 -109.789 132.201
6324 2 9 11.9045 -110.151 131.546
6325 2 9 10.8781 -110.236 131.394
6326 2 9 10.4935 -109.361 131.576
6327 2 9 11.2158 -108.944 132.054
6328 2 9 10.853 -108.049 132.095
6329 2 9 10.5619 -107.287 132.674
6330 2 9 11.5421 -107.199 132.737
6331 2 9 11.1315 -106.421 133.149
6332 2 9 11.8336 -105.841 133.165
6333 2 9 12.5131 -105.519 133.695
6334 2 9 12.6771 -104.98 132.965
6335 2 9 13.4714 -105.403 132.585
6336 2 9 13.8874 -106.263 132.44
6337 2 9 13.2607 -106.25 133.247
6338 2 9 13.6923 -105.506 133.747
6339 2 9 14.1747 -105.616 134.564
6340 2 9 14.6068 -104.79 134.722
6341 2 9 15.4103 -105.241 134.309
6342 2 9 15.6853 -104.875 135.137
6343 2 9 16.4531 -105.537 134.947
6344 2 9 16.0056 -106.115 134.264
6345 2 9 16.0282 -106.604 133.498
6346 2 9 15.2978 -107.169 133.788
6347 2 9 15.4634 -107.593 132.889
6348 2 9 16.3884 -107.991 132.892
6349 2 9 16.7227 -108.228 132.034
6350 2 9 16.7786 -108.253 131.093
6351 2 9 16.0299 -107.859 130.645
6352 2 9 15.852 -107.68 131.566
6353 2 9 15.5885 -108.607 131.505
6354 2 9 15.3275 -109.466 131.792
6355 2 9 14.8117 -109.857 131.089
6356 2 9 14.2797 -109.145 131.361
6357 2 9 13.9271 -109.717 132.078
6358 2 9 14.4936 -109.244 132.644
6359 2 9 14.0005 -109.742 133.242
6360 2 9 14.0048 -110.604 132.832
6361 2 9 13.837 -110.741 131.884
6362 2 9 14.4506 -111.405 132.037
6363 2 9 13.6949 -111.64 132.522
6364 2 9 12.8367 -111.188 132.325
6365 2 9 12.5382 -111.189 131.429
6366 2 9 12.0868 -111.824 131.993
6367 2 9 11.5583 -112.676 131.836
6368 2 9 10.9696 -113.379 132.009
6369 2 9 10.6058 -113.666 131.14
6370 2 9 10.1192 -113.443 130.363
6371 2 9 9.73752 -113.154 131.243
6372 2 9 9.92779 -112.901 132.166
6373 2 9 10.3698 -112.05 132.258
6374 2 9 10.2338 -111.176 131.864
6375 2 9 10.3143 -111.468 130.921
6376 2 9 11.062 -111.145 130.386
6377 2 9 11.9022 -110.883 129.98
6378 2 9 12.7844 -111.322 129.86
6379 2 9 12.8218 -111.555 128.969
6380 2 9 13.7347 -111.201 128.847
6381 2 9 13.225 -110.434 128.94
6382 2 9 12.5609 -110.168 129.577
6383 2 9 12.1498 -109.351 129.344
6384 2 9 11.2721 -108.963 129.363
6385 2 9 10.8001 -109.818 129.512
6386 2 9 11.2831 -109.701 128.632
6387 2 9 10.6185 -109.232 128.178
6388 2 9 10.3125 -108.728 128.96
6389 2 9 9.89614 -109.309 129.637
6390 2 9 9.90425 -109.422 130.538
6391 2 9 10.6001 -110.078 130.346
6392 2 9 11.4797 -109.7 130.492
6393 2 9 12.3298 -110.239 130.545
6394 2 9 13.2366 -110.644 130.415
6395 2 9 13.4765 -109.86 130.838
6396 2 9 13.9408 -110.011 129.943
6397 2 9 14.1439 -109.162 130.344
6398 2 9 13.3169 -108.828 130.849
6399 2 9 13.3778 -108.123 130.14
6400 2 9 13.1518 -107.22 130.436
6401 2 9 12.5759 -107.715 131.009
6402 2 9 13.0422 -107.115 131.62
6403 2 9 13.9968 -107.128 131.843
6404 2 9 14.7187 -107.734 132.042
6405 2 9 14.9019 -107.724 131.083
6406 2 9 14.1177 -107.543 130.558
6407 2 9 14.2729 -107.071 129.737
6408 2 9 14.9655 -107.652 129.843
6409 2 9 14.682 -108.068 129.048
6410 2 9 13.8637 -107.665 128.659
6411 2 9 13.2387 -107.384 128.036
6412 2 9 12.4281 -106.888 127.902
6413 2 9 13.3043 -106.721 127.463
6414 2 9 13.9746 -106.907 126.777
6415 2 9 14.1187 -107.7 126.234
6416 2 9 14.2659 -107.049 125.559
6417 2 9 13.4318 -106.701 125.929
6418 2 9 12.5977 -107.186 125.86
6419 2 9 11.9547 -107.768 126.295
6420 2 9 12.4469 -108.32 126.838
6421 2 9 13.2486 -108.225 127.265
6422 2 9 14.109 -107.9 127.521
6423 2 9 14.9678 -107.737 127.821
6424 2 9 14.935 -108.233 127.035
6425 2 9 15.3558 -108.991 126.807
6426 2 9 14.8979 -109.787 127.031
6427 2 9 14.9873 -110.141 126.183
6428 2 9 14.9015 -109.789 125.272
6429 2 9 15.0044 -110.717 125.433
6430 2 9 15.3455 -110.79 124.538
6431 2 9 16.1639 -110.904 124.949
6432 2 9 16.3815 -110.269 124.337
6433 2 9 15.7002 -109.844 123.799
6434 2 9 15.3256 -108.96 123.793
6435 2 9 16.2594 -108.911 124.111
6436 2 9 17.0327 -108.717 123.593
6437 2 9 17.5927 -109.301 123.076
6438 2 9 18.1121 -109.332 123.954
6439 2 9 17.8323 -110.153 123.551
6440 2 9 17.3518 -110.178 122.685
6441 2 9 16.4847 -109.621 122.501
6442 2 9 16.4021 -110.521 122.68
6443 3 1 22.8215 -76.8202 23.7229
6444 3 1 22.6742 -76.6259 22.7071
6445 3 1 22.1777 -76.4585 23.3325
6446 3 1 22.408 -76.2479 23.9593
6447 3 1 22.866 -75.7432 23.3682
6448 3 1 22.1982 -75.9352 22.8634
6449 3 1 21.7401 -75.9024 23.741
6450 3 1 22.5928 -74.8172 23.8606
6451 3 1 22.4777 -74.9172 23.0205
6452 3 1 21.6897 -74.8625 23.01
6453 3 1 21.6126 -74.5762 23.6804
6454 3 1 22.2157 -74.1492 23.5089
6455 3 1 22.0303 -74.1561 22.6163
6456 3 1 21.2992 -73.9293 23.0589
6457 3 1 21.6552 -73.5593 23.5667
6458 3 1 21.9538 -73.2699 22.8731
6459 3 1 21.5189 -72.731 22.6021
6460 3 1 21.9531 -72.5659 22.0007
6461 3 1 22.0731 -73.0379 21.5093
6462 3 1 23.1041 -72.4912 21.561
6463 3 1 22.4834 -72.6483 22.4507
6464 3 1 22.1165 -73.5456 22.2239
6465 3 1 23.0938 -73.4723 21.7492
6466 3 1 23.5061 -72.9887 22.3557
6467 3 1 22.8859 -73.5658 23.0227
6468 3 1 23.468 -74.1023 22.3195
6469 3 1 24.4885 -74.09 22.7076
6470 3 1 23.6374 -74.3157 23.5881
6471 3 1 23.0075 -74.4367 22.7793
6472 3 1 23.8538 -74.991 22.4895
6473 3 1 24.5564 -75.1435 23.2448
6474 3 1 23.5693 -75.2875 23.4156
6475 3 1 23.1942 -75.6272 22.5701
6476 3 1 24.7048 -75.883 22.8683
6477 3 1 24.2416 -75.8546 23.5568
6478 3 1 23.719 -76.489 23.1769
6479 3 1 24.4231 -76.982 22.8227
6480 3 1 23.4321 -76.5048 22.3143
6481 3 1 24.5179 -76.5238 22.0795
6482 3 1 23.6953 -76.039 21.2218
6483 3 1 23.2101 -75.8385 21.8369
6484 3 1 23.9107 -75.4548 22.048
6485 3 1 24.2127 -75.6034 21.1589
6486 3 1 23.2002 -75.341 21.1278
6487 3 1 23.0704 -74.8207 21.9692
6488 3 1 24.2723 -74.5202 21.8248
6489 3 1 24.1273 -74.5076 21.0368
6490 3 1 23.3723 -74.154 21.2958
6491 3 1 24.1428 -73.5723 22.0625
6492 3 1 24.4818 -73.7649 21.2674
6493 3 1 23.917 -73.5766 20.7111
6494 3 1 23.6406 -72.9755 21.3645
6495 3 1 24.3318 -72.7683 21.7496
6496 3 1 24.6632 -72.7752 20.982
6497 3 1 25.3836 -72.4174 21.1154
6498 3 1 25.1609 -73.2647 22.0718
6499 3 1 25.8668 -73.3981 22.0125
6500 3 1 25.6665 -73.8434 22.7657
6501 3 1 25.0553 -74.0488 22.0139
6502 3 1 25.3984 -73.8886 21.2622
6503 3 1 26.1867 -74.5679 22.2271
6504 3 1 24.9535 -74.9822 22.3984
6505 3 1 24.9972 -74.9045 21.3557
6506 3 1 25.6923 -75.171 21.421
6507 3 1 25.659 -75.5813 22.1524
6508 3 1 24.9256 -75.6859 21.8064
6509 3 1 25.1575 -75.5855 20.8418
6510 3 1 26.1016 -76.1381 21.6206
6511 3 1 25.4293 -76.5124 21.9551
6512 3 1 24.9347 -76.5219 21.1132
6513 3 1 25.7711 -77.1067 20.989
6514 3 1 25.5291 -76.3509 20.4157
6515 3 1 26.4291 -76.2834 20.4166
6516 3 1 26.4787 -75.5726 19.9694
6517 3 1 25.4881 -75.6559 20.1309
6518 3 1 26.0398 -75.4897 20.9645
6519 3 1 26.7009 -75.2556 20.6585
6520 3 1 26.0874 -74.6797 20.1995
6521 3 1 25.7139 -74.6862 20.9319
6522 3 1 26.4138 -75.0462 21.5521
6523 3 1 26.709 -74.3844 20.419
6524 3 1 25.9955 -73.6118 20.6379
6525 3 1 26.2643 -73.9185 21.653
6526 3 1 27.0503 -73.7873 21.4357
6527 3 1 26.6597 -73.3426 20.7874
6528 3 1 26.1333 -73.0363 21.3773
6529 3 1 26.7473 -73.1072 22.1743
6530 3 1 27.3264 -73.0264 21.7483
6531 3 1 27.4271 -73.1508 22.5547
6532 3 1 27.0615 -73.8773 22.3558
6533 3 1 28.3087 -73.9229 22.5319
6534 3 1 27.4891 -74.5905 22.6057
6535 3 1 27.0583 -74.5819 21.966
6536 3 1 27.8486 -74.3686 21.5797
6537 3 1 28.1203 -75.1596 21.9605
6538 3 1 27.1627 -75.6089 21.8773
6539 3 1 27.3427 -74.9988 21.0933
6540 3 1 27.9715 -75.4478 21.0488
6541 3 1 27.6415 -76.0529 21.6162
6542 3 1 27.0736 -76.016 21.1361
6543 3 1 27.5394 -75.718 20.3916
6544 3 1 28.2054 -76.2301 20.625
6545 3 1 27.5474 -76.7674 21.176
6546 3 1 27.1607 -76.5427 20.042
6547 3 1 27.8035 -76.5202 19.5221
6548 3 1 28.4915 -76.7378 19.8791
6549 3 1 28.477 -76.4372 19.1163
6550 3 1 27.9732 -75.7421 19.4272
6551 3 1 28.4815 -75.2912 19.3343
6552 3 1 27.622 -75.1468 19.6092
6553 3 1 28.195 -75.5093 20.1745
6554 3 1 29.2026 -75.4522 19.9087
6555 3 1 28.3956 -74.3003 20.0486
6556 3 1 27.8137 -74.4952 20.6667
6557 3 1 28.8708 -75.2844 20.9713
6558 3 1 29.2866 -74.4735 20.6633
6559 3 1 28.3872 -74.05 20.8568
6560 3 1 28.6727 -74.6255 21.5857
6561 3 1 29.3125 -74.6753 21.6482
6562 3 1 29.5506 -73.9468 21.2123
6563 3 1 28.7731 -73.9261 22.0329
6564 3 1 28.7203 -74.5831 22.5653
6565 3 1 29.8246 -74.4932 22.397
6566 3 1 30.0588 -75.1322 22.7088
6567 3 1 29.3532 -75.4286 22.659
6568 3 1 29.5338 -76.1023 22.7673
6569 3 1 28.9118 -76.064 22.3648
6570 3 1 29.1543 -75.5038 21.9128
6571 3 1 29.9845 -76.4271 21.898
6572 3 1 29.4215 -76.9069 21.9521
6573 3 1 28.7784 -76.1404 21.3685
6574 3 1 29.7686 -75.7934 21.2275
6575 3 1 29.7204 -76.9237 21.2864
6576 3 1 28.9445 -76.9396 20.9758
6577 3 1 29.1848 -76.3316 20.2759
6578 3 1 30.0141 -76.4611 20.3008
6579 3 1 29.9705 -77.4183 20.3896
6580 3 1 29.345 -77.2467 19.8113
6581 3 1 29.8652 -76.4993 19.5085
6582 3 1 30.3047 -77.2615 19.2639
6583 3 1 31.0284 -77.3327 18.9546
6584 3 1 30.7469 -76.3503 19.0902
6585 3 1 30.4965 -76.651 19.7084
6586 3 1 31.4375 -77.2286 20.1271
6587 3 1 31.4978 -76.5102 19.8281
6588 3 1 30.6672 -76.0101 19.8595
6589 3 1 30.6678 -76.7227 20.7037
6590 3 1 31.8387 -76.6386 20.856
6591 3 1 31.5327 -75.8707 20.7249
6592 3 1 30.6784 -75.995 21.2434
6593 3 1 31.0448 -76.6342 21.5661
6594 3 1 31.7912 -76.3157 21.7287
6595 3 1 31.2985 -75.5132 21.6934
6596 3 1 30.5934 -75.6688 22.1184
6597 3 1 31.2238 -76.3797 22.4915
6598 3 1 31.9174 -75.3375 22.629
6599 3 1 30.9407 -75.2978 22.8898
6600 3 1 30.8047 -76.0823 23.6206
6601 3 1 30.9474 -76.5087 23.2033
6602 3 1 30.2683 -76.9816 23.0894
6603 3 1 30.8357 -77.1658 23.6597
6604 3 1 30.8126 -77.9703 23.3
6605 3 1 30.2092 -77.8435 22.4461
6606 3 1 30.6841 -77.2254 22.2668
6607 3 1 31.4152 -77.4457 22.5206
6608 3 1 31.0995 -78.3264 22.3826
6609 3 1 30.5683 -77.9748 21.4195
6610 3 1 31.4834 -77.4818 21.5522
6611 3 1 31.7967 -78.2348 21.7447
6612 3 1 31.0177 -78.5267 21.3571
6613 3 1 31.2382 -77.9177 20.8067
6614 3 1 32.1707 -77.6957 21.1276
6615 3 1 32.0057 -78.9284 21.2217
6616 3 1 31.4728 -78.6826 20.3726
6617 3 1 31.9107 -78.1947 20.045
6618 3 1 32.4535 -79.0555 19.9821
6619 3 1 32.5672 -77.6992 20.3786
6620 3 1 32.9404 -78.7057 20.8594
6621 3 1 33.8843 -78.0198 21.1313
6622 3 1 32.9913 -77.6003 20.9368
6623 3 1 32.6352 -78.005 21.5203
6624 3 1 33.2328 -78.2702 21.9107
6625 3 1 33.3088 -77.534 21.9272
6626 3 1 32.34 -77.2511 22.0928
6627 3 1 32.6643 -77.9945 22.4814
6628 3 1 33.5937 -77.7661 22.5641
6629 3 1 32.9954 -76.7934 22.8171
6630 3 1 32.397 -77.2678 23.0327
6631 3 1 32.7172 -77.8793 23.466
6632 3 1 33.1451 -76.9109 23.4731
6633 3 1 31.9883 -77.0026 23.8833
6634 3 1 32.1736 -77.3182 24.6304
6635 3 1 31.4668 -77.3973 24.2855
6636 3 1 31.6266 -77.6498 23.601
6637 3 1 32.5361 -78.1306 24.0854
6638 3 1 31.4828 -78.1778 24.5213
6639 3 1 31.1703 -78.5253 23.8637
6640 3 1 31.206 -79.3933 23.9332
6641 3 1 30.8807 -78.9634 23.4301
6642 3 1 31.8324 -78.2201 23.0637
6643 3 1 32.0475 -78.939 23.6258
6644 3 1 31.6314 -79.5443 23.1158
6645 3 1 31.7092 -78.9548 22.43
6646 3 1 32.4397 -78.7766 22.8236
6647 3 1 32.598 -79.5891 22.9169
6648 3 1 32.2695 -79.8371 22.1192
6649 3 1 32.4867 -78.9916 21.9224
6650 3 1 33.196 -79.1069 22.3238
6651 3 1 32.8845 -80.1127 22.1457
6652 3 1 32.6431 -79.6397 21.3334
6653 3 1 33.7069 -78.8216 21.3675
6654 3 1 33.9064 -79.6676 21.675
6655 3 1 33.3588 -80.1471 21.1129
6656 3 1 33.6779 -79.3892 20.6219
6657 3 1 34.3683 -79.2814 20.9512
6658 3 1 34.7367 -79.5807 20.2104
6659 3 1 35.4723 -79.9759 20.4206
6660 3 1 35.5565 -79.0958 20.2791
6661 3 1 36.2498 -78.9007 20.8034
6662 3 1 35.4678 -78.4189 20.8098
6663 3 1 35.0915 -78.9406 20.9002
6664 3 1 35.8328 -79.3583 21.2648
6665 3 1 35.4574 -78.4504 21.896
6666 3 1 34.7396 -78.4583 21.5688
6667 3 1 34.8027 -79.7396 21.9922
6668 3 1 35.4457 -79.1327 22.4765
6669 3 1 34.5808 -78.6098 22.6113
6670 3 1 34.0348 -78.9603 22.2457
6671 3 1 34.3182 -79.6262 22.644
6672 3 1 34.4757 -78.9991 23.3315
6673 3 1 33.8172 -78.6852 23.047
6674 3 1 33.4918 -79.5986 22.9118
6675 3 1 33.9237 -79.839 23.5558
6676 3 1 33.7244 -79.0677 23.9989
6677 3 1 32.9945 -79.1993 23.6602
6678 3 1 33.0145 -80.1457 23.3828
6679 3 1 33.0757 -79.7497 24.3803
6680 3 1 32.5558 -79.0941 24.4406
6681 3 1 32.1316 -79.6837 23.8665
6682 3 1 32.3736 -80.3554 24.4382
6683 3 1 32.2562 -79.6072 25.0939
6684 3 1 31.6687 -79.385 24.6238
6685 3 1 31.5469 -80.2472 24.3564
6686 3 1 31.8184 -80.5222 25.1108
6687 3 1 31.3568 -79.857 25.363
6688 3 1 30.8059 -79.8477 24.8214
6689 3 1 30.6703 -80.3287 24.1911
6690 3 1 30.6365 -81.3435 24.534
6691 3 1 31.1357 -81.7242 24.8683
6692 3 1 31.2068 -81.9806 23.9968
6693 3 1 30.9468 -81.0429 23.9405
6694 3 1 31.6302 -81.0977 24.4888
6695 3 1 31.8978 -82.0751 24.1805
6696 3 1 31.7299 -81.6238 23.3802
6697 3 1 32.1803 -80.7342 23.7066
6698 3 1 32.7236 -81.241 24.2259
6699 3 1 32.6975 -81.8617 23.5091
6700 3 1 32.6938 -81.0657 23.0943
6701 3 1 33.3506 -80.5322 23.937
6702 3 1 33.6143 -81.5338 23.6689
6703 3 1 33.494 -81.4237 22.9214
6704 3 1 33.8138 -80.7395 22.9682
6705 3 1 34.1945 -80.7845 23.6372
6706 3 1 34.5323 -81.5775 23.1101
6707 3 1 34.5554 -80.8719 22.5687
6708 3 1 34.8701 -80.3781 23.0253
6709 3 1 35.1241 -81.3768 23.5172
6710 3 1 35.6098 -80.9703 22.7168
6711 3 1 35.7723 -80.3019 22.8187
6712 3 1 36.3103 -80.4998 23.4388
6713 3 1 36.5547 -79.9117 23.4932
6714 3 1 36.6423 -79.2668 23.9656
6715 3 1 36.0243 -79.0695 23.3361
6716 3 1 35.4651 -78.5736 23.911
6717 3 1 35.1645 -79.3917 23.2818
6718 3 1 35.8183 -79.655 23.6976
6719 3 1 35.4893 -79.3478 24.2967
6720 3 1 34.7712 -79.2758 24.0592
6721 3 1 35.0157 -80.4099 23.8925
6722 3 1 35.3375 -80.105 24.7373
6723 3 1 34.6305 -79.6389 25.0569
6724 3 1 34.1381 -79.8875 24.4615
6725 3 1 34.7262 -81.001 24.8381
6726 3 1 34.286 -80.4133 25.303
6727 3 1 33.7175 -79.8298 25.162
6728 3 1 33.6314 -81.1257 24.5287
6729 3 1 34.0513 -81.427 25.1476
6730 3 1 33.3323 -80.4448 25.7383
6731 3 1 32.8507 -80.395 25.0876
6732 3 1 32.9507 -81.3972 25.1902
6733 3 1 32.9222 -81.4457 25.8308
6734 3 1 32.4458 -80.9074 25.7907
6735 3 1 32.1263 -81.5257 25.1505
6736 3 1 32.4233 -82.079 25.6971
6737 3 1 32.0843 -81.6284 26.3818
6738 3 1 31.3688 -81.1921 25.4551
6739 3 1 31.6177 -82.1944 25.452
6740 3 1 31.3508 -82.2245 26.2452
6741 3 1 30.8528 -81.4847 26.2855
6742 3 1 30.4722 -81.7271 25.7157
6743 3 1 30.8636 -82.6802 25.7495
6744 3 1 30.2001 -83.0066 26.2025
6745 3 1 30.4173 -83.6181 26.1008
6746 3 1 31.2976 -83.3227 26.1059
6747 3 1 31.6153 -83.7167 26.8473
6748 3 1 31.5251 -82.4229 26.9408
6749 3 1 32.7521 -83.3622 27.3166
6750 3 1 32.5857 -83.2385 26.5018
6751 3 1 32.1788 -82.6682 26.2043
6752 3 1 32.5355 -82.3188 26.9057
6753 3 1 33.192 -82.9506 26.8217
6754 3 1 33.2163 -82.6957 25.9956
6755 3 1 33.056 -81.9292 26.2685
6756 3 1 33.4927 -81.8798 26.7394
6757 3 1 34.0326 -82.2096 26.1807
6758 3 1 33.5988 -81.6707 25.7912
6759 3 1 33.2757 -81.122 26.4384
6760 3 1 34.4403 -81.4948 26.697
6761 3 1 34.5269 -81.4129 25.8335
6762 3 1 34.2067 -80.726 25.9323
6763 3 1 34.5562 -80.3972 26.9071
6764 3 1 35.1237 -80.9557 26.4436
6765 3 1 34.9963 -80.4206 25.6022
6766 3 1 35.5993 -80.0432 25.8284
6767 3 1 35.1454 -78.9586 26.1366
6768 3 1 35.3115 -79.0139 25.3644
6769 3 1 36.231 -79.0734 25.7132
6770 3 1 35.6534 -78.1228 25.2418
6771 3 1 36.4553 -77.9035 24.8994
6772 3 1 35.8177 -76.9962 25.5786
6773 3 1 36.1313 -76.668 24.8491
6774 3 1 36.2024 -75.9752 25.5545
6775 3 1 35.5297 -75.7607 24.7407
6776 3 1 35.3341 -76.3007 24.6368
6777 3 1 34.6052 -76.1092 25.0802
6778 3 1 34.3087 -76.6453 24.873
6779 3 1 34.0916 -77.0987 25.5343
6780 3 1 34.6771 -77.7644 24.9747
6781 3 1 33.9257 -78.1493 24.7669
6782 3 1 34.5738 -78.6506 24.8423
6783 3 1 34.6698 -78.1528 25.7823
6784 3 1 33.898 -78.0329 25.6928
6785 3 1 33.7396 -78.8728 25.221
6786 3 1 34.3218 -79.1492 25.7795
6787 3 1 34.2258 -78.7379 26.3829
6788 3 1 33.3272 -79.0681 26.1482
6789 3 1 34.103 -79.813 25.8948
6790 3 1 34.344 -79.6709 26.5467
6791 3 1 33.5438 -79.3868 26.9918
6792 3 1 33.0348 -79.7936 26.5113
6793 3 1 33.7271 -80.4052 26.5829
6794 3 1 33.842 -80.3305 27.235
6795 3 1 33.255 -79.855 27.637
6796 3 1 32.8523 -80.7535 27.1145
6797 3 1 33.7248 -81.1315 27.3036
6798 3 1 33.5621 -80.7953 28.0959
6799 3 1 32.5963 -80.9842 27.9411
6800 3 1 32.8994 -81.6667 27.5104
6801 3 1 33.523 -81.7 28.1632
6802 3 1 32.7238 -81.2688 28.7716
6803 3 1 33.0968 -81.947 29.1572
6804 3 1 33.2053 -82.4337 28.5306
6805 3 1 34.1518 -82.5304 29.159
6806 3 1 34.6013 -82.8747 28.5231
6807 3 1 33.6299 -82.4025 27.8043
6808 3 1 34.3445 -82.0427 27.5857
6809 3 1 34.8455 -83.0501 27.9163
6810 3 1 33.9672 -83.2083 27.6719
6811 3 1 34.0653 -82.6673 26.9855
6812 3 1 34.9299 -82.6948 26.8788
6813 3 1 35.057 -83.4064 27.2668
6814 3 1 34.2757 -83.6365 26.7563
6815 3 1 33.9051 -83.2811 26.3479
6816 3 1 34.8728 -82.8567 26.0772
6817 3 1 34.9179 -83.4569 25.7408
6818 3 1 35.0798 -83.2836 24.7883
6819 3 1 34.3234 -84.0055 25.3805
6820 3 1 34.1203 -83.3633 25.5867
6821 3 1 34.4155 -82.9298 24.8716
6822 3 1 33.8994 -83.5906 24.6799
6823 3 1 33.3915 -83.4678 25.224
6824 3 1 33.4745 -82.6365 25.2354
6825 3 1 33.4003 -82.8428 24.0634
6826 3 1 33.0286 -83.4707 24.4818
6827 3 1 32.5237 -82.9933 24.9622
6828 3 1 32.7453 -82.2772 24.7874
6829 3 1 32.8637 -82.2429 24.0361
6830 3 1 32.3018 -83.2148 23.984
6831 3 1 32.7739 -83.7689 23.805
6832 3 1 32.2458 -83.4441 23.2162
6833 3 1 32.9907 -82.9413 23.0559
6834 3 1 33.6343 -83.1448 22.8199
6835 3 1 33.8772 -83.2845 23.8017
6836 3 1 34.5051 -83.1416 22.9959
6837 3 1 34.0923 -82.52 22.6426
6838 3 1 33.9472 -82.232 23.4417
6839 3 1 34.3746 -81.4369 24.0035
6840 3 1 33.9804 -82.1377 24.3602
6841 3 1 34.2168 -82.6547 23.9632
6842 3 1 34.8325 -82.441 23.6594
6843 3 1 34.907 -81.9581 24.4233
6844 3 1 35.4685 -82.2995 24.9325
6845 3 1 34.8783 -82.3659 25.3743
6846 3 1 35.545 -82.5887 25.6927
6847 3 1 36.0385 -81.9177 25.7849
6848 3 1 35.3001 -81.9565 26.2748
6849 3 1 35.6441 -81.5127 27.0508
6850 3 1 35.2713 -82.0462 27.4798
6851 3 1 35.4002 -80.8664 27.6743
6852 3 1 34.4658 -81.2065 28.0284
6853 3 1 34.3915 -80.5433 27.75
6854 3 1 35.0502 -80.0931 28.2096
6855 3 1 34.2117 -79.7677 28.6178
6856 3 1 34.7248 -78.8731 28.4479
6857 3 1 34.949 -79.3563 27.6995
6858 3 1 34.0688 -79.5427 27.7524
6859 3 1 34.0865 -78.7477 28.1961
6860 3 1 34.8235 -78.5829 27.7113
6861 3 1 34.5344 -79.1382 27.0608
6862 3 1 33.5045 -78.7911 27.4449
6863 3 1 33.9019 -77.9669 27.3662
6864 3 1 33.8893 -78.1798 26.6268
6865 3 1 33.3663 -78.5425 26.5352
6866 3 1 32.9653 -78.047 26.9524
6867 3 1 33.6966 -77.6233 26.3691
6868 3 1 33.1002 -78.09 25.8492
6869 3 1 32.4987 -78.5311 26.1061
6870 3 1 32.4844 -77.4347 25.9723
6871 3 1 32.2242 -77.5998 26.7693
6872 3 1 31.7025 -78.1085 26.472
6873 3 1 31.2148 -78.1042 27.1993
6874 3 1 31.244 -78.9659 26.793
6875 3 1 32.3799 -78.7397 26.7833
6876 3 1 32.0928 -78.2573 27.4243
6877 3 1 31.449 -78.8541 27.6817
6878 3 1 32.2502 -79.7039 27.1508
6879 3 1 32.6172 -79.0934 27.5655
6880 3 1 32.1563 -79.0643 28.2289
6881 3 1 31.7283 -79.691 28.1729
6882 3 1 32.5393 -80.029 27.9277
6883 3 1 33.2182 -79.3108 28.5375
6884 3 1 32.0455 -79.6684 29.0513
6885 3 1 32.383 -80.3777 28.7341
6886 3 1 33.1212 -80.1467 29.0236
6887 3 1 33.2262 -80.0604 29.789
6888 3 1 33.3515 -79.4062 29.5888
6889 3 1 32.8763 -78.8232 29.5806
6890 3 1 32.7443 -78.7683 28.8328
6891 3 1 33.2593 -78.261 28.6018
6892 3 1 32.559 -77.9362 28.6104
6893 3 1 33.1646 -77.0297 29.1153
6894 3 1 33.8884 -77.7234 28.4288
6895 3 1 32.9298 -78.1234 27.9719
6896 3 1 32.5045 -77.0978 28.1405
6897 3 1 33.2116 -76.4751 28.5367
6898 3 1 33.4553 -77.0541 27.3861
6899 3 1 32.6684 -76.9527 27.2133
6900 3 1 32.1827 -76.5195 27.536
6901 3 1 33.1903 -75.7987 27.3868
6902 3 1 32.8348 -75.1967 27.3732
6903 3 1 32.2345 -75.644 28.1995
6904 3 1 32.3856 -75.3367 28.8703
6905 3 1 32.6582 -76.3138 29.3415
6906 3 1 31.9287 -75.8937 29.7829
6907 3 1 31.489 -75.3603 29.5109
6908 3 1 31.571 -74.8496 30.1037
6909 3 1 30.9662 -74.5371 29.7586
6910 3 1 30.8164 -75.7227 30.0894
6911 3 1 29.9837 -75.5848 30.2438
6912 3 1 30.1508 -75.0616 29.4737
6913 3 1 29.7222 -75.3985 28.8498
6914 3 1 30.2045 -75.0245 28.4844
6915 3 1 30.5285 -75.1843 27.952
6916 3 1 30.8308 -74.5912 28.0903
6917 3 1 30.9025 -75.0315 28.917
6918 3 1 31.1762 -75.6717 28.418
6919 3 1 31.7278 -75.8985 29.0059
6920 3 1 32.2918 -76.4025 28.6762
6921 3 1 31.9291 -76.6412 29.4351
6922 3 1 31.1854 -76.4477 28.9771
6923 3 1 31.5655 -76.8296 28.3128
6924 3 1 32.1087 -77.3374 28.9664
6925 3 1 31.2198 -77.3852 29.2965
6926 3 1 30.842 -77.5322 28.208
6927 3 1 31.5783 -78.035 28.2873
6928 3 1 31.5708 -78.2212 29.1304
6929 3 1 30.7803 -78.3187 28.9349
6930 3 1 30.7981 -78.45 28.179
6931 3 1 31.3864 -78.9645 28.5066
6932 3 1 30.6133 -79.1091 29.426
6933 3 1 30.2658 -79.0412 28.6695
6934 3 1 30.6933 -79.4089 28.12
6935 3 1 31.2058 -80.0134 28.9088
6936 3 1 30.3552 -79.9352 29.1358
6937 3 1 29.8999 -80.0672 28.2073
6938 3 1 30.7583 -80.4894 28.1379
6939 3 1 30.4763 -80.7005 29.2971
6940 3 1 29.7977 -80.7263 28.9081
6941 3 1 30.1167 -80.8759 27.8931
6942 3 1 30.6752 -81.4948 28.3816
6943 3 1 30.1051 -81.6165 29.0536
6944 3 1 29.8985 -82.1512 28.3461
6945 3 1 30.0053 -82.8007 28.0756
6946 3 1 31.1405 -81.9702 28.2734
6947 3 1 31.5013 -82.6927 27.9952
6948 3 1 32.0958 -82.7103 28.3949
6949 3 1 32.5693 -82.8869 27.7861
6950 3 1 31.521 -82.0556 27.5377
6951 3 1 32.0523 -81.5032 27.5224
6952 3 1 31.6298 -81.0427 28.2455
6953 3 1 31.8097 -80.4555 27.5953
6954 3 1 31.6405 -80.9381 26.9261
6955 3 1 32.2052 -80.6104 26.5395
6956 3 1 32.0723 -79.6497 26.4149
6957 3 1 32.0101 -80.0738 25.8117
6958 3 1 31.5666 -80.6643 26.0848
6959 3 1 31.2879 -80.2429 26.8213
6960 3 1 30.4639 -80.3801 26.2797
6961 3 1 30.3393 -79.2167 26.6077
6962 3 1 30.7906 -79.4452 27.3355
6963 3 1 30.5002 -78.6428 27.2795
6964 3 1 29.7099 -78.5067 27.4643
6965 3 1 29.6448 -78.212 26.6323
6966 3 1 29.227 -77.6037 27.713
6967 3 1 30.106 -78.0312 27.7551
6968 3 1 30.266 -77.9151 26.596
6969 3 1 29.7889 -77.2703 26.816
6970 3 1 30.4093 -76.7772 27.8629
6971 3 1 31.2716 -77.298 27.3901
6972 3 1 30.7259 -77.1508 26.5485
6973 3 1 30.4798 -76.4012 26.7864
6974 3 1 30.949 -76.3167 27.3912
6975 3 1 31.4407 -76.5887 26.8459
6976 3 1 30.965 -76.1146 26.2672
6977 3 1 30.8172 -75.5207 26.8368
6978 3 1 31.6503 -75.6728 27.1955
6979 3 1 32.1372 -75.9607 26.5776
6980 3 1 31.7237 -74.9017 26.4905
6981 3 1 31.6101 -75.9772 25.7604
6982 3 1 30.7018 -75.4347 25.8675
6983 3 1 30.31 -75.4672 25.2202
6984 3 1 30.1032 -74.7778 25.2082
6985 3 1 29.4173 -74.8542 25.5742
6986 3 1 29.5413 -75.5653 25.626
6987 3 1 30.0249 -75.0132 26.2154
6988 3 1 29.3773 -75.0395 26.5558
6989 3 1 29.1219 -76.0674 26.3423
6990 3 1 29.9353 -75.8677 26.55
6991 3 1 29.9464 -75.0163 27.288
6992 3 1 29.0509 -75.4458 27.3519
6993 3 1 29.4244 -76.3822 27.2943
6994 3 1 30.0945 -76.0237 27.653
6995 3 1 29.6383 -75.4139 28.0914
6996 3 1 28.93 -76.4537 28.1963
6997 3 1 29.564 -76.806 28.3154
6998 3 1 30.1558 -76.1136 28.7087
6999 3 1 29.4026 -76.1182 29.1101
7000 3 1 29.5129 -76.9879 29.0444
7001 3 1 30.3232 -76.9772 29.0297
7002 3 1 30.4969 -76.1464 29.4726
7003 3 1 29.8138 -76.8233 30.0235
7004 3 1 29.5668 -76.1036 29.8423
7005 3 1 28.5805 -76.1534 30.1556
7006 3 1 28.1339 -76.5891 29.9557
7007 3 1 29.2338 -77.1857 29.9998
7008 3 1 28.7928 -77.643 29.6814
7009 3 1 29.5223 -77.8276 29.6963
7010 3 1 29.5093 -78.8126 29.9665
7011 3 1 29.5293 -78.5397 30.6452
7012 3 1 30.141 -78.9158 30.4888
7013 3 1 30.279 -78.4912 29.7724
7014 3 1 30.2294 -77.9127 30.3568
7015 3 1 30.7048 -78.5412 30.8656
7016 3 1 31.1807 -78.7315 29.8697
7017 3 1 30.7613 -77.8305 29.6874
7018 3 1 31.3572 -77.885 30.685
7019 3 1 31.6234 -78.6577 30.7164
7020 3 1 31.952 -78.4266 30.0139
7021 3 1 31.9836 -77.5515 30.1481
7022 3 1 32.2248 -77.9107 31.0906
7023 3 1 32.8002 -78.7078 30.5035
7024 3 1 32.8759 -77.8591 30.0258
7025 3 1 32.9855 -77.3558 30.5533
7026 3 1 33.2829 -77.6785 31.1165
7027 3 1 33.6843 -77.8872 30.4898
7028 3 1 33.7858 -77.2697 30.1459
7029 3 1 34.5691 -77.1494 30.4896
7030 3 1 34.0493 -76.3588 30.4005
7031 3 1 33.7033 -75.75 31.2569
7032 3 1 33.6638 -75.4272 30.5851
7033 3 1 33.4318 -76.412 30.0903
7034 3 1 33.4152 -76.724 30.9516
7035 3 1 32.8181 -75.8167 31.3101
7036 3 1 32.5999 -76.0724 30.198
7037 3 1 32.6302 -77.0418 30.0267
7038 3 1 32.4123 -77.0104 31.1278
7039 3 1 31.8998 -76.4182 30.994
7040 3 1 31.4055 -76.5864 30.1257
7041 3 1 31.63 -77.3639 30.8911
7042 3 1 31.407 -76.8928 31.4788
7043 3 1 30.7181 -76.4449 30.6948
7044 3 1 30.7973 -77.1847 30.3456
7045 3 1 30.9955 -77.9269 31.5068
7046 3 1 30.6975 -76.7272 31.8631
7047 3 1 29.9597 -76.7642 30.8737
7048 3 1 30.0742 -77.8515 31.2685
7049 3 1 30.0025 -77.6414 32.0715
7050 3 1 29.3226 -77.3253 31.7518
7051 3 1 29.1652 -77.8771 31.1854
7052 3 1 29.5513 -78.4082 31.8138
7053 3 1 29.2338 -77.8958 32.4942
7054 3 1 28.4122 -78.148 31.6562
7055 3 1 28.7848 -78.9226 31.634
7056 3 1 29.1334 -78.8416 32.6722
7057 3 1 28.1217 -78.4008 32.5171
7058 3 1 28.0484 -79.6933 32.2151
7059 3 1 27.689 -78.6477 31.757
7060 3 1 27.7908 -78.906 30.935
7061 3 1 28.3735 -78.3701 30.7105
7062 3 1 27.8772 -78.0679 30.2058
7063 3 1 28.1883 -78.6769 29.5416
7064 3 1 28.3074 -77.9863 29.0848
7065 3 1 27.6318 -78.2496 28.5258
7066 3 1 28.4531 -78.0732 28.0334
7067 3 1 28.8327 -78.2562 28.5899
7068 3 1 29.5924 -77.7181 28.3893
7069 3 1 30.054 -78.0861 28.7501
7070 3 1 29.3687 -79.0951 28.4435
7071 3 1 28.9742 -78.8208 29.5873
7072 3 1 29.6182 -79.6694 29.1251
7073 3 1 28.7245 -80.0489 29.8048
7074 3 1 29.7378 -80.4869 29.8154
7075 3 1 29.99 -79.8965 30.1682
7076 3 1 29.2255 -79.6425 30.4384
7077 3 1 29.6498 -79.4088 31.2143
7078 3 1 29.3126 -80.1692 31.5125
7079 3 1 29.1918 -79.8197 32.2148
7080 3 1 29.7678 -80.1751 32.4337
7081 3 1 30.0921 -79.8212 31.843
7082 3 1 29.6795 -79.1356 32.2713
7083 3 1 30.2868 -79.3517 32.9515
7084 3 1 30.9003 -79.4787 32.4214
7085 3 1 30.4674 -79.0813 31.689
7086 3 1 30.2067 -78.361 32.668
7087 3 1 31.2638 -78.7629 32.8373
7088 3 1 31.44 -78.6438 32.1943
7089 3 1 31.0927 -77.9035 32.1369
7090 3 1 30.9665 -77.6961 32.8493
7091 3 1 31.9458 -78.077 32.6115
7092 3 1 31.846 -77.6497 31.8924
7093 3 1 31.2474 -77.0975 32.2998
7094 3 1 32.1932 -77.0862 32.7387
7095 3 1 32.6141 -77.3704 32.1485
7096 3 1 32.2325 -76.557 31.8093
7097 3 1 32.187 -76.2611 32.4904
7098 3 1 32.9872 -76.5037 32.5867
7099 3 1 33.0974 -76.4207 31.8329
7100 3 1 32.5945 -75.7712 32.0701
7101 3 1 33.2177 -75.6528 32.5944
7102 3 1 32.5862 -75.6904 32.9049
7103 3 1 33.3158 -76.191 33.2499
7104 3 1 33.125 -76.0731 34.053
7105 3 1 32.2687 -76.0477 33.6273
7106 3 1 32.5242 -76.7348 33.3202
7107 3 1 32.9701 -76.994 33.8932
7108 3 1 32.2357 -76.8155 34.2347
7109 3 1 31.9555 -77.206 33.6772
7110 3 1 32.6008 -77.6004 33.2116
7111 3 1 32.5752 -77.7784 34.4198
7112 3 1 31.6468 -77.6721 34.1513
7113 3 1 31.6885 -78.1495 33.5783
7114 3 1 32.1738 -78.5303 34.3971
7115 3 1 32.156 -78.9642 33.2464
7116 3 1 32.8338 -79.3499 33.1979
7117 3 1 32.6435 -78.775 32.6166
7118 3 1 32.5287 -78.314 33.2795
7119 3 1 32.9613 -78.9151 33.8132
7120 3 1 33.8787 -78.6864 32.6092
7121 3 1 33.2465 -77.9213 32.7149
7122 3 1 33.3475 -77.8301 33.6463
7123 3 1 34.0797 -78.1063 33.4302
7124 3 1 34.1526 -77.8482 32.7029
7125 3 1 33.8197 -77.1472 33.2064
7126 3 1 34.0258 -77.4058 33.9862
7127 3 1 35.1449 -77.796 33.1929
7128 3 1 34.874 -76.7882 32.7042
7129 3 1 34.4878 -76.4393 33.7862
7130 3 1 35.4067 -76.9162 33.6398
7131 3 1 35.5023 -76.9031 32.8108
7132 3 1 35.202 -76.1432 32.999
7133 3 1 35.7496 -76.1437 33.7706
7134 3 1 36.3373 -75.6112 33.1882
7135 3 1 36.6816 -76.3545 33.7548
7136 3 1 37.4214 -75.61 33.6594
7137 3 1 37.3702 -75.6023 34.3735
7138 3 1 36.6417 -75.8167 34.4776
7139 3 1 36.4472 -75.5252 35.2271
7140 3 1 36.5919 -76.0442 35.6558
7141 3 1 35.971 -75.7834 35.7695
7142 3 1 35.9131 -75.6992 34.857
7143 3 1 36.4416 -76.6055 34.9786
7144 3 1 35.7333 -76.922 35.5488
7145 3 1 35.0318 -76.5467 35.0185
7146 3 1 35.6858 -76.8377 34.3894
7147 3 1 36.0916 -77.3813 35.0056
7148 3 1 35.0393 -77.3229 35.2321
7149 3 1 34.6756 -76.8897 34.3715
7150 3 1 35.4341 -77.7717 34.1941
7151 3 1 35.2088 -77.9587 35.1441
7152 3 1 34.3632 -77.4963 34.701
7153 3 1 34.6238 -78.1067 33.877
7154 3 1 35.0112 -78.8189 34.5763
7155 3 1 34.4036 -78.7822 34.7941
7156 3 1 33.5202 -78.4505 34.2517
7157 3 1 34.3599 -79.0101 33.5899
7158 3 1 34.2897 -79.5802 34.3156
7159 3 1 33.4273 -79.1895 34.3918
7160 3 1 33.5749 -79.5307 33.3967
7161 3 1 34.0317 -80.2386 33.6687
7162 3 1 33.5286 -80.2104 34.3279
7163 3 1 32.7938 -80.1067 33.8867
7164 3 1 33.2809 -80.5158 33.2386
7165 3 1 33.5671 -81.1371 33.4578
7166 3 1 32.857 -81.0239 34.0473
7167 3 1 32.2998 -80.9819 33.3261
7168 3 1 32.8561 -81.3077 32.7053
7169 3 1 32.0872 -80.7796 32.6204
7170 3 1 32.4968 -80.2195 32.9328
7171 3 1 33.1069 -80.4397 32.3739
7172 3 1 32.4834 -80.6622 31.9037
7173 3 1 32.0042 -79.5112 32.2603
7174 3 1 33.2272 -79.5614 32.3157
7175 3 1 33.2328 -79.0111 31.8453
7176 3 1 33.9093 -79.2536 31.8527
7177 3 1 34.2185 -79.8825 31.7053
7178 3 1 34.019 -80.2742 32.5812
7179 3 1 34.7372 -80.4792 32.3901
7180 3 1 34.8022 -79.6091 32.059
7181 3 1 34.3823 -79.5151 32.8343
7182 3 1 34.7978 -80.2734 33.0099
7183 3 1 35.4445 -79.6212 32.3503
7184 3 1 35.0679 -78.8001 32.8651
7185 3 1 35.097 -79.3756 33.6399
7186 3 1 35.8031 -79.6755 33.3966
7187 3 1 36.0037 -78.7838 33.1512
7188 3 1 35.5062 -78.5314 33.7246
7189 3 1 35.7865 -79.2291 34.2097
7190 3 1 36.7035 -78.9862 33.8784
7191 3 1 36.1867 -78.1969 33.7304
7192 3 1 36.0077 -78.2987 34.6383
7193 3 1 36.5531 -78.9488 34.8544
7194 3 1 37.2181 -78.5056 34.299
7195 3 1 36.7287 -77.4741 34.5886
7196 3 1 36.9608 -78.2575 35.4391
7197 3 9 37.7602 -78.8907 35.3128
7198 3 9 38.4964 -78.6346 34.7078
7199 3 9 38.2118 -78.3545 33.8453
7200 3 9 38.7197 -79.0344 33.3429
7201 3 9 38.7192 -78.6199 32.466
7202 3 9 37.7925 -78.7842 32.6924
7203 3 9 37.6404 -78.8806 31.8143
7204 3 9 38.3577 -78.7539 31.2133
7205 3 9 38.2033 -79.5959 30.7754
7206 3 9 37.8085 -78.9501 30.1706
7207 3 9 37.897 -78.9792 29.1761
7208 3 9 37.9654 -78.8476 28.2248
7209 3 9 37.1045 -79.1876 28.1542
7210 3 9 36.6969 -78.5967 28.8313
7211 3 9 36.6308 -77.6023 28.7819
7212 3 9 37.5512 -77.9999 28.8414
7213 3 9 37.8373 -77.7199 29.6602
7214 3 9 38.5695 -78.2625 29.8552
7215 3 9 39.1052 -78.847 29.3438
7216 3 9 39.3669 -79.7597 29.2057
7217 3 9 40.188 -79.6976 29.7001
7218 3 9 40.6347 -78.8873 29.5833
7219 3 9 40.4529 -78.4565 28.781
7220 3 9 40.8271 -78.1435 27.9507
7221 3 9 40.1018 -77.4829 28.1307
7222 3 9 40.4681 -76.5743 28.1986
7223 3 9 39.6511 -76.6651 28.5982
7224 3 9 39.7279 -75.9633 29.207
7225 3 9 40.3509 -76.6614 29.3129
7226 3 9 40.6388 -77.4584 29.7649
7227 3 9 41.4743 -77.4349 29.089
7228 3 9 41.9545 -77.7758 29.8571
7229 3 9 42.5975 -77.7648 30.5778
7230 3 9 42.7735 -77.0345 29.9955
7231 3 9 42.3385 -76.4937 29.2618
7232 3 9 41.875 -75.8005 28.7167
7233 3 9 42.2405 -74.9154 28.386
7234 3 9 41.5469 -74.5632 28.9616
7235 3 9 41.3655 -75.1291 29.736
7236 3 9 42.3373 -75.1107 29.6261
7237 3 9 43.1204 -75.5468 29.9333
7238 3 9 42.9321 -75.7312 29.0294
7239 3 9 42.9345 -76.4885 28.4353
7240 3 9 43.7527 -76.1577 28.1578
7241 3 9 43.7489 -77.1375 27.994
7242 3 9 44.4539 -77.739 27.7341
7243 3 9 44.5694 -78.0419 28.6677
7244 3 9 43.6127 -78.1707 28.7548
7245 3 9 42.689 -78.3906 28.8548
7246 3 9 41.806 -78.3618 28.4333
7247 3 9 41.7782 -78.7591 27.5697
7248 3 9 41.5402 -79.6857 27.8005
7249 3 9 41.7328 -79.7472 28.7605
7250 3 9 41.9851 -79.9832 29.693
7251 3 9 42.435 -79.1629 29.5177
7252 3 9 43.2182 -78.6963 29.9561
7253 3 9 42.9836 -78.9267 30.8749
7254 3 9 42.0712 -79.0517 31.1454
7255 3 9 42.6671 -79.8114 31.2821
7256 3 9 42.8723 -80.5151 32.0122
7257 3 9 43.7322 -80.9485 32.0445
7258 3 9 43.4906 -81.0952 31.1096
7259 3 9 43.9624 -80.88 30.2931
7260 3 9 44.687 -80.7136 31.0156
7261 3 9 45.2863 -81.1558 31.6572
7262 3 9 45.0628 -82.0092 31.4606
7263 3 9 45.9608 -82.1669 31.7303
7264 3 9 46.421 -82.0128 32.5873
7265 3 9 46.8565 -82.4131 33.2957
7266 3 9 47.6482 -81.9678 32.9458
7267 3 9 47.4994 -82.699 32.3437
7268 3 9 46.8607 -83.4347 32.415
7269 3 9 46.7131 -83.415 33.3339
7270 3 9 46.0088 -83.9098 33.8025
7271 3 9 45.8716 -84.4051 33.047
7272 3 9 46.7128 -84.4872 32.627
7273 3 9 47.1087 -85.0972 33.2272
7274 3 9 47.9025 -85.2644 32.6833
7275 3 9 48.7804 -84.8166 32.7606
7276 3 9 49.4991 -85.4021 32.2544
7277 3 9 49.7228 -86.3076 32.3875
7278 3 9 49.0309 -85.986 31.7503
7279 3 9 48.9029 -85.647 30.8615
7280 3 9 49.4612 -85.1076 30.3008
7281 3 9 49.837 -85.5714 31.0029
7282 3 9 50.2916 -85.0776 31.6928
7283 3 9 49.4564 -84.7521 31.3115
7284 3 9 48.5359 -84.7302 31.5834
7285 3 9 47.6844 -84.4711 31.3023
7286 3 9 48.513 -84.3632 30.6365
7287 3 9 48.1279 -84.5751 29.7061
7288 3 9 47.7898 -84.9913 28.889
7289 3 9 47.7417 -84.5131 28.0356
7290 3 9 47.0107 -83.8909 27.7717
7291 3 9 47.8904 -83.7347 27.453
7292 3 9 47.706 -83.5154 28.4372
7293 3 9 46.7907 -83.2925 28.7621
7294 3 9 46.2711 -84.0991 29.0236
7295 3 9 45.7845 -83.3161 29.5023
7296 3 9 44.9012 -83.2628 29.1701
7297 3 9 44.6551 -83.1717 30.0751
7298 3 9 44.4994 -82.2293 30.2078
7299 3 9 43.9328 -82.4232 30.9569
7300 3 9 43.2615 -82.9662 30.5702
7301 3 9 42.76 -82.1505 30.8556
7302 3 9 42.842 -81.5477 30.1709
7303 3 9 43.0431 -81.54 29.2033
7304 3 9 43.1986 -82.4658 28.9684
7305 3 9 42.4485 -82.3351 28.493
7306 3 9 42.6595 -82.4546 27.5762
7307 3 9 43.1233 -82.1815 26.8138
7308 3 9 44.0947 -81.9529 26.8384
7309 3 9 44.6935 -82.3364 27.5342
7310 3 9 44.38 -83.1876 27.9035
7311 3 9 43.8266 -82.884 27.2051
7312 3 9 43.3839 -83.0348 28.0849
7313 3 9 43.3972 -83.9714 28.0327
7314 3 9 43.4374 -83.4887 28.9214
7315 3 9 43.5637 -83.6263 29.9611
7316 3 9 43.0962 -84.1383 30.6183
7317 3 9 43.6716 -84.6055 29.9257
7318 3 9 44.2113 -85.4549 29.8879
7319 3 9 43.6423 -85.8006 29.2031
7320 3 9 43.1433 -86.6086 28.9466
7321 3 9 44.031 -86.4763 28.6143
7322 3 9 44.0475 -87.2989 29.1167
7323 3 9 44.5726 -87.6054 28.384
7324 3 9 44.791 -88.0679 29.201
7325 3 9 44.8938 -87.3785 29.9622
7326 3 9 44.9555 -86.4305 29.8466
7327 3 9 45.4418 -85.8572 29.347
7328 3 9 45.9773 -85.0405 29.45
7329 3 9 46.7563 -84.8936 28.9318
7330 3 9 46.9466 -85.3453 29.7575
7331 3 9 46.7356 -86.2176 30.0162
7332 3 9 46.4569 -85.8267 30.8714
7333 3 9 46.821 -86.7343 31.0604
7334 3 9 46.3323 -87.5473 31.1411
7335 3 9 46.2013 -87.6582 32.0365
7336 3 9 47.2255 -87.7599 31.9522
7337 3 9 47.4772 -88.6171 32.2035
7338 3 9 48.2246 -89.1402 32.0436
7339 3 9 48.15 -88.8241 32.9508
7340 3 9 48.8999 -88.333 33.2112
7341 3 9 48.8719 -87.5844 32.5592
7342 3 9 48.7347 -88.3242 32.0081
7343 3 9 49.3368 -89.0401 31.9299
7344 3 9 49.1082 -89.8693 32.2441
7345 3 9 49.7008 -89.4795 32.9193
7346 3 9 50.0138 -89.2393 33.7383
7347 3 9 49.9542 -88.2596 33.7474
7348 3 9 50.2076 -87.5443 34.359
7349 3 9 49.3041 -87.1848 34.3668
7350 3 9 48.6106 -87.8455 34.5783
7351 3 9 48.3567 -87.1529 35.1701
7352 3 9 48.9808 -87.6054 35.7346
7353 3 9 48.1728 -87.6884 36.2649
7354 3 9 48.8209 -87.3547 36.9274
7355 3 9 48.3763 -87.9578 37.5433
7356 3 9 48.9722 -88.74 37.6614
7357 3 9 49.1132 -88.416 38.5124
7358 3 9 48.5424 -88.7091 39.1715
7359 3 9 48.4281 -87.7642 39.3183
7360 3 9 48.2176 -87.1055 40.0576
7361 3 9 48.6831 -86.3539 39.7085
7362 3 9 49.3329 -87.088 39.8012
7363 3 9 49.2474 -87.522 40.649
7364 3 9 49.3155 -87.4553 41.6168
7365 3 9 49.8227 -87.0631 42.3308
7366 3 9 50.7169 -87.478 42.3514
7367 3 9 50.9288 -87.7794 43.2487
7368 3 9 51.1905 -87.9475 44.1977
7369 3 9 52.1947 -87.7459 44.5722
7370 3 9 52.7587 -88.1752 43.8916
7371 3 9 52.1693 -88.6912 43.4038
7372 3 9 51.4684 -89.3777 43.6684
7373 3 9 51.5661 -89.7578 44.5758
7374 3 9 51.4263 -90.6891 44.6731
7375 3 9 51.3897 -91.6118 44.6634
7376 3 9 51.0376 -91.8354 43.7065
7377 3 9 50.7372 -92.7501 43.9211
7378 3 9 51.4919 -92.551 44.531
7379 3 9 52.3742 -92.7031 44.2192
7380 3 9 53.2192 -92.4123 43.9847
7381 3 9 52.9051 -91.6821 44.485
7382 3 9 52.33 -91.4085 45.1954
7383 3 9 52.4159 -92.3415 45.4055
7384 3 9 51.5795 -92.4917 45.9003
7385 3 9 50.7364 -92.2723 45.4528
7386 3 9 50.0365 -92.1146 44.7969
7387 3 9 50.127 -91.8127 43.8837
7388 3 9 49.3313 -91.4413 43.5808
7389 3 9 49.3069 -91.7157 42.6934
7390 3 9 50.1017 -91.7249 42.1378
7391 3 9 50.7151 -91.4363 42.8438
7392 3 9 50.793 -90.506 42.8963
7393 3 9 51.595 -90.3079 43.2995
7394 3 9 52.4424 -90.5154 43.7033
7395 3 9 53.1467 -90.2275 43.0122
7396 3 9 53.6425 -90.438 43.8135
7397 3 9 53.557 -89.5113 44.0271
7398 3 9 53.7604 -90.1803 44.6655
7399 3 9 53.003 -89.7082 44.9157
7400 3 9 52.6023 -90.2263 45.7043
7401 3 9 52.3933 -90.5471 46.6413
7402 3 9 53.1652 -90.746 47.1576
7403 3 9 52.8913 -91.423 46.5299
7404 3 9 51.9463 -91.6019 46.4198
7405 3 9 51.313 -90.8309 46.3669
7406 3 9 51.4749 -90.9572 47.3876
7407 3 9 51.6128 -90.064 47.6293
7408 3 9 51.189 -89.4756 46.9785
7409 3 9 51.0246 -88.7915 46.2608
7410 3 9 51.069 -87.876 46.0271
7411 3 9 51.8967 -87.7083 45.5717
7412 3 9 52.3593 -87.4528 46.3324
7413 3 9 53.0478 -87.0375 45.8891
7414 3 9 53.6822 -87.1048 46.5838
7415 3 9 54.4304 -87.0878 47.1892
7416 3 9 53.956 -87.7975 47.575
7417 3 9 53.0374 -87.5801 47.2513
7418 3 9 52.7986 -87.4186 48.1928
7419 3 9 52.8773 -88.4078 48.4759
7420 3 9 52.1725 -88.9617 48.9286
7421 3 9 51.8153 -89.7596 49.352
7422 3 9 52.3077 -90.0594 48.5956
7423 3 9 52.3703 -90.9306 48.9593
7424 3 9 53.1194 -91.3212 49.5161
7425 3 9 53.1123 -92.2056 49.1597
7426 3 9 53.4614 -92.0797 48.2681
7427 3 9 54.3732 -91.89 48.3552
7428 3 9 54.3895 -92.2751 49.2016
7429 3 9 53.716 -93.0271 49.2298
7430 3 9 53.3741 -93.8662 48.9922
7431 3 9 53.5477 -94.0393 49.972
7432 3 9 53.9324 -94.9275 49.9913
7433 3 9 54.6253 -94.905 49.245
7434 3 9 54.2704 -93.9574 49.3636
7435 3 9 55.0039 -93.7268 49.9912
7436 3 9 55.901 -93.6246 50.209
7437 3 9 55.6731 -92.7149 50.4522
7438 3 9 55.395 -93.291 51.199
7439 3 9 56.11 -93.2644 51.9631
7440 3 9 56.6301 -92.5418 51.6424
7441 3 9 57.1413 -92.8669 50.8938
7442 3 9 57.8555 -92.3157 51.0135
7443 3 9 58.54 -92.9332 50.9927
7444 3 9 58.326 -93.4197 50.186
7445 3 9 58.7055 -92.7578 49.6227
7446 3 9 59.4251 -92.1062 49.5516
7447 3 9 59.1706 -91.9259 48.6447
7448 3 9 59.9817 -92.3622 48.5223
7449 3 9 60.4076 -93.0862 48.9005
7450 3 9 59.8874 -93.8381 49.1304
7451 3 9 58.9515 -93.8936 49.2476
7452 3 9 58.9788 -94.5588 48.6195
7453 3 9 58.5209 -95.2546 49.0005
7454 3 9 58.7296 -96.087 49.5321
7455 3 9 59.6994 -96.0657 49.4129
7456 3 9 59.471 -95.2447 49.8001
7457 3 9 58.7063 -94.8876 50.3935
7458 3 9 59.3483 -94.4995 50.933
7459 3 9 59.4178 -93.7989 50.2847
7460 3 9 60.0307 -93.7252 51.0056
7461 3 9 59.9904 -93.5084 51.938
7462 3 9 59.0508 -93.4183 52.0598
7463 3 9 58.4693 -93.7958 52.7244
7464 3 9 58.3528 -94.687 52.3504
7465 3 9 57.8398 -94.7351 53.2012
7466 3 9 57.0402 -94.3077 53.2717
7467 3 9 56.6672 -94.4637 52.41
7468 3 9 56.0855 -95.2302 52.108
7469 3 9 56.5497 -94.7365 51.4675
7470 3 9 57.3732 -94.2744 51.609
7471 3 9 57.7615 -93.4579 51.4349
7472 3 9 58.4961 -94.074 51.613
7473 3 9 58.7806 -94.9642 51.5218
7474 3 9 59.5206 -95.5668 51.5762
7475 3 9 59.1303 -96.0394 52.2946
7476 3 9 59.2631 -96.333 53.1588
7477 3 9 60.1081 -96.324 53.5706
7478 3 9 60.3874 -95.8836 54.3634
7479 3 9 61.1234 -96.464 54.1203
7480 3 9 61.6612 -97.1185 53.5587
7481 3 9 62.0951 -97.262 52.7133
7482 3 9 61.925 -97.4469 51.7973
7483 3 9 61.8417 -96.9331 50.9338
7484 3 9 61.3558 -96.1115 51.3284
7485 3 9 61.5475 -95.3903 52.0288
7486 3 9 61.3898 -94.6549 51.4984
7487 3 9 61.1946 -93.7593 51.2608
7488 3 9 62.0965 -93.7862 50.9136
7489 3 9 62.8579 -93.2425 50.7685
7490 3 9 63.7015 -93.5914 50.4159
7491 3 9 64.0449 -92.7022 50.1891
7492 3 9 63.7716 -92.8671 49.2994
7493 3 9 63.3861 -93.6811 49.3882
7494 3 9 63.4143 -94.5958 49.626
7495 3 9 63.8459 -94.6692 50.5695
7496 3 9 64.532 -94.2299 50.0385
7497 3 9 65.417 -94.1351 50.2644
7498 3 9 65.6916 -94.6338 51.0103
7499 3 9 64.7005 -94.6367 51.1703
7500 3 9 64.3468 -94.4334 51.9929
7501 3 9 63.5545 -94.4956 51.4587
7502 3 9 63.6551 -95.451 51.249
7503 3 9 62.7497 -95.7055 51.3562
7504 3 9 62.3542 -95.2198 50.6304
7505 3 9 62.0755 -94.6274 49.9089
7506 3 9 61.5423 -95.459 49.6341
7507 3 9 61.2982 -94.9054 48.7554
7508 3 9 60.5336 -95.2963 48.4148
7509 3 9 60.7945 -94.602 47.8107
7510 3 9 60.6993 -94.1176 48.6139
7511 3 9 61.6066 -94.0027 48.956
7512 3 9 61.3127 -93.1347 49.3373
7513 3 9 61.1583 -92.193 49.3874
7514 3 9 60.829 -91.7494 48.5592
7515 3 9 60.7176 -91.0645 49.1587
7516 3 9 60.2033 -90.9284 49.9987
7517 3 9 59.678 -91.1543 50.8529
7518 3 9 58.9381 -90.6538 50.4641
7519 3 9 58.2355 -91.075 50.9221
7520 3 9 57.2869 -90.9197 50.7505
7521 3 9 56.3224 -91.1312 50.827
7522 3 9 55.9536 -90.531 50.127
7523 3 9 55.6101 -89.9012 50.8026
7524 3 9 55.4096 -89.0684 50.4316
7525 3 9 56.0622 -88.5224 50.9345
7526 3 9 56.9045 -88.7402 50.5174
7527 3 9 56.6818 -89.7371 50.5113
7528 3 9 57.1285 -90.2919 49.8983
7529 3 9 57.2222 -89.7773 49.1204
7530 3 9 58.1515 -89.9569 48.8817
7531 3 9 58.0173 -89.4728 49.7767
7532 3 9 58.1633 -88.699 50.3255
7533 3 9 58.7838 -89.1198 50.957
7534 3 9 59.5174 -89.7076 50.7077
7535 3 9 59.4124 -89.8321 51.6597
7536 3 9 59.7414 -89.5205 52.493
7537 3 9 58.9629 -88.9724 52.7127
7538 3 9 58.5241 -88.3723 53.2936
7539 3 9 57.9088 -87.6075 53.1401
7540 3 9 58.0983 -87.0341 53.8964
7541 3 9 58.5393 -87.6176 54.475
7542 3 9 59.2073 -88.2489 54.6402
7543 3 9 58.5625 -88.934 54.7035
7544 3 9 58.7079 -88.4381 55.491
7545 3 9 59.3565 -88.7481 56.0555
7546 3 9 58.5874 -88.5985 56.5937
7547 3 9 57.6268 -88.8784 56.7745
7548 3 9 57.7264 -88.0359 57.173
7549 3 9 58.0196 -87.748 56.3424
7550 3 9 58.4296 -87.2023 55.646
7551 3 9 58.4168 -86.1516 55.6025
7552 3 9 57.7172 -85.528 55.7961
7553 3 9 57.581 -86.4352 56.104
7554 3 9 56.6605 -86.6935 56.2203
7555 3 9 56.4852 -87.5594 56.5251
7556 3 9 56.9659 -87.0535 57.1851
7557 3 9 57.5239 -86.2966 57.2239
7558 3 9 57.5041 -85.8133 58.0612
7559 3 9 56.7481 -86.4568 58.3068
7560 3 9 56.9033 -87.3471 58.7348
7561 3 9 57.342 -88.0514 58.3161
7562 3 9 56.5858 -88.3887 58.7204
7563 3 9 55.8155 -88.4131 59.3058
7564 3 9 55.4621 -89.2317 59.5359
7565 3 9 56.138 -89.9138 59.2912
7566 3 9 56.2667 -90.0614 58.3503
7567 3 9 55.9568 -89.1458 58.6156
7568 3 9 55.148 -88.7123 58.3187
7569 3 9 54.9978 -88.984 57.3892
7570 3 9 54.9821 -88.0393 57.5672
7571 3 9 55.0899 -87.4745 58.3484
7572 3 9 55.9776 -87.6582 58.0308
7573 3 9 56.5817 -88.2502 57.5481
7574 3 9 56.07 -88.9211 56.9739
7575 3 9 55.3777 -88.7778 56.2931
7576 3 9 55.6857 -89.6379 55.8887
7577 3 9 56.5783 -89.4837 56.0978
7578 3 9 57.1373 -90.3014 55.9353
7579 3 9 57.9721 -90.4748 55.5456
7580 3 9 57.7994 -91.1033 54.9165
7581 3 9 57.238 -91.2208 54.1228
7582 3 9 57.4441 -92.1795 54.1739
7583 3 9 57.1783 -92.1144 53.2479
7584 3 9 56.4682 -92.0152 53.8913
7585 3 9 56.4018 -92.9554 53.8203
7586 3 9 56.3037 -93.7676 54.4247
7587 3 9 55.5243 -93.4554 54.0656
7588 3 9 55.1868 -92.5116 54.2574
7589 3 9 54.3032 -92.8475 54.2748
7590 3 9 54.1924 -93.6854 54.7674
7591 3 9 53.413 -93.146 54.7882
7592 3 9 53.4056 -93.0419 53.8334
7593 3 9 52.5639 -93.4492 53.484
7594 3 9 52.0459 -93.0252 54.2149
7595 3 9 51.4168 -92.3141 54.3719
7596 3 9 52.1339 -91.9378 53.8425
7597 3 9 52.4572 -91.987 52.9271
7598 3 9 52.4519 -92.8665 52.6445
7599 3 9 52.5711 -92.4697 51.7607
7600 3 9 53.4296 -92.6761 51.2826
7601 3 9 53.4249 -91.7115 51.3493
7602 3 9 54.0854 -91.0119 51.5877
7603 3 9 54.2092 -91.3904 50.6459
7604 3 9 54.2138 -90.4614 50.569
7605 3 9 54.0427 -90.9295 49.7375
7606 3 9 54.7079 -90.8619 49.0196
7607 3 9 54.2181 -90.0469 48.6828
7608 3 9 54.5487 -90.213 47.8254
7609 3 9 55.283 -89.8086 48.3145
7610 3 9 55.9179 -90.6094 48.372
7611 3 9 55.8304 -89.9868 47.5413
7612 3 9 56.6373 -89.5461 47.2633
7613 3 9 56.5869 -90.4054 46.9234
7614 3 9 56.1745 -91.1854 47.2451
7615 3 9 57.091 -91.4743 47.2157
7616 3 9 57.3052 -90.6815 47.6549
7617 3 9 57.8904 -91.0821 48.3205
7618 3 9 58.4683 -91.0556 49.0553
7619 3 9 59.1105 -90.2828 49.0303
7620 3 9 59.2238 -89.4084 49.26
7621 3 9 59.0285 -88.7658 48.5612
7622 3 9 59.5674 -88.0151 48.5337
7623 3 9 59.9833 -88.3703 47.746
7624 3 9 59.5718 -89.2026 47.5662
7625 3 9 59.5508 -88.8687 46.6446
7626 3 9 59.0736 -88.0994 46.784
7627 3 9 60.0576 -87.9336 46.6177
7628 3 9 60.7708 -88.572 46.6269
7629 3 9 61.1729 -89.3592 46.9336
7630 3 9 60.641 -89.323 47.7014
7631 3 9 60.4817 -88.7241 48.463
7632 3 9 61.2487 -88.129 48.5783
7633 3 9 62.1743 -87.7876 48.7714
7634 3 9 61.9658 -88.0536 47.886
7635 3 9 62.061 -88.8916 48.3788
7636 3 9 63.0137 -89.0561 48.2982
7637 3 9 62.6658 -89.9972 48.512
7638 3 9 63.1654 -90.7346 48.2128
7639 3 9 63.6714 -90.2021 47.6163
7640 3 9 64.5521 -90.4401 47.8158
7641 3 9 65.1152 -91.076 47.4266
7642 3 9 64.2222 -91.4013 47.266
7643 3 9 64.6548 -92.2233 47.3026
7644 3 9 65.3098 -92.3777 46.5921
7645 3 9 65.3206 -91.4891 46.2275
7646 3 9 64.4819 -90.9484 46.3224
7647 3 9 65.1005 -90.3156 45.9615
7648 3 9 66.0089 -90.5368 45.849
7649 3 9 66.302 -91.1497 45.1799
7650 3 9 66.6135 -91.6453 44.3488
7651 3 9 66.261 -91.1785 43.662
7652 3 9 66.7166 -90.9208 42.8532
7653 3 9 65.8208 -90.9802 42.4575
7654 3 9 65.609 -90.4076 43.1664
7655 3 9 65.4629 -89.4054 43.3141
7656 3 9 64.6119 -89.9574 43.2046
7657 3 9 64.9318 -89.9085 44.1304
7658 3 9 63.9907 -90.043 43.9658
7659 3 9 64.3198 -89.1921 44.3444
7660 3 9 63.6337 -88.5733 43.7853
7661 3 9 63.1044 -87.8307 43.7103
7662 3 9 63.8447 -87.5288 43.1366
7663 3 9 64.3449 -86.7369 42.8717
7664 3 9 64.5383 -86.4742 43.8012
7665 3 9 64.7418 -87.3795 44.2125
7666 3 9 65.5222 -87.067 43.6927
7667 3 9 65.5697 -86.1697 43.3829
7668 3 9 65.8401 -85.6453 42.635
7669 3 9 65.6585 -85.4444 41.7336
7670 3 9 65.2012 -84.6248 41.4041
7671 3 9 64.6147 -84.1553 41.9579
7672 3 9 64.3417 -83.4032 41.3879
7673 3 9 63.8138 -82.7247 41.8356
7674 3 9 64.2078 -82.12 42.4622
7675 3 9 64.8937 -82.0062 43.1621
7676 3 9 65.0277 -81.07 42.7513
7677 3 9 65.6232 -81.7377 42.4253
7678 3 9 66.1624 -80.9029 42.7003
7679 3 9 66.5612 -80.1086 42.2915
7680 3 9 66.7641 -79.2207 41.9781
7681 3 9 67.2379 -79.9346 41.4478
7682 3 9 67.6051 -80.3667 42.2195
7683 3 9 67.1494 -80.7202 42.9839
7684 3 9 67.5959 -81.456 43.4589
7685 3 9 68.3859 -80.9772 43.8869
7686 3 9 67.8539 -80.4568 44.4381
7687 3 9 68.1793 -79.6033 44.1591
7688 3 9 68.8447 -80.1094 44.5556
7689 3 9 69.0066 -80.2367 45.543
7690 3 9 68.6398 -81.0764 45.7941
7691 3 9 67.9582 -81.7068 45.8561
7692 3 9 67.1974 -81.1755 46.0924
7693 3 9 67.5363 -81.3365 46.9721
7694 3 9 67.0404 -82.1097 47.0011
7695 3 9 67.5227 -82.2861 47.8263
7696 3 9 67.2802 -81.7876 48.6223
7697 3 9 67.8524 -81.1008 48.9986
7698 3 9 68.0317 -81.2019 48.1007
7699 3 9 68.487 -80.3533 47.7537
7700 3 9 68.2204 -80.1406 46.811
7701 3 9 67.4214 -80.2681 47.3448
7702 3 9 66.4801 -80.3641 47.6074
7703 3 9 66.786 -81.2363 47.8281
7704 3 9 67.1079 -80.5746 48.4339
7705 3 9 66.5484 -81.1125 49.0055
7706 3 9 65.7445 -81.6618 48.861
7707 3 9 64.7938 -81.8172 48.6328
7708 3 9 64.2756 -81.0769 48.9418
7709 3 9 63.4593 -81.3218 49.4517
7710 3 9 63.4129 -81.8897 50.2501
7711 3 9 63.1046 -82.7174 50.6879
7712 3 9 63.8803 -83.0585 50.1878
7713 3 9 63.0435 -82.8687 49.6868
7714 3 9 62.1299 -82.6542 49.8938
7715 3 9 61.9304 -83.3516 50.5435
7716 3 9 62.0208 -82.8416 51.3286
7717 3 9 62.1816 -83.3887 52.079
7718 3 9 62.2285 -82.5833 52.4318
7719 3 9 61.6174 -82.022 53.0371
7720 3 9 61.453 -81.9245 53.9822
7721 3 9 60.9537 -81.7631 54.7296
7722 3 9 60.2158 -82.0418 54.2114
7723 3 9 59.6575 -82.1155 53.3362
7724 3 9 59.2908 -81.9239 52.4101
7725 3 9 58.3639 -82.1525 52.6379
7726 3 9 57.7963 -82.4068 53.3641
7727 3 9 57.3313 -82.8754 52.6585
7728 3 9 57.4233 -82.0858 52.2121
7729 3 9 58.1886 -82.0906 51.5764
7730 3 9 58.8281 -81.9789 50.8619
7731 3 9 58.114 -82.6138 50.7281
7732 3 9 58.547 -83.1771 50.1142
7733 3 9 59.3825 -82.5971 50.1125
7734 3 9 60.2148 -82.8745 50.5054
7735 3 9 59.6573 -83.6175 50.2767
7736 3 9 59.6724 -84.5348 50.0343
7737 3 9 60.4927 -84.9111 50.3275
7738 3 9 60.9524 -85.7496 50.1596
7739 3 9 61.8571 -86.0071 50.1364
7740 3 9 62.1932 -86.886 49.9692
7741 3 9 62.9468 -87.1194 49.4142
7742 3 9 63.5568 -86.4142 49.144
7743 3 9 63.2297 -85.5423 49.4297
7744 3 9 62.5266 -85.6933 48.8439
7745 3 9 61.5764 -85.6425 48.6766
7746 3 9 61.9503 -85.388 47.7478
7747 3 9 62.3965 -86.1149 47.5046
7748 3 9 62.128 -86.5444 48.3119
7749 3 9 61.4822 -87.0765 47.886
7750 3 9 60.6338 -87.0798 48.2177
7751 3 9 59.7744 -87.2202 47.7769
7752 3 9 59.915 -86.6231 47.0716
7753 3 9 59.7291 -85.6914 47.0766
7754 3 9 59.5631 -85.3589 46.1631
7755 3 9 58.6846 -85.7595 46.1199
7756 3 9 58.7576 -85.1817 46.8097
7757 3 9 57.9292 -84.6108 46.8143
7758 3 9 57.4672 -85.0485 47.5486
7759 3 9 57.4036 -84.5689 48.4261
7760 3 9 56.7325 -84.1885 49.063
7761 3 9 56.0973 -83.831 49.6751
7762 3 9 55.8567 -83.9396 48.7217
7763 3 9 56.0655 -83.8571 47.7868
7764 3 9 56.9169 -83.5494 47.4362
7765 3 9 56.3458 -82.8276 47.2894
7766 3 9 55.8581 -81.93 47.1515
7767 3 9 55.3282 -82.6603 47.5148
7768 3 9 55.7405 -82.5869 48.3559
7769 3 9 56.2171 -82.8223 49.1378
7770 3 9 56.8649 -82.5774 48.4992
7771 3 9 57.5143 -83.0931 48.0842
7772 3 9 57.566 -83.5819 48.9416
7773 3 9 58.3595 -83.9238 48.7017
7774 3 9 58.4397 -84.7345 49.2044
7775 3 9 58.5001 -85.3622 48.5036
7776 3 9 59.4594 -85.2421 48.4081
7777 3 9 59.6715 -85.6675 49.1933
7778 3 9 59.0236 -86.0121 49.8567
7779 3 9 59.8388 -85.6731 50.3227
7780 3 9 59.6497 -86.3123 50.9839
7781 3 9 58.6589 -86.2868 50.8503
7782 3 9 58.7241 -87.034 50.2557
7783 3 9 57.9791 -86.5731 49.7974
7784 3 9 57.9597 -86.3059 48.8548
7785 3 9 57.4796 -87.188 49.0188
7786 3 9 57.895 -87.8533 49.5733
7787 3 9 58.8349 -87.8998 49.3608
7788 3 9 59.71 -88.2368 49.4596
7789 3 9 60.3643 -87.6867 49.1141
7790 3 9 60.8923 -88.3705 49.628
7791 3 9 61.3932 -89.1166 49.3581
7792 3 9 61.6533 -89.6687 50.1139
7793 3 9 60.629 -89.9392 50.2633
7794 3 9 60.6295 -90.4806 51.0927
7795 3 9 61.4549 -90.7531 50.5839
7796 3 9 62.282 -90.5869 50.9825
7797 3 9 62.9815 -90.6726 50.2956
7798 3 9 62.7964 -89.6374 50.4911
7799 3 9 62.5523 -88.8653 51.168
7800 3 9 62.562 -89.4623 51.8843
7801 3 9 62.7241 -88.7116 52.4028
7802 3 9 62.1842 -87.8558 52.5516
7803 3 9 62.6093 -87.2417 53.2096
7804 3 9 63.0187 -86.9383 52.3582
7805 3 9 63.8867 -87.1298 51.9844
7806 3 9 63.8697 -87.5533 52.8979
7807 3 9 64.188 -86.9337 53.5548
7808 3 9 64.4081 -87.5761 54.3343
7809 3 9 64.965 -88.2469 53.9303
7810 3 9 65.7408 -88.7797 54.1007
7811 3 9 65.6414 -88.3586 54.9514
7812 3 9 65.1393 -88.148 55.8151
7813 3 9 65.9032 -87.6611 56.046
7814 3 9 65.6566 -87.2203 55.1961
7815 3 9 65.1662 -86.8314 55.9054
7816 3 9 64.3411 -87.2546 55.8405
7817 3 9 64.2834 -86.5038 56.5799
7818 3 9 64.2608 -85.9492 55.7688
7819 3 9 64.3947 -85.9973 54.8593
7820 3 9 63.4503 -85.852 54.8553
7821 3 9 62.7283 -85.6216 55.4561
7822 3 9 62.195 -86.2811 55.0927
7823 3 9 62.6704 -86.2182 54.216
7824 3 9 62.7945 -85.5682 53.559
7825 3 9 61.9068 -85.231 53.655
7826 3 9 61.3681 -84.5638 54.0184
7827 3 9 60.4981 -84.8593 54.2118
7828 3 9 59.5497 -84.6793 54.1782
7829 3 9 59.7235 -85.4397 53.6832
7830 3 9 58.8788 -85.3723 53.2313
7831 3 9 58.6264 -85.5316 54.1152
7832 3 9 58.1886 -84.645 54.3424
7833 3 9 57.6909 -83.8736 53.9892
7834 3 9 58.4799 -83.2463 54.2542
7835 3 9 57.8303 -83.5289 54.887
7836 3 9 57.9343 -83.0506 55.7058
7837 3 9 57.8773 -82.4146 55.001
7838 3 9 57.0844 -82.8407 54.6773
7839 3 9 56.1204 -82.9489 54.7525
7840 3 9 56.3825 -82.1182 54.3123
7841 3 9 56.8982 -81.424 54.8102
7842 3 9 56.11 -81.6532 55.2286
7843 3 9 56.5593 -82.4177 55.4827
7844 3 9 56.8858 -83.3163 55.6788
7845 3 9 57.1644 -83.1377 56.6122
7846 3 9 57.8799 -83.6861 56.746
7847 3 9 57.256 -83.9492 57.4114
7848 3 9 57.9683 -84.5479 57.8103
7849 3 9 57.7497 -85.0536 56.9664
7850 3 9 56.8009 -84.9704 57.4582
7851 3 9 55.9396 -85.3525 57.0991
7852 3 9 56.4719 -85.0066 56.3797
7853 3 9 56.7731 -85.0375 55.4655
7854 3 9 56.1638 -84.9475 54.7178
7855 3 9 55.2142 -84.901 54.6956
7856 3 9 54.6243 -84.1899 55.0009
7857 3 9 54.0652 -84.3882 55.7415
7858 3 9 54.6384 -83.7579 56.2981
7859 3 9 55.3543 -84.3877 56.3886
7860 3 9 55.4366 -84.4291 57.3522
7861 3 9 54.4232 -84.355 57.3284
7862 3 9 53.7289 -84.5764 57.9797
7863 3 9 53.8368 -85.3665 58.5434
7864 3 9 54.7456 -85.6523 58.5603
7865 3 9 55.2824 -86.4171 58.5625
7866 3 9 55.6874 -87.0324 59.1886
7867 3 9 54.8344 -87.3512 59.4179
7868 3 9 53.8694 -87.2861 59.5407
7869 3 9 53.6025 -87.9882 60.1938
7870 3 9 54.0014 -88.8236 60.528
7871 3 9 53.2926 -88.5049 61.2167
7872 3 9 52.9731 -89.093 61.9029
7873 3 9 53.4478 -89.6214 62.6409
7874 3 9 53.5375 -88.6957 62.8635
7875 3 9 54.2127 -88.3518 63.4221
7876 3 9 54.5581 -88.0407 64.2986
7877 3 9 54.159 -88.8775 64.6002
7878 3 9 54.2079 -88.5843 65.5266
7879 3 9 54.3699 -89.511 65.516
7880 3 9 55.1157 -89.6562 66.1439
7881 3 9 55.0208 -90.455 66.718
7882 3 9 55.1395 -90.9348 65.8299
7883 3 9 55.9913 -90.9304 66.2529
7884 3 9 56.7984 -90.7322 65.7778
7885 3 9 56.1501 -90.9878 65.1505
7886 3 9 57.0166 -90.7924 64.7151
7887 3 9 57.7423 -90.1776 64.5761
7888 3 9 57.7371 -89.2129 64.3472
7889 3 9 56.7989 -89.0297 64.0826
7890 3 9 56.1314 -88.3995 64.3454
7891 3 9 55.2563 -88.6546 64.4444
7892 3 9 55.4418 -89.5617 64.6612
7893 3 9 56.2768 -89.7533 65.1524
7894 3 9 56.7415 -88.924 65.0329
7895 3 9 56.9656 -89.3728 65.8733
7896 3 9 57.8494 -89.3976 65.4227
7897 3 9 58.1889 -88.6686 65.9231
7898 3 9 59.0109 -88.9968 65.4303
7899 3 9 59.9232 -88.6187 65.5413
7900 3 9 59.2807 -88.3205 66.2617
7901 3 9 58.7444 -87.8056 66.9078
7902 3 9 57.9149 -87.685 66.4423
7903 3 9 58.1561 -86.732 66.7096
7904 3 9 58.0598 -85.8571 67.0579
7905 3 9 58.5208 -85.8893 67.9264
7906 3 9 59.1196 -86.1388 67.2058
7907 3 9 59.4835 -85.3342 67.4756
7908 3 9 59.475 -85.2333 68.4259
7909 3 9 60.2414 -84.6042 68.3455
7910 3 9 61.1373 -84.7434 68.0159
7911 3 9 61.2392 -85.2482 67.1925
7912 3 9 62.046 -85.4499 66.7983
7913 3 9 62.8334 -85.3933 66.339
7914 3 9 62.5035 -84.7699 65.7436
7915 3 9 62.0606 -85.5361 65.4219
7916 3 9 61.2729 -85.0835 65.5997
7917 3 9 60.9343 -84.442 66.2612
7918 3 9 60.7266 -83.8947 65.5213
7919 3 9 61.0894 -83.444 66.2602
7920 3 9 62.0675 -83.853 66.3301
7921 3 9 61.9372 -82.865 66.634
7922 3 9 62.4363 -82.5698 67.3447
7923 3 9 63.3708 -82.6475 67.5456
7924 3 9 64.2549 -82.6337 68.0215
7925 3 9 65.1611 -82.7374 68.3714
7926 3 9 64.9659 -83.6786 68.0375
7927 3 9 65.0256 -83.1021 67.2752
7928 3 9 65.6029 -82.734 66.5235
7929 3 9 65.4525 -82.2963 67.3223
7930 3 9 65.366 -81.5964 67.9686
7931 3 9 66.3043 -81.2957 68.0643
7932 3 9 67.017 -81.5793 67.4242
7933 3 9 66.5932 -81.0246 66.8155
7934 3 9 65.6067 -81.258 66.8531
7935 3 9 65.0858 -80.3613 66.8306
7936 3 9 65.1504 -79.7978 67.6199
7937 3 9 65.0445 -78.8757 67.5603
7938 3 9 65.4838 -78.1427 67.9213
7939 3 9 65.7476 -78.0086 67.0313
7940 3 9 65.9801 -78.9087 67.3137
7941 3 9 65.3078 -78.9154 66.5676
7942 3 9 65.9126 -78.6075 65.835
7943 3 9 66.8098 -78.8996 65.8862
7944 3 9 67.1459 -78.7223 66.7885
7945 3 9 67.5658 -78.2396 66.06
7946 3 9 68.0203 -77.7696 65.3064
7947 3 9 68.983 -78.0547 65.2256
7948 3 9 69.3862 -78.0489 66.0698
7949 3 9 68.4517 -77.5467 66.1545
7950 3 9 67.5675 -77.0649 66.0874
7951 3 9 67.2022 -76.7549 65.2558
7952 3 9 66.8625 -76.1426 64.5815
7953 3 9 66.6425 -77.0354 64.27
7954 3 9 67.6478 -76.9444 64.2639
7955 3 9 68.05 -76.0076 64.4863
7956 3 9 68.9768 -76.3045 64.651
7957 3 9 68.9992 -75.488 65.2269
7958 3 9 69.6017 -74.7981 64.9829
7959 3 9 69.6291 -74.0113 64.492
7960 3 9 70.1258 -73.9327 65.2749
7961 3 9 71.015 -74.1604 64.8717
7962 3 9 71.0454 -74.3372 63.956
7963 3 9 71.8571 -73.8416 63.7145
7964 3 9 72.2345 -74.6889 63.4833
7965 3 9 72.307 -75.0084 64.3501
7966 3 9 73.1922 -74.6197 64.6478
7967 3 9 72.573 -74.4171 65.3443
7968 3 9 72.8969 -74.522 66.2712
7969 3 9 73.8199 -74.2773 66.3784
7970 3 9 73.7116 -74.8074 65.5453
7971 3 9 74.4002 -75.1085 66.1632
7972 3 9 74.7794 -75.9265 65.8851
7973 3 9 75.6617 -76.1731 65.9745
7974 3 9 75.5276 -76.5021 65.0598
7975 3 9 74.7961 -75.9524 64.6325
7976 3 9 74.1504 -76.6561 64.5404
7977 3 9 74.4016 -77.4592 65.0917
7978 3 9 74.5237 -77.7258 64.1811
7979 3 9 75.3233 -78.1874 64.5865
7980 3 9 75.7602 -77.8574 63.851
7981 3 9 76.7185 -78.1794 63.8718
7982 3 9 77.1633 -78.0742 64.6882
7983 3 9 76.387 -78.4865 65.0115
7984 3 9 76.0412 -78.912 64.2187
7985 3 9 75.9402 -79.6522 64.7525
7986 3 9 75.0337 -79.5432 64.9788
7987 3 9 75.4323 -79.1748 65.7724
7988 3 9 74.9544 -78.5025 66.3277
7989 3 9 74.5629 -78.2583 67.2298
7990 3 9 74.8965 -79.0358 67.588
7991 3 9 74.6261 -79.0576 68.5514
7992 3 9 74.3888 -78.2557 69.0538
7993 3 9 73.6118 -78.4388 69.6514
7994 3 9 73.2259 -77.7727 69.0707
7995 3 9 73.5485 -77.2262 69.7678
7996 3 9 72.5292 -77.2566 69.7772
7997 3 9 72.1669 -78.2082 69.7926
7998 3 9 71.219 -78.4773 69.7366
7999 3 9 70.3424 -78.2577 70.2169
8000 3 9 69.466 -78.324 70.5407
8001 3 9 69.3903 -77.444 70.1523
8002 3 9 69.2197 -77.5933 69.2338
8003 3 9 68.7421 -78.1221 68.6143
8004 3 9 68.4044 -78.207 69.5171
8005 3 9 67.5949 -78.5689 69.9775
8006 3 9 68.2009 -78.0956 70.615
8007 3 9 68.2437 -78.5542 71.4717
8008 3 9 68.8415 -78.9904 72.0616
8009 3 9 68.7358 -79.6967 72.7441
8010 3 9 68.5423 -79.5973 73.7556
8011 3 9 69.2733 -79.5793 74.3111
8012 3 9 69.4918 -78.9277 73.5522
8013 3 9 69.5839 -77.9413 73.4451
8014 3 9 68.579 -77.9984 73.5633
8015 3 9 68.9296 -78.0607 74.4264
8016 3 9 68.5307 -78.7527 74.8717
8017 3 9 68.6556 -77.9681 75.4266
8018 3 9 67.9272 -77.3578 75.132
8019 3 9 67.9325 -76.354 74.9336
8020 3 9 68.6224 -76.4568 74.2511
8021 3 9 69.4975 -76.704 73.8022
8022 3 9 70.1182 -75.9929 73.7878
8023 3 9 69.7164 -76.1376 74.6863
8024 3 9 69.2615 -76.5742 75.4411
8025 3 9 68.8151 -75.9403 76.0514
8026 3 9 69.2548 -75.1852 76.4553
8027 3 9 69.814 -75.9326 76.3969
8028 3 9 70.3963 -75.1946 76.1067
8029 3 9 70.6071 -74.8102 75.2615
8030 3 9 70.1352 -74.8045 74.4145
8031 3 9 70.6285 -74.367 73.6878
8032 3 9 71.2584 -73.6734 73.9192
8033 3 9 71.8426 -73.348 74.6167
8034 3 9 72.6352 -73.9258 74.4264
8035 3 9 73.1503 -73.5152 73.6979
8036 3 9 72.3381 -73.4703 73.1111
8037 3 9 72.2563 -74.3829 72.8422
8038 3 9 71.5143 -74.792 73.2414
8039 3 9 70.7403 -74.9534 72.6803
8040 3 9 70.5489 -75.8328 72.5911
8041 3 9 70.1376 -76.4882 71.9159
8042 3 9 70.4311 -76.0099 71.0564
8043 3 9 70.3061 -75.3658 71.7112
8044 3 9 69.4273 -75.4538 72.1771
8045 3 9 69.6206 -74.8394 72.8246
8046 3 9 69.5622 -74.3637 73.6695
8047 3 9 69.6371 -73.4696 73.2709
8048 3 9 69.0884 -73.5691 72.5326
8049 3 9 68.58 -74.4312 72.7881
8050 3 9 68.4902 -74.5521 71.8204
8051 3 9 68.1427 -75.3471 72.2152
8052 3 9 68.1824 -76.163 71.7806
8053 3 9 67.8721 -77.0446 71.815
8054 3 9 68.4831 -77.4597 72.5583
8055 3 9 68.2781 -76.7428 73.1092
8056 3 9 67.6047 -76.8943 73.8034
8057 3 9 67.6371 -77.6438 73.1462
8058 3 9 67.707 -78.1977 72.3638
8059 3 9 67.0219 -78.1235 71.7073
8060 3 9 66.3728 -77.7895 71.0783
8061 3 9 66.4981 -78.3793 70.3436
8062 3 9 66.5135 -79.115 70.9302
8063 3 9 66.062 -79.9374 70.8885
8064 3 9 65.8548 -80.2518 70.0145
8065 3 9 66.2314 -79.8005 69.2501
8066 3 9 65.2915 -80.0121 69.1261
8067 3 9 64.5739 -80.112 68.5484
8068 3 9 64.9413 -79.2639 68.5885
8069 3 9 64.4699 -79.4508 69.4181
8070 3 9 63.964 -78.8009 68.9128
8071 3 9 64.0132 -79.4215 68.1874
8072 3 9 63.5659 -79.0297 67.4618
8073 3 9 63.7174 -79.9679 67.3732
8074 3 9 62.7929 -80.3515 67.1771
8075 3 9 62.8767 -79.9855 68.084
8076 3 9 62.3083 -80.7623 68.1185
8077 3 9 61.9319 -80.436 68.9816
8078 3 9 61.0064 -80.7577 69.1236
8079 3 9 60.6236 -81.5611 69.4937
8080 3 9 59.819 -81.457 68.9313
8081 3 9 59.2871 -80.9848 68.3094
8082 3 9 59.9298 -80.3375 68.2353
8083 3 9 59.7408 -79.8802 69.0637
8084 3 9 60.6891 -79.785 68.9773
8085 3 9 61.2781 -79.1423 68.5394
8086 3 9 60.7616 -78.6678 67.8455
8087 3 9 60.1792 -78.3035 67.1046
8088 3 9 60.694 -77.9566 66.2754
8089 3 9 61.5723 -77.9652 65.9047
8090 3 9 61.9869 -78.1264 65.0451
8091 3 9 61.4838 -78.2401 64.245
8092 3 9 61.0381 -78.8806 64.7961
8093 3 9 61.6051 -79.644 64.4614
8094 3 9 61.2524 -80.1282 65.2116
8095 3 9 60.9971 -79.9172 66.0891
8096 3 9 61.8606 -80.3774 66.3438
8097 3 9 61.2894 -80.7028 67.1122
8098 3 9 60.8853 -81.0148 66.2471
8099 3 9 61.4291 -81.4931 65.525
8100 3 9 60.9544 -82.2948 65.2189
8101 3 9 61.6076 -83.0356 65.1951
8102 3 9 61.5992 -83.352 64.2937
8103 3 9 61.1104 -83.1048 63.4867
8104 3 9 61.3487 -82.2971 63.9398
8105 3 9 61.2597 -81.2953 63.6451
8106 3 9 61.7897 -80.9734 64.3096
8107 3 9 62.5681 -81.2756 64.835
8108 3 9 62.2749 -82.2025 64.5938
8109 3 9 62.7562 -82.086 63.791
8110 3 9 63.3352 -82.6908 63.2236
8111 3 9 63.4369 -83.6246 63.2787
8112 3 9 62.7465 -83.8415 62.6812
8113 3 9 63.1175 -84.478 62.1007
8114 3 9 63.0686 -85.2708 62.6469
8115 3 9 62.8319 -85.8501 61.888
8116 3 9 61.9543 -86.2181 62.0571
8117 3 9 62.0019 -85.406 62.5691
8118 3 9 61.0901 -85.4548 62.2426
8119 3 9 60.887 -85.7084 61.3137
8120 3 9 60.2983 -85.6639 60.534
8121 3 9 60.6144 -86.5717 60.568
8122 3 9 60.3816 -86.5129 61.5013
8123 3 9 60.5086 -86.6619 62.3966
8124 3 9 61.4019 -87.1439 62.2146
8125 3 9 61.9092 -87.9448 62.578
8126 3 9 62.2277 -87.7072 61.6911
8127 3 9 61.7821 -87.503 60.9184
8128 3 9 60.9889 -87.8838 61.4027
8129 3 9 60.2825 -87.5167 61.9722
8130 3 9 59.5057 -87.4702 62.5827
8131 3 9 59.0575 -86.7182 62.8857
8132 3 9 58.1521 -86.7884 63.1912
8133 3 9 58.4348 -86.4779 64.0736
8134 3 9 57.7522 -85.8502 63.8884
8135 3 9 57.3566 -85.881 63.016
8136 3 9 56.6969 -86.1764 62.3231
8137 3 9 56.9903 -86.9763 62.7194
8138 3 9 57.6429 -87.2424 62.0279
8139 3 9 58.3973 -87.8059 61.7943
8140 3 9 58.4134 -87.878 62.7359
8141 3 9 58.1744 -88.3173 63.5519
8142 3 9 58.8167 -88.7896 63.094
8143 3 9 59.7147 -88.4985 63.1008
8144 3 9 59.9037 -89.1866 62.5023
8145 3 9 60.2293 -89.8437 63.0932
8146 3 9 60.5578 -90.5124 62.5207
8147 3 9 60.6345 -90.4638 61.5601
8148 3 9 61.4869 -90.1263 61.3545
8149 3 9 61.1088 -90.4579 60.4555
8150 3 9 60.6457 -89.8022 59.9008
8151 3 9 61.0377 -88.9886 59.5671
8152 3 9 60.6737 -87.9993 59.811
8153 3 9 60.1475 -88.004 58.9756
8154 3 9 59.6684 -87.1032 58.9131
8155 3 9 59.1287 -87.2769 58.115
8156 3 9 58.9576 -86.358 58.408
8157 3 9 59.1002 -86.2514 57.4224
8158 3 9 59.4036 -86.9117 56.8156
8159 3 9 59.9143 -87.6085 56.3153
8160 3 9 60.5048 -88.2809 56.6103
8161 3 9 60.993 -88.3431 57.4641
8162 3 9 60.3004 -87.6457 57.602
8163 3 9 60.111 -86.7081 57.752
8164 3 9 60.1659 -85.7837 58.0773
8165 3 9 60.2281 -85.5198 57.1162
8166 3 9 60.1344 -85.8459 56.2332
8167 3 9 60.0425 -86.7382 55.8037
8168 3 9 60.9184 -87.1715 56.016
8169 3 9 60.9122 -86.5302 55.2748
8170 3 9 61.1714 -87.2686 54.7555
8171 3 9 61.8589 -87.1712 55.4137
8172 3 9 62.8125 -87.1163 55.3986
8173 3 9 63.3082 -86.5687 56.0947
8174 3 9 62.6416 -86.9905 56.7397
8175 3 9 62.6709 -87.4329 57.5412
8176 3 9 61.9849 -87.9328 58.0306
8177 3 9 62.5498 -88.7406 58.0208
8178 3 9 62.1939 -88.8384 58.8435
8179 3 9 61.3021 -88.5298 58.6571
8180 3 9 61.1073 -89.3344 58.1674
8181 3 9 61.5807 -89.7086 57.4025
8182 3 9 62.4174 -90.163 57.2214
8183 3 9 63.2876 -90.3481 57.5468
8184 3 9 64.27 -90.5314 57.7045
8185 3 9 65.1037 -90.5793 57.2335
8186 3 9 64.3461 -90.8624 56.6575
8187 3 9 64.8006 -91.6706 56.3672
8188 3 9 64.4632 -91.0473 55.7106
8189 3 9 63.6308 -91.4541 55.5438
8190 3 9 63.1686 -91.6535 54.714
8191 3 9 62.2386 -91.6967 54.2867
8192 3 9 61.6802 -91.0052 54.7158
8193 3 9 60.845 -90.4954 54.726
8194 3 9 61.19 -90.7326 53.8731
8195 3 9 61.2559 -90.2858 53.0214
8196 3 9 62.1521 -89.9655 52.902
8197 3 9 62.1566 -89.8725 53.8706
8198 3 9 61.7639 -88.9939 53.8009
8199 3 9 61.7074 -88.9866 52.8818
8200 3 9 61.5052 -89.6241 52.2076
8201 3 9 60.6075 -89.6911 51.839
8202 3 9 60.5504 -89.2594 51.0111
8203 3 9 60.8523 -88.4154 51.3945
8204 3 9 60.5874 -88.8204 52.2596
8205 3 9 59.941 -88.4552 52.9529
8206 3 9 60.893 -88.5376 53.2438
8207 3 9 61.1618 -87.6367 53.575
8208 3 9 61.1281 -87.4496 52.611
8209 3 9 61.743 -86.7646 52.4835
8210 3 9 61.4833 -85.9863 53.0051
8211 3 9 60.8343 -85.8755 53.8021
8212 3 9 60.2142 -85.7956 54.5471
8213 3 9 59.4122 -85.4833 54.9339
8214 3 9 59.3025 -86.4081 54.5325
8215 3 9 59.6978 -87.2242 54.9407
8216 3 9 60.2769 -87.5033 54.0984
8217 3 9 60.3491 -88.4565 54.1871
8218 3 9 60.3021 -89.4112 54.2873
8219 3 9 60.2122 -90.2737 53.9182
8220 3 9 59.6163 -91.0338 54.1605
8221 3 9 58.659 -90.8985 54.3127
8222 3 9 58.4185 -91.8195 53.9148
8223 3 9 58.1676 -92.5691 53.4251
8224 3 9 58.3054 -92.8059 54.3638
8225 3 9 59.1296 -93.0828 53.8256
8226 3 9 59.2187 -92.4876 54.5679
8227 3 9 59.9544 -91.9863 54.9294
8228 3 9 60.725 -91.597 54.4769
8229 3 9 60.6538 -91.8431 53.4861
8230 3 9 60.074 -92.6021 53.761
8231 3 9 60.5274 -93.134 54.4141
8232 3 9 59.9262 -93.8214 54.0961
8233 3 9 59.097 -94.3017 54.3071
8234 3 9 58.6956 -93.9628 55.1
8235 3 9 59.0882 -94.8244 55.2268
8236 3 9 59.0575 -94.7624 56.2541
8237 3 9 58.9944 -95.6329 56.7212
8238 3 9 59.3412 -96.1299 57.5024
8239 3 9 59.2418 -96.6686 58.2769
8240 3 9 59.4715 -97.2295 57.5431
8241 3 9 60.1889 -97.8004 57.6262
8242 3 9 61.0051 -98.2187 58.1631
8243 3 9 61.0486 -97.6253 58.9167
8244 3 9 60.246 -97.6072 59.4634
8245 3 9 60.3408 -98.4666 59.0481
8246 3 9 60.7005 -98.8932 59.8117
8247 3 9 59.985 -99.4611 59.5196
8248 3 9 59.1002 -99.3696 59.0128
8249 3 9 59.7969 -99.8289 58.5349
8250 3 9 59.2843 -100.685 58.7815
8251 3 9 59.502 -101 59.669
8252 3 9 60.1722 -100.688 59.1084
8253 3 9 60.5331 -101.352 58.3779
8254 3 9 60.6362 -102.219 57.9538
8255 3 9 59.6224 -102.322 57.9908
8256 3 9 59.9938 -101.902 57.1129
8257 3 9 59.9486 -101.025 56.5186
8258 3 9 60.9419 -100.815 56.4102
8259 3 9 61.1656 -101.706 56.5272
8260 3 9 61.9191 -101.727 57.1788
8261 3 9 62.3977 -101.884 58.0081
8262 3 9 61.8478 -102.426 58.5835
8263 3 9 62.459 -102.412 59.255
8264 3 9 63.2032 -101.809 59.0939
8265 3 9 63.1716 -100.987 58.651
8266 3 9 64.0032 -100.487 58.7508
8267 3 9 64.426 -100.615 57.8705
8268 3 9 64.6759 -101.555 58.0673
8269 3 9 65.5678 -101.636 58.2366
8270 3 9 65.6705 -100.915 57.6394
8271 3 9 65.4657 -100.346 58.4295
8272 3 9 65.5599 -100.459 59.3985
8273 3 9 66.281 -101.067 59.0523
8274 3 9 66.5049 -100.253 59.5174
8275 3 9 67.4533 -100.414 59.3365
8276 3 9 67.9688 -99.9171 59.9631
8277 3 9 68.6391 -99.4164 59.5375
8278 3 9 68.8309 -100.344 59.2525
8279 3 9 69.5714 -100.659 59.8587
8280 3 9 70.2458 -100.408 60.5048
8281 3 9 69.9741 -100.165 61.3862
8282 3 9 70.6276 -99.9535 61.9612
8283 3 9 69.9958 -99.4459 62.459
8284 3 9 70.4641 -98.6049 62.3887
8285 3 9 70.1347 -98.4522 63.3166
8286 3 9 70.1896 -99.0168 64.1239
8287 3 9 69.4641 -99.2529 63.6236
8288 3 9 68.6369 -99.3211 64.0484
8289 3 9 68.1638 -98.5695 63.6803
8290 3 9 67.9987 -99.3597 63.1588
8291 3 9 68.2415 -99.0561 62.294
8292 3 9 68.5223 -98.1757 62.5912
8293 3 9 68.2258 -98.1943 61.691
8294 3 9 69.1616 -98.54 61.7076
8295 3 9 68.8701 -97.8703 61.0312
8296 3 9 68.0607 -97.3671 60.8519
8297 3 9 68.6352 -96.6304 60.8243
8298 3 9 69.1325 -96.745 61.6945
8299 3 9 69.2301 -97.6832 61.9802
8300 3 9 69.4014 -97.0477 62.6598
8301 3 9 68.9046 -96.295 63.0053
8302 3 9 68.0781 -95.6142 63.0608
8303 3 9 67.9022 -96.5343 63.4091
8304 3 9 67.995 -97.2673 62.822
8305 3 9 67.2432 -97.8065 62.6672
8306 3 9 67.0525 -98.821 62.8056
8307 3 9 66.9217 -98.3341 63.6783
8308 3 9 66.8332 -97.7606 64.4495
8309 3 9 65.964 -97.6379 64.7903
8310 3 9 65.368 -97.3851 64.0615
8311 3 9 66.0482 -96.7526 64.0912
8312 3 9 65.9308 -95.8879 63.6129
8313 3 9 65.2444 -95.4965 64.1216
8314 3 9 65.8215 -95.8812 64.726
8315 3 9 65.2403 -95.8028 65.4652
8316 3 9 64.6242 -95.6715 66.1544
8317 3 9 64.192 -95.9497 66.9146
8318 3 9 64.1881 -95.0124 66.7416
8319 3 9 63.7685 -94.3981 66.1406
8320 3 9 64.1166 -94.8971 65.4482
8321 3 9 63.5466 -94.1269 65.1052
8322 3 9 62.8529 -93.4538 65.3
8323 3 9 62.5913 -94.0708 64.5142
8324 3 9 61.818 -94.5836 64.5056
8325 3 9 62.1622 -94.2354 65.3633
8326 3 9 62.8639 -94.6412 65.8588
8327 3 9 63.421 -95.4417 65.7077
8328 3 9 62.957 -95.7563 64.8894
8329 3 9 62.5768 -96.1838 64.1542
8330 3 9 62.8767 -95.7773 63.3742
8331 3 9 63.4094 -95.0606 63.6507
8332 3 9 64.0888 -95.0335 62.9764
8333 3 9 64.3127 -95.8398 63.4873
8334 3 9 63.7688 -96.1863 62.7356
8335 3 9 63.4297 -97.0499 62.8919
8336 3 9 63.0515 -97.8634 63.2992
8337 3 9 62.6047 -98.363 62.6176
8338 3 9 62.0812 -97.6973 62.2481
8339 3 9 62.2929 -97.221 61.4495
8340 3 9 62.5325 -98.085 61.0658
8341 3 9 63.178 -98.7837 61.1751
8342 3 9 63.8419 -98.0725 61.5945
8343 3 9 64.1422 -97.2066 61.2162
8344 3 9 64.9577 -97.7212 61.3555
8345 3 9 64.8866 -98.5896 61.723
8346 3 9 64.8637 -99.5273 61.942
8347 3 9 65.616 -99.8093 62.5393
8348 3 9 65.8631 -99.2085 63.2256
8349 3 9 65.4107 -98.4193 63.5111
8350 3 9 64.4758 -98.2045 63.5957
8351 3 9 64.3239 -99.1821 63.7331
8352 3 9 64.6147 -99.8952 64.3008
8353 3 9 64.1007 -99.6992 65.0999
8354 3 9 63.8036 -100.372 64.4535
8355 3 9 63.5672 -100.697 63.6143
8356 3 9 62.7824 -101.155 63.9457
8357 3 9 62.5073 -101.836 63.3162
8358 3 9 62.0402 -102.646 63.108
8359 3 9 61.9193 -102.143 62.3294
8360 3 9 62.2691 -102.938 61.8426
8361 3 9 62.957 -103.12 62.5522
8362 3 9 63.2849 -102.527 61.8759
8363 3 9 63.9324 -103.08 62.3387
8364 3 9 63.9059 -103.662 63.1757
8365 3 9 64.6967 -104.039 62.7908
8366 3 9 65.0009 -104.938 62.9166
8367 3 9 64.8596 -104.599 63.8452
8368 3 9 64.3469 -103.856 64.1401
8369 3 9 64.2162 -102.966 64.5542
8370 3 9 64.0176 -102.742 63.6424
8371 3 9 64.4477 -102.219 62.9328
8372 3 9 65.2934 -101.677 62.8024
8373 3 9 65.5483 -102.055 63.6331
8374 3 9 65.8293 -101.338 64.2435
8375 3 9 65.2896 -101.453 64.9863
8376 3 9 66.1622 -101.514 65.4179
8377 3 9 66.3061 -100.592 65.309
8378 3 9 66.0753 -99.5868 65.2899
8379 3 9 65.5432 -99.5084 64.495
8380 3 9 65.0746 -98.6604 64.386
8381 3 9 65.8171 -98.5256 65.0375
8382 3 9 65.1797 -98.2579 65.6777
8383 3 9 64.4936 -98.6855 65.1474
8384 3 9 64.2961 -97.6539 65.2148
8385 3 9 63.4261 -97.2536 65.1389
8386 3 9 63.4728 -97.6074 66.0225
8387 3 9 63.8124 -96.7092 66.0559
8388 3 9 64.1983 -96.1886 65.386
8389 3 9 64.6995 -96.6467 64.7324
8390 3 9 64.1295 -96.9941 64.0187
8391 3 9 64.888 -96.6601 63.5218
8392 3 9 64.4968 -97.1044 62.6211
8393 3 9 64.5334 -96.5604 61.8003
8394 3 9 65.4338 -96.1124 61.8865
8395 3 9 65.3794 -96.5354 61.0755
8396 3 9 65.8582 -97.2171 61.5369
8397 3 9 66.7835 -97.3283 61.7522
8398 3 9 67.0921 -97.8107 60.9294
8399 3 9 66.6089 -98.604 60.8117
8400 3 9 67.0731 -99.0762 60.0252
8401 3 9 66.8286 -98.4151 59.3289
8402 3 9 66.2244 -97.6975 59.6505
8403 3 9 65.7603 -98.4553 60.0657
8404 3 9 65.1909 -97.7185 59.8031
8405 3 9 65.0381 -96.749 59.921
8406 3 9 64.2795 -96.1738 59.9153
8407 3 9 64.1006 -95.252 59.9981
8408 3 9 63.22 -94.9676 59.8427
8409 3 9 62.8416 -94.9052 60.7313
8410 3 9 62.9908 -93.9651 60.6641
8411 3 9 62.6028 -93.833 59.7172
8412 3 9 63.1442 -93.6407 59.0106
8413 3 9 63.3447 -94.0662 58.1553
8414 3 9 64.2569 -94.1875 57.8218
8415 3 9 64.4226 -93.5891 57.0082
8416 3 9 63.5067 -93.551 57.0834
8417 3 9 63.7325 -94.0644 56.2884
8418 3 9 62.9388 -93.4739 55.9932
8419 3 9 62.1958 -93.7558 56.5824
8420 3 9 61.9589 -94.1841 57.3908
8421 3 9 62.3217 -93.4249 57.7431
8422 3 9 61.6606 -93.0394 57.1756
8423 3 9 62.0976 -92.2734 57.514
8424 3 9 62.9456 -92.5531 58.0329
8425 3 9 63.4888 -91.7561 57.8751
8426 3 9 64.3388 -92.053 58.1629
8427 3 9 64.7494 -92.2727 57.3538
8428 3 9 65.1938 -92.5555 58.1816
8429 3 9 65.3296 -91.6538 58.5508
8430 3 9 65.6805 -91.0954 57.8424
8431 3 9 65.5693 -90.1151 58.0403
8432 3 9 66.2609 -90.2792 57.3496
8433 3 9 66.945 -89.6033 57.1403
8434 3 9 66.4466 -89.7409 56.339
8435 3 9 65.9396 -88.9546 55.9958
8436 3 9 66.1802 -89.3338 55.0886
8437 3 9 67.0188 -89.7236 55.4864
8438 3 9 67.546 -90.507 55.1962
8439 3 9 68.2624 -89.9194 55.2879
8440 3 9 68.1723 -89.4358 56.1209
8441 3 9 69.1527 -89.2546 56.3902
8442 3 9 68.6927 -89.1238 57.221
8443 3 9 68.197 -88.3261 57.3116
8444 3 9 68.1694 -87.9683 58.2132
8445 3 9 67.6935 -87.2149 58.6447
8446 3 9 67.737 -86.7378 57.8397
8447 3 9 68.5574 -87.0487 57.4199
8448 3 9 68.0951 -86.4932 56.7299
8449 3 9 67.5296 -85.6746 56.8486
8450 3 9 66.7091 -85.8591 57.2483
8451 3 9 67.0351 -85.7163 58.2081
8452 3 9 67.2341 -85.8537 59.1216
8453 3 9 66.6841 -86.1684 59.8674
8454 3 9 66.5317 -86.5851 59.0237
8455 3 9 65.6867 -86.6506 58.6424
8456 3 9 65.7331 -87.3821 59.185
8457 3 9 65.6447 -88.2424 58.742
8458 3 9 65.2049 -88.4098 57.9413
8459 3 9 64.9579 -87.8051 57.2006
8460 3 9 64.6088 -87.0345 57.6021
8461 3 9 65.402 -86.6553 57.3447
8462 3 9 66.3901 -86.8745 57.4087
8463 3 9 66.1814 -87.7809 57.6325
8464 3 9 66.4486 -88.6919 57.7229
8465 3 9 66.7679 -88.6481 58.5806
8466 3 9 67.5409 -89.2719 58.6277
8467 3 9 67.968 -89.7673 59.3158
8468 3 9 66.9703 -89.7931 59.3
8469 3 9 66.5012 -89.7362 58.4208
8470 3 9 67.2051 -90.341 58.5047
8471 3 9 68.1039 -90.7387 58.662
8472 3 9 68.0604 -91.1059 57.7804
8473 3 9 67.8765 -90.9762 56.8413
8474 3 9 67.8438 -91.9109 57.1101
8475 3 9 68.4555 -92.7172 57.0704
8476 3 9 69.0663 -93.4743 57.2064
8477 3 9 68.5888 -94.2263 57.6594
8478 3 9 68.3029 -95.1544 57.4719
8479 3 9 68.7404 -94.9265 56.6473
8480 3 9 69.6901 -94.8446 56.9706
8481 3 9 70.1574 -94.6341 56.1034
8482 3 9 70.7292 -95.0641 55.5161
8483 3 9 71.5296 -95.0824 54.8862
8484 3 9 72.1641 -95.7737 54.9834
8485 3 9 71.3969 -96.0779 54.4962
8486 3 9 71.0693 -96.165 55.4275
8487 3 9 70.6507 -96.5305 56.2143
8488 3 9 71.4974 -96.7079 56.5692
8489 3 9 71.9751 -95.9196 56.4579
8490 3 9 71.8403 -94.9056 56.4583
8491 3 9 72.607 -95.1759 56.9655
8492 3 9 73.188 -95.9119 57.1032
8493 3 9 73.3627 -95.4547 56.2832
8494 3 9 74.2249 -95.614 55.8642
8495 3 9 74.9336 -96.3751 55.9188
8496 3 9 74.4518 -97.2224 55.8531
8497 3 9 74.2051 -98.1011 55.4936
8498 3 9 74.6011 -97.4418 54.7987
8499 3 9 74.7326 -97.7042 53.8829
8500 3 9 73.9279 -98.1735 53.719
8501 3 9 72.9842 -97.9099 53.814
8502 3 9 73.6553 -97.3918 54.2658
8503 3 9 73.4881 -96.5711 54.8078
8504 3 9 74.3251 -96.1473 54.8079
8505 3 9 74.8795 -96.5323 54.1065
8506 3 9 75.4154 -96.3734 54.8726
8507 3 9 75.4135 -97.2154 55.3553
8508 3 9 75.3386 -98.1969 55.6667
8509 3 9 75.808 -97.6447 56.2456
8510 3 9 76.5535 -97.3562 55.7355
8511 3 9 76.2448 -97.5927 54.9051
8512 3 9 76.5844 -97.5783 53.9997
8513 3 9 77.1951 -98.1721 54.403
8514 3 9 77.0381 -98.274 53.4422
8515 3 9 77.4001 -97.4058 53.1617
8516 3 9 78.3382 -97.5775 52.9468
8517 3 9 78.5813 -98.1703 53.6315
8518 3 9 78.255 -99.0159 54.0403
8519 3 9 78.9261 -98.6177 54.5638
8520 3 9 79.1977 -99.2307 55.2161
8521 3 9 80.078 -98.9782 54.9375
8522 3 9 79.6536 -98.4439 55.6242
8523 3 9 80.1994 -98.2648 56.4444
8524 3 9 80.2673 -97.7387 57.1841
8525 3 9 79.5304 -98.3303 57.3379
8526 3 9 78.8569 -97.6945 57.5846
8527 3 9 78.5008 -96.9089 57.9497
8528 3 9 77.7581 -97.4199 57.5477
8529 3 9 77.7415 -97.5513 58.5455
8530 3 9 77.3202 -96.7364 58.3332
8531 3 9 76.7609 -97.4094 58.0221
8532 3 9 76.3724 -97.8791 58.764
8533 3 9 76.471 -98.6225 58.1164
8534 3 9 75.8242 -98.8334 57.4666
8535 3 9 76.4492 -99.4815 57.1671
8536 3 9 76.5741 -98.9327 56.3907
8537 3 9 75.7873 -99.4042 56.2521
8538 3 9 74.8262 -99.4776 56.046
8539 3 9 73.966 -99.0401 56.3876
8540 3 9 74.0371 -98.5119 57.1643
8541 3 9 74.1976 -99.3846 57.5672
8542 3 9 74.5079 -98.9415 58.393
8543 3 9 73.6214 -98.7039 58.2264
8544 3 9 73.0572 -97.8921 58.4492
8545 3 9 73.8126 -98.1825 59.0155
8546 3 9 73.8953 -98.5349 59.8714
8547 3 9 73.3907 -99.3783 59.8575
8548 3 9 72.9235 -99.8381 59.1495
8549 3 9 72.3879 -99.0909 59.241
8550 3 9 71.7308 -99.5721 59.7865
8551 3 9 72.2237 -99.895 60.5944
8552 3 9 72.1904 -100.042 61.5382
8553 3 9 72.4448 -100.695 62.2662
8554 3 9 73.3292 -100.797 62.0637
8555 3 9 73.1074 -100.713 62.9687
8556 3 9 72.884 -101.577 62.6927
8557 3 9 72.4829 -102.481 62.5585
8558 3 9 72.9462 -102.87 63.3011
8559 3 9 72.9079 -103.474 62.5109
8560 3 9 71.9822 -103.4 62.0562
8561 3 9 71.7688 -103.976 62.7969
8562 3 9 71.7367 -104.304 63.684
8563 3 9 71.908 -105.169 63.3954
8564 3 9 71.226 -105.619 62.9088
8565 3 9 71.3934 -104.894 62.3496
8566 3 9 70.8896 -105.3 61.5687
8567 3 9 70.0302 -105.192 61.1255
8568 3 9 70.3251 -105.679 60.3282
8569 3 9 71.131 -106.153 60.4574
8570 3 9 70.5972 -106.914 60.6538
8571 3 9 70.5783 -106.887 59.6877
8572 3 9 69.6956 -106.689 59.2717
8573 3 9 69.8232 -107.636 59.0151
8574 3 9 70.4591 -108.057 59.6121
8575 3 9 70.6847 -109.035 59.7657
8576 3 9 70.74 -109.721 58.9641
8577 3 9 69.7916 -109.445 58.9451
8578 3 9 68.9624 -109.91 59.0482
8579 3 9 68.0772 -109.422 59.1552
8580 3 9 67.3641 -108.962 59.6814
8581 3 9 66.9338 -108.58 58.9336
8582 3 9 67.1337 -107.685 58.7404
8583 3 9 67.9224 -107.625 58.2404
8584 3 9 68.3499 -108.461 58.2295
8585 3 9 68.9835 -108.723 58.9449
8586 3 9 68.8467 -107.726 59.0454
8587 3 9 68.9744 -107.172 58.2376
8588 3 9 69.6053 -107.49 57.5768
8589 3 9 70.0763 -108.187 58.109
8590 3 9 69.5658 -108.845 57.5309
8591 3 9 69.1619 -109.692 57.656
8592 3 9 68.734 -109.59 56.8129
8593 3 9 69.2775 -109.055 56.1577
8594 3 9 70.1668 -108.824 56.4994
8595 3 9 69.8407 -107.93 56.3627
8596 3 9 68.9633 -107.644 56.4884
8597 3 9 68.9353 -108.396 57.0119
8598 3 9 67.9859 -108.539 57.0853
8599 3 9 67.9849 -108.502 56.1541
8600 3 9 67.0907 -108.808 56.4941
8601 3 9 66.5885 -108.49 57.221
8602 3 9 66.7605 -107.688 57.7339
8603 3 9 65.8924 -107.58 58.2366
8604 3 9 65.6011 -106.799 58.7655
8605 3 9 65.481 -106.292 59.56
8606 3 9 66.0835 -106.71 60.1385
8607 3 9 66.0837 -107.475 60.7262
8608 3 9 65.4089 -107.889 61.1839
8609 3 9 65.9776 -108.601 60.8195
8610 3 9 66.4422 -108.06 61.4781
8611 3 9 66.0719 -108.828 61.9342
8612 3 9 66.2526 -108.322 62.7411
8613 3 9 67.1385 -108.078 62.5527
8614 3 9 66.9418 -107.102 62.729
8615 3 9 67.432 -107.294 63.5973
8616 3 9 67.4764 -107.549 64.5414
8617 3 9 66.8706 -108.286 64.6152
8618 3 9 66.4901 -109.074 64.9852
8619 3 9 65.6025 -108.681 64.9489
8620 3 9 65.4522 -109.659 64.759
8621 3 9 65.0593 -109.196 64.0174
8622 3 9 65.1451 -110.111 63.7142
8623 3 9 65.9619 -109.941 63.2469
8624 3 9 66.1606 -110.049 64.1494
8625 3 9 66.9856 -110.281 63.69
8626 3 9 67.2193 -109.73 64.495
8627 3 9 67.9874 -109.224 64.3038
8628 3 9 67.618 -109.059 65.1938
8629 3 9 68.5192 -109.138 65.4933
8630 3 9 68.2891 -108.502 66.2053
8631 3 9 69.2325 -108.181 66.2129
8632 3 9 69.87 -108.426 65.5853
8633 3 9 70.4658 -109.191 65.7552
8634 3 9 71.2093 -108.98 66.2307
8635 3 9 70.7999 -109.749 66.6368
8636 3 9 70.6827 -109.124 67.4293
8637 3 9 69.7702 -108.791 67.5
8638 3 9 69.8148 -108.684 68.4386
8639 3 9 70.028 -108.435 69.2986
8640 3 9 70.8521 -108.596 69.6281
8641 3 9 71.5106 -108.207 68.9813
8642 3 9 71.1404 -107.607 69.6227
8643 3 9 70.237 -107.52 69.8527
8644 3 9 69.9069 -106.604 69.963
8645 3 9 69.9903 -106.617 68.9475
8646 3 9 69.5358 -105.803 69.2358
8647 3 9 70.0453 -105.489 68.4018
8648 3 9 69.1503 -105.244 68.2748
8649 3 9 69.5455 -104.346 68.5056
8650 3 9 70.4851 -104.316 68.6756
8651 3 9 71.2884 -104.118 68.1565
8652 3 9 72.0724 -103.944 68.6962
8653 3 9 72.4034 -104.65 69.2522
8654 3 9 73.1349 -105.155 69.0372
8655 3 9 73.4961 -104.303 69.3208
8656 3 9 74.1942 -104.458 69.922
8657 3 9 74.0688 -104.688 70.8571
8658 3 9 75.015 -104.577 70.4754
8659 3 9 75.005 -103.792 69.9504
8660 3 9 74.4627 -103.668 70.7689
8661 3 9 75.2909 -103.854 71.2111
8662 3 9 74.6499 -104.392 71.7257
8663 3 9 75.0317 -104.868 72.3841
8664 3 9 75.4371 -105.648 71.9573
8665 3 9 75.8481 -105.479 72.827
8666 3 9 75.8398 -105.442 73.7982
8667 3 9 76.4187 -105.717 74.5496
8668 3 9 76.2117 -106.684 74.6356
8669 3 9 76.1553 -106.568 75.5846
8670 3 9 75.4855 -106.604 76.2204
8671 3 9 76.2526 -106.077 76.5375
8672 3 9 76.1703 -105.208 76.8663
8673 3 9 76.5442 -105.11 77.6879
8674 3 9 75.9044 -105.584 78.2505
8675 3 9 75.1861 -105.915 77.7497
8676 3 9 75.2859 -106.681 78.3345
8677 3 9 75.952 -106.681 79.0781
8678 3 9 76.4022 -106.052 79.6441
8679 3 9 76.404 -107.027 79.8098
8680 3 9 76.6119 -106.424 80.5288
8681 3 9 77.3924 -105.773 80.5505
8682 3 9 77.022 -105.025 80.1223
8683 3 9 77.8712 -104.605 80.1153
8684 3 9 78.0659 -104.712 81.0462
8685 3 9 77.4871 -103.935 81.1446
8686 3 9 77.5462 -103.524 82.0583
8687 3 9 78.393 -103.872 82.1892
8688 3 9 79.2944 -103.543 82.3647
8689 3 9 79.0184 -102.954 81.6672
8690 3 9 79.1682 -101.984 81.7057
8691 3 9 79.4112 -102.363 82.5511
8692 3 9 79.8411 -102.967 83.1728
8693 3 9 79.4801 -103.842 83.5442
8694 3 9 78.8105 -104.513 83.6986
8695 3 9 79.3211 -104.343 84.471
8696 3 9 79.414 -104.322 85.4645
8697 3 9 80.1406 -103.69 85.3666
8698 3 9 80.5068 -104.554 85.5605
8699 3 9 81.4339 -104.813 85.9071
8700 3 9 81.5449 -103.95 85.5194
8701 3 9 82.2067 -103.246 85.3474
8702 3 9 82.3661 -102.757 84.482
8703 3 9 82.2254 -101.932 85.0484
8704 3 9 81.27 -102.195 85.3319
8705 3 9 80.3845 -102.488 85.0013
8706 3 9 80.7207 -103.197 84.4665
8707 3 9 81.0461 -104.12 84.4375
8708 3 9 80.3921 -104.804 84.4329
8709 3 9 80.723 -104.75 83.5684
8710 3 9 81.0274 -105.375 82.9069
8711 3 9 80.1416 -104.958 82.7221
8712 3 9 79.2215 -105.206 83.1201
8713 3 9 78.5583 -105.764 82.7576
8714 3 9 78.273 -106.309 83.4738
8715 3 9 78.1136 -105.46 83.8768
8716 3 9 77.2996 -105.466 84.4172
8717 3 9 77.2543 -104.565 84.0289
8718 3 9 77.1512 -103.888 84.761
8719 3 9 76.9467 -103.145 85.4778
8720 3 9 76.9691 -102.799 84.5922
8721 3 9 77.2777 -102.044 85.0825
8722 3 9 76.5811 -101.829 84.4858
8723 3 9 75.5867 -102.234 84.3465
8724 3 9 74.764 -101.738 84.2146
8725 3 9 74.9095 -102.01 85.1572
8726 3 9 74.775 -101.052 85.1203
8727 3 9 74.6914 -100.309 84.5839
8728 3 9 73.8598 -100.173 84.1069
8729 3 9 74.5718 -100.101 83.5365
8730 3 9 74.648 -100.997 83.3313
8731 3 9 74.8775 -101.269 82.3951
8732 3 9 75.5636 -101.671 82.8893
8733 3 9 76.0049 -101.62 81.9838
8734 3 9 76.8862 -102.046 82.3011
8735 3 9 77.3276 -102.79 82.6679
8736 3 9 77.5912 -103.532 83.2822
8737 3 9 78.1756 -103.716 83.9936
8738 3 9 78.849 -103.352 84.6982
8739 3 9 79.2151 -102.912 85.395
8740 3 9 78.9747 -103.139 86.2826
8741 3 9 78.6053 -102.794 87.0971
8742 3 9 78.6471 -101.919 86.7905
8743 3 9 79.3999 -101.399 87.047
8744 3 9 79.1337 -100.478 87.2676
8745 3 9 79.123 -99.6039 87.7534
8746 3 9 78.5163 -99.5571 88.4792
8747 3 9 77.5853 -99.6994 88.622
8748 3 9 77.204 -98.7553 88.5649
8749 3 9 77.2871 -98.0296 89.2287
8750 3 9 77.3366 -97.997 90.1961
8751 3 9 76.7167 -98.7566 90.2407
8752 3 9 76.0374 -99.0545 89.6321
8753 3 9 75.8491 -99.6538 88.9077
8754 3 9 75.808 -100.51 88.4046
8755 3 9 76.1683 -99.9395 87.7262
8756 3 9 75.3435 -99.9251 87.2928
8757 3 9 74.3214 -100.187 87.2319
8758 3 9 74.6574 -100.587 88.0037
8759 3 9 74.0421 -101.366 87.9787
8760 3 9 74.4956 -101.788 88.738
8761 3 9 74.0583 -102.45 88.1194
8762 3 9 74.8247 -102.922 88.3379
8763 3 9 74.4631 -103.236 89.2395
8764 3 9 73.6922 -103.116 89.7687
8765 3 9 74.0969 -103.93 89.9649
8766 3 9 74.0274 -104.182 89.0419
8767 3 9 73.5205 -103.548 88.4691
8768 3 9 73.3565 -103.855 87.5685
8769 3 9 74.3663 -103.704 87.4594
8770 3 9 75.3244 -104.005 87.5204
8771 3 9 75.1705 -103.223 86.9534
8772 3 9 75.5082 -102.51 87.6114
8773 3 9 75.9354 -101.769 88.0019
8774 3 9 75.8733 -101.468 87.1124
8775 3 9 75.4671 -101.752 86.2298
8776 3 9 75.1885 -100.861 86.2125
8777 3 9 76.1093 -100.662 86.5091
8778 3 9 76.6746 -99.8284 86.5758
8779 3 9 76.741 -99.266 87.4016
8780 3 9 75.8904 -99.0899 87.1253
8781 3 9 75.7832 -98.5049 87.8615
8782 3 9 75.3137 -98.682 88.6786
8783 3 9 74.521 -99.1241 88.2259
8784 3 9 74.3023 -98.8406 89.1091
8785 3 9 74.3389 -99.8276 89.008
8786 3 9 74.4392 -99.8733 89.9774
8787 3 9 75.4607 -99.8144 90.1096
8788 3 9 75.3128 -99.5006 91.0003
8789 3 9 75.1809 -100.453 90.8998
8790 3 9 76.1279 -100.293 90.9309
8791 3 9 76.8617 -99.9797 90.4747
8792 3 9 77.6074 -100.275 89.8294
8793 3 9 76.8502 -100.27 89.162
8794 3 9 77.0315 -101.197 89.0322
8795 3 9 76.1623 -101.452 89.0558
8796 3 9 76.5402 -102.204 88.5383
8797 3 9 76.4754 -103.017 89.0795
8798 3 9 76.2901 -103.506 89.9432
8799 3 9 76.0656 -104.19 89.2826
8800 3 9 76.2747 -104.919 88.6775
8801 3 9 76.186 -105.839 88.4206
8802 3 9 76.6112 -106.67 88.6723
8803 3 9 76.876 -107.224 89.4521
8804 3 9 76.3802 -106.656 90.1287
8805 3 9 76.1754 -105.797 90.4852
8806 3 9 76.7819 -106.244 91.0412
8807 3 9 76.8638 -106.308 91.9354
8808 3 9 76.3556 -106.956 92.473
8809 3 9 75.7987 -106.271 92.1139
8810 3 9 75.5423 -105.648 92.7963
8811 3 9 76.4643 -105.327 92.5348
8812 3 9 77.0246 -104.555 92.6147
8813 3 9 76.7795 -103.816 93.1713
8814 3 9 76.8149 -104.514 93.7662
8815 3 9 76.0277 -104.981 94.0847
8816 3 9 76.1188 -104.825 94.9791
8817 3 9 75.2403 -104.506 95.3432
8818 3 9 75.4045 -103.682 94.8248
8819 3 9 75.83 -103.802 93.9687
8820 3 9 75.0058 -103.276 93.7996
8821 3 9 74.0808 -103.433 94.2411
8822 3 9 73.3386 -102.948 93.7362
8823 3 9 73.7593 -102.367 94.4115
8824 3 9 73.3236 -102.587 95.1732
8825 3 9 72.3773 -102.662 95.1135
8826 3 9 72.573 -103.12 95.9557
8827 3 9 72.5578 -103.905 96.5383
8828 3 9 72.818 -104.676 95.975
8829 3 9 72.7214 -105.542 96.323
8830 3 9 71.8666 -105.001 96.1699
8831 3 9 71.5207 -104.889 95.2407
8832 3 9 72.3625 -105.299 95.3055
8833 3 9 72.374 -105.903 94.5451
8834 3 9 72.8516 -105.344 93.8866
8835 3 9 72.9198 -104.379 93.8209
8836 3 9 72.7129 -104.157 92.8439
8837 3 9 73.6225 -104.188 92.4418
8838 3 9 73.2891 -104.48 91.5274
8839 3 9 72.7622 -105.216 91.4064
8840 3 9 72.8613 -104.82 90.5312
8841 3 9 72.6093 -105.639 90.085
8842 3 9 73.2378 -106.08 89.5868
8843 3 9 73.1884 -106.825 90.2234
8844 3 9 73.1521 -107.655 90.6332
8845 3 9 73.2665 -107.678 91.678
8846 3 9 73.5207 -106.738 91.8187
8847 3 9 74.0764 -107.343 92.3388
8848 3 9 73.7849 -107.767 93.1111
8849 3 9 74.1085 -108.429 93.7404
8850 3 9 73.3535 -108.943 93.8643
8851 3 9 72.9516 -108.983 94.7429
8852 3 9 72.6487 -108.193 95.1135
8853 3 9 73.4851 -108.354 95.6213
8854 3 9 74.0501 -107.584 95.7446
8855 3 9 73.1332 -107.284 95.6575
8856 3 9 73.2469 -106.465 96.1666
8857 3 9 73.6817 -106.133 95.3294
8858 3 9 72.7847 -106.356 95.2448
8859 3 9 72.9018 -106.966 94.5694
8860 3 9 72.3697 -106.769 93.8482
8861 3 9 72.1092 -107.571 93.3645
8862 3 9 72.3094 -107.937 94.2122
8863 3 9 71.5543 -107.795 94.8021
8864 3 9 71.538 -108.629 94.279
8865 3 9 70.7206 -108.225 94.4884
8866 3 9 70.6211 -107.552 93.7715
8867 3 9 70.3101 -107.273 92.9287
8868 3 9 70.4293 -106.332 93.1237
8869 3 9 71.0408 -105.941 93.8155
8870 3 9 70.0693 -105.808 94.0207
8871 3 9 69.6871 -105.124 93.4793
8872 3 9 68.8014 -104.997 93.6652
8873 3 9 67.9726 -105.402 93.9986
8874 3 9 67.2942 -105.996 93.6873
8875 3 9 67.6355 -106.8 93.2336
8876 3 9 67.3893 -107.535 93.82
8877 3 9 66.7346 -108.159 94.1631
8878 3 9 65.9868 -108.454 93.5076
8879 3 9 66.7605 -108.922 93.2926
8880 3 9 66.4268 -109.172 94.1855
8881 3 9 65.6447 -109.796 94.1874
8882 3 9 65.6596 -109.561 95.0868
8883 3 9 65.4353 -109.789 96.0012
8884 3 9 65.9098 -110.505 96.4027
8885 3 9 65.9404 -111.469 96.3905
8886 3 9 66.7588 -111.807 96.0456
8887 3 9 67.328 -111.706 96.7976
8888 3 9 67.0541 -111.271 97.6098
8889 3 9 66.8452 -111.678 98.4854
8890 3 9 67.0136 -110.721 98.7957
8891 3 9 67.8154 -110.882 99.3244
8892 3 9 67.0655 -110.704 99.8901
8893 3 9 66.935 -110.16 100.676
8894 3 9 66.4574 -109.821 101.421
8895 3 9 66.8437 -110.618 101.686
8896 3 9 66.7978 -110.498 102.665
8897 3 9 66.8428 -110.66 103.643
8898 3 9 65.8413 -110.726 103.344
8899 3 9 65.396 -110.411 104.159
8900 3 9 66.0531 -111.07 104.49
8901 3 9 65.865 -110.494 105.17
8902 3 9 65.6489 -110.799 106.098
8903 3 9 65.6718 -111.658 105.693
8904 3 9 65.1232 -112.158 105.095
8905 3 9 65.9403 -112.111 104.554
8906 3 9 66.4292 -112.892 104.746
8907 3 9 67.0943 -113.023 105.355
8908 3 9 67.2232 -113.66 104.653
8909 3 9 67.3684 -112.89 104.001
8910 3 9 66.7741 -113.466 103.467
8911 3 9 66.6084 -114.412 103.343
8912 3 9 66.749 -114.36 102.387
8913 3 9 66.564 -114.94 101.65
8914 3 9 67.0882 -115.468 102.331
8915 3 9 67.4866 -115.978 101.611
8916 3 9 66.7373 -116.537 101.907
8917 3 9 66.7818 -116.561 100.982
8918 3 9 67.6558 -116.942 100.872
8919 3 9 67.4049 -117.575 101.604
8920 3 9 67.8562 -117.527 102.43
8921 3 9 68.6751 -118.006 102.31
8922 3 9 68.703 -118.072 103.284
8923 3 9 69.1198 -117.361 103.735
8924 3 9 68.8283 -116.964 102.897
8925 3 9 69.2796 -116.406 103.545
8926 3 9 68.5031 -116.065 103.163
8927 3 9 68.2354 -115.341 102.57
8928 3 9 68.8963 -114.725 102.195
8929 3 9 69.1188 -115.233 102.999
8930 3 9 69.4057 -114.301 102.978
8931 3 9 70.0254 -114.815 103.453
8932 3 9 69.6287 -114.191 104.018
8933 3 9 69.6182 -115.026 104.466
8934 3 9 68.8496 -114.856 104.993
8935 3 9 68.6618 -115.087 105.891
8936 3 9 68.4535 -115.917 106.411
8937 3 9 67.8316 -115.909 105.675
8938 3 9 68.0039 -116.879 105.887
8939 3 9 67.0375 -116.788 105.99
8940 3 9 67.2641 -117.612 106.501
8941 3 9 66.3373 -117.912 106.549
8942 3 9 65.9216 -117.26 105.966
8943 3 9 65.2998 -117.884 106.406
8944 3 9 64.9972 -117.617 105.465
8945 3 9 65.7443 -118.23 105.35
8946 3 9 65.7274 -118.309 104.397
8947 3 9 66.6669 -118.553 104.122
8948 3 9 67.6745 -118.556 103.805
8949 3 9 68.4505 -119.173 103.53
8950 3 9 69.2321 -119.735 103.792
8951 3 9 69.2895 -120.185 104.671
8952 3 9 68.7108 -120.681 105.263
8953 3 9 69.447 -120.021 105.611
8954 3 9 69.3395 -119.882 106.576
8955 3 9 68.4512 -119.882 106.166
8956 3 9 67.8152 -119.979 106.956
8957 3 9 67.3493 -119.605 107.707
8958 3 9 67.4438 -118.753 107.378
8959 3 9 66.8056 -118.059 107.481
8960 3 9 67.2537 -117.819 108.257
8961 3 9 66.6002 -117.107 108.458
8962 3 9 67.221 -116.768 109.099
8963 3 9 66.9622 -116.045 109.713
8964 3 9 67.7938 -116.311 110.29
8965 3 9 67.7423 -115.408 110.104
8966 3 9 68.1645 -115.483 110.975
8967 3 9 67.7534 -114.744 111.381
8968 3 9 68.4604 -114.816 112.022
8969 3 9 68.978 -114.071 111.543
8970 3 9 68.9248 -114.038 112.536
8971 3 9 68.9616 -114.252 113.464
8972 3 9 69.5061 -113.426 113.404
8973 3 9 69.3481 -112.638 113.993
8974 3 9 70.2005 -112.204 114.13
8975 3 9 70.5917 -111.57 113.506
8976 3 9 71.3157 -111.673 114.163
8977 3 9 71.8586 -111.235 113.537
8978 3 9 72.4867 -110.679 113.001
8979 3 9 73.3424 -110.16 112.981
8980 3 9 72.5382 -109.523 113.096
8981 3 9 72.3283 -108.626 113.237
8982 3 9 71.9997 -109.298 113.835
8983 3 9 72.5494 -109.398 114.663
8984 3 9 72.3881 -108.725 115.316
8985 3 9 73.0533 -108.203 115.675
8986 3 9 73.787 -108.659 116.075
8987 3 9 73.7462 -109.582 116.254
8988 3 9 73.8231 -110.2 116.994
8989 3 9 73.4604 -110.799 116.307
8990 3 9 73.0409 -111.51 115.725
8991 3 9 72.9636 -112.481 115.725
8992 3 9 73.8728 -112.178 115.526
8993 3 9 73.5029 -111.795 114.709
8994 3 9 74.2964 -111.29 114.536
8995 3 9 74.1839 -110.643 115.283
8996 3 9 74.6748 -110.785 116.133
8997 3 9 74.8963 -111.411 116.818
8998 3 9 74.951 -111.736 117.831
8999 3 9 75.8875 -111.356 117.901
9000 3 9 76.6565 -111.995 117.861
9001 3 9 76.0574 -111.971 117.108
9002 3 9 76.1936 -112.013 116.071
9003 3 9 76.6115 -112.713 115.593
9004 3 9 75.7925 -113.146 115.263
9005 3 9 75.7909 -113.906 114.67
9006 3 9 75.5563 -114.882 114.843
9007 3 9 76.105 -115.25 114.169
9008 3 9 75.35 -115.64 113.743
9009 3 9 74.8119 -115.568 112.975
9010 3 9 73.8789 -115.995 112.873
9011 3 9 73.4803 -115.297 112.475
9012 3 9 72.7586 -115.005 113.014
9013 3 9 72.2827 -115.795 112.694
9014 3 9 71.7143 -116.568 112.87
9015 3 9 71.69 -115.903 113.608
9016 3 9 71.4799 -115.272 114.314
9017 3 9 70.8707 -115.995 114.732
9018 3 9 70.1209 -115.581 115.148
9019 3 9 69.4987 -115.283 115.793
9020 3 9 69.0575 -115.68 116.606
9021 3 9 68.8463 -116.514 116.115
9022 3 9 68.185 -115.873 115.809
9023 3 9 68.4241 -116.056 114.857
9024 3 9 69.0778 -115.403 114.768
9025 3 9 69.8538 -114.9 114.437
9026 3 9 69.0861 -114.383 114.86
9027 3 9 68.9949 -114.388 115.777
9028 3 9 69.675 -114.087 116.29
9029 3 9 69.3147 -114.742 116.823
9030 3 9 70.1176 -115.257 117.05
9031 3 9 70.6291 -115.001 117.818
9032 3 9 71.1854 -114.461 118.51
9033 3 9 71.7559 -115.191 118.365
9034 3 9 71.4653 -115.495 119.281
9035 3 9 71.3459 -116.455 119.219
9036 3 9 71.1509 -115.919 118.428
9037 3 9 70.3785 -116.499 118.313
9038 3 9 70.369 -117.429 118.747
9039 3 9 69.5544 -117.277 118.155
9040 3 9 68.9017 -117.937 118.385
9041 3 9 68.4746 -117.659 117.6
9042 3 9 68.0295 -117.106 116.925
9043 3 9 67.9026 -116.765 117.78
9044 3 9 68.5049 -116.214 117.275
9045 3 9 68.0589 -115.362 117.054
9046 3 9 67.9966 -115.661 117.985
9047 3 9 67.7381 -115.842 118.896
9048 3 9 66.7005 -115.803 119.02
9049 3 9 65.8246 -115.584 118.792
9050 3 9 65.8354 -116.366 118.158
9051 3 9 64.968 -115.905 118.042
9052 3 9 64.5742 -115.026 118.07
9053 3 9 63.9142 -114.542 117.588
9054 3 9 63.2773 -115.264 117.408
9055 3 9 63.8179 -115.341 116.606
9056 3 9 63.568 -114.446 116.491
9057 3 9 62.5597 -114.22 116.321
9058 3 9 62.1471 -113.341 116.223
9059 3 9 62.4254 -112.789 115.466
9060 3 9 63.3498 -113.283 115.499
9061 3 9 64.0591 -112.841 114.958
9062 3 9 63.7047 -113.495 114.302
9063 3 9 64.1831 -113.817 115.068
9064 3 9 63.5006 -114.431 114.911
9065 3 9 63.5521 -115.089 114.217
9066 3 9 63.9635 -116.006 113.942
9067 3 9 63.9613 -115.857 113.037
9068 3 9 64.2088 -116.59 112.417
9069 3 9 63.6758 -116.814 113.202
9070 3 9 62.7456 -116.899 112.918
9071 3 9 62.0713 -117.004 112.159
9072 3 9 62.2021 -117.847 112.694
9073 3 9 62.371 -118.741 112.977
9074 3 9 61.7476 -118.922 113.703
9075 3 9 61.3695 -118.145 113.252
9076 3 9 61.1748 -117.954 114.178
9077 3 9 60.7592 -117.991 115.058
9078 3 9 60.1933 -118.078 114.26
9079 3 9 60.1967 -118.902 114.849
9080 3 9 60.802 -119.648 115.04
9081 3 9 61.3459 -118.886 114.72
9082 3 9 62.1373 -118.356 114.548
9083 3 9 62.9813 -117.915 114.652
9084 3 9 63.5573 -118.604 114.286
9085 3 9 64.5482 -118.621 114.431
9086 3 9 64.8882 -119.192 115.161
9087 3 9 64.8499 -119.846 115.833
9088 3 9 65.7101 -120.018 116.336
9089 3 9 66.0026 -119.069 116.518
9090 3 9 65.5856 -118.205 116.626
9091 3 9 65.3175 -117.659 117.38
9092 3 9 64.9902 -118.469 117.676
9093 3 9 64.5412 -118.516 116.804
9094 3 9 64.2585 -117.582 116.637
9095 3 9 64.5158 -117.039 117.421
9096 3 9 64.2024 -117.871 117.747
9097 3 9 63.3018 -117.813 118
9098 3 9 62.9054 -118.267 118.779
9099 3 9 63.3778 -118.328 119.57
9100 3 9 63.76 -118.795 118.776
9101 3 9 64.0696 -119.049 117.915
9102 3 9 64.2227 -119.949 118.121
9103 3 9 63.7904 -120.824 118.03
9104 3 9 62.8763 -121.003 117.894
9105 3 9 62.4724 -121.856 117.879
9106 3 9 62.3932 -122.789 118.167
9107 3 9 61.4187 -122.589 118.138
9108 3 9 61.2507 -123.47 118.633
9109 3 9 61.4883 -124.428 118.514
9110 3 9 62.1584 -123.804 118.315
9111 3 9 62.9345 -123.88 118.935
9112 3 9 63.3414 -123.623 119.712
9113 3 9 63.9884 -123.654 119.004
9114 3 9 64.8334 -123.736 118.59
9115 3 9 64.9616 -124.49 119.243
9116 3 9 64.6407 -125.216 118.707
9117 3 9 65.2376 -124.621 118.183
9118 3 9 66.2184 -124.719 118.195
9119 3 9 66.6373 -125.043 117.456
9120 3 9 67.1458 -125.875 117.317
9121 3 9 66.7322 -125.787 116.414
9122 3 9 66.0372 -125.741 117.104
9123 3 9 65.1077 -125.496 116.756
9124 3 9 64.9219 -124.805 116.15
9125 3 9 65.3183 -125.117 115.311
9126 3 9 65.4923 -125.084 114.366
9127 3 9 65.7431 -126.037 114.569
9128 3 9 66.475 -125.974 115.236
9129 3 9 67.3194 -125.92 114.754
9130 3 9 67.7373 -125.385 114.031
9131 3 9 68.562 -125.828 113.871
9132 3 9 68.5771 -125.012 114.453
9133 3 9 69.3515 -124.493 114.651
9134 3 9 70.0531 -124.287 113.953
9135 3 9 70.918 -124.129 113.587
9136 3 9 71.3693 -123.766 114.345
9137 3 9 71.9085 -124.361 113.848
9138 3 9 72.3464 -123.921 113.018
9139 3 9 71.6563 -123.306 113.045
9140 3 9 72.5023 -122.731 112.827
9141 3 9 72.5265 -123.22 113.701
9142 3 9 72.7116 -123.003 114.663
9143 3 9 73.0104 -123.95 114.499
9144 3 9 73.2018 -124.864 114.668
9145 3 9 74.0411 -125.157 115.015
9146 3 9 74.4951 -124.392 114.767
9147 3 9 75.1492 -124.843 115.397
9148 3 9 76.0002 -125.065 115.063
9149 3 9 76.5983 -124.645 115.731
9150 3 9 76.0008 -123.865 115.885
9151 3 9 76.7997 -123.455 116.144
9152 3 9 77.1022 -123.143 115.321
9153 3 9 77.3391 -123.736 114.632
9154 3 9 77.5824 -123.95 113.71
9155 3 9 77.5962 -124.964 113.557
9156 3 9 77.6472 -125.674 112.965
9157 3 9 78.3898 -125.025 112.727
9158 3 9 78.3595 -124.019 112.762
9159 3 9 78.1124 -123.214 112.376
9160 3 9 77.8654 -123.213 111.479
9161 3 9 77.7284 -123.159 110.477
9162 3 9 77.1144 -122.994 109.748
9163 3 9 78.0234 -123.022 109.415
9164 3 9 77.8024 -122.268 109.955
9165 3 9 78.74 -122.087 109.663
9166 3 9 79.6659 -121.774 109.781
9167 3 9 79.4602 -121.913 110.681
9168 3 9 80.3433 -121.728 110.915
9169 3 9 79.9732 -121.173 111.568
9170 3 9 79.097 -120.861 111.755
9171 3 9 79.2164 -119.933 111.394
9172 3 9 79.3544 -120.501 110.67
9173 3 9 79.0121 -121.051 109.892
9174 3 9 79.7986 -120.658 109.58
9175 3 9 79.6777 -121.175 108.82
9176 3 9 78.7763 -121.2 108.788
9177 3 9 78.5025 -120.236 108.697
9178 3 9 78.5053 -119.282 108.636
9179 3 9 78.3146 -119.675 109.438
9180 3 9 79.2795 -119.621 109.229
9181 3 9 79.9171 -119.264 109.768
9182 3 9 79.1893 -119.378 110.405
9183 3 9 78.8555 -118.583 109.931
9184 3 9 78.982 -118.144 109.093
9185 3 9 78.573 -117.44 108.522
9186 3 9 78.0007 -116.721 108.254
9187 3 9 77.7487 -115.802 108.1
9188 3 9 77.9366 -114.931 107.801
9189 3 9 77.0828 -114.711 108.256
9190 3 9 76.416 -114.351 108.913
9191 3 9 77.0318 -113.986 109.544
9192 3 9 77.4778 -114.574 110.133
9193 3 9 76.8983 -114.157 110.759
9194 3 9 76.8326 -113.795 111.59
9195 3 9 76.0471 -114.064 112.046
9196 3 9 76.1137 -114.871 111.418
9197 3 9 76.3767 -115.393 112.157
9198 3 9 76.3877 -115.502 113.093
9199 3 9 76.315 -116.379 112.632
9200 3 9 75.4143 -116.681 112.882
9201 3 9 75.1503 -117.428 113.309
9202 3 9 74.8255 -118.384 113.33
9203 3 9 74.2119 -117.725 113.022
9204 3 9 74.3851 -116.814 112.665
9205 3 9 74.9418 -116.508 111.955
9206 3 9 75.1042 -115.484 111.872
9207 3 9 75.0065 -114.535 111.728
9208 3 9 75.0003 -113.569 111.93
9209 3 9 75.6257 -113.591 111.218
9210 3 9 76.1359 -113.478 110.373
9211 3 9 75.7841 -114.268 109.95
9212 3 9 75.2291 -115.056 109.784
9213 3 9 74.6112 -115.009 110.455
9214 3 9 74.4968 -114.053 110.479
9215 3 9 74.7293 -114.156 109.496
9216 3 9 75.1641 -114.561 108.648
9217 3 9 75.807 -114.873 108.06
9218 3 9 76.0276 -114.021 107.631
9219 3 9 75.099 -113.826 107.574
9220 3 9 74.4358 -114.495 107.557
9221 3 9 73.5976 -114.04 107.448
9222 3 9 73.0619 -114.676 107.972
9223 3 9 73.5542 -114.188 108.573
9224 3 9 73.8918 -113.787 109.453
9225 3 9 73.1179 -113.391 109.022
9226 3 9 72.7011 -112.674 109.446
9227 3 9 72.9455 -111.729 109.851
9228 3 9 73.2065 -111.439 110.723
9229 3 9 73.9967 -111.9 110.393
9230 3 9 74.6496 -111.599 111.017
9231 3 9 75.0955 -111.498 111.841
9232 3 9 74.929 -110.888 112.535
9233 3 9 74.5876 -110.196 111.89
9234 3 9 75.4164 -109.878 112.338
9235 3 9 75.5335 -110.066 111.316
9236 3 9 75.9218 -109.807 110.444
9237 3 9 75.2141 -109.646 109.75
9238 3 9 75.3628 -108.944 109.124
9239 3 9 75.0895 -108.364 108.439
9240 3 9 75.4386 -108.426 107.538
9241 3 9 75.4204 -107.731 106.849
9242 3 9 75.5313 -106.814 107.057
9243 3 9 75.4359 -106.222 107.76
9244 3 9 74.61 -105.71 107.666
9245 3 9 74.3801 -104.794 107.87
9246 3 9 74.7041 -104.033 108.495
9247 3 9 74.0806 -103.643 107.828
9248 3 9 73.9006 -102.811 107.406
9249 3 9 74.4094 -103.5 106.902
9250 3 9 73.7264 -104.162 106.971
9251 3 9 74.0137 -104.67 106.291
9252 3 9 74.0269 -105.248 107.038
9253 3 9 73.1299 -105.522 106.808
9254 3 9 72.5592 -105.847 106.115
9255 3 9 71.8844 -106.508 106.176
9256 3 9 72.1711 -106.27 105.221
9257 3 9 71.2134 -106.357 105.259
9258 3 9 70.7579 -107.178 105.524
9259 3 9 70.0512 -106.531 105.553
9260 3 9 69.5752 -107.367 105.39
9261 3 9 68.7635 -106.93 105.058
9262 3 9 68.9234 -106.044 104.754
9263 3 9 69.4217 -106.633 104.305
9264 3 9 70.1288 -106.039 104.608
9265 3 9 70.6422 -105.466 104.035
9266 3 9 71.4415 -105.888 103.6
9267 3 9 71.7448 -106.826 103.683
9268 3 9 70.7349 -106.895 103.908
9269 3 9 70.1813 -107.609 103.455
9270 3 9 71.025 -107.895 102.993
9271 3 9 71.66 -108.317 102.364
9272 3 9 72.4583 -108.849 102.208
9273 3 9 72.6277 -107.903 102.336
9274 3 9 72.1975 -107.159 102.728
9275 3 9 72.3695 -107.78 103.373
9276 3 9 71.5694 -108.059 103.757
9277 3 9 72.1044 -108.708 104.179
9278 3 9 71.309 -109.149 104.469
9279 3 9 70.3728 -109.307 104.506
9280 3 9 70.4138 -108.824 103.673
9281 3 9 69.6874 -108.396 103.16
9282 3 9 69.3076 -107.974 103.906
9283 3 9 68.3528 -107.998 103.952
9284 3 9 68.1687 -108.682 104.614
9285 3 9 68.733 -109.326 104.124
9286 3 9 69.4864 -109.928 104.442
9287 3 9 70.0329 -110.667 104.407
9288 3 9 70.4296 -110.155 105.096
9289 3 9 70.3744 -110.937 105.654
9290 3 9 70.7901 -111.782 105.728
9291 3 9 70.3199 -112.577 105.964
9292 3 9 70.0384 -112.95 105.087
9293 3 9 70.2513 -113.851 104.767
9294 3 9 71.2178 -114.002 104.644
9295 3 9 71.1649 -114.893 104.169
9296 3 9 71.6032 -115.755 103.845
9297 3 9 72.022 -115.12 103.242
9298 3 9 72.6613 -115.807 103.38
9299 3 9 73.3959 -116.275 103.77
9300 3 9 73.1884 -117.245 104.112
9301 3 9 72.9972 -117.243 103.187
9302 3 9 73.1651 -117.079 102.242
9303 3 9 73.3524 -118.091 102.235
9304 3 9 73.1589 -118.006 101.281
9305 3 9 74.0012 -117.505 101.474
9306 3 9 74.4676 -116.65 101.321
9307 3 9 75.138 -116.184 101.846
9308 3 9 75.5495 -115.374 102.155
9309 3 9 75.0282 -114.653 102.469
9310 3 9 75.6161 -113.946 102.784
9311 3 9 74.731 -113.661 102.871
9312 3 9 74.8185 -114.452 103.479
9313 3 9 74.6261 -115.17 104.145
9314 3 9 74.4392 -115.909 103.617
9315 3 9 74.5588 -115.709 102.704
9316 3 9 73.6195 -115.413 102.564
9317 3 9 73.515 -115.172 101.644
9318 3 9 73.4726 -114.321 102.167
9319 3 9 74.1944 -113.737 101.857
9320 3 9 74.0448 -112.957 101.234
9321 3 9 73.3627 -112.446 100.733
9322 3 9 74.239 -112.631 100.305
9323 3 9 74.5248 -112.782 99.4288
9324 3 9 75.0996 -112.202 98.9791
9325 3 9 75.3474 -112.328 97.9979
9326 3 9 75.9769 -111.889 97.4098
9327 3 9 76.4411 -111.001 97.4794
9328 3 9 77.2475 -110.591 97.7393
9329 3 9 77.6943 -110.841 96.8983
9330 3 9 78.1589 -110.013 96.7844
9331 3 9 77.5107 -109.621 96.216
9332 3 9 77.8895 -108.795 96.4324
9333 3 9 77.1815 -108.228 96.1714
9334 3 9 76.5294 -108.835 96.4125
9335 3 9 75.8789 -108.736 95.6942
9336 3 9 76.3905 -108.864 94.8807
9337 3 9 75.468 -108.846 94.755
9338 3 9 74.8599 -109.304 95.3714
9339 3 9 74.3396 -109.777 94.6995
9340 3 9 73.8446 -110.15 93.907
9341 3 9 73.5767 -109.915 92.9882
9342 3 9 72.5894 -109.962 92.946
9343 3 9 71.8553 -109.37 92.6715
9344 3 9 71.7149 -108.426 92.3757
9345 3 9 72.5352 -108.298 92.8925
9346 3 9 73.13 -108.695 92.2595
9347 3 9 74.0699 -108.45 92.3251
9348 3 9 74.55 -109.146 92.6635
9349 3 9 74.335 -109.781 91.9946
9350 3 9 74.9122 -110.581 92.1757
9351 3 9 75.0601 -110.795 93.0405
9352 3 9 75.5468 -110.137 93.5896
9353 3 9 76.2539 -110.241 92.8489
9354 3 9 76.4924 -109.699 93.5803
9355 3 9 77.0779 -110.32 94.0378
9356 3 9 77.619 -109.753 94.6845
9357 3 9 78.0506 -110.114 93.8965
9358 3 9 78.7616 -110.714 93.7678
9359 3 9 79.2208 -110.442 92.8886
9360 3 9 79.5725 -109.719 93.382
9361 3 9 80.2531 -110.433 93.4022
9362 3 9 80.2374 -111.253 92.7525
9363 3 9 80.2257 -112.138 93.1827
9364 3 9 81.0199 -112.601 92.7506
9365 3 9 81.8537 -112.303 92.4004
9366 3 9 82.0796 -111.337 92.4946
9367 3 9 81.3442 -110.896 92.0487
9368 3 9 80.4803 -110.962 91.6892
9369 3 9 80.3286 -110.024 91.6182
9370 3 9 80.1145 -110.222 90.6731
9371 3 9 80.7244 -110.994 90.4851
9372 3 9 80.1628 -111.706 90.4348
9373 3 9 79.4035 -111.08 90.5549
9374 3 9 79.35 -110.446 91.2315
9375 3 9 78.3665 -110.323 91.2058
9376 3 9 78.4961 -110.705 92.0837
9377 3 9 77.9293 -109.95 91.9314
9378 3 9 77.0214 -110.15 92.1419
9379 3 9 77.4604 -110.256 92.9849
9380 3 9 76.8774 -111.025 92.7161
9381 3 9 76.4184 -110.93 91.7918
9382 3 9 76.5819 -111.561 91.013
9383 3 9 76.4418 -111.691 89.9474
9384 3 9 76.7325 -112.571 90.0695
9385 3 9 77.4699 -113.188 89.9633
9386 3 9 78.2847 -113.258 89.562
9387 3 9 77.8701 -114.056 89.1816
9388 3 9 78.1167 -113.989 88.2441
9389 3 9 78.9584 -113.6 88.5686
9390 3 9 79.484 -113.42 87.7792
9391 3 9 78.6395 -112.988 87.7389
9392 3 9 79.1568 -112.362 87.227
9393 3 9 79.5099 -112.098 86.4337
9394 3 9 79.8478 -112.799 85.8203
9395 3 9 79.7818 -112.412 85.0284
9396 3 9 80.0732 -111.513 84.8525
9397 3 9 80.8869 -111.41 84.373
9398 3 9 81.3387 -112.241 84.1538
9399 3 9 80.6298 -112.882 84.1094
9400 3 9 80.5535 -113.708 83.7333
9401 3 9 80.4087 -114.308 82.9773
9402 3 9 79.5687 -114.688 83.0376
9403 3 9 78.791 -114.44 82.5778
9404 3 9 78.0925 -114.893 83.0323
9405 3 9 78.0175 -114.536 83.9589
9406 3 9 77.2054 -114.562 83.377
9407 3 9 77.4019 -113.792 83.9137
9408 3 9 77.9441 -113.09 84.1087
9409 3 9 77.7123 -112.417 83.4285
9410 3 9 78.4945 -111.964 83.2251
9411 3 9 78.9575 -112.197 84.0435
9412 3 9 79.5594 -112.898 84.0141
9413 3 9 78.8574 -113.095 83.4544
9414 3 9 78.1817 -113.26 82.7927
9415 3 9 77.482 -113.288 82.2547
9416 3 9 76.7434 -112.951 81.7113
9417 3 9 76.1763 -113.072 80.9858
9418 3 9 76.866 -113.206 80.2793
9419 3 9 77.5134 -112.786 80.9189
9420 3 9 76.7136 -112.193 80.9595
9421 3 9 76.7909 -111.249 81.2536
9422 3 9 76.1567 -110.841 80.6804
9423 3 9 76.6483 -110.932 79.8272
9424 3 9 76.9384 -110.029 79.8901
9425 3 9 77.7244 -110.132 79.3097
9426 3 9 76.9881 -110.265 78.7814
9427 3 9 76.0131 -110.256 78.9016
9428 3 9 76.343 -109.478 78.4511
9429 3 9 75.8513 -109.761 77.6564
9430 3 9 74.9123 -109.67 77.4882
9431 3 9 74.7944 -109.064 76.6605
9432 3 9 73.9266 -109.51 76.4045
9433 3 9 73.3619 -109.818 77.1314
9434 3 9 73.4586 -110.76 76.9462
9435 3 9 72.7973 -111.381 77.4024
9436 3 9 72.5633 -110.718 76.6837
9437 3 9 71.8963 -110.056 76.8649
9438 3 9 71.464 -110.879 77.1501
9439 3 9 71.3603 -110.711 78.0561
9440 3 9 71.3503 -110.426 78.9848
9441 3 9 71.2015 -109.553 78.4951
9442 3 9 70.9391 -108.766 78.9034
9443 3 9 70.9241 -107.78 78.9738
9444 3 9 71.7409 -107.797 78.3766
9445 3 9 72.3308 -108.064 79.0882
9446 3 9 71.9409 -108.525 79.9031
9447 3 9 72.7004 -108.1 80.2316
9448 3 9 73.5236 -107.613 80.1123
9449 3 9 73.3786 -108.06 79.3066
9450 3 9 73.5022 -107.249 78.8429
9451 3 9 73.3427 -106.712 79.6159
9452 3 9 73.3606 -106.336 80.5241
9453 3 9 72.6665 -106.991 80.7652
9454 3 9 73.1772 -107.715 81.132
9455 3 9 73.5423 -108.543 80.7938
9456 3 9 74.3968 -108.518 81.1816
9457 3 9 74.9111 -109.028 80.5575
9458 3 9 75.81 -108.819 80.8758
9459 3 9 76.2779 -107.994 80.4736
9460 3 9 75.4647 -107.568 80.5801
9461 3 9 75.1358 -107.166 79.7891
9462 3 9 74.611 -107.872 80.1591
9463 3 9 74.432 -108.199 79.2729
9464 3 9 74.4548 -109.057 79.6945
9465 3 9 74.5016 -109.591 78.8982
9466 3 9 75.2399 -109.924 79.4559
9467 3 9 74.6575 -109.881 80.1726
9468 3 9 74.124 -110.332 80.8725
9469 3 9 73.7718 -111.194 81.1374
9470 3 9 74.1108 -111.741 80.4612
9471 3 9 74.6348 -112.523 80.7516
9472 3 9 73.9897 -113.071 80.412
9473 3 9 73.7434 -113.938 80.7172
9474 3 9 74.685 -114.037 80.7158
9475 3 9 74.6891 -113.891 79.7153
9476 3 9 74.3459 -113.505 78.8645
9477 3 9 74.7954 -112.641 78.8667
9478 3 9 74.8172 -111.736 78.6395
9479 3 9 75.5124 -111.832 79.3487
9480 3 9 75.8448 -112.433 79.9864
9481 3 9 75.6554 -111.755 80.711
9482 3 9 74.9785 -111.065 80.6592
9483 3 9 75.2026 -110.557 81.4694
9484 3 9 75.8428 -109.851 81.5676
9485 3 9 75.9138 -109.075 82.1305
9486 3 9 76.2079 -108.231 81.9512
9487 3 9 76.9932 -107.844 81.5036
9488 3 9 77.7467 -107.799 80.8881
9489 3 9 78.1286 -107.369 80.1195
9490 3 9 79.075 -107.57 80.1676
9491 3 9 80.0517 -107.544 80.077
9492 3 9 80.5809 -108.266 80.2691
9493 3 9 80.9731 -107.298 80.2978
9494 3 9 80.5797 -106.652 79.6838
9495 3 9 81.3785 -106.131 79.4829
9496 3 9 81.3844 -105.591 78.7039
9497 3 9 80.7723 -105.62 77.9023
9498 3 9 80.9357 -104.717 78.3949
9499 3 9 80.5398 -104.878 79.2999
9500 3 9 79.7407 -104.595 78.7875
9501 3 9 79.9503 -105.541 78.7228
9502 3 9 79.07 -105.428 78.4637
9503 3 9 79.1783 -105.104 77.5151
9504 3 9 78.8457 -105.833 76.9216
9505 3 9 78.8118 -105.549 75.9844
9506 3 9 78.0061 -105.202 75.5027
9507 3 9 78.5453 -104.422 75.6734
9508 3 9 78.19 -103.609 75.8238
9509 3 9 77.9719 -103.552 76.8445
9510 3 9 78.3355 -104.265 77.4731
9511 3 9 77.5751 -104.787 77.0916
9512 3 9 77.2164 -105.535 76.6021
9513 3 9 76.9526 -104.809 75.9222
9514 3 9 77.1996 -104.573 75.0661
9515 3 9 76.7847 -103.693 75.133
9516 3 9 77.2391 -102.907 74.761
9517 3 9 77.6453 -102.189 75.3252
9518 3 9 78.2028 -102.294 74.5712
9519 3 9 78.5598 -101.403 74.8074
9520 3 9 78.2485 -100.731 74.179
9521 3 9 79.1231 -101.07 74.0081
9522 3 9 79.106 -102.089 74.0177
9523 3 9 79.7095 -102.4 74.7767
9524 3 9 79.7951 -102.911 75.7215
9525 3 9 79.8917 -103.677 76.2567
9526 3 9 79.2136 -104.309 76.5081
9527 3 9 79.0908 -103.571 77.1476
9528 3 9 79.8815 -103.576 77.6744
9529 3 9 80.446 -103.101 77.0141
9530 3 9 81.1815 -102.759 77.4922
9531 3 9 80.9063 -101.961 77.9452
9532 3 9 80.0236 -102.17 78.1469
9533 3 9 80.3967 -102.623 78.8586
9534 3 9 79.937 -103.223 79.4341
9535 3 9 80.0069 -104.119 79.8055
9536 3 9 80.3588 -104.77 80.4312
9537 3 9 81.208 -104.389 80.8169
9538 3 9 81.5356 -103.504 80.9524
9539 3 9 81.8229 -104.185 81.6383
9540 3 9 82.1589 -105.058 81.3065
9541 3 9 82.3241 -105.731 82.0054
9542 3 9 82.8241 -105.309 82.6836
9543 3 9 83.0162 -104.744 81.9807
9544 3 9 83.8659 -104.485 82.4036
9545 3 9 84.3465 -103.943 83.115
9546 3 9 84.1753 -102.997 83.1619
9547 3 9 84.0685 -103.058 82.2034
9548 3 9 83.2717 -103.328 82.7109
9549 3 9 83.3022 -102.379 82.4163
9550 3 9 83.0711 -101.413 82.449
9551 3 9 82.1195 -101.656 82.5874
9552 3 9 82.5522 -102.206 83.2233
9553 3 9 82.0155 -101.687 83.8816
9554 3 9 81.5307 -102.341 83.315
9555 3 9 81.8571 -103.191 83.5719
9556 3 9 82.1092 -103.634 82.7761
9557 3 9 82.3312 -104.466 83.079
9558 3 9 82.4767 -104.28 84.0429
9559 3 9 82.9112 -105.053 83.9324
9560 3 9 83.3239 -104.295 83.5799
9561 3 9 83.8712 -104.729 84.2136
9562 3 9 84.6245 -105.026 83.6726
9563 3 9 83.8321 -105.435 83.2669
9564 3 9 83.4583 -106.331 83.3216
9565 3 9 83.2801 -107.222 83.4287
9566 3 9 83.5568 -108.108 83.1009
9567 3 9 83.9293 -108.892 83.5102
9568 3 9 83.6994 -109.539 84.1748
9569 3 9 83.4006 -109.153 85.0246
9570 3 9 83.1175 -108.476 84.4451
9571 3 9 82.6936 -108.038 83.6756
9572 3 9 81.8679 -107.494 83.5026
9573 3 9 81.9494 -106.859 82.709
9574 3 9 82.1203 -106.038 83.1962
9575 3 9 81.235 -106.383 83.2772
9576 3 9 80.6589 -107.13 83.0559
9577 3 9 79.9436 -107.566 83.6287
9578 3 9 79.2341 -108.029 84.0845
9579 3 9 79.4469 -107.551 84.8547
9580 3 9 78.491 -107.199 84.8881
9581 3 9 77.7148 -106.705 84.7008
9582 3 9 77.8608 -106.65 85.632
9583 3 9 77.4897 -105.839 85.3757
9584 3 9 78.5505 -105.605 85.1498
9585 3 9 78.6246 -104.852 85.7274
9586 3 9 77.9385 -105.142 86.2907
9587 3 9 77.5184 -104.651 86.9639
9588 3 9 78.3936 -104.42 87.1667
9589 3 9 78.1591 -105.035 87.8257
9590 3 9 78.3886 -105.639 87.0663
9591 3 9 79.3145 -105.532 86.8659
9592 3 9 80.2212 -105.723 87.2141
9593 3 9 80.1882 -105.186 86.4792
9594 3 9 81.0389 -104.939 86.8771
9595 3 9 81.0449 -104.096 86.4617
9596 3 9 80.104 -104.043 86.3929
9597 3 9 79.9291 -103.121 86.6388
9598 3 9 79.3634 -103.538 87.2831
9599 3 9 78.7658 -103.428 88.0273
9600 3 9 79.0577 -104.399 88.1099
9601 3 9 79.6973 -103.853 88.5368
9602 3 9 80.1836 -103.333 89.1755
9603 3 9 80.7217 -102.685 89.7577
9604 3 9 80.7088 -102.329 88.8767
9605 3 9 80.189 -101.517 88.9768
9606 3 9 79.8341 -101.515 89.856
9607 3 9 79.1705 -101.985 89.2501
9608 3 9 78.5954 -101.58 88.443
9609 3 9 79.2665 -102.259 88.2953
9610 3 9 80.1166 -102.725 88.0604
9611 3 9 81.0163 -102.554 87.8892
9612 3 9 81.941 -102.32 87.756
9613 3 9 82.166 -101.727 88.505
9614 3 9 82.3634 -102.3 89.2615
9615 3 9 82.3006 -102.956 88.5643
9616 3 9 81.8625 -103.815 88.7744
9617 3 9 81.9557 -104.79 89.0246
9618 3 9 82.1418 -104.797 88.0616
9619 3 9 82.3324 -105.397 87.3664
9620 3 9 83.0385 -104.717 87.3232
9621 3 9 83.202 -104.99 86.3906
9622 3 9 82.8651 -105.094 85.4204
9623 3 9 82.8663 -106.001 85.7139
9624 3 9 83.5287 -106.124 86.3746
9625 3 9 84.4196 -106.455 86.3017
9626 3 9 84.4699 -105.844 85.5474
9627 3 9 83.9894 -105.039 85.7182
9628 3 9 84.2785 -105.344 86.6356
9629 3 9 84.3053 -104.708 87.4149
9630 3 9 83.7047 -105.311 87.88
9631 3 9 84.3615 -105.958 87.9484
9632 3 9 85.0382 -105.554 87.3661
9633 3 9 85.5736 -104.738 87.3618
9634 3 9 86.3563 -105.286 87.3805
9635 3 9 86.8457 -106.047 87.7819
9636 3 9 87.4667 -105.568 87.2182
9637 3 9 86.9906 -105.449 86.3794
9638 3 9 86.6806 -106.325 86.7168
9639 3 9 87.051 -106.666 85.8452
9640 3 9 86.8709 -107.51 86.119
9641 3 9 87.8528 -107.667 86.2483
9642 3 9 88.0986 -108.567 86.3454
9643 3 9 87.8624 -108.961 85.4798
9644 3 9 86.9027 -108.976 85.6137
9645 3 9 86.5581 -109.763 85.1664
9646 3 9 87.3622 -109.357 84.7705
9647 3 9 86.9865 -108.792 84.1206
9648 3 9 86.1369 -108.879 84.6184
9649 3 9 85.6071 -108.218 84.0784
9650 3 9 85.372 -109.139 83.8791
9651 3 9 84.6596 -109.768 83.7789
9652 3 9 84.0481 -110.031 83.0982
9653 3 9 83.8462 -111.028 83.0641
9654 3 9 83.7198 -111.658 83.7851
9655 3 9 83.7643 -112.405 83.1596
9656 3 9 83.5039 -113.254 83.6626
9657 3 9 84.3157 -113.584 83.2569
9658 3 9 84.6924 -114.404 83.593
9659 3 9 84.739 -113.903 84.3548
9660 3 9 84.2647 -113.099 84.184
9661 3 9 85.0516 -112.543 83.9957
9662 3 9 85.4733 -112.58 83.1712
9663 3 9 85.8672 -111.996 83.8308
9664 4 1 70.4572 -38.1827 23.7229
9665 4 1 70.2158 -38.1496 22.7071
9666 4 1 69.7463 -38.3823 23.3325
9667 4 1 69.7602 -38.0706 23.9593
9668 4 1 69.7272 -37.3899 23.3682
9669 4 1 69.3908 -37.9977 22.8634
9670 4 1 69.0436 -38.2985 23.741
9671 4 1 68.8793 -36.9282 23.8606
9672 4 1 68.8687 -37.0803 23.0205
9673 4 1 68.2727 -37.5988 23.01
9674 4 1 68.0157 -37.4509 23.6804
9675 4 1 68.1403 -36.7226 23.5089
9676 4 1 68.0141 -36.8585 22.6163
9677 4 1 67.3367 -37.2152 23.0589
9678 4 1 67.3269 -36.7017 23.5667
9679 4 1 67.3333 -36.2859 22.8731
9680 4 1 66.6448 -36.2124 22.6021
9681 4 1 66.835 -35.7887 22.0007
9682 4 1 67.2537 -36.0376 21.5093
9683 4 1 67.596 -34.9219 21.561
9684 4 1 67.2683 -35.472 22.4507
9685 4 1 67.6432 -36.3658 22.2239
9686 4 1 68.2826 -35.623 21.7492
9687 4 1 68.2322 -34.9896 22.3557
9688 4 1 68.2016 -35.8361 23.0227
9689 4 1 68.9927 -35.8038 22.3195
9690 4 1 69.7055 -35.0736 22.7076
9691 4 1 69.2633 -35.835 23.5881
9692 4 1 68.9034 -36.366 22.7793
9693 4 1 69.8938 -36.1595 22.4895
9694 4 1 70.4986 -35.7705 23.2448
9695 4 1 69.9023 -36.5702 23.4156
9696 4 1 69.8772 -37.0757 22.5701
9697 4 1 71.1263 -36.1885 22.8683
9698 4 1 70.7787 -36.4958 23.5568
9699 4 1 70.8577 -37.314 23.1769
9700 4 1 71.7042 -37.1649 22.8227
9701 4 1 70.666 -37.5281 22.3143
9702 4 1 71.4473 -36.7738 22.0795
9703 4 1 70.5227 -37.0126 21.2218
9704 4 1 70.0379 -37.2138 21.8369
9705 4 1 70.262 -36.4472 22.048
9706 4 1 70.5807 -36.3388 21.1589
9707 4 1 69.6792 -36.8692 21.1278
9708 4 1 69.2194 -36.593 21.9692
9709 4 1 69.8568 -35.5306 21.8248
9710 4 1 69.7453 -35.6242 21.0368
9711 4 1 68.9615 -35.9081 21.2958
9712 4 1 69.095 -34.9519 22.0625
9713 4 1 69.471 -34.8485 21.2674
9714 4 1 68.9383 -35.1146 20.7111
9715 4 1 68.3178 -34.8851 21.3645
9716 4 1 68.6601 -34.2499 21.7496
9717 4 1 68.8994 -34.0203 20.982
9718 4 1 69.1558 -33.2579 21.1154
9719 4 1 69.5974 -34.0146 22.0718
9720 4 1 70.1909 -33.6097 22.0125
9721 4 1 70.3641 -34.0662 22.7657
9722 4 1 70.0772 -34.6437 22.0139
9723 4 1 70.2065 -34.2878 21.2622
9724 4 1 71.2442 -34.2107 22.2271
9725 4 1 70.6652 -35.3757 22.3984
9726 4 1 70.6411 -35.2898 21.3557
9727 4 1 71.3212 -34.9867 21.421
9728 4 1 71.5877 -35.3004 22.1524
9729 4 1 71.1431 -35.8929 21.8064
9730 4 1 71.2361 -35.658 20.8418
9731 4 1 72.2943 -35.3812 21.6206
9732 4 1 72.0837 -36.1212 21.9551
9733 4 1 71.7407 -36.4777 21.1132
9734 4 1 72.7456 -36.2998 20.989
9735 4 1 72.04 -35.9364 20.4157
9736 4 1 72.6288 -35.2523 20.4166
9737 4 1 72.1611 -34.7147 19.9694
9738 4 1 71.5196 -35.474 20.1309
9739 4 1 71.7922 -34.9663 20.9645
9740 4 1 72.0942 -34.3333 20.6585
9741 4 1 71.2531 -34.3599 20.1995
9742 4 1 70.9937 -34.6287 20.9319
9743 4 1 71.743 -34.3883 21.5521
9744 4 1 71.4838 -33.7117 20.419
9745 4 1 70.433 -33.6698 20.6379
9746 4 1 70.8399 -33.6966 21.653
9747 4 1 71.303 -33.0481 21.4357
9748 4 1 70.7123 -33.0098 20.7874
9749 4 1 70.1235 -33.1655 21.3773
9750 4 1 70.6078 -32.7813 22.1743
9751 4 1 70.9602 -32.3148 21.7483
9752 4 1 71.1193 -32.3316 22.5547
9753 4 1 71.3745 -33.1037 22.3558
9754 4 1 72.2887 -32.2542 22.5319
9755 4 1 72.1812 -33.3057 22.6057
9756 4 1 71.8704 -33.6044 21.966
9757 4 1 72.2785 -32.8946 21.5797
9758 4 1 73.03 -33.2617 21.9605
9759 4 1 72.6704 -34.2566 21.8773
9760 4 1 72.3663 -33.698 21.0933
9761 4 1 73.1285 -33.5708 21.0488
9762 4 1 73.323 -34.2321 21.6162
9763 4 1 72.8953 -34.6075 21.1361
9764 4 1 73.0141 -34.0673 20.3916
9765 4 1 73.8471 -33.9585 20.625
9766 4 1 73.7617 -34.8038 21.176
9767 4 1 73.3293 -34.9183 20.042
9768 4 1 73.7679 -34.4478 19.5221
9769 4 1 74.4083 -34.1152 19.8791
9770 4 1 74.1855 -33.913 19.1163
9771 4 1 73.3377 -33.7777 19.4272
9772 4 1 73.3783 -33.0995 19.3343
9773 4 1 72.6686 -33.605 19.6092
9774 4 1 73.33 -33.4563 20.1745
9775 4 1 74.0021 -32.7034 19.9087
9776 4 1 72.617 -32.4596 20.0486
9777 4 1 72.3433 -33.0088 20.6667
9778 4 1 73.6488 -32.8194 20.9713
9779 4 1 73.3694 -31.952 20.6633
9780 4 1 72.4341 -32.2884 20.8568
9781 4 1 73.0428 -32.4935 21.5857
9782 4 1 73.5305 -32.0763 21.6482
9783 4 1 73.1836 -31.3928 21.2123
9784 4 1 72.6193 -31.928 22.0329
9785 4 1 73.0465 -32.43 22.5653
9786 4 1 73.7638 -31.5856 22.397
9787 4 1 74.3812 -31.8717 22.7088
9788 4 1 74.0919 -32.5802 22.659
9789 4 1 74.6961 -32.9289 22.7673
9790 4 1 74.2292 -33.3417 22.3648
9791 4 1 74.0044 -32.7741 21.9128
9792 4 1 75.2444 -32.8398 21.898
9793 4 1 75.1856 -33.5773 21.9521
9794 4 1 74.1888 -33.49 21.3685
9795 4 1 74.6436 -32.5445 21.2275
9796 4 1 75.4087 -33.3777 21.2864
9797 4 1 74.8713 -33.9377 20.9758
9798 4 1 74.6113 -33.3379 20.2759
9799 4 1 75.2893 -32.843 20.3008
9800 4 1 75.9353 -33.5507 20.3896
9801 4 1 75.3717 -33.8717 19.8113
9802 4 1 75.211 -32.9754 19.5085
9803 4 1 76.0607 -33.2035 19.2639
9804 4 1 76.6228 -32.7421 18.9546
9805 4 1 75.7293 -32.2465 19.0902
9806 4 1 75.7647 -32.6362 19.7084
9807 4 1 76.8386 -32.3791 20.1271
9808 4 1 76.3731 -31.8287 19.8281
9809 4 1 75.4322 -32.0623 19.8595
9810 4 1 75.9365 -32.5657 20.7037
9811 4 1 76.705 -31.6783 20.856
9812 4 1 75.9456 -31.3517 20.7249
9813 4 1 75.4295 -32.0437 21.2434
9814 4 1 76.1407 -32.2367 21.5661
9815 4 1 76.4431 -31.4837 21.7287
9816 4 1 75.5272 -31.2645 21.6934
9817 4 1 75.1387 -31.8731 22.1184
9818 4 1 76.0872 -31.93 22.4915
9819 4 1 75.8407 -30.7027 22.629
9820 4 1 75.1219 -31.3652 22.8898
9821 4 1 75.5805 -32.0161 23.6206
9822 4 1 75.9829 -32.2167 23.2033
9823 4 1 75.8371 -33.0313 23.0894
9824 4 1 76.3686 -32.7604 23.6597
9825 4 1 76.9211 -33.3455 23.3
9826 4 1 76.4048 -33.6826 22.4461
9827 4 1 76.3035 -32.9097 22.2668
9828 4 1 76.9763 -32.5485 22.5206
9829 4 1 77.3758 -33.3945 22.3826
9830 4 1 76.7516 -33.5214 21.4195
9831 4 1 77.05 -32.5258 21.5522
9832 4 1 77.8039 -32.8367 21.7447
9833 4 1 77.4595 -33.594 21.3571
9834 4 1 77.1848 -33.0073 20.8067
9835 4 1 77.6872 -32.191 21.1276
9836 4 1 78.4422 -33.1794 21.2217
9837 4 1 77.8916 -33.3824 20.3726
9838 4 1 77.8563 -32.7278 20.045
9839 4 1 78.8487 -32.9526 19.9821
9840 4 1 77.9701 -31.9131 20.3786
9841 4 1 78.9458 -32.361 20.8594
9842 4 1 79.1282 -31.2085 21.1313
9843 4 1 78.2 -31.5433 20.9368
9844 4 1 78.2343 -32.0813 21.5203
9845 4 1 78.8445 -31.8462 21.9107
9846 4 1 78.3777 -31.272 21.9272
9847 4 1 77.4926 -31.757 22.0928
9848 4 1 78.2476 -32.0532 22.4814
9849 4 1 78.7433 -31.2345 22.5641
9850 4 1 77.6323 -30.9698 22.8171
9851 4 1 77.5447 -31.7285 23.0327
9852 4 1 78.2036 -31.9345 23.466
9853 4 1 77.8214 -30.9471 23.4731
9854 4 1 77.0682 -31.8298 23.8833
9855 4 1 77.4224 -31.9221 24.6304
9856 4 1 76.9785 -32.4778 24.2855
9857 4 1 77.27 -32.5434 23.601
9858 4 1 78.2531 -32.2402 24.0854
9859 4 1 77.5417 -33.0185 24.5213
9860 4 1 77.5666 -33.4851 23.8637
9861 4 1 78.2055 -34.0736 23.9332
9862 4 1 77.6715 -33.9996 23.4301
9863 4 1 77.8189 -32.8011 23.0637
9864 4 1 78.4793 -33.1573 23.6258
9865 4 1 78.6132 -33.8796 23.1158
9866 4 1 78.2513 -33.4077 22.43
9867 4 1 78.6418 -32.7652 22.8236
9868 4 1 79.3283 -33.2277 22.9169
9869 4 1 79.2713 -33.6354 22.1192
9870 4 1 78.827 -32.8839 21.9224
9871 4 1 79.4102 -32.464 22.3238
9872 4 1 79.9011 -33.3954 22.1457
9873 4 1 79.396 -33.2317 21.3334
9874 4 1 79.5696 -31.9009 21.3675
9875 4 1 80.3089 -32.3581 21.675
9876 4 1 80.2608 -33.0842 21.1129
9877 4 1 79.9506 -32.3227 20.6219
9878 4 1 80.3625 -31.7584 20.9512
9879 4 1 80.8346 -31.7096 20.2104
9880 4 1 81.6342 -31.4688 20.4206
9881 4 1 81.0714 -30.787 20.2791
9882 4 1 81.4238 -30.1587 20.8034
9883 4 1 80.53 -30.3711 20.8098
9884 4 1 80.6328 -31.006 20.9002
9885 4 1 81.4524 -30.7772 21.2648
9886 4 1 80.5451 -30.4007 21.896
9887 4 1 80.043 -30.9138 21.5688
9888 4 1 80.9936 -31.7752 21.9922
9889 4 1 81.0191 -30.8913 22.4765
9890 4 1 80.0378 -31.1332 22.6113
9891 4 1 79.8996 -31.7672 22.2457
9892 4 1 80.5708 -32.0376 22.644
9893 4 1 80.2388 -31.4828 23.3315
9894 4 1 79.5513 -31.7265 23.047
9895 4 1 79.9669 -32.6025 22.9118
9896 4 1 80.4423 -32.4671 23.5558
9897 4 1 79.756 -32.0626 23.9989
9898 4 1 79.333 -32.6718 23.6602
9899 4 1 80.0163 -33.3269 23.3828
9900 4 1 79.7795 -33.0035 24.3803
9901 4 1 78.9483 -32.9075 24.4406
9902 4 1 79.0653 -33.6244 23.8665
9903 4 1 79.7113 -33.9283 24.4382
9904 4 1 79.0994 -33.4822 25.0939
9905 4 1 78.5268 -33.7405 24.6238
9906 4 1 79.0504 -34.4363 24.3564
9907 4 1 79.4368 -34.4387 25.1108
9908 4 1 78.64 -34.2948 25.363
9909 4 1 78.2439 -34.6778 24.8214
9910 4 1 78.4881 -35.1138 24.1911
9911 4 1 79.1818 -35.8552 24.534
9912 4 1 79.8039 -35.7714 24.8683
9913 4 1 80.0356 -35.9025 23.9968
9914 4 1 79.1888 -35.4233 23.9405
9915 4 1 79.7106 -34.9787 24.4888
9916 4 1 80.591 -35.4808 24.1805
9917 4 1 80.1532 -35.2803 23.3802
9918 4 1 79.8426 -34.3328 23.7066
9919 4 1 80.5851 -34.307 24.2259
9920 4 1 81.0054 -34.7642 23.5091
9921 4 1 80.4401 -34.2042 23.0943
9922 4 1 80.5273 -33.3624 23.937
9923 4 1 81.4219 -33.8842 23.6689
9924 4 1 81.259 -33.8914 22.9214
9925 4 1 81.0013 -33.1815 22.9682
9926 4 1 81.3024 -32.9441 23.6372
9927 4 1 82.102 -33.266 23.1101
9928 4 1 81.6195 -32.7507 22.5687
9929 4 1 81.4928 -32.1791 23.0253
9930 4 1 82.3785 -32.7057 23.5172
9931 4 1 82.4345 -32.0748 22.7168
9932 4 1 82.0768 -31.4873 22.8187
9933 4 1 82.5972 -31.2467 23.4388
9934 4 1 82.3542 -30.658 23.4932
9935 4 1 81.9602 -30.1401 23.9656
9936 4 1 81.3836 -30.4376 23.3361
9937 4 1 80.6374 -30.4823 23.911
9938 4 1 81.0034 -31.2734 23.2818
9939 4 1 81.652 -30.9972 23.6976
9940 4 1 81.2022 -31.0127 24.2967
9941 4 1 80.6434 -31.4695 24.0592
9942 4 1 81.6182 -32.0985 23.8925
9943 4 1 81.6302 -31.6554 24.7373
9944 4 1 80.8007 -31.8257 25.0569
9945 4 1 80.6282 -32.3497 24.4615
9946 4 1 81.8314 -32.7212 24.8381
9947 4 1 81.1047 -32.617 25.303
9948 4 1 80.2901 -32.6063 25.162
9949 4 1 81.1455 -33.5836 24.5287
9950 4 1 81.6555 -33.4996 25.1476
9951 4 1 80.4525 -33.3137 25.7383
9952 4 1 80.0767 -33.6189 25.0876
9953 4 1 80.8562 -34.2568 25.1902
9954 4 1 80.8702 -34.3113 25.8308
9955 4 1 80.1528 -34.2676 25.7907
9956 4 1 80.364 -34.9307 25.1505
9957 4 1 80.9653 -35.1118 25.6971
9958 4 1 80.407 -35.033 26.3818
9959 4 1 79.5926 -35.2304 25.4551
9960 4 1 80.4772 -35.7632 25.452
9961 4 1 80.3098 -35.9732 26.2452
9962 4 1 79.4346 -35.8022 26.2855
9963 4 1 79.337 -36.2427 25.7157
9964 4 1 80.2875 -36.6397 25.7495
9965 4 1 80.0491 -37.3399 26.2025
9966 4 1 80.6351 -37.6186 26.1008
9967 4 1 81.0488 -36.7874 26.1059
9968 4 1 81.552 -36.8413 26.8473
9969 4 1 80.5734 -35.9901 26.9408
9970 4 1 82.1052 -35.7868 27.3166
9971 4 1 81.9 -35.817 26.5018
9972 4 1 81.209 -35.7015 26.2043
9973 4 1 81.2142 -35.2022 26.9057
9974 4 1 82.1252 -35.1847 26.8217
9975 4 1 81.9622 -34.9872 25.9956
9976 4 1 81.3068 -34.5585 26.2685
9977 4 1 81.5807 -34.2148 26.7394
9978 4 1 82.1956 -34.0663 26.1807
9979 4 1 81.5079 -33.992 25.7912
9980 4 1 80.8914 -33.8325 26.4384
9981 4 1 81.9786 -33.2726 26.697
9982 4 1 81.9818 -33.1533 25.8335
9983 4 1 81.2697 -32.8942 25.9323
9984 4 1 81.2843 -32.4145 26.9071
9985 4 1 82.0804 -32.4082 26.4436
9986 4 1 81.612 -32.1197 25.6022
9987 4 1 81.7716 -31.4267 25.8284
9988 4 1 80.6836 -30.9806 26.1366
9989 4 1 80.8403 -30.9023 25.3644
9990 4 1 81.5325 -30.2942 25.7132
9991 4 1 80.4519 -30.0305 25.2418
9992 4 1 80.8639 -29.3083 24.8994
9993 4 1 79.7714 -29.1176 25.5786
9994 4 1 79.7612 -28.6637 24.8491
9995 4 1 79.3216 -28.1237 25.5545
9996 4 1 78.6942 -28.4477 24.7407
9997 4 1 78.9378 -28.9678 24.6368
9998 4 1 78.2868 -29.3478 25.0802
9999 4 1 78.4563 -29.9365 24.873
10000 4 1 78.6233 -30.4106 25.5343
10001 4 1 79.5081 -30.4673 24.9747
10002 4 1 79.249 -31.2708 24.7669
10003 4 1 80.0617 -31.1672 24.8423
10004 4 1 79.7777 -30.7472 25.7823
10005 4 1 79.1471 -31.2081 25.6928
10006 4 1 79.6289 -31.914 25.221
10007 4 1 80.2362 -31.6977 25.7795
10008 4 1 79.8773 -31.4748 26.3829
10009 4 1 79.4754 -32.3437 26.1482
10010 4 1 80.5508 -32.3219 25.8948
10011 4 1 80.6207 -32.0509 26.5467
10012 4 1 79.854 -32.4159 26.9918
10013 4 1 79.7817 -33.0636 26.5113
10014 4 1 80.7038 -33.0064 26.5829
10015 4 1 80.7322 -32.8723 27.235
10016 4 1 79.9808 -32.9512 27.637
10017 4 1 80.3313 -33.8713 27.1145
10018 4 1 81.2157 -33.5216 27.3036
10019 4 1 80.8629 -33.399 28.0959
10020 4 1 80.3135 -34.2155 27.9411
10021 4 1 81.0103 -34.4837 27.5104
10022 4 1 81.4749 -34.0663 28.1632
10023 4 1 80.6049 -34.3265 28.7716
10024 4 1 81.3482 -34.5423 29.1572
10025 4 1 81.7692 -34.8097 28.5306
10026 4 1 82.5068 -34.2087 29.159
10027 4 1 83.0681 -34.1344 28.5231
10028 4 1 82.0472 -34.4875 27.8043
10029 4 1 82.2982 -33.7277 27.5857
10030 4 1 83.3647 -34.0857 27.9163
10031 4 1 82.8556 -34.8188 27.6719
10032 4 1 82.5424 -34.3668 26.9855
10033 4 1 83.1733 -33.7749 26.8788
10034 4 1 83.7663 -34.1882 27.2668
10035 4 1 83.3765 -34.9034 26.7563
10036 4 1 82.8631 -34.9142 26.3479
10037 4 1 83.2473 -33.9297 26.0772
10038 4 1 83.7037 -34.3222 25.7408
10039 4 1 83.6956 -34.0853 24.7883
10040 4 1 83.6712 -35.1305 25.3805
10041 4 1 83.0735 -34.82 25.5867
10042 4 1 82.9757 -34.3048 24.8716
10043 4 1 83.078 -35.1369 24.6799
10044 4 1 82.632 -35.4093 25.224
10045 4 1 82.1029 -34.7628 25.2354
10046 4 1 82.1963 -34.9611 24.0634
10047 4 1 82.3774 -35.668 24.4818
10048 4 1 81.6828 -35.6875 24.9622
10049 4 1 81.3333 -35.0243 24.7874
10050 4 1 81.3925 -34.9164 24.0361
10051 4 1 81.6826 -36.001 23.984
10052 4 1 82.4082 -36.0589 23.805
10053 4 1 81.8051 -36.2027 23.2162
10054 4 1 81.9763 -35.3205 23.0559
10055 4 1 82.5753 -35.0093 22.8199
10056 4 1 82.8458 -34.9363 23.8017
10057 4 1 83.1888 -34.3912 22.9959
10058 4 1 82.4573 -34.2436 22.6426
10059 4 1 82.1511 -34.1426 23.4417
10060 4 1 81.8911 -33.2782 24.0035
10061 4 1 82.1079 -34.0523 24.3602
10062 4 1 82.6407 -34.2507 23.9632
10063 4 1 82.9248 -33.6642 23.6594
10064 4 1 82.6361 -33.2702 24.4233
10065 4 1 83.2745 -33.1146 24.9325
10066 4 1 82.9042 -33.5788 25.3743
10067 4 1 83.5332 -33.2648 25.6927
10068 4 1 83.4076 -32.4416 25.7849
10069 4 1 82.9129 -32.9911 26.2748
10070 4 1 82.8423 -32.434 27.0508
10071 4 1 82.956 -33.0749 27.4798
10072 4 1 82.2129 -32.1495 27.6743
10073 4 1 81.7926 -33.0507 28.0284
10074 4 1 81.2712 -32.6342 27.75
10075 4 1 81.4185 -31.8502 28.2096
10076 4 1 80.5955 -32.213 28.6178
10077 4 1 80.3259 -31.2175 28.4479
10078 4 1 80.826 -31.4007 27.6995
10079 4 1 80.3353 -32.1549 27.7524
10080 4 1 79.7858 -31.5802 28.1961
10081 4 1 80.1904 -30.9426 27.7113
10082 4 1 80.3787 -31.5396 27.0608
10083 4 1 79.4049 -32.0224 27.4449
10084 4 1 79.1032 -31.1587 27.3662
10085 4 1 79.2448 -31.3182 26.6268
10086 4 1 79.1315 -31.9443 26.5352
10087 4 1 78.4976 -31.8777 26.9524
10088 4 1 78.7151 -31.0609 26.3691
10089 4 1 78.6233 -31.8127 25.8492
10090 4 1 78.51 -32.5498 26.1061
10091 4 1 77.7245 -31.7847 25.9723
10092 4 1 77.6573 -32.0855 26.7693
10093 4 1 77.6481 -32.814 26.472
10094 4 1 77.3003 -33.1557 27.1993
10095 4 1 77.9301 -33.7446 26.793
10096 4 1 78.5733 -32.7814 26.7833
10097 4 1 78.0293 -32.6433 27.4243
10098 4 1 77.996 -33.5205 27.6817
10099 4 1 79.1636 -33.5549 27.1508
10100 4 1 78.9913 -32.8637 27.5655
10101 4 1 78.6448 -33.169 28.2289
10102 4 1 78.7853 -33.9148 28.1729
10103 4 1 79.5978 -33.5803 27.9277
10104 4 1 79.5699 -32.5924 28.5375
10105 4 1 78.9937 -33.6745 29.0513
10106 4 1 79.7338 -33.9375 28.7341
10107 4 1 80.0925 -33.2522 29.0236
10108 4 1 80.1058 -33.1168 29.789
10109 4 1 79.7317 -32.5655 29.5888
10110 4 1 78.9834 -32.4893 29.5806
10111 4 1 78.8513 -32.5439 28.8328
10112 4 1 78.8568 -31.821 28.6018
10113 4 1 78.1319 -32.0866 28.6104
10114 4 1 77.9191 -31.0173 29.1153
10115 4 1 78.9215 -30.9961 28.4288
10116 4 1 78.5265 -31.9567 27.9719
10117 4 1 77.5006 -31.5322 28.1405
10118 4 1 77.5601 -30.5919 28.5367
10119 4 1 78.1418 -30.829 27.3861
10120 4 1 77.5138 -31.3137 27.2133
10121 4 1 76.8641 -31.3509 27.536
10122 4 1 77.0668 -30.1287 27.3868
10123 4 1 76.3898 -29.9545 27.3732
10124 4 1 76.2816 -30.6952 28.1995
10125 4 1 76.1712 -30.371 28.8703
10126 4 1 77.0549 -30.8692 29.3415
10127 4 1 76.2419 -31.0879 29.7829
10128 4 1 75.5539 -31.0217 29.5109
10129 4 1 75.2507 -30.6026 30.1037
10130 4 1 74.6021 -30.8093 29.7586
10131 4 1 75.3345 -31.7536 30.0894
10132 4 1 74.6483 -32.2449 30.2438
10133 4 1 74.3964 -31.7567 29.4737
10134 4 1 74.3315 -32.298 28.8498
10135 4 1 74.4082 -31.6925 28.4844
10136 4 1 74.7503 -31.5764 27.952
10137 4 1 74.5446 -30.9433 28.0903
10138 4 1 74.9067 -31.2039 28.917
10139 4 1 75.5529 -31.4632 28.418
10140 4 1 76.1033 -31.2334 29.0059
10141 4 1 76.8585 -31.1909 28.6762
10142 4 1 76.7708 -31.6162 29.4351
10143 4 1 76.1081 -32.0054 28.9771
10144 4 1 76.6468 -32.0066 28.3128
10145 4 1 77.3901 -31.9815 28.9664
10146 4 1 76.7953 -32.6439 29.2965
10147 4 1 76.6321 -33.015 28.208
10148 4 1 77.5083 -32.8499 28.2873
10149 4 1 77.6348 -32.9868 29.1304
10150 4 1 77.1447 -33.6147 28.9349
10151 4 1 77.2501 -33.695 28.179
10152 4 1 78.0298 -33.6428 28.5066
10153 4 1 77.5854 -34.2917 29.426
10154 4 1 77.2917 -34.4896 28.6695
10155 4 1 77.8539 -34.4472 28.12
10156 4 1 78.6438 -34.5122 28.9088
10157 4 1 77.987 -35.0584 29.1358
10158 4 1 77.7584 -35.4736 28.2073
10159 4 1 78.6641 -35.1652 28.1379
10160 4 1 78.6138 -35.5139 29.2971
10161 4 1 78.1522 -36.012 28.9081
10162 4 1 78.4836 -35.8921 27.8931
10163 4 1 79.3161 -35.935 28.3816
10164 4 1 78.999 -36.4241 29.0536
10165 4 1 79.2311 -36.9482 28.3461
10166 4 1 79.7658 -37.332 28.0756
10167 4 1 79.9813 -35.942 28.2734
10168 4 1 80.7474 -36.1977 27.9952
10169 4 1 81.1803 -35.7899 28.3949
10170 4 1 81.6398 -35.58 27.7861
10171 4 1 80.3107 -35.7333 27.5377
10172 4 1 80.2958 -34.967 27.5224
10173 4 1 79.6715 -34.9402 28.2455
10174 4 1 79.3834 -34.3978 27.5953
10175 4 1 79.605 -34.8587 26.9261
10176 4 1 79.7727 -34.2277 26.5395
10177 4 1 78.9993 -33.6423 26.4149
10178 4 1 79.2553 -33.9862 25.8117
10179 4 1 79.3592 -34.7173 26.0848
10180 4 1 78.8642 -34.6164 26.8213
10181 4 1 78.3785 -35.296 26.2797
10182 4 1 77.4678 -34.5615 26.6077
10183 4 1 77.9485 -34.4041 27.3355
10184 4 1 77.1757 -34.042 27.2795
10185 4 1 76.5208 -34.5046 27.4643
10186 4 1 76.2663 -34.3422 26.6323
10187 4 1 75.5407 -34.2074 27.713
10188 4 1 76.4646 -33.8882 27.7551
10189 4 1 76.4956 -33.6929 26.596
10190 4 1 75.7023 -33.5744 26.816
10191 4 1 75.7923 -32.7871 27.8629
10192 4 1 76.7702 -32.5456 27.3901
10193 4 1 76.2803 -32.8273 26.5485
10194 4 1 75.5763 -32.4713 26.7864
10195 4 1 75.8483 -32.0797 27.3912
10196 4 1 76.3883 -31.9245 26.8459
10197 4 1 75.7168 -31.9256 26.2672
10198 4 1 75.1922 -31.6102 26.8368
10199 4 1 75.8888 -31.1287 27.1955
10200 4 1 76.4368 -30.9879 26.5776
10201 4 1 75.3955 -30.5314 26.4905
10202 4 1 76.0756 -31.3723 25.7604
10203 4 1 75.0498 -31.6308 25.8675
10204 4 1 74.7958 -31.931 25.2202
10205 4 1 74.1621 -31.5897 25.2082
10206 4 1 73.731 -32.1287 25.5742
10207 4 1 74.3216 -32.5439 25.626
10208 4 1 74.2731 -31.8115 26.2154
10209 4 1 73.8338 -32.288 26.5558
10210 4 1 74.3801 -33.1956 26.3423
10211 4 1 74.814 -32.4791 26.55
10212 4 1 74.2198 -31.8692 27.288
10213 4 1 73.8903 -32.8062 27.3519
10214 4 1 74.8166 -33.2042 27.2943
10215 4 1 75.037 -32.4769 27.653
10216 4 1 74.2832 -32.3683 28.0914
10217 4 1 74.5175 -33.6043 28.1963
10218 4 1 75.2149 -33.4052 28.3154
10219 4 1 75.1438 -32.497 28.7087
10220 4 1 74.6144 -33.0329 29.1101
10221 4 1 75.3075 -33.5699 29.0444
10222 4 1 75.8728 -32.9893 29.0297
10223 4 1 75.4082 -32.2791 29.4726
10224 4 1 75.4038 -33.2407 30.0235
10225 4 1 74.7202 -32.9065 29.8423
10226 4 1 74.0581 -33.6392 30.1556
10227 4 1 74.0503 -34.263 29.9557
10228 4 1 75.25 -33.9072 29.9998
10229 4 1 75.2615 -34.5423 29.6814
10230 4 1 75.9078 -34.1569 29.6963
10231 4 1 76.5952 -34.8627 29.9665
10232 4 1 76.4163 -34.6557 30.6452
10233 4 1 77.1148 -34.489 30.4888
10234 4 1 76.9121 -34.0912 29.7724
10235 4 1 76.468 -33.7172 30.3568
10236 4 1 77.2485 -33.8255 30.8656
10237 4 1 77.7196 -33.6235 29.8697
10238 4 1 76.786 -33.283 29.6874
10239 4 1 77.2458 -32.9002 30.685
10240 4 1 77.9805 -33.2583 30.7164
10241 4 1 78.0495 -32.8625 30.0139
10242 4 1 77.4529 -32.2213 30.1481
10243 4 1 77.8775 -32.3049 31.0906
10244 4 1 78.848 -32.4615 30.5035
10245 4 1 78.3014 -31.8079 30.0258
10246 4 1 78.023 -31.3745 30.5533
10247 4 1 78.4616 -31.3924 31.1165
10248 4 1 78.893 -31.2562 30.4898
10249 4 1 78.5281 -30.7477 30.1459
10250 4 1 78.9969 -30.1088 30.4896
10251 4 1 78.0703 -29.9174 30.4005
10252 4 1 77.3952 -29.7315 31.2569
10253 4 1 77.139 -29.5313 30.5851
10254 4 1 77.6713 -30.3917 30.0903
10255 4 1 77.8801 -30.624 30.9516
10256 4 1 76.8163 -30.4046 31.3101
10257 4 1 76.8429 -30.7397 30.198
10258 4 1 77.5498 -31.4038 30.0267
10259 4 1 77.3734 -31.5357 31.1278
10260 4 1 76.5923 -31.4792 30.994
10261 4 1 76.3618 -31.9477 30.1257
10262 4 1 77.0703 -32.3387 30.8911
10263 4 1 76.5795 -32.1633 31.4788
10264 4 1 75.7757 -32.3337 30.6948
10265 4 1 76.3548 -32.8009 30.3456
10266 4 1 77.0197 -33.1855 31.5068
10267 4 1 75.9607 -32.5479 31.8631
10268 4 1 75.4652 -33.0958 30.8737
10269 4 1 76.3149 -33.7837 31.2685
10270 4 1 76.1158 -33.6858 32.0715
10271 4 1 75.4115 -33.9431 31.7518
10272 4 1 75.6904 -34.4444 31.1854
10273 4 1 76.3389 -34.547 31.8138
10274 4 1 75.7522 -34.4093 32.4942
10275 4 1 75.3494 -35.1686 31.6562
10276 4 1 76.1606 -35.4528 31.634
10277 4 1 76.3498 -35.1491 32.6722
10278 4 1 75.3228 -35.5528 32.5171
10279 4 1 76.185 -36.5184 32.2151
10280 4 1 75.1913 -36.0332 31.757
10281 4 1 75.446 -36.144 30.935
10282 4 1 75.4792 -35.3529 30.7105
10283 4 1 74.9144 -35.4902 30.2058
10284 4 1 75.565 -35.7009 29.5416
10285 4 1 75.161 -35.1283 29.0848
10286 4 1 74.8694 -35.7922 28.5258
10287 4 1 75.3255 -35.0867 28.0334
10288 4 1 75.7233 -34.9477 28.5899
10289 4 1 75.8799 -34.03 28.3893
10290 4 1 76.4666 -33.964 28.7501
10291 4 1 76.6954 -35.1618 28.4435
10292 4 1 76.2226 -35.2469 29.5873
10293 4 1 77.278 -35.3915 29.1251
10294 4 1 76.9144 -36.2918 29.8048
10295 4 1 77.9407 -35.885 29.8154
10296 4 1 77.7014 -35.2892 30.1682
10297 4 1 76.9812 -35.6502 30.4384
10298 4 1 77.1161 -35.1849 31.2143
10299 4 1 77.4153 -35.961 31.5125
10300 4 1 77.0827 -35.7993 32.2148
10301 4 1 77.7413 -35.6433 32.4337
10302 4 1 77.7204 -35.1637 31.843
10303 4 1 76.9438 -34.9707 32.2713
10304 4 1 77.5261 -34.6941 32.9515
10305 4 1 78.0498 -34.3502 32.4214
10306 4 1 77.4626 -34.3752 31.689
10307 4 1 76.7689 -34.0503 32.668
10308 4 1 77.8006 -33.587 32.8373
10309 4 1 77.8409 -33.3782 32.1943
10310 4 1 77.0718 -33.1003 32.1369
10311 4 1 76.836 -33.0429 32.8493
10312 4 1 77.7978 -32.6197 32.6115
10313 4 1 77.4252 -32.3882 31.8924
10314 4 1 76.6114 -32.421 32.2998
10315 4 1 77.2722 -31.7442 32.7387
10316 4 1 77.7708 -31.6475 32.1485
10317 4 1 76.9258 -31.3422 31.8093
10318 4 1 76.6843 -31.165 32.4904
10319 4 1 77.4217 -30.7708 32.5867
10320 4 1 77.441 -30.6342 31.8329
10321 4 1 76.626 -30.5306 32.0701
10322 4 1 76.983 -30.0062 32.5944
10323 4 1 76.5632 -30.4792 32.9049
10324 4 1 77.433 -30.3174 33.2499
10325 4 1 77.2147 -30.3689 34.053
10326 4 1 76.5912 -30.9565 33.6273
10327 4 1 77.2578 -31.2617 33.3202
10328 4 1 77.7563 -31.1296 33.8932
10329 4 1 77.1108 -31.5227 34.2347
10330 4 1 77.1888 -31.997 33.6772
10331 4 1 77.924 -31.8196 33.2116
10332 4 1 78.0318 -31.9635 34.4198
10333 4 1 77.3001 -32.5448 34.1513
10334 4 1 77.6671 -32.8529 33.5783
10335 4 1 78.2796 -32.779 34.3971
10336 4 1 78.5738 -33.0985 33.2464
10337 4 1 79.3259 -32.8918 33.1979
10338 4 1 78.7848 -32.6199 32.6166
10339 4 1 78.3775 -32.3752 33.2795
10340 4 1 79.1085 -32.4943 33.8132
10341 4 1 79.5955 -31.6839 32.6092
10342 4 1 78.6075 -31.5898 32.7149
10343 4 1 78.6144 -31.4539 33.6463
10344 4 1 79.3275 -31.1315 33.4302
10345 4 1 79.1964 -30.8975 32.7029
10346 4 1 78.4654 -30.6372 33.2064
10347 4 1 78.7941 -30.6744 33.9862
10348 4 1 79.8613 -30.1589 33.1929
10349 4 1 78.9571 -29.6378 32.7042
10350 4 1 78.4373 -29.6642 33.7862
10351 4 1 79.4242 -29.3517 33.6398
10352 4 1 79.4827 -29.2747 32.8108
10353 4 1 78.7329 -28.9497 32.999
10354 4 1 79.1205 -28.563 33.7706
10355 4 1 79.1594 -27.7708 33.1882
10356 4 1 79.9286 -28.053 33.7548
10357 4 1 79.9253 -27.0034 33.6594
10358 4 1 79.8837 -27.0342 34.3735
10359 4 1 79.5202 -27.7008 34.4776
10360 4 1 79.1764 -27.6323 35.2271
10361 4 1 79.6457 -27.897 35.6558
10362 4 1 79.0222 -28.1517 35.7695
10363 4 1 78.9218 -28.1331 34.857
10364 4 1 79.9363 -28.4002 34.9786
10365 4 1 79.6593 -29.1248 35.5488
10366 4 1 78.8979 -29.3556 35.0185
10367 4 1 79.5662 -29.0988 34.3894
10368 4 1 80.2374 -29.1962 35.0056
10369 4 1 79.452 -29.8991 35.2321
10370 4 1 78.8885 -29.85 34.3715
10371 4 1 80.0485 -29.9372 34.1941
10372 4 1 80.0215 -30.2287 35.1441
10373 4 1 79.0965 -30.4998 34.701
10374 4 1 79.7125 -30.7472 33.877
10375 4 1 80.49 -30.9768 34.5763
10376 4 1 80.0343 -31.3804 34.7941
10377 4 1 79.1752 -31.7705 34.2517
10378 4 1 80.1648 -31.5725 33.5899
10379 4 1 80.5183 -32.0252 34.3156
10380 4 1 79.632 -32.3587 34.3918
10381 4 1 79.9778 -32.4957 33.3967
10382 4 1 80.8012 -32.6732 33.6687
10383 4 1 80.4256 -33.009 34.3279
10384 4 1 79.8326 -33.4552 33.8867
10385 4 1 80.4665 -33.4001 33.2386
10386 4 1 81.1081 -33.637 33.4578
10387 4 1 80.526 -34.0592 34.0473
10388 4 1 80.1022 -34.4235 33.3261
10389 4 1 80.7261 -34.2605 32.7053
10390 4 1 79.8088 -34.4307 32.6204
10391 4 1 79.7025 -33.745 32.9328
10392 4 1 80.2895 -33.4693 32.3739
10393 4 1 80.006 -34.0675 31.9037
10394 4 1 78.8533 -33.5926 32.2603
10395 4 1 79.7535 -32.7633 32.3157
10396 4 1 79.3683 -32.3702 31.8453
10397 4 1 80.0183 -32.0632 31.8527
10398 4 1 80.6815 -32.2894 31.7053
10399 4 1 80.8174 -32.7073 32.5812
10400 4 1 81.4703 -32.3446 32.3901
10401 4 1 80.901 -31.6833 32.059
10402 4 1 80.5376 -31.9137 32.8343
10403 4 1 81.3676 -32.1561 33.0099
10404 4 1 81.3638 -31.2377 32.3503
10405 4 1 80.5168 -30.9233 32.8651
10406 4 1 80.9443 -31.3097 33.6399
10407 4 1 81.6557 -31.0226 33.3966
10408 4 1 81.1669 -30.2502 33.1512
10409 4 1 80.6368 -30.4234 33.7246
10410 4 1 81.3283 -30.7185 34.2097
10411 4 1 81.805 -29.8983 33.8784
10412 4 1 80.8814 -29.7057 33.7304
10413 4 1 80.8268 -29.9042 34.6383
10414 4 1 81.6722 -29.9784 34.8544
10415 4 1 81.8289 -29.1947 34.299
10416 4 1 80.7536 -28.8113 34.5886
10417 4 1 81.4716 -29.2012 35.4391
10418 4 9 81.5261 -28.2031 35.3268
10419 4 9 82.4215 -27.8312 35.6256
10420 4 9 83.2478 -28.1377 35.9481
10421 4 9 82.9611 -28.969 36.2884
10422 4 9 83.1303 -29.8912 36.1383
10423 4 9 83.8042 -29.2787 36.5949
10424 4 9 84.1511 -29.7087 35.735
10425 4 9 84.8777 -29.048 36.0219
10426 4 9 85.8475 -28.9798 35.9836
10427 4 9 85.9957 -29.9615 35.762
10428 4 9 86.8546 -30.3736 35.6496
10429 4 9 86.7445 -30.682 36.5803
10430 4 9 86.0249 -31.2654 36.7801
10431 4 9 85.8287 -31.0058 37.6986
10432 4 9 84.9022 -30.7952 37.5736
10433 4 9 84.1588 -30.7045 36.9611
10434 4 9 83.3207 -30.3 37.1673
10435 4 9 83.8565 -29.574 37.5597
10436 4 9 83.0149 -29.0885 37.4365
10437 4 9 82.3965 -29.8733 37.2073
10438 4 9 81.7725 -29.8144 37.9606
10439 4 9 81.121 -30.5846 38.1852
10440 4 9 81.9759 -30.9826 38.0325
10441 4 9 82.8086 -31.1162 38.5602
10442 4 9 82.291 -31.129 39.3392
10443 4 9 82.3657 -31.9619 38.9282
10444 4 9 81.852 -32.1195 38.1668
10445 4 9 81.6245 -33.0367 38.3432
10446 4 9 81.6466 -33.9754 38.4629
10447 4 9 82.0907 -33.4694 39.2004
10448 4 9 82.0364 -33.391 40.2015
10449 4 9 82.8339 -32.8503 40.1829
10450 4 9 83.305 -32.521 39.4049
10451 4 9 83.0019 -32.4048 38.4018
10452 4 9 83.7587 -31.8389 38.3213
10453 4 9 83.8878 -32.6386 37.7627
10454 4 9 84.691 -32.0633 37.9332
10455 4 9 85.2244 -31.5386 38.5498
10456 4 9 84.58 -31.8763 39.081
10457 4 9 84.5846 -30.9404 39.2935
10458 4 9 84.0627 -30.6792 38.5432
10459 4 9 83.4034 -30.657 39.2896
10460 4 9 83.944 -29.8228 39.4674
10461 4 9 82.9931 -29.7069 39.6453
10462 4 9 83.1849 -28.7797 39.6139
10463 4 9 83.5933 -27.8924 39.7197
10464 4 9 84.1645 -28.006 40.5133
10465 4 9 84.9157 -27.6244 40.0944
10466 4 9 85.2072 -27.1941 39.2663
10467 4 9 85.4627 -26.4296 39.7469
10468 4 9 84.6883 -26.0772 40.088
10469 4 9 85.1331 -25.1751 40.0611
10470 4 9 86.0464 -25.4449 39.9233
10471 4 9 86.3314 -25.7033 40.8553
10472 4 9 86.8351 -24.9904 40.4522
10473 4 9 87.5741 -25.2023 39.7498
10474 4 9 87.7079 -25.9257 40.4321
10475 4 9 87.5097 -26.8033 40.1783
10476 4 9 87.0057 -26.7172 39.3702
10477 4 9 87.33 -27.6482 39.5172
10478 4 9 87.8222 -27.3095 38.7794
10479 4 9 87.9689 -28.1777 38.5838
10480 4 9 87.3193 -28.2489 37.8924
10481 4 9 87.4169 -27.9168 37.0045
10482 4 9 87.4734 -26.9485 37.1982
10483 4 9 88.0859 -27.5336 37.6507
10484 4 9 89.0445 -27.7095 37.5882
10485 4 9 89.0718 -26.9632 36.9151
10486 4 9 89.6312 -27.3661 36.1906
10487 4 9 89.4647 -28.2571 35.8268
10488 4 9 89.71 -29.2203 35.5376
10489 4 9 90.3923 -29.6133 36.0476
10490 4 9 91.2705 -29.2899 35.7337
10491 4 9 91.8392 -28.8387 35.106
10492 4 9 92.3661 -29.5448 35.6488
10493 4 9 93.0479 -28.9025 35.8943
10494 4 9 92.3766 -28.9841 36.5981
10495 4 9 91.5778 -28.4519 36.6326
10496 4 9 92.1207 -27.9069 36.0006
10497 4 9 91.5754 -27.4237 35.3739
10498 4 9 91.8754 -26.769 36.0321
10499 4 9 92.3603 -26.6988 35.1331
10500 4 9 92.1935 -25.7604 34.8494
10501 4 9 92.3358 -24.9063 35.2437
10502 4 9 92.5167 -24.4061 34.4291
10503 4 9 91.8129 -25.0041 34.2092
10504 4 9 90.9663 -24.6427 34.4388
10505 4 9 91.2515 -23.8176 34.0114
10506 4 9 90.9529 -24.1154 33.1379
10507 4 9 90.2803 -24.0957 33.7959
10508 4 9 89.8818 -24.298 34.6435
10509 4 9 88.9801 -24.598 34.48
10510 4 9 88.3564 -25.3351 34.8165
10511 4 9 87.3759 -25.2117 34.8797
10512 4 9 87.4382 -25.748 35.6908
10513 4 9 88.0296 -26.2136 36.2424
10514 4 9 88.2405 -26.0811 37.1572
10515 4 9 88.2757 -25.3791 36.5224
10516 4 9 87.9251 -24.7631 35.9602
10517 4 9 88.9323 -24.7818 35.9322
10518 4 9 89.7508 -24.7347 36.3926
10519 4 9 90.3653 -24.0454 36.1542
10520 4 9 90.1163 -23.9029 37.0413
10521 4 9 90.0455 -23.0218 36.797
10522 4 9 90.6006 -22.2315 36.6217
10523 4 9 91.28 -21.5958 36.4699
10524 4 9 90.7072 -20.9014 36.7504
10525 4 9 91.1654 -20.8702 37.6154
10526 4 9 91.8983 -21.3463 38.0729
10527 4 9 92.511 -20.9921 38.8141
10528 4 9 92.7914 -20.2977 39.5136
10529 4 9 91.9365 -19.9035 39.7807
10530 4 9 91.4031 -19.7301 40.5723
10531 4 9 91.0332 -19.3712 39.7069
10532 4 9 90.2754 -19.1911 40.3023
10533 4 9 90.6133 -19.1753 41.1904
10534 4 9 90.9007 -18.3658 41.7202
10535 4 9 90.5266 -17.9399 42.5061
10536 4 9 90.5372 -18.6773 43.1096
10537 4 9 89.8124 -19.0756 43.6343
10538 4 9 90.1593 -19.7874 43.0174
10539 4 9 90.8558 -20.0719 42.3305
10540 4 9 90.4483 -19.2039 42.3339
10541 4 9 89.529 -18.9389 42.459
10542 4 9 89.5309 -18.2206 41.8125
10543 4 9 89.332 -17.5205 41.1353
10544 4 9 90.2889 -17.454 41.421
10545 4 9 90.5093 -17.6776 40.5721
10546 4 9 91.3134 -17.3946 41.0359
10547 4 9 91.87 -16.6668 40.7573
10548 4 9 92.2452 -16.9555 41.576
10549 4 9 91.5409 -16.325 41.6309
10550 4 9 92.167 -16.0856 42.3498
10551 4 9 92.9714 -16.218 41.8613
10552 4 9 93.1556 -15.1997 42.1227
10553 4 9 93.7667 -14.9274 41.4823
10554 4 9 94.5459 -14.2921 41.3122
10555 4 9 94.368 -14.2976 40.3795
10556 4 9 95.0296 -15.0068 40.6478
10557 4 9 95.4184 -14.2647 40.0886
10558 4 9 95.1192 -13.8291 39.2575
10559 4 9 95.681 -14.5373 38.9765
10560 4 9 95.9306 -15.255 39.6185
10561 4 9 96.8467 -15.16 39.328
10562 4 9 97.1512 -14.2505 39.207
10563 4 9 97.0517 -14.738 38.3952
10564 4 9 98.05 -14.6037 38.5446
10565 4 9 98.715 -15.2606 38.4611
10566 4 9 98.8665 -15.8521 37.6766
10567 4 9 99.7371 -15.3661 37.6918
10568 4 9 99.7821 -14.4148 37.828
10569 4 9 100.468 -14.1199 37.1794
10570 4 9 100.88 -13.2627 37.4424
10571 4 9 101.461 -12.6587 37.9646
10572 4 9 101.804 -13.5826 37.7403
10573 4 9 102.523 -14.2307 37.6678
10574 4 9 103.057 -13.6476 37.206
10575 4 9 103.891 -13.1395 37.0275
10576 4 9 103.452 -12.9708 36.1585
10577 4 9 104.268 -13.2838 35.7938
10578 4 9 104.33 -12.6008 35.1138
10579 4 9 103.947 -13.3207 34.582
10580 4 9 103.316 -13.4047 33.805
10581 4 9 102.952 -12.4988 33.7315
10582 4 9 102.881 -12.8248 34.6065
10583 4 9 103.606 -12.162 34.6324
10584 4 9 103.907 -11.4393 34.047
10585 4 9 104.803 -11.489 34.5188
10586 4 9 105.06 -12.3892 34.3103
10587 4 9 104.967 -11.8985 33.4706
10588 4 9 105.201 -10.9373 33.5873
10589 4 9 105.855 -11.4558 33.1268
10590 4 9 106.793 -11.5922 32.9882
10591 4 9 107.583 -11.1048 33.2731
10592 4 9 107.835 -10.4336 34.007
10593 4 9 107.694 -9.4879 34.0879
10594 4 9 107.449 -8.56812 34.2202
10595 4 9 106.56 -8.13937 34.4779
10596 4 9 106.766 -7.77005 33.5566
10597 4 9 106.247 -6.94814 33.6809
10598 4 9 105.767 -7.76579 33.346
10599 4 9 105.887 -8.34983 32.5874
10600 4 9 106.021 -8.77987 31.742
10601 4 9 106.01 -8.10454 31.063
10602 4 9 105.319 -8.25804 30.3906
10603 4 9 104.747 -7.45089 30.4492
10604 4 9 104.702 -7.43915 31.4041
10605 4 9 104.51 -6.49567 31.1303
10606 4 9 103.936 -6.56309 31.9512
10607 4 9 104.333 -6.54409 32.8607
10608 4 9 104.494 -6.68969 33.8436
10609 4 9 105.074 -6.44317 34.5913
10610 4 9 105.383 -6.44893 35.5241
10611 4 9 105.945 -7.09102 35.1356
10612 4 9 106.699 -6.42706 35.2173
10613 4 9 107.254 -5.91746 34.5974
10614 4 9 106.646 -5.79977 33.8216
10615 4 9 105.671 -5.78095 33.8107
10616 4 9 105.269 -5.50251 34.6246
10617 4 9 105.519 -4.54582 34.5465
10618 4 9 106.238 -4.16024 35.0998
10619 4 9 106.742 -4.97628 34.9159
10620 4 9 106.762 -4.44342 34.148
10621 4 9 106.133 -4.11753 33.4579
10622 4 9 105.542 -4.26156 32.6798
10623 4 9 106.129 -3.50715 32.4965
10624 4 9 105.539 -3.32757 33.1857
10625 4 9 105.468 -2.75541 33.9232
10626 4 9 105.015 -2.09895 34.5041
10627 4 9 104.554 -1.52718 35.1474
10628 4 9 105.138 -0.909603 34.6544
10629 4 9 104.527 -0.757514 33.9228
10630 4 9 104.616 -1.03423 32.9304
10631 4 9 105.021 -1.75845 33.4833
10632 4 9 105.775 -1.79279 34.0792
10633 4 9 106.715 -2.11413 33.8805
10634 4 9 107.305 -2.37283 34.5721
10635 4 9 106.455 -2.75761 34.8899
10636 4 9 106.082 -2.94882 35.7762
10637 4 9 106.2 -2.02085 35.9087
10638 4 9 106.039 -1.26829 35.3063
10639 4 9 105.987 -0.333998 35.5817
10640 4 9 106.749 -0.0948453 34.963
10641 4 9 107.013 -0.907608 34.6021
10642 4 9 107.542 -1.41155 34.0075
10643 4 9 107.901 -0.584058 33.7362
10644 4 9 107.654 -1.0962 32.9248
10645 4 9 108.544 -1.46957 32.9461
10646 4 9 108.145 -2.15203 33.5782
10647 4 9 107.681 -2.92359 33.0437
10648 4 9 107.49 -2.70025 32.0763
10649 4 9 108.18 -2.87235 31.4123
10650 4 9 108.247 -2.47502 30.5241
10651 4 9 108.077 -1.65954 30.9819
10652 4 9 107.865 -1.54223 30.0815
10653 4 9 107.301 -0.803214 29.9596
10654 4 9 106.755 -0.0841257 30.0547
10655 4 9 106.761 0.677898 29.464
10656 4 9 106.144 0.830828 28.7139
10657 4 9 105.652 0.521153 27.9001
10658 4 9 106.395 0.558393 27.3134
10659 4 9 106.274 1.27668 26.665
10660 4 9 106.695 1.83279 26.0031
10661 4 9 106.872 1.40976 25.1424
10662 4 9 107.416 0.58771 24.969
10663 4 9 108.036 0.740701 24.233
10664 4 9 107.783 1.28852 23.4543
10665 4 9 107.457 1.56401 24.315
10666 4 9 107.784 2.44176 24.1326
10667 4 9 108.64 2.51551 24.4464
10668 4 9 109.035 3.26538 24.8771
10669 4 9 109.968 3.01546 25.2742
10670 4 9 110.328 3.87187 25.0573
10671 4 9 111.261 3.65995 25.0028
10672 4 9 111.648 4.48608 24.6876
10673 4 9 112.459 3.97608 24.7772
10674 4 9 112.692 3.94576 25.7492
10675 4 9 113.578 3.42539 25.5989
10676 4 9 113.808 2.48736 25.2668
10677 4 9 113.107 2.22991 24.6792
10678 4 9 112.262 2.56873 24.9756
10679 4 9 112.225 1.86004 25.6443
10680 4 9 111.963 1.71667 26.555
10681 4 9 112.681 1.07345 26.8041
10682 4 9 113.136 1.8128 27.3763
10683 4 9 112.308 2.16975 27.662
10684 4 9 112.814 1.94534 28.5016
10685 4 9 113.505 1.322 28.2864
10686 4 9 113.577 1.54206 29.1902
10687 4 9 113.606 2.46641 28.9075
10688 4 9 114.532 2.51136 28.7076
10689 4 9 114.373 2.47103 29.6685
10690 4 9 113.792 2.91219 30.2353
10691 4 9 112.879 2.66556 30.3528
10692 4 9 112.211 3.3087 30.0873
10693 4 9 112.897 3.9205 30.1411
10694 4 9 112.74 3.67546 31.065
10695 4 9 111.922 4.08763 31.1946
10696 4 9 111.284 4.66421 31.7131
10697 4 9 111.364 5.64876 31.7136
10698 4 9 110.783 6.35048 31.3323
10699 4 9 110.46 6.53121 30.4035
10700 4 9 110.816 5.90484 29.739
10701 4 9 110.613 5.00189 29.3299
10702 4 9 111.217 4.86823 28.548
10703 4 9 111.797 5.53225 28.8988
10704 4 9 111.682 6.43916 29.1528
10705 4 9 111.814 5.8574 29.9121
10706 4 9 111.482 6.23984 30.7114
10707 4 9 111.962 6.83365 30.1463
10708 4 9 112.405 6.46905 30.8326
10709 4 9 112.827 5.94858 30.1662
10710 4 9 113.257 5.16456 29.8932
10711 4 9 114.256 5.12083 30.1607
10712 4 9 114.906 4.56608 29.631
10713 4 9 114.34 4.79258 28.8282
10714 4 9 113.642 4.14877 28.7218
10715 4 9 114.303 3.44507 28.8381
10716 4 9 114.722 3.56101 27.9436
10717 4 9 115.296 3.39349 28.6153
10718 4 9 115.788 4.17237 28.8476
10719 4 9 116.384 4.52159 28.151
10720 4 9 116.088 3.9906 27.4115
10721 4 9 116.878 3.63316 27.9339
10722 4 9 117.674 3.56523 28.4533
10723 4 9 118.019 4.46277 28.1681
10724 4 9 117.698 4.69631 29.0063
10725 4 9 118.626 4.87179 29.0168
10726 4 9 119.162 5.00244 29.803
10727 4 9 119.048 5.07624 30.856
10728 4 9 119.731 5.05918 31.515
10729 4 9 119.886 5.86273 30.9729
10730 4 9 119.582 6.2443 31.7658
10731 4 9 119.851 6.82591 32.542
10732 4 9 120.627 7.2598 32.1691
10733 4 9 120.093 7.18686 31.4002
10734 4 9 120.78 6.9484 30.6741
10735 4 9 121.754 6.82471 30.6167
10736 4 9 122.032 7.41194 29.8949
10737 4 9 122.845 7.58752 29.4134
10738 4 9 122.541 8.48317 29.7124
10739 4 9 121.652 8.49724 29.5314
10740 4 9 120.974 9.11981 29.9898
10741 4 9 120.768 8.37836 30.5548
10742 4 9 120.819 8.09874 31.4349
10743 4 9 121.663 8.569 31.7954
10744 4 9 121.081 8.92033 32.4651
10745 4 9 121.016 7.96523 32.8283
10746 4 9 121.742 8.47824 33.2964
10747 4 9 122.432 8.52184 33.9516
10748 4 9 122.736 8.73095 33.0823
10749 4 9 123.02 9.61377 32.6207
10750 4 9 123.987 9.7097 32.6489
10751 4 9 124.742 9.18961 32.4136
10752 4 9 125.53 9.39309 32.8837
10753 4 9 124.909 9.91752 33.3622
10754 4 9 125.428 10.294 34.1217
10755 4 9 126.08 11.0917 33.9747
10756 4 9 125.091 11.2381 34.0156
10757 4 9 125.086 12.0537 33.4197
10758 4 9 124.878 11.1727 33.0245
10759 4 9 124.014 10.7729 32.8066
10760 4 9 123.856 11.3512 32.0631
10761 4 9 123.746 11.7513 32.9688
10762 4 9 123.378 12.488 32.4884
10763 4 9 122.917 12.9388 31.8021
10764 4 9 123.003 13.6104 32.4933
10765 4 9 122.761 13.5426 33.3886
10766 4 9 122.445 12.8727 34.0718
10767 4 9 121.491 13.1491 34.0241
10768 4 9 121.5 12.7627 34.9228
10769 4 9 120.882 12.0767 35.3926
10770 4 9 119.964 11.7963 35.5411
10771 4 9 119.274 11.6943 34.8758
10772 4 9 118.848 11.3147 35.6511
10773 4 9 118.229 11.1491 34.9577
10774 4 9 117.293 11.2542 34.8573
10775 4 9 117.31 10.2893 34.7588
10776 4 9 117.634 10.7685 34.009
10777 4 9 118.341 11.014 33.424
10778 4 9 119.17 10.7947 33.8308
10779 4 9 118.62 10.0864 33.4771
10780 4 9 119.279 9.8351 32.9094
10781 4 9 119.027 10.7004 32.7194
10782 4 9 119.391 11.4812 33.0784
10783 4 9 119.895 12.2698 32.9249
10784 4 9 119.164 12.831 33.4268
10785 4 9 119.432 12.1345 34.0203
10786 4 9 120.304 11.5346 33.7802
10787 4 9 120.528 12.2674 34.2631
10788 4 9 120.097 12.9794 33.7579
10789 4 9 119.57 13.7564 33.494
10790 4 9 120.128 14.1449 34.1851
10791 4 9 120.715 14.8757 34.2615
10792 4 9 120.962 15.1229 33.3458
10793 4 9 121.789 15.5949 33.5074
10794 4 9 122.269 15.2574 34.3183
10795 4 9 123.082 15.4653 33.901
10796 4 9 123.429 16.2068 33.3778
10797 4 9 122.972 17.0487 33.332
10798 4 9 122.626 17.6851 32.7086
10799 4 9 122.569 17.3801 31.786
10800 4 9 123.545 17.4541 31.6409
10801 4 9 123.281 18.3957 31.7878
10802 4 9 122.967 17.9946 31.0271
10803 4 9 123.712 18.0462 30.4448
10804 4 9 124.138 17.9691 29.6015
10805 4 9 124.272 17.0733 29.1671
10806 4 9 123.261 17.211 28.8666
10807 4 9 123.482 16.8433 27.9736
10808 4 9 123.54 15.8465 27.7692
10809 4 9 122.992 16.0254 28.5061
10810 4 9 122.411 16.6672 28.1919
10811 4 9 121.693 16.8429 28.7669
10812 4 9 120.905 17.4127 28.4934
10813 4 9 121.325 17.8998 29.1385
10814 4 9 122.19 17.816 29.5135
10815 4 9 122.166 17.6715 28.5204
10816 4 9 121.94 18.406 27.9376
10817 4 9 122.866 18.8548 27.87
10818 4 9 123.351 18.5547 28.6313
10819 4 9 124.039 19.1112 28.2354
10820 4 9 124.362 18.5477 28.9785
10821 4 9 124.092 19.1036 29.7269
10822 4 9 123.318 19.6165 29.8354
10823 4 9 122.486 19.0836 29.9475
10824 4 9 121.797 19.4984 30.5338
10825 4 9 122.036 18.658 30.9484
10826 4 9 121.645 18.2008 31.6866
10827 4 9 121.508 17.3822 31.2671
10828 4 9 122.094 17.1686 30.4876
10829 4 9 121.258 17.52 30.2645
10830 4 9 120.665 16.9576 29.7104
10831 4 9 119.892 17.4845 29.7926
10832 4 9 118.976 17.548 30.0004
10833 4 9 118.036 17.3092 29.9851
10834 4 9 117.533 18.0519 29.7424
10835 4 9 117.536 18.5494 28.9015
10836 4 9 117.422 19.3401 28.386
10837 4 9 117.475 18.9731 27.463
10838 4 9 117.065 18.5699 26.7022
10839 4 9 116.537 18.6806 25.879
10840 4 9 116.602 17.7238 25.7496
10841 4 9 116.843 17.5875 26.663
10842 4 9 116.742 16.8318 27.1965
10843 4 9 116.265 17.2403 27.8821
10844 4 9 115.285 17.3491 27.7992
10845 4 9 115.712 16.47 27.5919
10846 4 9 114.755 16.2952 27.3025
10847 4 9 115.13 15.9443 26.4491
10848 4 9 115.401 15.0416 26.636
10849 4 9 114.789 14.6343 27.3232
10850 4 9 114.852 15.2444 28.0766
10851 4 9 115.314 15.5715 28.8335
10852 4 9 115.213 15.8162 29.7384
10853 4 9 115.106 14.8248 29.6898
10854 4 9 115.011 13.9409 29.2791
10855 4 9 114.088 13.6587 29.3534
10856 4 9 113.331 14.1723 29.0752
10857 4 9 113.28 15.0983 29.2418
10858 4 9 114.23 15.0816 29.227
10859 4 9 113.842 14.7562 28.4003
10860 4 9 113.286 14.5087 27.6869
10861 4 9 112.736 13.7113 27.612
10862 4 9 112.043 13.607 28.208
10863 4 9 111.439 13.1385 27.6579
10864 4 9 111.125 13.8388 28.1368
10865 4 9 111.608 14.4448 28.7417
10866 4 9 111.645 13.6134 29.253
10867 4 9 111.18 12.7382 29.1898
10868 4 9 110.544 12.0254 29.1871
10869 4 9 111.381 11.5413 29.3555
10870 4 9 112.241 11.3698 29.0316
10871 4 9 111.759 10.5783 29.3221
10872 4 9 111.336 10.8854 30.1702
10873 4 9 112.11 11.2264 30.6133
10874 4 9 111.562 11.2294 31.3737
10875 4 9 110.869 11.7241 30.8588
10876 4 9 111.372 12.2793 31.5385
10877 4 9 112.025 12.6898 30.9213
10878 4 9 113.009 12.8 30.7916
10879 4 9 113.249 12.9852 29.885
10880 4 9 112.31 12.7928 29.7905
10881 4 9 112.184 13.6935 30.142
10882 4 9 111.937 14.3295 30.7952
10883 4 9 111.154 13.6888 30.7344
10884 4 9 110.781 14.083 29.7877
10885 4 9 110.771 14.9345 30.2909
10886 4 9 110.899 15.8714 30.6143
10887 4 9 110.435 16.7382 30.7399
10888 4 9 110.859 17.0765 30.0154
10889 4 9 111.456 16.799 30.6751
10890 4 9 112.29 16.2925 30.6844
10891 4 9 112.41 15.8787 29.8161
10892 4 9 112.044 15.3281 30.4598
10893 4 9 112.139 15.4183 31.4199
10894 4 9 112.951 14.8939 31.2606
10895 4 9 113.633 14.4898 31.7612
10896 4 9 114.128 13.65 31.6703
10897 4 9 114.382 13.9776 32.5184
10898 4 9 115.174 14.2174 33.009
10899 4 9 115.864 13.5721 32.9674
10900 4 9 115.121 13.2916 32.4778
10901 4 9 115.116 12.7474 31.7233
10902 4 9 114.997 11.8639 31.362
10903 4 9 115.201 11.7429 30.4329
10904 4 9 116.075 11.4695 30.7391
10905 4 9 116.479 12.3316 30.7236
10906 4 9 117.086 13.0358 30.7441
10907 4 9 116.527 13.1138 30.017
10908 4 9 117.099 13.1544 29.1802
10909 4 9 117.172 14.0451 29.5545
10910 4 9 118.011 14.1612 29.0554
10911 4 9 118.892 14.1006 29.3589
10912 4 9 118.797 13.6834 28.5086
10913 4 9 117.996 13.7831 27.9234
10914 4 9 117.799 14.4793 27.3566
10915 4 9 117.69 15.0798 28.052
10916 4 9 117.388 15.8427 27.4436
10917 4 9 118.003 16.0991 26.6284
10918 4 9 117.957 16.7507 25.9138
10919 4 9 118.183 17.0415 26.8077
10920 4 9 118.638 17.9064 26.8101
10921 4 9 118.058 17.8014 27.5376
10922 4 9 118.397 17.934 28.4247
10923 4 9 118.562 18.5911 29.0532
10924 4 9 118.63 19.4724 28.7483
10925 4 9 118.601 19.62 27.7884
10926 4 9 118.569 20.5507 27.4587
10927 4 9 118.218 21.3744 27.722
10928 4 9 117.417 20.7364 27.8194
10929 4 9 116.799 21.3011 28.3475
10930 4 9 117.503 21.4062 28.9727
10931 4 9 117.348 22.2263 28.5326
10932 4 9 117.912 22.5306 27.7607
10933 4 9 118.647 22.9669 28.1946
10934 4 9 118.486 23.4405 27.4277
10935 4 9 118.523 24.2544 26.9423
10936 4 9 118.139 25.0409 26.6466
10937 4 9 117.244 24.7984 26.7686
10938 4 9 116.95 25.6601 26.8314
10939 4 9 116.79 25.1627 27.6364
10940 4 9 116.897 26.1491 27.7713
10941 4 9 116.975 26.939 27.3027
10942 4 9 116.971 27.7843 26.7784
10943 4 9 117.056 27.9733 27.7025
10944 4 9 116.111 28.0036 27.477
10945 4 9 115.709 28.7448 27.9251
10946 4 9 115.36 29.2042 27.0581
10947 4 9 115.66 29.8348 26.3908
10948 4 9 115.136 30.3879 27.0544
10949 4 9 115.296 30.9393 26.2478
10950 4 9 116.106 30.8605 25.7943
10951 4 9 115.705 30.9361 24.8943
10952 4 9 116.255 30.2675 24.5954
10953 4 9 115.759 29.5597 24.2208
10954 4 9 115.107 29.0849 24.7553
10955 4 9 115.318 28.4913 24.004
10956 4 9 115.16 28.7244 23.0799
10957 4 9 114.95 27.81 23.2601
10958 4 9 114.465 27.5787 22.4472
10959 4 9 114.079 27.364 23.2844
10960 4 9 113.84 26.7935 24.068
10961 4 9 114.394 27.2725 24.6042
10962 4 9 114.868 28.0259 25.0017
10963 4 9 114.637 28.2921 25.947
10964 4 9 114.537 27.7029 26.7383
10965 4 9 114.542 26.8095 26.9552
10966 4 9 115.019 26.0499 26.5884
10967 4 9 115.63 25.3844 26.2613
10968 4 9 116.143 26.1685 26.0792
10969 4 9 116.224 27.0504 26.4749
10970 4 9 115.393 27.4573 26.1795
10971 4 9 115.493 26.6811 25.5556
10972 4 9 115.728 27.3086 24.8596
10973 4 9 115.955 26.6819 24.1456
10974 4 9 115.489 25.8322 24.1773
10975 4 9 115.469 25.9213 23.198
10976 4 9 115.31 25.7955 22.2586
10977 4 9 115.587 24.9767 21.7734
10978 4 9 116.09 24.2175 21.6522
10979 4 9 116.368 24.5448 22.5752
10980 4 9 116.43 24.6906 23.5233
10981 4 9 116.978 25.43 23.8877
10982 4 9 117.718 25.8892 24.0954
10983 4 9 118.09 25.0256 24.2343
10984 4 9 118.334 25.0429 25.2119
10985 4 9 119.125 24.4784 24.9801
10986 4 9 118.897 24.2503 25.8843
10987 4 9 119.271 23.4454 26.2719
10988 4 9 120.073 23.7815 25.8867
10989 4 9 119.816 23.0609 25.3536
10990 4 9 120.004 22.7258 26.2592
10991 4 9 119.168 22.6024 26.8707
10992 4 9 118.376 23.0202 26.3584
10993 4 9 117.644 22.8701 25.735
10994 4 9 117.345 23.7546 25.6806
10995 4 9 117.671 24.3873 25.0666
10996 4 9 117.619 23.9045 24.2237
10997 4 9 116.888 23.4699 23.9282
10998 4 9 117.442 22.8569 24.4543
10999 4 9 116.707 22.2773 24.3687
11000 4 9 117.078 21.8428 23.5844
11001 4 9 117.291 21.7988 22.5883
11002 4 9 117.953 21.267 22.9748
11003 4 9 118.314 21.2332 23.8549
11004 4 9 117.886 21.9908 24.1747
11005 4 9 117.98 22.0534 25.1273
11006 4 9 118.906 22.2625 25.4526
11007 4 9 119.739 21.8859 25.1057
11008 4 9 119.211 21.8006 24.3077
11009 4 9 118.717 22.5738 24.4233
11010 4 9 118.3 23.27 23.8252
11011 4 9 118.493 24.2038 23.8197
11012 4 9 119.264 23.5603 23.9809
11013 4 9 119.813 22.818 24.1952
11014 4 9 119.472 22.5093 23.3465
11015 4 9 118.958 23.0171 22.7136
11016 4 9 119.394 23.4309 21.9847
11017 4 9 118.7 23.9771 21.6485
11018 4 9 119.535 24.415 21.9438
11019 4 9 119.202 24.8189 22.713
11020 4 9 119.654 24.0836 23.167
11021 4 9 119.556 24.8679 23.6467
11022 4 9 120.496 24.4446 23.616
11023 4 9 120.683 23.5849 23.3318
11024 4 9 119.975 23.3122 22.7273
11025 4 9 120.487 22.5656 22.2693
11026 4 9 121.372 22.8826 22.6938
11027 4 9 121.922 23.4234 23.2658
11028 4 9 121.4 22.9846 23.9673
11029 4 9 120.878 22.9025 24.7868
11030 4 9 121.183 23.8436 24.6338
11031 4 9 121.219 24.5401 25.3428
11032 4 9 121.889 24.7786 24.7162
11033 4 9 122.074 25.2335 23.8824
11034 4 9 121.75 26.0215 24.3275
11035 4 9 122.532 25.6538 24.757
11036 4 9 123.303 25.3636 25.3078
11037 4 9 122.548 24.8855 25.52
11038 4 9 122.299 25.3283 26.3202
11039 4 9 122.645 25.0734 27.1998
11040 4 9 122.768 24.2852 26.654
11041 4 9 122.478 23.3518 26.6646
11042 4 9 122.405 22.364 26.7799
11043 4 9 123.377 22.5141 26.803
11044 4 9 124.089 23.2069 26.9824
11045 4 9 124.508 22.6664 27.6777
11046 4 9 124.235 22.3616 28.573
11047 4 9 123.926 23.0232 29.258
11048 4 9 122.997 22.9567 29.503
11049 4 9 123.321 23.7953 29.7909
11050 4 9 123.279 23.9719 30.7757
11051 4 9 122.572 23.65 31.3595
11052 4 9 122.874 24.2589 32.078
11053 4 9 122.086 24.6654 31.7895
11054 4 9 122.589 25.4812 31.9286
11055 4 9 122.713 25.959 32.7297
11056 4 9 123.351 25.2363 32.83
11057 4 9 123.44 24.4393 33.3166
11058 4 9 124.149 23.949 32.9792
11059 4 9 124.29 23.7899 33.9839
11060 4 9 123.728 23.0119 34.1831
11061 4 9 124.251 22.8962 33.41
11062 4 9 123.55 22.8993 32.7912
11063 4 9 124.371 22.4616 32.3971
11064 4 9 123.948 23.1212 31.791
11065 4 9 124.219 22.2816 31.4394
11066 4 9 123.839 21.989 30.6289
11067 4 9 123.172 21.3315 30.8288
11068 4 9 123.869 21.0275 30.242
11069 4 9 124.802 21.2145 30.1506
11070 4 9 124.947 20.5168 29.4472
11071 4 9 125.655 21.1645 29.3649
11072 4 9 125.968 22.0398 29.7237
11073 4 9 125.558 22.7423 29.165
11074 4 9 125.23 23.318 28.4802
11075 4 9 125.992 22.8116 28.3002
11076 4 9 126.337 23.4379 29.0026
11077 4 9 126.725 22.7759 29.6346
11078 4 9 127.547 22.7006 30.1444
11079 4 9 126.792 23.2119 30.5753
11080 4 9 127.191 23.5076 31.4271
11081 4 9 127.398 24.2465 32.0575
11082 4 9 127.493 25.1283 32.3872
11083 4 9 128.07 25.7513 32.9199
11084 4 9 127.514 25.6236 33.7839
11085 4 9 128.123 25.0852 34.3373
11086 4 9 128.639 25.6436 33.8711
11087 4 9 129.374 25.8894 34.4421
11088 4 9 130.286 26.1073 34.4764
11089 4 9 130.046 25.4939 35.1472
11090 4 9 129.593 25.0568 35.8371
11091 4 9 129.878 25.1038 36.7347
11092 4 9 130.68 25.1398 36.1488
11093 4 9 130.284 25.9875 36.2956
11094 4 9 130.664 26.7629 35.8407
11095 4 9 131.028 26.1605 35.183
11096 4 9 131.985 26.007 35.2599
11097 4 9 131.85 25.185 34.7784
11098 4 9 130.888 25.0531 34.4077
11099 4 9 131.496 25.0492 33.6025
11100 4 9 132.496 24.9993 33.4479
11101 4 9 132.757 25.5548 34.2195
11102 4 9 133.495 25.6151 33.5645
11103 4 9 134.359 25.3902 33.8649
11104 4 9 133.737 25.426 34.5939
11105 4 9 133.814 26.0714 35.3451
11106 4 9 133.068 25.4916 35.6442
11107 4 9 132.957 24.7029 36.2902
11108 4 9 133.172 24.496 37.2509
11109 4 9 132.272 24.6859 37.1038
11110 4 9 132.491 25.6124 36.7669
11111 4 9 131.704 25.0843 36.5069
11112 4 9 131.147 24.6057 37.1923
11113 4 9 130.418 24.492 37.7934
11114 4 9 131.269 24.0064 37.9472
11115 4 9 131.62 23.6884 37.0988
11116 4 9 132.084 23.0636 37.6022
11117 4 9 131.145 22.8499 37.5307
11118 4 9 130.566 23.597 37.2435
11119 4 9 129.936 23.1509 37.842
11120 4 9 130.364 22.669 38.5623
11121 4 9 130.269 22.626 39.5091
11122 4 9 130.31 21.7116 39.8637
11123 4 9 130.297 21.8325 40.8543
11124 4 9 129.571 21.6161 41.4416
11125 4 9 129.341 22.1831 42.1315
11126 4 9 128.699 22.2529 42.8377
11127 4 9 128.253 21.4126 42.6389
11128 4 9 127.724 21.9457 43.3122
11129 4 9 126.695 21.8058 43.4606
11130 4 9 126.932 22.286 42.6454
11131 4 9 127.822 22.5738 42.3061
11132 4 9 128.19 22.739 41.4317
11133 4 9 128.268 21.8266 41.3452
11134 4 9 128.82 22.365 40.7479
11135 4 9 129.239 22.1221 39.9038
11136 4 9 129.156 22.533 39.055
11137 4 9 128.371 21.9645 39.2096
11138 4 9 128.331 21.0446 39.5514
11139 4 9 128.634 20.2063 39.6804
11140 4 9 128.154 19.9229 38.8654
11141 4 9 128.24 20.4136 38.0631
11142 4 9 129.061 21.0389 38.2177
11143 4 9 129.643 20.9782 38.9824
11144 4 9 129.991 21.6973 38.3702
11145 4 9 130.849 21.5002 38.735
11146 4 9 130.553 20.6332 38.9608
11147 4 9 131.285 21.0649 39.4235
11148 4 9 131.702 20.216 39.667
11149 4 9 132.546 20.644 39.5789
11150 4 9 132.43 21.3329 40.3073
11151 4 9 132.248 20.437 40.7553
11152 4 9 132.768 20.7542 41.5496
11153 4 9 133.419 21.1807 40.9904
11154 4 9 133.429 21.8689 40.3104
11155 4 9 133.632 22.3105 39.5406
11156 4 9 133.152 22.3799 38.7371
11157 4 9 133.456 23.2946 38.8245
11158 4 9 133.686 23.7513 39.5576
11159 4 9 133.101 24.1493 40.2542
11160 4 9 132.392 24.3176 40.8652
11161 4 9 132.54 24.8884 41.6101
11162 4 9 131.708 24.9571 42.1837
11163 4 9 131.148 25.5983 42.5799
11164 4 9 130.483 26.0308 42.0582
11165 4 9 130.837 25.3913 41.3168
11166 4 9 130.857 26.3043 41.0239
11167 4 9 131.744 26.1049 41.4004
11168 4 9 131.586 26.7499 42.0749
11169 4 9 131.848 27.4568 41.5049
11170 4 9 131.179 28.1142 41.7626
11171 4 9 130.345 28.5428 41.4348
11172 4 9 130.904 29.2801 41.6622
11173 4 9 131.094 30.3506 41.6141
11174 4 9 130.838 31.2471 41.6612
11175 4 9 130.507 32.0432 41.2508
11176 4 9 130.574 32.9717 41.6872
11177 4 9 131.195 32.3972 42.1043
11178 4 9 131.646 33.0181 42.6744
11179 4 9 131.718 32.8973 43.631
11180 4 9 131.427 32.1141 43.1687
11181 4 9 130.983 31.9828 44.0666
11182 4 9 130.553 32.752 43.6329
11183 4 9 130.792 33.5621 43.0838
11184 4 9 131.158 33.7555 43.9166
11185 4 9 131.95 34.15 43.4557
11186 4 9 132.86 34.1508 43.1773
11187 4 9 133.566 33.5279 43.3454
11188 4 9 134.373 34.0975 43.4846
11189 4 9 133.979 34.6716 42.8297
11190 4 9 133.915 35.081 43.6814
11191 4 9 133.46 34.6722 44.4162
11192 4 9 132.696 34.677 45.0266
11193 4 9 131.864 34.9098 45.526
11194 4 9 132.041 34.2422 46.1884
11195 4 9 131.147 34.3093 45.8815
11196 4 9 130.317 34.2462 45.488
11197 4 9 130.136 33.1532 45.4551
11198 4 9 130.899 33.5481 45.1781
11199 4 9 130.965 32.5149 45.327
11200 4 9 130.945 32.9343 46.124
11201 4 9 131.038 33.6772 46.6788
11202 4 9 130.087 33.5388 46.8723
11203 4 9 129.761 33.808 47.7733
11204 4 9 130.561 33.8009 48.3719
11205 4 9 130.737 33.0633 47.7881
11206 4 9 129.895 32.6523 47.7925
11207 4 9 129.081 32.3241 47.4183
11208 4 9 128.818 33.1473 47.0764
11209 4 9 128.588 33.2698 46.1631
11210 4 9 128.103 32.8985 45.3748
11211 4 9 127.59 32.1523 45.5805
11212 4 9 127.639 32.7881 46.3083
11213 4 9 127.221 32.7362 47.1672
11214 4 9 126.696 32.0833 46.648
11215 4 9 126.026 32.8038 46.8141
11216 4 9 125.257 32.203 46.6397
11217 4 9 125.095 33.0744 47.0059
11218 4 9 125.265 33.4971 46.2023
11219 4 9 125.084 34.2896 46.7606
11220 4 9 124.182 34.3569 46.3786
11221 4 9 123.569 33.8972 45.7104
11222 4 9 124.213 33.1697 45.7066
11223 4 9 125.059 33.3484 45.2924
11224 4 9 124.605 33.3602 44.4616
11225 4 9 125.268 33.5251 43.8191
11226 4 9 125.372 32.6926 44.2592
11227 4 9 126.094 32.5129 44.8207
11228 4 9 125.554 31.9813 45.3481
11229 4 9 124.975 31.3636 44.823
11230 4 9 125.245 30.7167 45.4089
11231 4 9 126.157 31.0225 45.2882
11232 4 9 126.396 30.101 45.3495
11233 4 9 125.56 29.6395 45.4345
11234 4 9 124.567 29.7217 45.3073
11235 4 9 124.584 30.2336 46.1664
11236 4 9 123.88 30.5427 46.705
11237 4 9 123.17 30.6336 47.3234
11238 4 9 122.246 30.4278 47.1643
11239 4 9 122.122 29.8644 46.4069
11240 4 9 121.802 29.079 46.768
11241 4 9 122.185 28.5723 46.0769
11242 4 9 122.137 29.4052 45.552
11243 4 9 123.008 29.3204 45.8836
11244 4 9 123.68 29.3195 45.2281
11245 4 9 123.352 29.7404 44.3529
11246 4 9 123.565 30.3236 43.6495
11247 4 9 123.427 31.1036 44.2536
11248 4 9 124.098 30.7139 44.8519
11249 4 9 123.22 30.4883 45.1499
11250 4 9 123.517 31.2737 45.5966
11251 4 9 122.634 31.1822 45.9817
11252 4 9 122.772 31.7097 46.7909
11253 4 9 122.069 31.5026 47.4041
11254 4 9 122.254 32.3245 47.8686
11255 4 9 122.662 32.4398 48.6967
11256 4 9 122.835 31.5303 48.9603
11257 4 9 122.608 30.7019 49.343
11258 4 9 123.561 30.7603 49.5493
11259 4 9 123.792 31.4161 50.2008
11260 4 9 122.975 31.0941 50.5656
11261 4 9 123.066 32.0822 50.6311
11262 4 9 123.13 32.4559 49.757
11263 4 9 124.054 32.3578 49.4906
11264 4 9 124.745 31.6547 49.7399
11265 4 9 124.867 31.6361 50.6827
11266 4 9 125.36 31.5081 51.5009
11267 4 9 125.03 30.7004 51.9018
11268 4 9 125.364 31.0267 52.7138
11269 4 9 125.218 31.9848 52.5887
11270 4 9 125.242 32.7219 53.2192
11271 4 9 125.012 32.5567 54.1244
11272 4 9 124.976 33.3766 54.5874
11273 4 9 125.892 33.5534 54.6184
11274 4 9 125.984 34.3037 53.9922
11275 4 9 126.489 34.2312 53.1626
11276 4 9 127.387 34.297 53.57
11277 4 9 127.063 33.3789 53.35
11278 4 9 127.363 32.4536 53.4895
11279 4 9 128.308 32.6724 53.6292
11280 4 9 128.968 32.524 52.9573
11281 4 9 128.201 32.1578 52.5323
11282 4 9 127.854 32.753 51.9178
11283 4 9 128.307 33.6068 51.7975
11284 4 9 128.657 34.1397 52.4788
11285 4 9 128.276 33.3656 52.9042
11286 4 9 129.157 33.3709 53.3167
11287 4 9 129.214 32.9312 54.2256
11288 4 9 129.656 32.6894 54.9917
11289 4 9 130.472 32.8558 54.512
11290 4 9 131.096 33.6199 54.44
11291 4 9 131.461 34.5048 54.5526
11292 4 9 130.873 34.3298 55.2878
11293 4 9 131.511 33.6331 55.2999
11294 4 9 131.976 34.2607 55.85
11295 4 9 132.696 34.5952 56.3845
11296 4 9 133.02 35.4373 56.0638
11297 4 9 133.833 35.5894 55.5487
11298 4 9 134.497 34.9095 55.8347
11299 4 9 135.093 35.4048 56.3516
11300 4 9 134.24 35.3532 56.8323
11301 4 9 134.666 35.9719 57.4389
11302 4 9 133.928 36.3908 56.9603
11303 4 9 133.214 36.552 57.6
11304 4 9 133.655 35.7172 57.7698
11305 4 9 132.822 35.2601 57.5259
11306 4 9 132.184 34.9528 58.1244
11307 4 9 132.141 34.066 57.7714
11308 4 9 132.273 33.7047 56.8479
11309 4 9 133.149 33.8736 56.929
11310 4 9 133.527 33.1545 56.515
11311 4 9 133.901 32.8966 57.3289
11312 4 9 134.722 32.5026 57.542
11313 4 9 134.957 31.671 57.9927
11314 4 9 134.47 31.3527 57.1217
11315 4 9 135.357 30.9576 56.867
11316 4 9 136.158 30.3478 57.0151
11317 4 9 136.781 30.5432 57.7808
11318 4 9 137.754 30.7254 57.8404
11319 4 9 137.829 30.6092 56.916
11320 4 9 138.259 29.6996 56.9846
11321 4 9 137.998 29.492 56.0182
11322 4 9 137.658 29.4107 55.1187
11323 4 9 136.843 29.2794 55.5566
11324 4 9 136.401 30.0831 55.801
11325 4 9 136.952 30.6732 56.2786
11326 4 9 136.11 31.0966 55.9935
11327 4 9 135.952 31.9501 56.3997
11328 4 9 136.68 31.4835 56.8404
11329 4 9 136.7 31.507 57.8163
11330 4 9 136.583 32.3645 57.2179
11331 4 9 137.454 32.2392 57.7509
11332 4 9 137.419 33.2106 58.0926
11333 4 9 136.853 33.8975 58.4609
11334 4 9 136.588 34.4227 59.1925
11335 4 9 135.751 33.9255 59.3279
11336 4 9 135.244 33.1286 58.9555
11337 4 9 135.07 33.3918 58.0829
11338 4 9 134.371 32.8138 58.6392
11339 4 9 133.538 32.2522 58.9822
11340 4 9 133.002 31.748 58.4245
11341 4 9 133.722 31.286 58.893
11342 4 9 133.365 30.7693 59.5944
11343 4 9 132.538 30.9284 59.1141
11344 4 9 131.96 30.1891 58.7441
11345 4 9 131.044 29.9674 58.9879
11346 4 9 130.553 30.708 58.8253
11347 4 9 131.364 31.1162 58.8467
11348 4 9 130.637 31.6322 58.4602
11349 4 9 130.554 31.017 57.7291
11350 4 9 129.92 30.7259 57.0701
11351 4 9 129.237 30.1137 56.7404
11352 4 9 128.476 30.3788 56.234
11353 4 9 128.114 29.4656 56.0085
11354 4 9 128.809 29.0126 56.42
11355 4 9 128.337 28.9091 57.2654
11356 4 9 128.733 29.7578 57.6118
11357 4 9 129.468 30.4058 57.8529
11358 4 9 129.391 29.6317 58.4679
11359 4 9 128.706 29.1622 59.0526
11360 4 9 128.501 28.5272 59.8165
11361 4 9 127.849 28.9279 60.4514
11362 4 9 127.342 28.1613 60.0886
11363 4 9 127.225 28.2124 61.0357
11364 4 9 127.172 27.3987 60.5469
11365 4 9 128.052 27.6674 60.9701
11366 4 9 127.665 26.9842 61.4981
11367 4 9 127.342 26.9996 62.4321
11368 4 9 127.89 27.751 62.5142
11369 4 9 128.754 27.666 62.1737
11370 4 9 129.36 27.2708 61.5523
11371 4 9 128.86 26.7324 60.7441
11372 4 9 129.562 26.3535 60.1609
11373 4 9 129.731 25.5954 60.8476
11374 4 9 130.602 25.513 60.4904
11375 4 9 131.261 25.0818 61.0456
11376 4 9 131.66 25.3677 60.2292
11377 4 9 131.347 25.0983 59.356
11378 4 9 131.804 24.2959 58.8561
11379 4 9 131.498 24.2346 57.9275
11380 4 9 131.348 23.5933 57.2301
11381 4 9 131.424 22.7192 57.5474
11382 4 9 131.364 21.9476 58.1086
11383 4 9 131.587 21.0749 58.4598
11384 4 9 131.145 20.2204 58.3303
11385 4 9 131.96 20.4336 57.9158
11386 4 9 131.898 20.2997 56.9573
11387 4 9 132.26 20.6179 56.0837
11388 4 9 132.162 21.3857 56.7072
11389 4 9 131.25 21.2744 57.0119
11390 4 9 130.985 22.198 56.7043
11391 4 9 130.525 22.8516 57.2053
11392 4 9 129.67 22.6373 57.6783
11393 4 9 128.969 22.6156 57.0164
11394 4 9 129.613 22.8326 56.3375
11395 4 9 129.726 23.4325 55.599
11396 4 9 130.65 23.5503 55.903
11397 4 9 130.692 24.3288 55.279
11398 4 9 130.177 23.8998 54.6279
11399 4 9 130.824 23.3445 54.1232
11400 4 9 131.717 23.018 53.7852
11401 4 9 131.834 22.4821 53.0008
11402 4 9 131.699 23.3723 52.7806
11403 4 9 132.049 24.2993 52.4635
11404 4 9 131.731 25.0856 52.0188
11405 4 9 131.249 24.8222 52.875
11406 4 9 131.737 25.2411 53.6073
11407 4 9 131.569 26.0007 54.1453
11408 4 9 131.561 26.2944 53.2693
11409 4 9 132.489 26.5834 53.1918
11410 4 9 133.017 25.9733 53.6861
11411 4 9 132.881 25.2628 53.0612
11412 4 9 132.705 24.6597 53.7773
11413 4 9 131.893 24.131 53.7474
11414 4 9 131.584 24.4103 54.732
11415 4 9 131.715 25.0489 55.4947
11416 4 9 132.213 25.5841 54.8773
11417 4 9 132.817 26.3161 55.0357
11418 4 9 131.978 26.4587 55.5076
11419 4 9 131.93 27.3404 55.7204
11420 4 9 131.271 27.9429 55.3844
11421 4 9 131.223 28.2416 54.401
11422 4 9 130.964 29.022 53.8554
11423 4 9 130.105 29.2966 54.0598
11424 4 9 129.764 28.3811 54.0007
11425 4 9 129.912 27.4894 53.6498
11426 4 9 129.584 26.7064 53.1766
11427 4 9 130.337 26.1639 53.3799
11428 4 9 130.295 26.4359 54.3133
11429 4 9 130.29 27.3918 54.5932
11430 4 9 131.174 27.0371 54.6513
11431 4 9 131.511 27.1395 53.7912
11432 4 9 131.838 27.2712 52.8767
11433 4 9 132.047 26.953 51.9294
11434 4 9 132.61 26.8174 51.1369
11435 4 9 132.216 27.5045 50.5974
11436 4 9 131.314 27.6063 50.9027
11437 4 9 131.177 26.6565 50.6978
11438 4 9 131.447 26.1938 51.5011
11439 4 9 130.696 26.2977 52.1234
11440 4 9 130.124 26.96 51.6728
11441 4 9 130.846 27.2691 52.2455
11442 4 9 130.664 27.9728 52.9178
11443 4 9 130.807 28.4152 52.1118
11444 4 9 131.527 28.6115 51.4995
11445 4 9 132.098 27.9765 51.976
11446 4 9 133.068 27.7086 51.9213
11447 4 9 133.644 27.2087 51.3124
11448 4 9 134.163 28.1036 51.1496
11449 4 9 134.448 28.1405 52.0703
11450 4 9 135.024 28.5991 51.412
11451 4 9 135.148 28.8697 52.3041
11452 4 9 135.115 29.1856 53.2435
11453 4 9 135.351 30.0852 53.1242
11454 4 9 134.434 30.1571 52.9393
11455 4 9 133.648 30.5841 53.1984
11456 4 9 133.745 30.8882 52.2936
11457 4 9 133.652 31.8156 52.7213
11458 4 9 133.552 32.6746 52.9734
11459 4 9 132.56 32.6733 52.9586
11460 4 9 131.613 32.4144 53.1322
11461 4 9 131.331 31.6291 52.6445
11462 4 9 132.281 31.6555 52.599
11463 4 9 132.903 32.1031 52.0376
11464 4 9 133.334 32.2414 51.1741
11465 4 9 133.265 32.6172 50.2509
11466 4 9 132.532 33.222 50.4026
11467 4 9 132.925 33.6726 51.1386
11468 4 9 133.05 34.2559 51.8775
11469 4 9 133.527 33.5752 52.3369
11470 4 9 134.47 33.7488 52.4878
11471 4 9 135.098 33.0361 52.7484
11472 4 9 135.573 32.5363 52.0606
11473 4 9 135.11 31.754 51.7522
11474 4 9 134.717 32.4317 51.2029
11475 4 9 135.561 32.4557 50.7532
11476 4 9 135.841 31.9087 50.0622
11477 4 9 135.329 31.1181 49.796
11478 4 9 135.589 30.2271 49.8549
11479 4 9 136.487 30.5078 50.0321
11480 4 9 136.849 31.412 50.0072
11481 4 9 136.485 31.0932 49.0856
11482 4 9 137.04 31.6746 48.6115
11483 4 9 137.119 32.4055 47.96
11484 4 9 137.526 33.0565 48.5865
11485 4 9 136.636 33.1927 48.8625
11486 4 9 135.624 33.2725 48.7733
11487 4 9 134.979 33.3479 48.0789
11488 4 9 135.578 33.5294 47.3818
11489 4 9 135.07 33.1272 46.5984
11490 4 9 135.503 33.9652 46.4324
11491 4 9 134.599 33.9041 46.3619
11492 4 9 134.725 33.5306 45.4956
11493 4 9 134.731 33.7075 44.5649
11494 4 9 135.234 33.1345 43.913
11495 4 9 134.446 32.725 44.2138
11496 4 9 133.614 33.1184 44.5181
11497 4 9 133.131 32.6521 45.2554
11498 4 9 133.96 32.8198 45.6841
11499 4 9 134.028 32.0112 45.0827
11500 4 9 135.026 32.0413 45.0271
11501 4 9 135.474 32.89 45.0302
11502 4 9 135.98 33.3379 45.7301
11503 4 9 136.82 32.8983 46.0977
11504 4 9 137.666 32.6054 46.0499
11505 4 9 137.936 33.0543 45.1776
11506 4 9 138.901 32.7541 45.1995
11507 4 9 139.213 33.3688 45.8519
11508 4 9 138.519 32.9656 46.3979
11509 4 9 137.842 33.1618 47.094
11510 4 9 138.148 33.813 47.7505
11511 4 9 139.045 33.5491 48.0403
11512 4 9 138.65 34.3471 48.4391
11513 4 9 139.426 34.2563 48.9751
11514 4 9 139.285 34.1095 49.9178
11515 4 9 139.198 33.1817 50.0249
11516 4 9 139.051 33.3754 49.0765
11517 4 9 138.125 33.4881 49.569
11518 4 9 137.778 34.3402 49.2703
11519 4 9 137.732 35.2926 49.2128
11520 4 9 138.431 35.0221 49.8382
11521 4 9 138.229 35.6904 50.453
11522 4 9 138.217 36.1808 49.6579
11523 4 9 139.141 35.9533 49.8719
11524 4 9 139.973 36.0254 50.2577
11525 4 9 139.604 36.0253 51.1146
11526 4 9 139.046 35.2304 51.4452
11527 4 9 138.197 34.8249 51.7038
11528 4 9 137.727 35.5969 51.4903
11529 4 9 137.037 36.0869 52.0855
11530 4 9 136.841 37.0466 52.067
11531 4 9 137.242 36.8262 51.2335
11532 4 9 136.89 37.2378 50.4263
11533 4 9 137.782 37.494 50.4161
11534 4 9 137.296 37.3644 49.6062
11535 4 9 136.501 37.6249 49.1546
11536 4 9 136.543 38.6617 49.1454
11537 4 9 137.353 39.2213 49.3774
11538 4 9 137.714 39.4721 50.259
11539 4 9 137.881 40.234 50.839
11540 4 9 138.132 40.7652 51.5878
11541 4 9 137.815 41.5522 51.2049
11542 4 9 138.157 41.8332 50.2705
11543 4 9 138.556 42.2029 49.4869
11544 4 9 137.906 42.8073 49.9043
11545 4 9 137.061 42.7145 50.3646
11546 4 9 136.882 41.7437 50.2206
11547 4 9 136.689 41.7452 51.1348
11548 4 9 136.809 41.2715 51.918
11549 4 9 136.62 40.5577 51.2618
11550 4 9 136.796 40.325 50.3561
11551 4 9 136.315 39.6032 49.9104
11552 4 9 136.528 39.8164 49.0115
11553 4 9 136.402 40.7317 48.7609
11554 4 9 135.823 41.2021 49.3825
11555 4 9 135.042 40.5655 49.3713
11556 4 9 135.331 40.2341 50.2373
11557 4 9 134.943 41.0297 50.6568
11558 4 9 135.484 41.2469 51.3819
11559 4 9 135.249 40.8107 52.2598
11560 4 9 134.435 40.2973 52.5589
11561 4 9 133.939 39.8059 51.8235
11562 4 9 134.041 40.176 50.9713
11563 4 9 133.894 39.3084 50.6462
11564 4 9 134.23 40.0022 50.0419
11565 4 9 134.082 39.7913 49.1711
11566 4 9 134.903 39.8794 48.6236
11567 4 9 134.994 40.7546 48.2683
11568 4 9 135.159 40.6579 47.3313
11569 4 9 135.653 40.8367 46.5143
11570 4 9 135.267 41.7025 46.6358
11571 4 9 134.35 41.4311 46.7902
11572 4 9 134.333 40.4911 46.6855
11573 4 9 134.52 39.6671 47.1108
11574 4 9 134.165 39.9748 47.9395
11575 4 9 133.467 39.9945 47.2787
11576 4 9 132.865 40.1847 48.0829
11577 4 9 133.101 41.021 47.6869
11578 4 9 132.138 41.1853 47.8658
11579 4 9 132.055 41.5532 46.9509
11580 4 9 132.805 41.0231 46.6522
11581 4 9 133.315 41.8447 46.7286
11582 4 9 132.788 42.139 47.5192
11583 4 9 132.137 42.7325 47.1253
11584 4 9 133.025 42.9704 46.8614
11585 4 9 132.39 43.6513 46.5311
11586 4 9 132.017 43.0827 45.9217
11587 4 9 132.253 42.1851 46.1968
11588 4 9 132.266 42.38 45.2329
11589 4 9 132.084 41.4474 44.9356
11590 4 9 132.46 41.3164 44.0198
11591 4 9 132.81 41.9997 43.4675
11592 4 9 133.193 42.7312 42.9597
11593 4 9 133.459 41.8219 42.7587
11594 4 9 133.396 41.042 43.3014
11595 4 9 132.851 40.2665 43.5186
11596 4 9 132.495 39.505 44.0325
11597 4 9 132.12 40.336 44.3201
11598 4 9 131.286 40.8173 44.1286
11599 4 9 131.189 41.6259 44.6043
11600 4 9 130.445 41.792 44.0372
11601 4 9 129.576 42.1724 44.088
11602 4 9 129.079 41.6261 43.5295
11603 4 9 129.049 40.9255 44.1967
11604 4 9 129.453 41.1415 45.0262
11605 4 9 130.384 41.3844 45.3939
11606 4 9 131.072 41.9069 45.7451
11607 4 9 130.902 41.1797 46.3369
11608 4 9 131.558 40.8473 45.71
11609 4 9 131.485 39.9143 45.4733
11610 4 9 130.581 39.5893 45.4175
11611 4 9 129.991 38.8485 45.4635
11612 4 9 129.866 38.5531 46.3468
11613 4 9 130.849 38.8079 46.3945
11614 4 9 131.712 38.4892 46.0657
11615 4 9 132.415 38.0912 46.6176
11616 4 9 132.138 37.6377 47.4598
11617 4 9 132.364 37.5383 48.4309
11618 4 9 131.559 38.0383 48.1162
11619 4 9 130.67 37.8936 47.6603
11620 4 9 130.652 37.1265 48.3465
11621 4 9 131.198 36.4466 48.6899
11622 4 9 131.306 36.3197 47.7598
11623 4 9 132.014 36.0284 48.3021
11624 4 9 132.026 36.6356 49.0931
11625 4 9 132.61 36.6909 49.8984
11626 4 9 132.303 36.1164 50.6012
11627 4 9 131.728 36.847 50.7798
11628 4 9 131.423 37.4445 50.0697
11629 4 9 130.99 38.2226 49.8499
11630 4 9 131.573 38.1968 49.0832
11631 4 9 132.52 38.4294 48.8493
11632 4 9 132.519 37.7766 49.584
11633 4 9 132.664 38.6235 50.0901
11634 4 9 133.096 39.2735 49.5074
11635 4 9 132.528 39.7432 48.8597
11636 4 9 131.698 39.2064 48.833
11637 4 9 131.141 39.7446 48.2911
11638 4 9 130.532 40.0967 48.9797
11639 4 9 130.398 39.2203 48.6557
11640 4 9 129.847 39.4744 49.3628
11641 4 9 129.129 39.4605 50.0148
11642 4 9 128.399 39.4692 50.5295
11643 4 9 128.563 39.1198 51.4153
11644 4 9 128.87 38.5166 50.7626
11645 4 9 129.799 38.3233 50.9399
11646 4 9 129.201 38.1226 51.7171
11647 4 9 129.923 37.7218 52.1211
11648 4 9 130.689 38.3287 52.3806
11649 4 9 130.759 39.1889 52.7977
11650 4 9 130.369 39.9964 52.5341
11651 4 9 129.504 39.656 52.2792
11652 4 9 128.808 40.1782 52.6749
11653 4 9 129.687 40.6165 52.9621
11654 4 9 130.439 40.3801 53.5265
11655 4 9 131.259 40.9802 53.3247
11656 4 9 131.672 40.0978 53.6503
11657 4 9 131.995 40.2238 54.4995
11658 4 9 131.422 40.8081 54.9772
11659 4 9 130.597 41.3523 55.1227
11660 4 9 130.565 41.3811 56.1177
11661 4 9 130.305 40.6345 56.5786
11662 4 9 129.408 40.8068 56.2258
11663 4 9 129.101 40.0634 55.6888
11664 4 9 128.478 40.525 56.301
11665 4 9 128.85 39.752 56.6809
11666 4 9 129.553 39.5252 57.2909
11667 4 9 130.441 39.2104 57.6427
11668 4 9 131.249 39.4592 57.1982
11669 4 9 131.341 40.0237 56.3478
11670 4 9 131.973 40.6125 56.0617
11671 4 9 132.228 41.56 56.1421
11672 4 9 131.586 42.288 56.0865
11673 4 9 131.544 42.1509 55.1579
11674 4 9 131.045 42.3177 54.2575
11675 4 9 130.658 41.8066 53.5679
11676 4 9 131.242 41.9084 52.7973
11677 4 9 131.665 41.4046 52.1469
11678 4 9 131.551 41.8015 51.2852
11679 4 9 132.355 42.0949 50.8141
11680 4 9 132.919 42.8037 51.1656
11681 4 9 132.949 43.611 51.6285
11682 4 9 131.948 43.7424 51.7573
11683 4 9 131.776 42.9675 51.2394
11684 4 9 130.93 42.728 50.7399
11685 4 9 130.188 42.1508 50.6688
11686 4 9 130.129 41.3587 50.0249
11687 4 9 131.024 41.652 49.8545
11688 4 9 131.302 40.9578 49.2832
11689 4 9 132.277 40.9309 49.2406
11690 4 9 132.43 41.369 50.0425
11691 4 9 132.043 40.5204 50.1481
11692 4 9 131.137 40.1773 50.4345
11693 4 9 131.111 41.0827 50.7513
11694 4 9 130.157 41.2098 50.9798
11695 4 9 130.203 40.2248 51.2298
11696 4 9 130.485 39.4017 50.8799
11697 4 9 130.317 39.2712 51.7968
11698 4 9 131.205 38.9826 51.6569
11699 4 9 131.594 39.7976 51.3476
11700 4 9 132.303 39.1747 51.192
11701 4 9 132.125 39.1252 52.1106
11702 4 9 132.756 39.8241 51.9128
11703 4 9 132.635 40.7816 51.6424
11704 4 9 133.527 40.9713 51.3571
11705 4 9 133.752 41.7325 51.9231
[truncated: 26,990,330 more chars]
