# Supplementary material for: Visualizing the disordered nuclear transport machinery in situ
Source: Nature. 2023 Apr 26;617(7959):162–9. doi: 10.1038/s41586-023-05990-0 (PMC10156602; doi:10.1038/s41586-023-05990-0)
Supplement: Supplementary file 14 — Source Data Fig. 2 [file 41586_2023_5990_MOESM14_ESM.xlsx]

## Sheet: Fig.2B
lifetime(ns)	pre-bleach_intensity(a.u.)	post-bleach_intensity(a.u.)
1.95739	0	0.00387
2.03569	0	0.00761
2.11398	0	0
2.19228	0	0.01308
2.27058	0	0.01121
2.34887	0	0.01555
2.42717	0	0.03016
2.50546	0	0.00974
2.58376	0.01199	0.02609
2.66206	0.01669	0.09429
2.74035	0.02598	0.10724
2.81865	0.04855	0.07741
2.89694	0.06461	0.21855
2.97524	0.16982	0.16376
3.05353	0.1511	0.25646
3.13183	0.33291	0.41348
3.21013	0.37684	0.40994
3.28842	0.5356	0.55762
3.36672	0.65861	0.5986
3.44501	0.74821	0.75849
3.52331	0.68999	0.60928
3.6016	0.92676	0.82276
3.6799	0.98864	0.91044
3.7582	1	1
3.83649	0.84661	0.73867
3.91479	0.87336	0.75082
3.99308	0.67334	0.62503
4.07138	0.53142	0.48408
4.14967	0.47472	0.35729
4.22797	0.33754	0.38859
4.30627	0.21738	0.28188
4.38456	0.23692	0.13187
4.46286	0.10639	0.14868
4.54115	0.08053	0.11939
4.61945	0.07142	0.07501
4.69774	0.04889	0.04705
4.77604	0.00925	0.03477
4.85434	0.02835	0.02596
4.93263	0	0.03096
5.01093	0.00803	0.03477

## Sheet: Fig.2C
lifetime(ns)	pre-bleach_intensity(a.u.)	post-bleach_intensity(a.u.)
2	0	0
2.06122	0	0
2.12245	0	0
2.18367	0	0
2.2449	0	0
2.30612	0	0
2.36735	0	0
2.42857	0	0
2.4898	0	0
2.55102	0	0
2.61224	0	0
2.67347	0	0
2.73469	0.00324	0
2.79592	0.00267	0.00141
2.85714	0.00346	0.00276
2.91837	0.00294	0
2.97959	0.00541	0.00264
3.04082	0.01104	0.00188
3.10204	0.02976	0.01576
3.16327	0.06179	0.00928
3.22449	0.0568	0.03403
3.28571	0.20655	0.0631
3.34694	0.28105	0.10867
3.40816	0.41034	0.15935
3.46939	0.48319	0.23734
3.53061	0.63616	0.40774
3.59184	0.91275	0.5376
3.65306	1	0.87861
3.71429	0.88277	0.94481
3.77551	0.87926	0.89134
3.83673	0.83203	0.9976
3.89796	0.6863	1
3.95918	0.4966	0.93554
4.02041	0.36202	0.76642
4.08163	0.28816	0.53583
4.14286	0.16219	0.33322
4.20408	0.12751	0.27799
4.26531	0.06744	0.19462
4.32653	0.03285	0.12152
4.38776	0.00928	0.08194
4.44898	0.00436	0.02545
4.5102	0.00658	0.0258
4.57143	0.00281	0.00773
4.63265	0.0036	0.01179
4.69388	0	0.00556
4.7551	0	0
4.81633	0	0
4.87755	0	0
4.93878	0	0
5	0	0

## Sheet: Fig.2D
lifetime(ns)	pre-bleach_intensity(a.u.)	post-bleach_intensity(a.u.)
1.95739	0	0
2.03569	0	0
2.11398	0	0
2.19228	0	0
2.27058	0	0
2.34887	0	0
2.42717	0	0
2.50546	0	0
2.58376	0	0
2.66206	0	0
2.74035	0.00523	0
2.81865	0.0316	0
2.89694	0.05107	0
2.97524	0.09239	0
3.05353	0.14897	0.00244
3.13183	0.35624	0.02287
3.21013	0.53534	0.01651
3.28842	0.82299	0.11239
3.36672	0.96648	0.15559
3.44501	1	0.33119
3.52331	0.95184	0.50011
3.6016	0.83026	0.81118
3.6799	0.6831	1
3.7582	0.50174	0.98786
3.83649	0.28712	0.95072
3.91479	0.19224	0.86967
3.99308	0.09753	0.64685
4.07138	0.02831	0.44506
4.14967	0.01935	0.25814
4.22797	0.01168	0.1478
4.30627	0	0.06416
4.38456	0	0.02866
4.46286	0.0022	0.01027
4.54115	0	0.01336
4.61945	0	0.00245
4.69774	0	0.00211
4.77604	0	0
4.85434	0	0
4.93263	0	0
5.01093	0	0

## Sheet: Fig.2E
time(ns)	30aa	62aa	91aa	117aa	141aa	159aa	166aa	177aa	197aa	205aa	218aa	226aa	237aa	246aa	255aa	261aa	278aa	285aa
0	0.000176907	0.000199601	0	0.000333748	0.000349116	0.000400773	0.000154392	0.00041281	0.000348386	0	0	0.000457117	0.000501009	0	0.00019539	0.000418277	0	0.000319261
0.016	0.000174775	0	0	0.000257799	0	0.000312124	0	0.000335378	0.00033063	0.000430551	0.000312451	0.000323069	0	0.000537728	0	0.000416932	0.000535739	0.000423644
0.032	0.000155974	0.000200449	0.000270889	0	0	0	0.000349707	0.000249228	0.000370906	0.000336067	0.000550456	0	0.000405767	0.000434035	0.000329816	0.000462806	0.00038428	0.000439059
0.048	0	0.000243446	0.000262883	0.000353725	0.00038955	0.000457492	0.000545484	0.000328555	0.000428334	0.000283613	0.000579994	0.000358077	0.000468716	0.00040834	0.000418825	0	0.00040675	0.000578309
0.064	0.000175324	0.000291267	0.000215597	0.000316211	0.000311074	0.000292918	0	0.000361135	0.000337857	0.000271856	0.000505278	0.000356403	0.000305831	0	0.000327723	0.00046262	0.000501342	0.000426458
0.08	0.000138918	0.000285629	0	0.000290723	0.000335574	0.000318219	0.000287937	0	0	0.000431286	0	0.000406387	0	0.000258953	0.000342516	0.000354746	0	0.000381175
0.096	0.000138076	0.00020311	0.00024249	0.000303948	0.000291006	0.000311976	0.000407737	0.000349149	0.000468404	0.000367557	0.000400543	0.000375153	0.000453603	0.000315205	0.000368328	0.000396065	0.000518264	0.000532156
0.112	0.000126958	0	0.000254789	0.000402156	0.000401788	0.000352621	0.000313949	0.000431673	0.000418748	0.000543522	0.000463327	0.000442307	0.000422958	0.000390001	0.000428263	0.000418521	0	0.000413031
0.128	0	0.000157058	0.000280891	0.000347751	0.000383506	0	0.000402154	0.00029819	0.000293874	0.000447208	0.000439076	0.000503937	0	0.000474302	0	0.000408654	0.00027469	0.000471658
0.144	0.000126155	0	0.000253661	0	0	0.000259334	0.000261806	0.000342518	0	0.000542992	0.000509068	0.000461113	0.000408935	0	0.000386981	0.000388642	0.000468154	0.000612328
0.16	0.000137163	0.000269696	0	0	0.000289531	0	0.0004139	0.00030134	0.000418562	0.000452164	0.000304622	0.000283822	0.000334193	0.000449989	0.000242239	0.000451413	0.000428035	0.000414059
0.176	0	0.000126592	0.000286196	0.000290966	0.000364895	0.000334605	0.000278951	0	0.00034008	0.000343392	0	0.000454297	0.000402154	0.000467416	0.000316133	0.000474436	0.000356084	0.000339062
0.192	0.00015923	0.000164114	0.00034241	0.000363256	0.000297931	0.000362414	0.000355403	0.000229105	0.000344758	0	0.000337697	0.000342998	0	0.000296129	0.000250366	0.000409509	0.00052951	0
0.208	0.000125074	0.000277854	0.000218046	0.000262225	0.000285508	0.000265624	0	0.000353658	0.000401353	0.000375486	0.000424613	0.000294977	0.000391006	0.000348667	0.000300189	0	0.00038804	0.000358862
0.224	0.00015834	0.000314445	0.000249807	0.00025579	0.000338138	0.000370292	0.000304902	0.00039088	0.000289614	0.000402514	0.000356432	0	0.000393666	0.000390697	0.000324441	0.000320888	0.000521483	0.000386789
0.24	0.000124445	0.000202652	0	0.00036814	0	0.000406875	0.000258276	0.000323059	0.000300101	0.000307453	0.000382659	0	0.000357271	0.000396084	0.000365863	0.000351514	0.000354455	0.000442857
0.256	0.000132803	0	0.000244787	0.000338214	0.000254846	0.000290508	0.000363429	0	0.000377031	0.000375753	0.000295958	0.000447913	0.000296579	0	0.000330394	0.000346587	0.000399639	0.000479572
0.272	0	0.000223339	0.000191491	0.000290596	0.000250694	0.000236043	0.000420716	0.000401435	0.000282655	0.00032413	0.000295835	0	0.000424375	0.00042293	0.000351085	0.000372288	0.000454445	0.00053033
0.288	0.000111478	0.000194251	0.000207518	0.000222981	0.000236153	0	0.000377692	0.000367914	0.000256232	0.00036691	0.000338036	0.000331848	0.000246224	0.000313576	0.000341916	0.000317895	0.00048484	0
0.304	0.00015181	0.000186286	0.000273001	0	0.000332736	0.000238339	0.000284984	0.000338845	0.000381934	0.000363084	0.000381461	0	0.000367385	0.000477791	0.000312178	0	0	0.000369024
0.32	0.000181577	0.000160168	0	0.000305524	0.000317923	0.000263934	0.000311993	0.00027897	0.00027606	0.000385751	0.00036662	0.000402113	0.000296083	0.000273505	0.000277214	0.000408663	0.000327006	0.000374714
0.336	0.000116664	0	0.000225162	0.000242568	0.000270685	0.00023844	0.000526316	0.000236415	0.000307897	0	0	0	0.000371703	0.000325428	0.000394549	0.000398053	0.000518061	0.00040966
0.352	0	0.000258977	0.000262102	0.000220272	0.000366661	0.000354316	0.000403508	0	0.000341708	0.000322676	0.000399039	0.000333927	0	0.00036819	0	0.000373077	0
0.368	0.000172282	0.000384817	0.000400523	0.000406718	0	0	0.000449996	0.000450907	0.000566137	0.000597811	0.00055098	0.000613707	0.000511812	0.000651625	0.000477054	0.000593528	0.00052459	0.000677626
0.384	0.00112	7.36395e-05	0	0	0	0	0.000837915	0	0	0	0	0.000313956	0	0	0	0.000267814	0	0.00221
0.4	0.000483632	0	3.358e-06	0.000759842	0.000513152	0.000521957	0	0.000524126	0.000197333	0.000502181	0.000687125	0	0.000154873	0.000647055	0.00055813	8.97785e-05	0.000336524	0.000849031
0.416	0	0.000281191	6.45705e-05	0.000351822	0	0	3.68166e-05	0	0.000632561	0.000140095	0	0.000426935	0.000647143	0.000435879	0.000952785	0.000305559	0.000343449	0.000428099
0.432	0.00241	0.00063193	0	0	0	0.000189475	0.000383771	0	0.00040758	0.000159582	0.000299901	0.00089823	0.000580203	0.000356882	0	0.00066471	0.000406582	0
0.448	0	0	0.00024423	0.000306714	0.000251956	0	0	0.00089116	0.000737983	0.000429835	0	0.000910949	0.000422689	0	0.000274103	0.000319094	0.000372901	0.000215098
0.464	0.00179	0	0.00050959	0	0	0.000394277	0	0	0.000189192	0.000724438	0.000469347	0.000234918	0.000162034	0.00038169	0	4.35324e-05	0	0.000354203
0.48	0.08339	0.000507716	0.00329	0.0014	0.000663596	0	0.000400407	0.000322732	0.000204145	0.000241136	0.00073352	0	0.000356558	0	0.000605644	0	2.37988e-05	0.000277141
0.496	0.18543	0.02128	9.0364e-05	9.17197e-05	0.000343255	0.000820358	7.74371e-05	0.000826993	0	0	0.000750634	0	0.000532711	0	3.82671e-05	0.000990282	0	0.000980168
0.512	0.28668	0.10143	0.01969	0.000798603	0.000367514	0.000232041	0	0.000111729	0	0	0.000425461	0.000670857	0.000974146	9.55406e-05	0.000856041	0.000449791	0.000401066	0.000426043
0.528	0.36663	0.17095	0.07967	0.00986	0.00596	0	0.0218	0	0.0025	0.000743311	0	0.000187959	0.000543161	0.000178433	0.00044367	0	9.91303e-05	0.000529103
0.544	0.42764	0.22479	0.13104	0.06467	0.03686	0.01452	0.02251	0	0	0	0.00357	0	0	0	0	0	0.000532504	0.000831694
0.56	0.47723	0.27101	0.17096	0.10407	0.07378	0.04602	0.05313	0.03024	0.01065	0	0.00862	0	0.000598149	0.000628832	0.00253	0.000195015	0.000178856	0
0.576	0.51018	0.30112	0.19757	0.13159	0.09826	0.07069	0.07928	0.05364	0.03622	0.0251	0.01831	0.01843	0	0.000303692	0.00327	0.000869756	0	0
0.592	0.53333	0.3225	0.21759	0.15005	0.11691	0.08572	0.09171	0.06729	0.0518	0.03614	0.02999	0.03183	0.01934	0.0034	0.01186	0.000362476	0.00266	0.00691
0.608	0.54991	0.33657	0.23046	0.16263	0.12598	0.09357	0.09936	0.07734	0.05972	0.0447	0.03766	0.03808	0.03017	0.01143	0.0195	0.000877526	0.00786	0.00682
0.624	0.56456	0.35058	0.24171	0.17342	0.13337	0.10338	0.10707	0.08229	0.06585	0.05458	0.04366	0.0446	0.03529	0.01695	0.02685	0.0006648	0.01403	0.01526
0.64	0.57792	0.36462	0.24972	0.18038	0.13867	0.10931	0.11073	0.09525	0.07222	0.05943	0.05076	0.04772	0.04285	0.02412	0.03164	0.000937547	0.01704	0.0177
0.656	0.59138	0.37635	0.26131	0.18934	0.14535	0.1127	0.12134	0.09993	0.07633	0.06387	0.05591	0.05402	0.04593	0.03112	0.03673	0.000773853	0.0206	0.0217
0.672	0.60485	0.3862	0.27272	0.19911	0.15815	0.12323	0.13079	0.10605	0.08272	0.07293	0.06298	0.06211	0.05503	0.03859	0.04585	0.000103833	0.02777	0.02485
0.688	0.61884	0.40122	0.28328	0.2096	0.16957	0.13088	0.13491	0.11367	0.09134	0.08057	0.07093	0.07121	0.06395	0.04751	0.05228	0.00068272	0.03191	0.03497
0.704	0.63085	0.41273	0.29636	0.22165	0.18018	0.14308	0.14134	0.12821	0.09771	0.09266	0.08347	0.08006	0.07636	0.05624	0.06005	0.00036995	0.04523	0.04288
0.72	0.64038	0.42646	0.308	0.22929	0.18802	0.15086	0.1497	0.12811	0.11013	0.09988	0.08712	0.09272	0.08146	0.0693	0.06724	0.05565	0.04667	0.0491
0.736	0.64989	0.43524	0.31761	0.24218	0.19438	0.15842	0.16059	0.14178	0.1168	0.10878	0.10129	0.09562	0.08709	0.07549	0.07797	0.06376	0.06144	0.0573
0.752	0.65399	0.44293	0.32218	0.24609	0.20415	0.16334	0.16437	0.14835	0.1227	0.11294	0.10449	0.10153	0.09227	0.08205	0.08509	0.06988	0.06723	0.06526
0.768	0.65647	0.45066	0.3273	0.25153	0.20628	0.16965	0.168	0.15087	0.1288	0.12259	0.11022	0.1116	0.09686	0.0869	0.09183	0.07581	0.06965	0.06843
0.784	0.66241	0.45567	0.33224	0.25932	0.2081	0.17523	0.17057	0.15915	0.13466	0.12858	0.11814	0.11644	0.1049	0.09318	0.097	0.08474	0.07799	0.07671
0.8	0.66404	0.46002	0.33785	0.26534	0.21344	0.18259	0.17946	0.16534	0.13454	0.13084	0.11769	0.11767	0.11212	0.10284	0.10268	0.08678	0.08259	0.08458
0.816	0.66032	0.46133	0.33986	0.26698	0.21747	0.18281	0.18153	0.16374	0.1398	0.1358	0.12225	0.1203	0.11163	0.10039	0.10639	0.09059	0.08342	0.08687
0.832	0.66095	0.46026	0.34186	0.26867	0.22228	0.18628	0.18326	0.16571	0.14221	0.1378	0.12443	0.12743	0.11595	0.10512	0.10741	0.09409	0.08828	0.08972
0.848	0.65931	0.46288	0.34404	0.27144	0.22046	0.18754	0.18545	0.17093	0.14126	0.13689	0.12653	0.12514	0.11642	0.1066	0.11343	0.09652	0.08896	0.09253
0.864	0.65558	0.46276	0.34387	0.27054	0.22397	0.18781	0.18837	0.17116	0.14606	0.14197	0.12915	0.12713	0.11822	0.10964	0.11121	0.0986	0.08617	0.09357
0.88	0.65321	0.46201	0.34042	0.27267	0.22495	0.19192	0.18569	0.17117	0.14814	0.13916	0.12976	0.12681	0.11947	0.11214	0.11322	0.09894	0.09211	0.09136
0.896	0.64918	0.46107	0.34348	0.26992	0.22404	0.19454	0.18567	0.17376	0.15111	0.1393	0.1291	0.12714	0.12328	0.11318	0.11741	0.10276	0.0921	0.09228
0.912	0.64325	0.45995	0.34262	0.26912	0.22289	0.18975	0.18623	0.17243	0.14677	0.14341	0.12864	0.12753	0.12036	0.11131	0.11276	0.10207	0.09473	0.0888
0.928	0.64197	0.45752	0.3413	0.27096	0.224	0.19387	0.1893	0.16917	0.15253	0.14411	0.13299	0.12857	0.12217	0.11388	0.11622	0.10176	0.09746	0.09404
0.944	0.6354	0.45447	0.33971	0.27078	0.22307	0.19038	0.18772	0.17221	0.14898	0.142	0.12701	0.12861	0.12274	0.11234	0.11566	0.10374	0.09734	0.09285
0.96	0.62914	0.45137	0.33376	0.26758	0.21772	0.18751	0.18483	0.1696	0.14515	0.14008	0.12623	0.1273	0.11581	0.11424	0.11168	0.09992	0.0938	0.0928
0.976	0.6244	0.45051	0.33654	0.26669	0.21979	0.18669	0.18488	0.17115	0.14736	0.13952	0.13107	0.12924	0.11929	0.11326	0.11304	0.09964	0.09442	0.09186
0.992	0.62234	0.4489	0.33345	0.26584	0.21873	0.18863	0.18541	0.17023	0.14856	0.13911	0.12682	0.13007	0.11754	0.11658	0.11535	0.09752	0.09398	0.09168
1.008	0.6172	0.44448	0.33211	0.26624	0.21671	0.18554	0.18407	0.1688	0.14303	0.14121	0.12794	0.12928	0.11898	0.11375	0.11466	0.10166	0.09299	0.09317
1.024	0.61302	0.44213	0.32906	0.26361	0.21534	0.1874	0.18237	0.16917	0.14459	0.14039	0.12415	0.12333	0.11823	0.11344	0.11229	0.09997	0.0935	0.09639
1.04	0.60611	0.44034	0.32783	0.26189	0.21454	0.18831	0.18047	0.16521	0.14263	0.13715	0.12581	0.12784	0.1204	0.11305	0.11275	0.09921	0.09109	0.09444
1.056	0.60256	0.43619	0.32525	0.26311	0.21212	0.18431	0.18491	0.16535	0.14335	0.13534	0.1269	0.12748	0.11916	0.11296	0.11312	0.10061	0.08857	0.091
1.072	0.59834	0.43076	0.32456	0.26072	0.21158	0.18118	0.18395	0.16648	0.1402	0.13827	0.1229	0.12612	0.11411	0.10991	0.11164	0.09784	0.09142	0.0929
1.088	0.59467	0.43346	0.32334	0.2608	0.21297	0.18313	0.17899	0.16269	0.14316	0.13845	0.12366	0.1242	0.11724	0.10954	0.11146	0.10041	0.09099	0.09151
1.104	0.59155	0.42855	0.32227	0.26366	0.20911	0.17959	0.1814	0.16645	0.14107	0.13585	0.1246	0.1277	0.11668	0.11334	0.11119	0.09899	0.0929	0.09142
1.12	0.58708	0.42781	0.32391	0.25664	0.21038	0.18554	0.17821	0.16549	0.14679	0.13685	0.12585	0.1268	0.11898	0.11431	0.11515	0.09918	0.09073	0.09035
1.136	0.58156	0.42697	0.32031	0.25666	0.21215	0.18298	0.1779	0.16559	0.13938	0.13787	0.12425	0.12476	0.11493	0.11203	0.11352	0.09825	0.09131	0.09157
1.152	0.58062	0.42643	0.31811	0.25441	0.21023	0.17986	0.17949	0.16189	0.14165	0.13653	0.12335	0.12724	0.11528	0.11211	0.11147	0.09971	0.09127	0.0935
1.168	0.57506	0.42131	0.31707	0.25437	0.20806	0.17813	0.17734	0.16151	0.14064	0.13032	0.11989	0.12527	0.11367	0.11295	0.10851	0.09802	0.08912	0.09704
1.184	0.5708	0.41886	0.31541	0.25343	0.20799	0.17763	0.18022	0.16336	0.13654	0.13661	0.11855	0.12083	0.11691	0.11384	0.11307	0.0973	0.09133	0.09068
1.2	0.56743	0.41731	0.31242	0.25157	0.20686	0.1745	0.17827	0.15794	0.1361	0.13424	0.1245	0.1197	0.11592	0.11265	0.11017	0.09702	0.08982	0.09326
1.216	0.5652	0.41509	0.31173	0.24947	0.2062	0.17777	0.17685	0.15931	0.13766	0.13718	0.12206	0.12466	0.11403	0.11221	0.10784	0.0982	0.09487	0.09181
1.232	0.56048	0.41355	0.31175	0.25225	0.20611	0.17806	0.17593	0.15815	0.13935	0.13344	0.1215	0.12517	0.11629	0.11093	0.11086	0.09672	0.09059	0.08969
1.248	0.55625	0.40945	0.30869	0.24895	0.20333	0.17516	0.17383	0.15777	0.14	0.13241	0.12118	0.12062	0.11465	0.11323	0.11152	0.09626	0.0879	0.09361
1.264	0.55299	0.40719	0.30648	0.25103	0.20247	0.17488	0.17456	0.1594	0.1365	0.13124	0.11818	0.11987	0.11528	0.10762	0.10703	0.09756	0.08953	0.08766
1.28	0.55159	0.40518	0.30724	0.24718	0.20467	0.17428	0.17385	0.15761	0.13577	0.13251	0.12077	0.12309	0.11273	0.10843	0.11167	0.09828	0.08668	0.09223
1.296	0.54817	0.4054	0.30357	0.2446	0.20229	0.17282	0.17014	0.15447	0.13838	0.13383	0.1186	0.11868	0.11292	0.10941	0.10625	0.09538	0.0847	0.08771
1.312	0.54354	0.40226	0.30403	0.24332	0.19923	0.17332	0.17334	0.15373	0.13716	0.13402	0.11995	0.11778	0.11067	0.10679	0.10634	0.0952	0.08681	0.08637
1.328	0.54037	0.40116	0.29984	0.242	0.20056	0.17062	0.17355	0.1558	0.13523	0.1302	0.1177	0.1208	0.11057	0.1093	0.10534	0.09272	0.08783	0.08586
1.344	0.53793	0.40012	0.30086	0.24279	0.20233	0.17217	0.1733	0.15632	0.1391	0.1315	0.11901	0.11865	0.11223	0.10746	0.10908	0.0954	0.08846	0.0912
1.36	0.53509	0.39772	0.29988	0.24066	0.20065	0.17214	0.17258	0.15169	0.13459	0.13039	0.1171	0.11886	0.11522	0.10609	0.10772	0.09511	0.08646	0.0881
1.376	0.53169	0.39704	0.29967	0.2421	0.19784	0.17059	0.17128	0.15879	0.13655	0.12859	0.11661	0.11895	0.11184	0.10817	0.10613	0.09246	0.08933	0.08944
1.392	0.53001	0.39536	0.29839	0.24264	0.19647	0.16993	0.16974	0.15736	0.13644	0.12797	0.11811	0.11799	0.11029	0.10786	0.10714	0.0971	0.08658	0.08691
1.408	0.52612	0.39053	0.29551	0.23879	0.19632	0.17079	0.16627	0.15172	0.13327	0.12782	0.11327	0.11707	0.1139	0.10768	0.10574	0.09479	0.08871	0.09183
1.424	0.52562	0.39232	0.29564	0.24048	0.19304	0.16838	0.16997	0.15258	0.13236	0.12905	0.11732	0.11585	0.11005	0.10699	0.10679	0.09307	0.08699	0.08816
1.44	0.52147	0.39002	0.29269	0.23659	0.19284	0.1694	0.1707	0.15411	0.13268	0.13006	0.11577	0.11951	0.10957	0.10603	0.10582	0.09336	0.08633	0.08919
1.456	0.51759	0.3879	0.29165	0.23691	0.19552	0.16886	0.17101	0.14823	0.13178	0.1289	0.11685	0.11845	0.11024	0.10876	0.10713	0.09606	0.0854	0.089
1.472	0.51521	0.38526	0.29121	0.23399	0.19328	0.16959	0.16869	0.151	0.13588	0.12673	0.11378	0.11866	0.1092	0.11055	0.10384	0.09581	0.08409	0.08619
1.488	0.51281	0.38213	0.28825	0.23551	0.192	0.16604	0.16763	0.15286	0.13251	0.12816	0.11518	0.11356	0.1111	0.10686	0.10194	0.09278	0.08394	0.08793
1.504	0.50846	0.38216	0.28767	0.23617	0.19111	0.16583	0.16607	0.14961	0.13254	0.12916	0.11215	0.11699	0.10763	0.10671	0.10534	0.09433	0.0872	0.08571
1.52	0.50692	0.37977	0.28804	0.23229	0.19258	0.16622	0.16669	0.15128	0.1295	0.12724	0.11361	0.1164	0.10777	0.10571	0.10619	0.09377	0.08448	0.08722
1.536	0.50444	0.37701	0.28683	0.2331	0.19198	0.16495	0.1641	0.15205	0.13188	0.12852	0.11476	0.11424	0.11052	0.10402	0.10537	0.09495	0.08679	0.08497
1.552	0.50208	0.37684	0.28402	0.2331	0.19135	0.16629	0.16424	0.15312	0.12955	0.12729	0.11373	0.11638	0.10828	0.1073	0.10617	0.09323	0.0849	0.08765
1.568	0.49932	0.37411	0.2842	0.22939	0.18929	0.16623	0.16199	0.15044	0.13017	0.1258	0.11298	0.1165	0.11051	0.10662	0.10629	0.09215	0.08549	0.08961
1.584	0.49795	0.37316	0.28372	0.23234	0.1907	0.16677	0.1623	0.1497	0.1336	0.12343	0.11185	0.1147	0.1055	0.10625	0.1044	0.09272	0.09117	0.08636
1.6	0.49364	0.3711	0.28142	0.22984	0.19052	0.16116	0.16489	0.14751	0.13022	0.12512	0.1108	0.1147	0.10706	0.10674	0.10583	0.0918	0.08552	0.08546
1.616	0.48965	0.36979	0.2808	0.22813	0.18904	0.16286	0.16218	0.14395	0.13063	0.12353	0.11061	0.11325	0.10623	0.1023	0.10386	0.09125	0.08517	0.08624
1.632	0.48969	0.36786	0.28048	0.22504	0.18987	0.16334	0.15837	0.14686	0.12671	0.12504	0.11188	0.11418	0.10658	0.10359	0.10349	0.09187	0.08715	0.08649
1.648	0.48765	0.36937	0.27911	0.22745	0.18641	0.16394	0.16425	0.1458	0.1337	0.12344	0.11239	0.11392	0.10773	0.10484	0.10445	0.09233	0.08046	0.08974
1.664	0.48271	0.36645	0.27744	0.22404	0.18676	0.16315	0.16055	0.14687	0.13086	0.12328	0.11043	0.11463	0.10727	0.1022	0.10376	0.08894	0.08591	0.08692
1.68	0.48013	0.36604	0.27783	0.22445	0.18578	0.16366	0.16034	0.14441	0.12864	0.12646	0.11215	0.11299	0.10751	0.1066	0.10339	0.0914	0.08218	0.08345
1.696	0.47949	0.36194	0.27392	0.22043	0.18571	0.15827	0.15948	0.14519	0.12613	0.12315	0.11052	0.11301	0.10617	0.10295	0.10332	0.09211	0.07893	0.08545
1.712	0.4777	0.36142	0.27261	0.22329	0.18411	0.16233	0.15507	0.14635	0.12702	0.1237	0.11235	0.11466	0.10859	0.10431	0.10103	0.09209	0.08036	0.0824
1.728	0.47512	0.35818	0.27201	0.22197	0.18225	0.16045	0.15986	0.14487	0.12569	0.1225	0.11046	0.11037	0.10675	0.10011	0.10075	0.091	0.08285	0.08464
1.744	0.47214	0.3569	0.27089	0.2192	0.18167	0.15794	0.15806	0.14309	0.12731	0.12015	0.11003	0.11145	0.10557	0.10293	0.10008	0.08975	0.08116	0.08729
1.76	0.47082	0.35743	0.273	0.22222	0.18245	0.16066	0.15956	0.14743	0.12705	0.12102	0.10921	0.114	0.10766	0.10384	0.10165	0.0901	0.08473	0.08646
1.776	0.46849	0.3547	0.27141	0.22152	0.18059	0.15939	0.15557	0.14446	0.12696	0.11909	0.11134	0.11127	0.106	0.10301	0.10216	0.09255	0.08621	0.08797
1.792	0.46443	0.35339	0.26784	0.21777	0.18051	0.15738	0.15352	0.14382	0.12601	0.11895	0.10735	0.10574	0.10662	0.10433	0.09976	0.08773	0.08178	0.08221
1.808	0.46238	0.35182	0.26881	0.21895	0.18257	0.15668	0.16165	0.14315	0.12551	0.12038	0.10701	0.11101	0.10514	0.10246	0.10088	0.08951	0.0837	0.08377
1.824	0.46037	0.34982	0.2666	0.21634	0.17931	0.15774	0.15838	0.14185	0.12572	0.12278	0.10916	0.11179	0.1051	0.10184	0.10136	0.09086	0.08249	0.08406
1.84	0.45727	0.34867	0.26669	0.21662	0.17874	0.15592	0.15772	0.1412	0.12727	0.1208	0.10803	0.11042	0.10492	0.1032	0.10183	0.09011	0.08251	0.08471
1.856	0.45713	0.34799	0.26263	0.2169	0.18036	0.15573	0.15435	0.14077	0.12679	0.12055	0.11016	0.11019	0.10452	0.10143	0.09641	0.09127	0.08023	0.08312
1.872	0.45568	0.34711	0.26483	0.21626	0.17978	0.15557	0.15834	0.14283	0.12427	0.11941	0.10661	0.1103	0.10342	0.10117	0.10117	0.08972	0.08039	0.08442
1.888	0.45308	0.346	0.26202	0.21323	0.17664	0.15544	0.15232	0.14228	0.12614	0.11947	0.10847	0.10944	0.10413	0.10428	0.1001	0.08732	0.08367	0.0846
1.904	0.44984	0.3438	0.26227	0.215	0.17837	0.15392	0.15167	0.13825	0.12542	0.11843	0.10572	0.11036	0.10298	0.10104	0.09934	0.08703	0.08279	0.08619
1.92	0.44759	0.34212	0.25964	0.21171	0.17485	0.15283	0.15405	0.13861	0.12194	0.12003	0.10565	0.10791	0.10031	0.10113	0.09927	0.0895	0.08074	0.08253
1.936	0.44743	0.34128	0.25988	0.2118	0.17849	0.1523	0.15493	0.13938	0.12452	0.11902	0.1089	0.1074	0.10233	0.10197	0.09993	0.09017	0.07979	0.08288
1.952	0.44452	0.33839	0.25853	0.21354	0.17615	0.15236	0.15251	0.13829	0.1225	0.11652	0.10733	0.1104	0.10421	0.10073	0.09987	0.08975	0.07769	0.08105
1.968	0.44279	0.33839	0.25765	0.21047	0.17393	0.15442	0.1558	0.1396	0.1242	0.1173	0.10505	0.10749	0.10117	0.09718	0.10178	0.08741	0.07988	0.07946
1.984	0.441	0.33709	0.25874	0.20963	0.17445	0.14936	0.15176	0.14223	0.12137	0.11598	0.10635	0.10613	0.10199	0.10025	0.09938	0.08926	0.07998	0.08305
2	0.43744	0.33491	0.25443	0.20971	0.17436	0.15137	0.15121	0.13777	0.12066	0.11864	0.10635	0.10326	0.10078	0.09892	0.09836	0.08876	0.08194	0.08256
2.016	0.43546	0.33494	0.25455	0.20755	0.17404	0.15071	0.15173	0.13767	0.12043	0.11606	0.10477	0.10531	0.0999	0.09703	0.09804	0.08414	0.07965	0.08284
2.032	0.43267	0.33087	0.25198	0.20542	0.17183	0.14842	0.15096	0.13631	0.11978	0.11611	0.10192	0.10599	0.10151	0.0997	0.09592	0.08514	0.07749	0.07789
2.048	0.43059	0.33	0.25335	0.20819	0.1713	0.14926	0.14778	0.13617	0.11762	0.11414	0.10419	0.10689	0.10013	0.09977	0.09613	0.0882	0.07798	0.08108
2.064	0.42866	0.32965	0.25242	0.20587	0.17042	0.15156	0.1506	0.13862	0.11632	0.11447	0.10424	0.10744	0.10197	0.09872	0.09844	0.08967	0.07578	0.08183
2.08	0.42715	0.32923	0.25045	0.20476	0.17284	0.14956	0.15157	0.13511	0.12172	0.11435	0.10311	0.10618	0.10034	0.10059	0.09622	0.08583	0.07925	0.077
2.096	0.42498	0.3277	0.24985	0.20516	0.1703	0.14828	0.1478	0.13434	0.1206	0.1166	0.10438	0.10716	0.09894	0.09857	0.09819	0.08776	0.08243	0.07907
2.112	0.42361	0.32617	0.24963	0.20383	0.16779	0.14647	0.14673	0.13745	0.11981	0.11422	0.10325	0.10593	0.10041	0.09915	0.09745	0.08728	0.07921	0.08092
2.128	0.42217	0.32554	0.24916	0.2041	0.1719	0.14723	0.14799	0.13411	0.11917	0.1163	0.10353	0.10473	0.10037	0.09947	0.09774	0.08518	0.0802	0.07767
2.144	0.41972	0.32348	0.24749	0.20148	0.16837	0.14684	0.1464	0.13458	0.11877	0.11335	0.10282	0.1029	0.10019	0.09731	0.09437	0.08486	0.07776	0.07681
2.16	0.41899	0.32379	0.24771	0.2027	0.16986	0.14601	0.14768	0.13361	0.11799	0.11473	0.10009	0.10484	0.09886	0.09677	0.094	0.08683	0.08003	0.07831
2.176	0.41597	0.319	0.24686	0.19937	0.16704	0.1437	0.14466	0.13394	0.11705	0.11517	0.10213	0.10222	0.10134	0.09897	0.09489	0.08573	0.07725	0.07913
2.192	0.41411	0.31934	0.24504	0.19968	0.164	0.14451	0.14665	0.1318	0.11697	0.11298	0.10194	0.10382	0.10177	0.09667	0.09478	0.08486	0.07984	0.08003
2.208	0.41271	0.31808	0.24373	0.20078	0.16818	0.14644	0.14596	0.1316	0.11697	0.11703	0.10203	0.10648	0.0996	0.09847	0.09343	0.08482	0.07897	0.08073
2.224	0.41152	0.31623	0.24296	0.19768	0.16576	0.1455	0.14583	0.13099	0.11799	0.11249	0.10151	0.10209	0.09876	0.09774	0.09616	0.08302	0.07866	0.07908
2.24	0.40707	0.31429	0.241	0.19874	0.16326	0.1432	0.142	0.1293	0.11596	0.11337	0.1014	0.10325	0.09563	0.0953	0.09532	0.08468	0.078	0.07875
2.256	0.40642	0.31357	0.2411	0.19816	0.16391	0.14206	0.14404	0.13172	0.11714	0.11257	0.1008	0.10391	0.0999	0.09705	0.09494	0.08275	0.07285	0.0795
2.272	0.40617	0.31457	0.23927	0.19801	0.16752	0.14127	0.14543	0.13017	0.11607	0.11173	0.10164	0.10481	0.09751	0.09633	0.09647	0.08466	0.07809	0.0791
2.288	0.40436	0.3112	0.24173	0.19786	0.16604	0.14404	0.14428	0.13162	0.11864	0.11343	0.102	0.10421	0.09757	0.0984	0.09524	0.0819	0.07724	0.07751
2.304	0.40098	0.31101	0.23738	0.19593	0.16327	0.14248	0.14221	0.12947	0.11544	0.11051	0.10065	0.10277	0.09589	0.09631	0.09378	0.08277	0.07512	0.07602
2.32	0.39907	0.30827	0.23796	0.19108	0.1627	0.14145	0.13927	0.13024	0.11637	0.11144	0.10277	0.10133	0.0988	0.09562	0.09469	0.08195	0.07182	0.07751
2.336	0.39828	0.30782	0.23722	0.1916	0.16025	0.14114	0.14525	0.12796	0.11492	0.1123	0.10005	0.10072	0.09482	0.0969	0.09504	0.08169	0.07759	0.08004
2.352	0.39551	0.30573	0.23512	0.19287	0.1617	0.14226	0.13884	0.12735	0.11358	0.10864	0.09796	0.10045	0.09664	0.09278	0.09408	0.08419	0.07521	0.07858
2.368	0.39363	0.30577	0.23447	0.19281	0.15832	0.14083	0.13865	0.12684	0.1101	0.1117	0.09786	0.10039	0.09645	0.0946	0.09341	0.08407	0.0767	0.07527
2.384	0.39224	0.30565	0.23254	0.19142	0.16203	0.1412	0.14015	0.12589	0.11144	0.11016	0.09634	0.09881	0.09399	0.09101	0.09157	0.08384	0.07376	0.07566
2.4	0.39118	0.30283	0.23204	0.19145	0.15851	0.1402	0.13797	0.12517	0.11122	0.10997	0.09815	0.10091	0.09557	0.09282	0.09323	0.08179	0.07496	0.07575
2.416	0.38891	0.30079	0.23099	0.18853	0.16049	0.1393	0.1376	0.12513	0.11111	0.10916	0.0955	0.09968	0.0961	0.09483	0.09343	0.0777	0.07317	0.07639
2.432	0.38781	0.30069	0.22975	0.19079	0.15855	0.13872	0.13542	0.12575	0.11284	0.10846	0.09541	0.0987	0.09639	0.09203	0.09083	0.08349	0.07522	0.07492
2.448	0.38754	0.29982	0.23137	0.18868	0.15686	0.14201	0.14044	0.12735	0.11313	0.10884	0.09936	0.09948	0.09543	0.09476	0.09237	0.08318	0.07531	0.07639
2.464	0.38383	0.298	0.2282	0.18953	0.15811	0.13791	0.13806	0.12214	0.10981	0.10841	0.0946	0.09859	0.09462	0.09082	0.0933	0.0832	0.07112	0.07563
2.48	0.38301	0.29702	0.22966	0.18639	0.15673	0.13655	0.13617	0.12517	0.11077	0.10593	0.09643	0.09852	0.09591	0.09182	0.0903	0.08279	0.07519	0.07556
2.496	0.38148	0.29565	0.22783	0.1876	0.15637	0.13524	0.1364	0.12452	0.10914	0.107	0.09528	0.09779	0.09514	0.09327	0.08963	0.08006	0.07371	0.07526
2.512	0.37967	0.29306	0.2268	0.18553	0.15426	0.13508	0.13813	0.12407	0.11117	0.10711	0.09479	0.09623	0.09187	0.09094	0.0916	0.08	0.07389	0.0724
2.528	0.37805	0.29412	0.2257	0.18743	0.15639	0.13697	0.13809	0.12405	0.11233	0.10779	0.09497	0.09963	0.09291	0.09255	0.08878	0.07994	0.07497	0.07554
2.544	0.37687	0.29224	0.2271	0.18364	0.15673	0.13574	0.13474	0.12408	0.10696	0.10427	0.09467	0.09997	0.09158	0.09331	0.09034	0.07904	0.07405	0.07432
2.56	0.37515	0.29188	0.22513	0.18528	0.15502	0.13619	0.13688	0.1254	0.11167	0.10816	0.09498	0.09962	0.09168	0.09216	0.08937	0.0804	0.07351	0.07685
2.576	0.37339	0.28943	0.22345	0.18415	0.15339	0.13459	0.13535	0.12327	0.10883	0.10569	0.09526	0.09522	0.09144	0.09044	0.08819	0.07921	0.06841	0.07229
2.592	0.37131	0.29022	0.2234	0.18411	0.15284	0.13614	0.13246	0.12083	0.10867	0.10514	0.09296	0.09831	0.08946	0.09078	0.08941	0.08138	0.07245	0.07307
2.608	0.3692	0.28749	0.22175	0.18077	0.15125	0.1345	0.13269	0.11838	0.10875	0.1049	0.09472	0.09509	0.0899	0.08977	0.08915	0.07862	0.0713	0.071
2.624	0.369	0.28654	0.22024	0.18185	0.15149	0.13373	0.13481	0.11915	0.10822	0.10638	0.09499	0.09464	0.09093	0.08994	0.09043	0.07806	0.07013	0.07187
2.64	0.36599	0.28358	0.2193	0.18091	0.1512	0.13019	0.12901	0.11976	0.10654	0.10386	0.09177	0.09353	0.09066	0.0898	0.08694	0.0755	0.07283	0.07292
2.656	0.36586	0.28448	0.21996	0.18033	0.15311	0.13164	0.13147	0.12073	0.10711	0.10331	0.0942	0.09766	0.09169	0.09106	0.08964	0.07715	0.07028	0.07263
2.672	0.36324	0.28269	0.2193	0.17777	0.15103	0.13319	0.13334	0.12232	0.10918	0.10587	0.09292	0.09821	0.09147	0.09025	0.08818	0.07908	0.07035	0.07204
2.688	0.36294	0.28182	0.21877	0.17943	0.15056	0.13285	0.1334	0.11986	0.10751	0.10365	0.09419	0.09801	0.09089	0.08803	0.0871	0.07673	0.07186	0.07188
2.704	0.36092	0.28157	0.21948	0.17813	0.1504	0.13182	0.13374	0.12064	0.10663	0.1041	0.0948	0.09431	0.09301	0.0905	0.08802	0.07959	0.07219	0.07133
2.72	0.36038	0.28177	0.21694	0.1784	0.14968	0.13156	0.13377	0.1196	0.10483	0.1028	0.09208	0.09621	0.09092	0.08966	0.0896	0.08082	0.07024	0.07083
2.736	0.35836	0.27852	0.21559	0.17683	0.14887	0.13163	0.13249	0.12106	0.10643	0.10071	0.09072	0.0955	0.09103	0.08894	0.08614	0.07843	0.06763	0.07104
2.752	0.35662	0.27784	0.21362	0.17718	0.14914	0.12875	0.13024	0.1182	0.10896	0.10207	0.09154	0.095	0.09107	0.0882	0.08722	0.07551	0.07007	0.0738
2.768	0.35519	0.27666	0.2137	0.17696	0.14895	0.12983	0.12861	0.11897	0.10404	0.10229	0.09238	0.09432	0.08851	0.08658	0.08679	0.0768	0.06919	0.07164
2.784	0.35205	0.27488	0.21364	0.17504	0.14714	0.13134	0.12996	0.11663	0.10679	0.1033	0.09161	0.09657	0.08895	0.08794	0.0865	0.07764	0.07068	0.06904
2.8	0.35166	0.27495	0.21271	0.17592	0.14638	0.13038	0.13097	0.12137	0.10617	0.10015	0.0895	0.09464	0.08724	0.08737	0.08679	0.07652	0.07024	0.0718
2.816	0.34953	0.27318	0.21091	0.17449	0.14763	0.1265	0.12979	0.11782	0.10428	0.1017	0.08969	0.09168	0.08918	0.08707	0.08566	0.07802	0.07113	0.0733
2.832	0.34832	0.27263	0.21158	0.17315	0.14489	0.12757	0.12615	0.11676	0.10475	0.10082	0.08908	0.09322	0.08921	0.08921	0.08721	0.07675	0.06984	0.06982
2.848	0.34642	0.27407	0.20818	0.17238	0.14416	0.1269	0.12643	0.1164	0.10364	0.09831	0.0869	0.09279	0.08594	0.08773	0.08665	0.07336	0.06633	0.07028
2.864	0.34622	0.27079	0.20874	0.17243	0.14301	0.12543	0.13001	0.11512	0.10253	0.09877	0.09164	0.09238	0.08735	0.08865	0.08398	0.07589	0.06991	0.06964
2.88	0.34249	0.26913	0.2069	0.17039	0.1431	0.125	0.12632	0.11457	0.10074	0.09865	0.08722	0.09129	0.0881	0.08624	0.08435	0.07429	0.06564	0.06691
2.896	0.34282	0.26637	0.20739	0.17038	0.14347	0.12599	0.12516	0.11392	0.10319	0.09937	0.08703	0.09194	0.08734	0.08651	0.08375	0.07599	0.0675	0.0681
2.912	0.34072	0.26652	0.20587	0.17097	0.14219	0.12512	0.12495	0.11269	0.10143	0.09422	0.08666	0.0915	0.08939	0.08634	0.08282	0.07644	0.06866	0.06857
2.928	0.33917	0.26594	0.20517	0.17036	0.1407	0.12361	0.12498	0.11497	0.10035	0.10016	0.08959	0.09133	0.08763	0.08511	0.08392	0.07522	0.06963	0.06803
2.944	0.33889	0.2654	0.20582	0.16836	0.14389	0.12678	0.12542	0.11646	0.10345	0.09927	0.08826	0.09062	0.08884	0.08462	0.085	0.07654	0.06682	0.06954
2.96	0.33713	0.2656	0.20514	0.16862	0.14324	0.12528	0.12558	0.11504	0.10123	0.09891	0.09035	0.09166	0.08691	0.08749	0.0845	0.07603	0.06757	0.07072
2.976	0.33529	0.26207	0.20428	0.16786	0.14159	0.12498	0.12511	0.11781	0.10342	0.09947	0.08834	0.0889	0.08609	0.08416	0.08425	0.07368	0.06534	0.06871
2.992	0.33384	0.26214	0.20314	0.16663	0.13824	0.12287	0.12389	0.11332	0.09935	0.0991	0.08871	0.08822	0.08427	0.08648	0.08431	0.07374	0.06676	0.06949
3.008	0.33237	0.26072	0.20158	0.16638	0.1399	0.124	0.12476	0.11199	0.10048	0.09768	0.0858	0.08923	0.08796	0.08622	0.08374	0.07397	0.06793	0.06829
3.024	0.33085	0.25895	0.20187	0.16673	0.13922	0.12229	0.12298	0.11018	0.09868	0.09567	0.08803	0.08703	0.08478	0.08539	0.08265	0.07184	0.06651	0.06968
3.04	0.32983	0.25913	0.20007	0.16417	0.13827	0.1222	0.12361	0.11062	0.09875	0.09744	0.0849	0.0899	0.08616	0.08514	0.0829	0.07534	0.06723	0.06732
3.056	0.3279	0.25736	0.1996	0.16369	0.13701	0.12003	0.12341	0.11211	0.09811	0.09802	0.08702	0.08714	0.08564	0.08238	0.08357	0.0735	0.06565	0.06688
3.072	0.3261	0.25672	0.19883	0.16242	0.13929	0.12158	0.12215	0.10957	0.09908	0.09583	0.0826	0.08669	0.08594	0.08117	0.08388	0.07238	0.06664	0.06785
3.088	0.3261	0.25606	0.19759	0.16275	0.13822	0.12067	0.12007	0.11063	0.09969	0.0969	0.08561	0.08882	0.08434	0.08144	0.08423	0.07225	0.06702	0.06893
3.104	0.3226	0.25536	0.19763	0.16304	0.13672	0.1188	0.1197	0.10895	0.09904	0.09862	0.0853	0.08791	0.08294	0.08508	0.08291	0.07407	0.06678	0.06565
3.12	0.32312	0.25337	0.19689	0.16317	0.13591	0.11968	0.12227	0.11001	0.0987	0.09488	0.08647	0.09026	0.08455	0.08493	0.07979	0.07436	0.06553	0.06848
3.136	0.3212	0.25305	0.196	0.16048	0.13648	0.11923	0.12269	0.10967	0.09795	0.09401	0.08503	0.0877	0.0833	0.08344	0.08258	0.07222	0.06689	0.06518
3.152	0.31922	0.25098	0.19512	0.16105	0.13602	0.11889	0.11876	0.11245	0.09807	0.09548	0.08315	0.08704	0.08244	0.08198	0.08124	0.07231	0.06644	0.06356
3.168	0.31869	0.25059	0.19523	0.16289	0.13498	0.11839	0.11889	0.10755	0.09679	0.09313	0.08437	0.08677	0.08272	0.08094	0.08365	0.07307	0.06392	0.06898
3.184	0.31708	0.2491	0.19437	0.15911	0.13673	0.11978	0.11881	0.10626	0.09521	0.09498	0.08416	0.08566	0.08373	0.08126	0.07955	0.07326	0.06472	0.06684
3.2	0.31583	0.24929	0.19403	0.15942	0.13565	0.11786	0.11859	0.10712	0.09754	0.09326	0.08665	0.08702	0.08517	0.08261	0.08007	0.07287	0.06339	0.06506
3.216	0.31328	0.24607	0.19312	0.15707	0.13305	0.11672	0.11956	0.1067	0.09593	0.09356	0.08109	0.08366	0.08125	0.08186	0.07823	0.07001	0.06574	0.06384
3.232	0.31388	0.24734	0.19171	0.15748	0.13405	0.11812	0.11782	0.10785	0.09669	0.09507	0.08373	0.08659	0.0846	0.08109	0.07991	0.07095	0.06423	0.06665
3.248	0.31175	0.24469	0.19134	0.15728	0.13174	0.11717	0.11487	0.10466	0.09768	0.0923	0.08386	0.08769	0.08037	0.08145	0.07851	0.06893	0.06125	0.06546
3.264	0.3099	0.24421	0.19023	0.15682	0.13	0.11767	0.11496	0.10727	0.09468	0.0916	0.08224	0.08602	0.08022	0.0825	0.07938	0.07177	0.06266	0.06665
3.28	0.30877	0.24372	0.19085	0.15752	0.13258	0.11672	0.11838	0.1074	0.09455	0.09337	0.08201	0.08521	0.08213	0.08056	0.07775	0.07059	0.06464	0.06597
3.296	0.3081	0.24243	0.18835	0.1551	0.13058	0.11533	0.11643	0.10646	0.09407	0.09248	0.08395	0.08487	0.08355	0.08033	0.07895	0.07096	0.06465	0.06547
3.312	0.30911	0.24353	0.19018	0.15389	0.13202	0.11632	0.11831	0.10876	0.09654	0.0946	0.08414	0.0839	0.08219	0.08235	0.07862	0.06971	0.06358	0.06357
3.328	0.30479	0.23959	0.18756	0.15309	0.13032	0.11435	0.11636	0.10498	0.09298	0.09017	0.07714	0.08519	0.08218	0.07858	0.07822	0.07007	0.06182	0.06333
3.344	0.30282	0.23851	0.18673	0.15205	0.13052	0.11433	0.11773	0.10365	0.09288	0.09166	0.08283	0.08428	0.08088	0.08054	0.07783	0.07033	0.06235	0.06361
3.36	0.30192	0.23822	0.18546	0.15203	0.12726	0.11382	0.11248	0.10341	0.09344	0.09011	0.08119	0.08318	0.08093	0.08019	0.0779	0.06726	0.06195	0.06596
3.376	0.30089	0.23844	0.18399	0.15337	0.12993	0.1133	0.11467	0.10363	0.09335	0.09003	0.07929	0.08374	0.07993	0.08127	0.07598	0.06973	0.06162	0.06271
3.392	0.29973	0.23597	0.18411	0.15097	0.12628	0.11346	0.11435	0.10495	0.09316	0.08861	0.07962	0.08176	0.08221	0.08049	0.07776	0.07114	0.06067	0.06182
3.408	0.29878	0.23509	0.18319	0.15092	0.12799	0.11115	0.11369	0.10584	0.09218	0.09178	0.08064	0.08273	0.07868	0.07693	0.07697	0.06717	0.0624	0.0627
3.424	0.29673	0.23587	0.18267	0.15095	0.12793	0.11262	0.11473	0.10325	0.09264	0.08974	0.08054	0.08491	0.07817	0.07955	0.07746	0.06976	0.06094	0.06353
3.44	0.2961	0.235	0.18249	0.15142	0.12683	0.11164	0.11233	0.10077	0.092	0.08868	0.07927	0.08301	0.07795	0.08001	0.07416	0.06694	0.0628	0.06237
3.456	0.29426	0.23189	0.18291	0.1502	0.12569	0.11188	0.11317	0.10277	0.09083	0.0893	0.07817	0.08128	0.07957	0.07954	0.0745	0.06597	0.06198	0.06098
3.472	0.29393	0.23198	0.18124	0.1508	0.12586	0.11159	0.11159	0.10228	0.09309	0.08792	0.07941	0.08157	0.07808	0.07719	0.07711	0.06901	0.06149	0.05959
3.488	0.29151	0.23131	0.17991	0.14825	0.12536	0.11234	0.10958	0.10015	0.09033	0.08613	0.07779	0.07902	0.07795	0.07783	0.07342	0.06655	0.06079	0.05975
3.504	0.29085	0.2293	0.17943	0.14894	0.12454	0.11125	0.11214	0.10163	0.08838	0.08822	0.07819	0.07908	0.07614	0.07822	0.07373	0.06644	0.05829	0.06343
3.52	0.28973	0.22879	0.17903	0.14781	0.12489	0.10944	0.11222	0.1014	0.08972	0.08751	0.0799	0.0818	0.07931	0.07713	0.07516	0.06589	0.05988	0.06268
3.536	0.28902	0.22806	0.17872	0.1463	0.1261	0.11011	0.11131	0.09904	0.09052	0.08583	0.07705	0.07957	0.08049	0.07778	0.07449	0.06746	0.06041	0.06038
3.552	0.28759	0.22873	0.17636	0.14924	0.12495	0.10899	0.11117	0.10187	0.08981	0.08881	0.07567	0.07995	0.07743	0.07542	0.07546	0.06628	0.06032	0.06295
3.568	0.28623	0.22706	0.17716	0.14689	0.12564	0.10867	0.10931	0.1008	0.08892	0.08705	0.07641	0.0818	0.0795	0.07519	0.07675	0.06597	0.06044	0.05916
3.584	0.28523	0.22654	0.17808	0.14583	0.12359	0.10969	0.11129	0.10229	0.09003	0.08729	0.0769	0.07989	0.07787	0.07623	0.07438	0.06739	0.05978	0.06156
3.6	0.28423	0.22492	0.17482	0.14504	0.12173	0.10959	0.10911	0.0973	0.09004	0.08624	0.07715	0.07972	0.07599	0.07548	0.07502	0.06704	0.061	0.06047
3.616	0.28229	0.2246	0.17422	0.14309	0.12202	0.10757	0.10744	0.09826	0.08592	0.08653	0.0764	0.07869	0.07677	0.07407	0.07309	0.0659	0.05938	0.05963
3.632	0.28206	0.22403	0.17395	0.14445	0.1228	0.10905	0.10717	0.09606	0.08963	0.08369	0.07664	0.07865	0.07453	0.07414	0.07436	0.06843	0.05976	0.06288
3.648	0.28124	0.22165	0.17297	0.1444	0.12134	0.10866	0.10833	0.10096	0.08834	0.08594	0.07689	0.08032	0.07709	0.07318	0.07284	0.06551	0.0605	0.05958
3.664	0.27902	0.22209	0.17444	0.14387	0.12226	0.1076	0.107	0.09853	0.08865	0.0859	0.07681	0.08171	0.07502	0.0724	0.07505	0.0641	0.05734	0.05914
3.68	0.27808	0.22201	0.1716	0.14141	0.12137	0.10588	0.10564	0.09931	0.08802	0.08661	0.07729	0.07503	0.07571	0.07283	0.07379	0.06556	0.05896	0.0595
3.696	0.27716	0.21916	0.17139	0.14141	0.12105	0.10628	0.10685	0.09831	0.0876	0.08452	0.07652	0.07778	0.07527	0.07432	0.07313	0.06535	0.05743	0.05898
3.712	0.27479	0.21948	0.17054	0.14052	0.11966	0.10598	0.10808	0.09726	0.08624	0.08422	0.07487	0.07663	0.07645	0.07511	0.07288	0.06375	0.05819	0.06058
3.728	0.27385	0.2179	0.16848	0.13754	0.12043	0.10438	0.1033	0.0955	0.08501	0.08023	0.07411	0.07573	0.07411	0.07209	0.07128	0.06347	0.05759	0.05814
3.744	0.27342	0.21698	0.17067	0.13905	0.11953	0.10631	0.10829	0.09545	0.08722	0.08306	0.07369	0.07669	0.07362	0.07335	0.07086	0.06378	0.0573	0.05899
3.76	0.27199	0.21675	0.16997	0.14153	0.11714	0.10413	0.10733	0.09749	0.08691	0.08597	0.07723	0.07838	0.07495	0.07381	0.07221	0.06556	0.05756	0.05855
3.776	0.26999	0.2147	0.16839	0.13767	0.1166	0.10459	0.1032	0.09699	0.08622	0.08225	0.07292	0.07589	0.07548	0.07096	0.07258	0.06275	0.05581	0.05711
3.792	0.26992	0.21373	0.1681	0.13792	0.11725	0.1034	0.10451	0.09594	0.0872	0.08398	0.07291	0.07612	0.07288	0.07099	0.07205	0.06444	0.05932	0.0578
3.808	0.2699	0.21625	0.16794	0.13969	0.11915	0.10418	0.10522	0.09578	0.08592	0.08429	0.07472	0.07844	0.07343	0.07443	0.06967	0.06412	0.05979	0.05909
3.824	0.26808	0.21105	0.16596	0.13753	0.11759	0.10374	0.10342	0.09535	0.08692	0.08158	0.07484	0.07526	0.07392	0.07029	0.07181	0.06258	0.05825	0.05669
3.84	0.26717	0.21275	0.16611	0.13772	0.11615	0.10431	0.10423	0.09404	0.08542	0.08273	0.07339	0.07616	0.07397	0.06986	0.07113	0.06194	0.0555	0.05614
3.856	0.2666	0.21167	0.16414	0.13782	0.11539	0.10219	0.1042	0.09349	0.08426	0.08159	0.07273	0.07708	0.07431	0.07393	0.06947	0.06116	0.05731	0.05748
3.872	0.26509	0.21206	0.16536	0.1378	0.11667	0.10392	0.10376	0.09667	0.08582	0.08352	0.07282	0.07507	0.07194	0.07303	0.07073	0.06408	0.05617	0.05829
3.888	0.26466	0.20964	0.16424	0.13637	0.11577	0.10304	0.10499	0.09352	0.08612	0.08147	0.07339	0.0733	0.07133	0.07101	0.06948	0.06608	0.05592	0.0576
3.904	0.26311	0.20801	0.16333	0.1362	0.11452	0.10095	0.09998	0.09393	0.08307	0.08186	0.07228	0.07506	0.07381	0.07298	0.0702	0.06226	0.0547	0.05899
3.92	0.26194	0.20746	0.16282	0.13341	0.1156	0.09943	0.1039	0.09306	0.0837	0.08063	0.0718	0.07595	0.07263	0.0707	0.0704	0.06213	0.05628	0.05583
3.936	0.26079	0.2084	0.16226	0.13489	0.1149	0.10114	0.09986	0.09302	0.08255	0.08154	0.07252	0.07545	0.07208	0.07324	0.06969	0.0605	0.05666	0.05557
3.952	0.25998	0.20641	0.16148	0.13339	0.11309	0.10052	0.09928	0.0898	0.08335	0.07951	0.07285	0.07404	0.07135	0.07059	0.06848	0.06265	0.05684	0.05609
3.968	0.25877	0.20565	0.16068	0.13364	0.11349	0.09958	0.10062	0.09216	0.08323	0.08082	0.07233	0.07426	0.07333	0.07118	0.06935	0.06219	0.05551	0.05793
3.984	0.25814	0.20543	0.16072	0.13147	0.11413	0.10012	0.10136	0.09055	0.08183	0.07914	0.07159	0.07489	0.07172	0.0712	0.06897	0.06038	0.05677	0.05421
4	0.25751	0.20468	0.15981	0.13088	0.11201	0.0991	0.10056	0.09139	0.08344	0.08045	0.07111	0.07139	0.07226	0.07184	0.0686	0.06104	0.05658	0.05705
4.016	0.25629	0.20458	0.1606	0.13272	0.11261	0.09863	0.10001	0.09084	0.08348	0.07962	0.07061	0.07338	0.07133	0.07198	0.06858	0.06163	0.05235	0.05611
4.032	0.25461	0.20236	0.15893	0.1309	0.1124	0.10054	0.10189	0.09121	0.08111	0.07946	0.07004	0.07429	0.07054	0.06761	0.07101	0.06196	0.05443	0.05594
4.048	0.2542	0.20235	0.15796	0.13005	0.11089	0.09716	0.09988	0.08944	0.08262	0.0801	0.06971	0.07327	0.06936	0.06842	0.06973	0.0605	0.05713	0.05347
4.064	0.25286	0.20055	0.15699	0.13045	0.109	0.09813	0.09713	0.09204	0.07947	0.07848	0.06896	0.07132	0.06987	0.06847	0.067	0.06008	0.05588	0.05485
4.08	0.25121	0.20006	0.15676	0.12962	0.11012	0.09792	0.09903	0.08822	0.08025	0.07812	0.07112	0.07233	0.07296	0.07009	0.06763	0.05902	0.05441	0.05456
4.096	0.25038	0.2	0.15566	0.12864	0.10895	0.0985	0.09711	0.09073	0.07937	0.07665	0.07201	0.07166	0.06836	0.06667	0.06725	0.05935	0.05409	0.05315
4.112	0.24956	0.19814	0.15594	0.12961	0.11096	0.09704	0.09892	0.08818	0.08035	0.07704	0.06827	0.07214	0.06884	0.06927	0.06788	0.06075	0.05346	0.05561
4.128	0.24927	0.19829	0.15575	0.12868	0.11011	0.09577	0.09553	0.0891	0.08098	0.07721	0.0689	0.07177	0.06852	0.07107	0.06729	0.05976	0.05473	0.05414
4.144	0.24715	0.19787	0.15547	0.12697	0.10824	0.0974	0.09941	0.08917	0.07847	0.07801	0.0689	0.0719	0.06875	0.068	0.06612	0.06019	0.05422	0.05445
4.16	0.24582	0.19583	0.15393	0.12459	0.10866	0.09515	0.09522	0.08699	0.07844	0.07765	0.06901	0.07019	0.06883	0.06969	0.06649	0.05817	0.05087	0.0554
4.176	0.24545	0.19625	0.15345	0.1264	0.10905	0.09536	0.09719	0.08911	0.07949	0.07568	0.06979	0.07057	0.06734	0.06856	0.06648	0.05871	0.05392	0.05163
4.192	0.24408	0.19523	0.15343	0.12735	0.10744	0.09612	0.09571	0.08764	0.0794	0.0751	0.06812	0.06965	0.06888	0.0669	0.0643	0.061	0.05156	0.05343
4.208	0.24208	0.19407	0.15063	0.12383	0.1074	0.09524	0.09545	0.08873	0.07902	0.07543	0.06628	0.06848	0.06674	0.06647	0.06576	0.05635	0.05097	0.05236
4.224	0.24267	0.19448	0.15305	0.12546	0.10754	0.09364	0.09524	0.0858	0.07849	0.07674	0.06855	0.06892	0.06713	0.06839	0.06546	0.06101	0.05255	0.05393
4.24	0.24117	0.19241	0.15033	0.12475	0.10556	0.09392	0.09406	0.08687	0.0778	0.07569	0.06865	0.06964	0.06783	0.0672	0.0656	0.05609	0.05108	0.0537
4.256	0.24019	0.19076	0.14909	0.12451	0.10567	0.09296	0.0936	0.08747	0.07825	0.0749	0.06572	0.06892	0.06506	0.06872	0.06508	0.05847	0.04986	0.05328
4.272	0.23817	0.1908	0.14984	0.1238	0.10572	0.09409	0.09353	0.08642	0.07879	0.07379	0.06765	0.0698	0.0662	0.06537	0.06524	0.05815	0.05125	0.05535
4.288	0.23852	0.19168	0.1513	0.12451	0.10564	0.09364	0.09461	0.08498	0.07694	0.07556	0.06733	0.06979	0.0666	0.06656	0.06561	0.05801	0.0534	0.05412
4.304	0.23704	0.19103	0.14859	0.12336	0.10496	0.09181	0.09576	0.0849	0.07771	0.07373	0.06578	0.06953	0.06537	0.06482	0.06484	0.05894	0.05117	0.05278
4.32	0.23693	0.18827	0.14797	0.12297	0.10471	0.0918	0.0925	0.08468	0.07703	0.0747	0.06737	0.06801	0.06729	0.06824	0.06427	0.05687	0.0527	0.05169
4.336	0.2356	0.18676	0.14747	0.12188	0.10396	0.09076	0.09466	0.08127	0.0771	0.07368	0.06551	0.06814	0.06477	0.06608	0.06338	0.0565	0.04866	0.05304
4.352	0.23421	0.18685	0.14681	0.12079	0.1037	0.09313	0.09186	0.08427	0.07588	0.0737	0.06642	0.06726	0.06684	0.06384	0.06385	0.05611	0.04981	0.05221
4.368	0.23237	0.18683	0.1462	0.12101	0.10392	0.09045	0.0924	0.08185	0.07465	0.07129	0.06651	0.06792	0.06378	0.06366	0.06432	0.0546	0.0495	0.05192
4.384	0.23289	0.18731	0.14673	0.12214	0.10312	0.09107	0.09013	0.0854	0.07604	0.07415	0.06497	0.06701	0.06663	0.06686	0.06468	0.05724	0.04976	0.05394
4.4	0.23087	0.18562	0.14463	0.11835	0.10308	0.09053	0.09106	0.08569	0.07693	0.07298	0.06597	0.06627	0.06622	0.06414	0.06285	0.0546	0.05122	0.04923
4.416	0.23042	0.18367	0.14434	0.11913	0.10079	0.08951	0.08957	0.08345	0.07718	0.07265	0.06508	0.06694	0.06396	0.06274	0.0636	0.05506	0.04836	0.05274
4.432	0.22933	0.18312	0.14451	0.11983	0.10287	0.08955	0.09233	0.08258	0.07644	0.07293	0.06363	0.06641	0.06466	0.06407	0.06376	0.05653	0.05044	0.05042
4.448	0.22766	0.1821	0.14243	0.11848	0.10259	0.08899	0.09002	0.0838	0.07563	0.07185	0.06466	0.06648	0.0666	0.06447	0.06162	0.056	0.04848	0.04922
4.464	0.22785	0.1819	0.14351	0.11816	0.10032	0.09086	0.09221	0.08357	0.07502	0.0732	0.06318	0.06658	0.06126	0.06408	0.06085	0.05632	0.05221	0.05019
4.48	0.22648	0.18074	0.14239	0.117	0.09992	0.08958	0.08964	0.08223	0.07365	0.07306	0.06349	0.06549	0.06384	0.06302	0.06206	0.05487	0.04919	0.04808
4.496	0.22488	0.18007	0.14168	0.11687	0.09938	0.08843	0.08879	0.0794	0.07276	0.07126	0.06288	0.06523	0.0635	0.06335	0.06099	0.05432	0.05018	0.04947
4.512	0.22447	0.17971	0.14142	0.11704	0.09753	0.08728	0.08946	0.08094	0.07488	0.07115	0.06286	0.06392	0.06347	0.06283	0.06097	0.05539	0.04879	0.04853
4.528	0.22415	0.1787	0.14018	0.11641	0.10095	0.08751	0.08635	0.08211	0.07302	0.0706	0.06349	0.06489	0.064	0.06474	0.06175	0.05375	0.04889	0.05101
4.544	0.22253	0.17804	0.13973	0.11646	0.09899	0.08725	0.08878	0.08117	0.07303	0.07074	0.06253	0.06541	0.06434	0.06153	0.06302	0.0543	0.0506	0.04844
4.56	0.22175	0.1763	0.13911	0.11603	0.09991	0.08766	0.08618	0.07877	0.07438	0.07193	0.06267	0.06524	0.06328	0.06191	0.06072	0.0539	0.04654	0.04867
4.576	0.22116	0.17674	0.13913	0.11563	0.09858	0.08615	0.08696	0.08122	0.07249	0.0702	0.05958	0.06505	0.06362	0.06374	0.06152	0.05639	0.04745	0.04855
4.592	0.21909	0.17512	0.13852	0.11348	0.09777	0.08697	0.08695	0.07944	0.07114	0.06781	0.0624	0.06234	0.0622	0.06418	0.06043	0.05249	0.04691	0.04735
4.608	0.21821	0.1744	0.13759	0.11326	0.09603	0.08515	0.08585	0.07993	0.07201	0.06745	0.06018	0.06239	0.06095	0.05906	0.05829	0.05341	0.04701	0.04826
4.624	0.21782	0.17486	0.13734	0.1122	0.09893	0.08629	0.08653	0.08139	0.07252	0.06888	0.06169	0.06444	0.06112	0.06163	0.06007	0.05254	0.04855	0.04694
4.64	0.21644	0.17448	0.13629	0.11126	0.09682	0.08416	0.0876	0.07899	0.07223	0.07066	0.05887	0.0643	0.06087	0.05975	0.05901	0.05226	0.04659	0.04624
4.656	0.21572	0.17387	0.13617	0.11203	0.09601	0.08632	0.08763	0.07862	0.07216	0.0692	0.06224	0.06581	0.06255	0.06089	0.05996	0.05226	0.04817	0.04862
4.672	0.21471	0.17184	0.13521	0.11385	0.09563	0.08485	0.08585	0.07748	0.07098	0.06841	0.06164	0.06167	0.05997	0.06278	0.06027	0.05285	0.04798	0.04784
4.688	0.21432	0.17207	0.13443	0.11163	0.09592	0.08561	0.08545	0.07799	0.06991	0.06787	0.0613	0.06175	0.05996	0.0601	0.05991	0.05126	0.04658	0.04905
4.704	0.21301	0.17053	0.13512	0.11048	0.09469	0.08392	0.08404	0.07782	0.06892	0.06652	0.06041	0.06165	0.05929	0.05896	0.0606	0.05163	0.04709	0.04524
4.72	0.21317	0.17165	0.13367	0.11018	0.09474	0.08362	0.08502	0.07669	0.06981	0.06817	0.05903	0.06237	0.06031	0.05944	0.05922	0.05359	0.04418	0.04557
4.736	0.2118	0.16928	0.13392	0.10976	0.09418	0.08309	0.08452	0.07855	0.07085	0.06803	0.06045	0.0631	0.05948	0.05929	0.05875	0.05164	0.0459	0.04818
4.752	0.21057	0.16905	0.13312	0.10948	0.09507	0.08308	0.08305	0.07612	0.06994	0.06812	0.0588	0.06222	0.0605	0.06003	0.05955	0.05274	0.04746	0.04772
4.768	0.21068	0.16972	0.13265	0.10993	0.09431	0.08312	0.0852	0.07595	0.06963	0.06589	0.0591	0.0614	0.0586	0.06022	0.05874	0.05104	0.04576	0.04657
4.784	0.20827	0.16763	0.13176	0.10934	0.09446	0.08352	0.08409	0.0763	0.06947	0.06694	0.06131	0.06233	0.06055	0.05815	0.05756	0.04986	0.04488	0.04534
4.8	0.2085	0.16746	0.13194	0.10823	0.09353	0.08333	0.08274	0.07593	0.06919	0.06735	0.06	0.06217	0.05848	0.05831	0.05731	0.05219	0.04714	0.04826
4.816	0.20789	0.16538	0.13106	0.10877	0.09422	0.0831	0.08167	0.07756	0.0695	0.06802	0.05893	0.06095	0.061	0.05969	0.05938	0.05262	0.04562	0.04656
4.832	0.20713	0.16681	0.13216	0.10947	0.09178	0.08359	0.08257	0.07633	0.06986	0.06699	0.05928	0.06103	0.06019	0.05887	0.05834	0.05051	0.04647	0.04474
4.848	0.20535	0.16554	0.12918	0.10605	0.09163	0.08276	0.08084	0.07345	0.06775	0.06411	0.05852	0.0596	0.056	0.05752	0.05774	0.05145	0.0454	0.04599
4.864	0.20473	0.16426	0.12929	0.10612	0.09053	0.08098	0.08259	0.07353	0.06741	0.0667	0.05735	0.06206	0.05709	0.05895	0.05549	0.04919	0.04566	0.04505
4.88	0.20398	0.16352	0.1291	0.10832	0.09191	0.07971	0.08323	0.07311	0.06747	0.0663	0.05671	0.05996	0.058	0.0582	0.05533	0.05038	0.04675	0.04797
4.896	0.20324	0.16368	0.12848	0.10633	0.09112	0.0808	0.08348	0.07161	0.06687	0.06386	0.05784	0.0602	0.05737	0.05805	0.05616	0.05198	0.04386	0.04612
4.912	0.20206	0.16333	0.12716	0.10689	0.08951	0.079	0.08135	0.07427	0.06404	0.0635	0.05747	0.05907	0.05722	0.05815	0.05545	0.05004	0.04646	0.04485
4.928	0.20228	0.16259	0.12849	0.10662	0.09161	0.07948	0.08019	0.07552	0.06717	0.06598	0.05776	0.0588	0.05964	0.05675	0.05521	0.04977	0.04616	0.04551
4.944	0.20211	0.16031	0.12732	0.10544	0.09132	0.08071	0.082	0.07266	0.06803	0.06541	0.05797	0.05906	0.05684	0.0588	0.05621	0.05047	0.04135	0.04694
4.96	0.20082	0.16033	0.12746	0.10551	0.09022	0.08021	0.07917	0.07413	0.06635	0.06353	0.05815	0.05985	0.05681	0.05744	0.05599	0.04911	0.04513	0.04524
4.976	0.19967	0.16132	0.12748	0.1055	0.08983	0.07929	0.07998	0.07293	0.06526	0.0625	0.05886	0.06046	0.05816	0.05635	0.05466	0.04933	0.04503	0.0467
4.992	0.1979	0.15921	0.12615	0.10465	0.08945	0.07985	0.0778	0.0739	0.06701	0.06435	0.05608	0.059	0.05678	0.05787	0.05671	0.04942	0.04276	0.04359
5.008	0.19697	0.15827	0.12589	0.10319	0.08938	0.07794	0.08034	0.07348	0.06673	0.06561	0.05466	0.05916	0.05616	0.05676	0.05588	0.04862	0.04503	0.04301
5.024	0.19578	0.1575	0.1237	0.10222	0.08674	0.07921	0.07768	0.0715	0.06293	0.06269	0.05653	0.0575	0.057	0.05707	0.05496	0.04871	0.04293	0.04438
5.04	0.19584	0.15816	0.12419	0.10246	0.08651	0.07861	0.07675	0.07179	0.0642	0.06286	0.05545	0.05568	0.05538	0.05654	0.05536	0.04686	0.0432	0.04306
5.056	0.19542	0.15647	0.12288	0.10108	0.08746	0.07875	0.07714	0.07301	0.06392	0.06216	0.05674	0.05823	0.05577	0.05704	0.05405	0.04671	0.04109	0.04374
5.072	0.19392	0.15643	0.12329	0.10212	0.08791	0.07796	0.07718	0.07314	0.0638	0.06324	0.05594	0.05789	0.05624	0.05648	0.05359	0.04597	0.04456	0.04233
5.088	0.1931	0.15626	0.12353	0.10331	0.0869	0.07884	0.07777	0.06965	0.06507	0.06184	0.05523	0.05789	0.0567	0.05586	0.0545	0.04712	0.04298	0.04578
5.104	0.19275	0.15479	0.12166	0.10275	0.08619	0.0773	0.07696	0.06994	0.06457	0.06051	0.05425	0.05569	0.05477	0.05482	0.0544	0.04788	0.04365	0.04345
5.12	0.19184	0.15551	0.12046	0.10212	0.0867	0.07472	0.07852	0.07104	0.06397	0.06187	0.05438	0.05785	0.05646	0.05616	0.05294	0.04641	0.04195	0.04377
5.136	0.19167	0.15486	0.12179	0.10138	0.08465	0.07589	0.07854	0.06979	0.06438	0.06246	0.05632	0.05551	0.05319	0.05659	0.05289	0.04691	0.04276	0.04338
5.152	0.19077	0.1534	0.12172	0.0992	0.0861	0.07683	0.07643	0.06829	0.0637	0.06271	0.05627	0.05601	0.05419	0.05581	0.05423	0.04813	0.04186	0.04367
5.168	0.18951	0.15344	0.12146	0.10007	0.0867	0.07585	0.07572	0.06869	0.06217	0.0629	0.05442	0.05794	0.05409	0.05567	0.0529	0.04771	0.04451	0.04374
5.184	0.18847	0.15207	0.1201	0.09974	0.08568	0.07564	0.07556	0.07192	0.06201	0.06064	0.0525	0.05428	0.05307	0.0549	0.05254	0.04755	0.04015	0.04451
5.2	0.18698	0.15019	0.11891	0.09758	0.08368	0.07624	0.07456	0.06946	0.06168	0.06128	0.05218	0.05688	0.05381	0.05442	0.05351	0.04696	0.04004	0.04285
5.216	0.18759	0.15084	0.11935	0.09861	0.08437	0.07459	0.07709	0.06947	0.06143	0.06068	0.05366	0.05598	0.0537	0.05455	0.05315	0.04575	0.0404	0.04332
5.232	0.18602	0.15094	0.11894	0.09846	0.08509	0.07561	0.07529	0.06946	0.06134	0.06014	0.05292	0.05526	0.05489	0.05496	0.05413	0.04717	0.04281	0.04347
5.248	0.18508	0.14996	0.11859	0.09808	0.0822	0.073	0.07464	0.06798	0.06129	0.061	0.05151	0.05596	0.05217	0.05449	0.05151	0.04639	0.04183	0.04111
5.264	0.18423	0.14855	0.11778	0.09831	0.08407	0.07289	0.07452	0.06698	0.06126	0.05808	0.05232	0.05373	0.05245	0.05218	0.0526	0.04575	0.04058	0.04135
5.28	0.18413	0.14863	0.11713	0.09626	0.08251	0.0746	0.07303	0.06538	0.06105	0.05804	0.05353	0.05453	0.05315	0.05109	0.05075	0.04568	0.03854	0.04163
5.296	0.18328	0.14996	0.11635	0.09618	0.0821	0.07335	0.07264	0.06775	0.0612	0.06033	0.05342	0.0539	0.05208	0.05259	0.05073	0.04524	0.04174	0.04249
5.312	0.18265	0.14766	0.11719	0.09661	0.08221	0.07277	0.07384	0.0688	0.06123	0.05749	0.05253	0.05548	0.05261	0.05494	0.0507	0.0472	0.04162	0.04228
5.328	0.18256	0.14737	0.1159	0.09596	0.08237	0.07502	0.07313	0.06694	0.06213	0.05973	0.05183	0.05453	0.054	0.0546	0.05121	0.04605	0.04102	0.04295
5.344	0.18221	0.14689	0.11598	0.09455	0.08327	0.07272	0.07317	0.06743	0.06129	0.05978	0.05319	0.05446	0.05241	0.05153	0.05195	0.04555	0.04046	0.04005
5.36	0.1793	0.14605	0.11492	0.0941	0.08177	0.07224	0.07333	0.06748	0.06129	0.05819	0.05283	0.05421	0.05152	0.05249	0.05149	0.04563	0.04149	0.04087
5.376	0.17944	0.14509	0.11456	0.09524	0.08159	0.07259	0.07012	0.06853	0.05931	0.06011	0.0526	0.05236	0.05106	0.05305	0.05192	0.04504	0.03939	0.03978
5.392	0.17851	0.14384	0.11338	0.09466	0.08032	0.07158	0.07145	0.06719	0.05954	0.05794	0.05174	0.05402	0.05214	0.05194	0.05033	0.0449	0.04095	0.03997
5.408	0.17835	0.14349	0.11272	0.09439	0.0804	0.07158	0.07214	0.06479	0.05988	0.05879	0.05073	0.05293	0.05174	0.05159	0.05073	0.04678	0.03879	0.03858
5.424	0.17722	0.14333	0.115	0.09377	0.08017	0.07023	0.07246	0.06561	0.06092	0.059	0.05131	0.05297	0.05154	0.05096	0.05024	0.04437	0.04291	0.04006
5.44	0.17744	0.14135	0.11209	0.0926	0.08088	0.07015	0.07363	0.06619	0.05922	0.0566	0.05095	0.05276	0.05216	0.05367	0.05123	0.04522	0.03994	0.03948
5.456	0.1764	0.14192	0.11226	0.0921	0.07963	0.07191	0.07223	0.06624	0.05912	0.05765	0.05129	0.05326	0.05162	0.05069	0.05154	0.0434	0.04057	0.04134
5.472	0.17542	0.141	0.11247	0.09158	0.07943	0.07125	0.07108	0.06596	0.05691	0.05718	0.04892	0.0527	0.05096	0.05099	0.04969	0.04409	0.03926	0.04121
5.488	0.1742	0.14061	0.11172	0.09129	0.08002	0.07078	0.07172	0.06557	0.05798	0.05778	0.05146	0.05149	0.05149	0.05216	0.04965	0.04428	0.03855	0.03933
5.504	0.17424	0.14021	0.11091	0.09135	0.07882	0.07137	0.07162	0.0633	0.05868	0.05624	0.05097	0.05305	0.05153	0.05211	0.04854	0.04422	0.04056	0.04012
5.52	0.17348	0.14022	0.11181	0.09213	0.08025	0.06916	0.07074	0.06545	0.05883	0.05818	0.05063	0.0534	0.05073	0.05173	0.04868	0.04393	0.04122	0.03976
5.536	0.17226	0.14014	0.10969	0.09182	0.07973	0.06884	0.07019	0.06454	0.05749	0.05736	0.04885	0.05217	0.05068	0.05052	0.049	0.04331	0.03743	0.03794
5.552	0.1716	0.13894	0.10899	0.09068	0.07762	0.06942	0.06888	0.06227	0.05799	0.05777	0.04991	0.05116	0.05099	0.05017	0.04923	0.04207	0.0402	0.03885
5.568	0.17121	0.13918	0.11005	0.09132	0.07749	0.0688	0.06955	0.06388	0.05855	0.05684	0.04999	0.05334	0.05015	0.05115	0.0489	0.04402	0.03925	0.03928
5.584	0.17065	0.13831	0.10859	0.0901	0.07735	0.06924	0.06864	0.06369	0.05767	0.05738	0.05026	0.05087	0.05029	0.0502	0.04962	0.04399	0.03852	0.03981
5.6	0.16938	0.13627	0.10816	0.08889	0.07516	0.06697	0.07035	0.06387	0.05719	0.05602	0.04894	0.05163	0.0504	0.04918	0.04854	0.04335	0.03864	0.03822
5.616	0.16872	0.13676	0.10859	0.08945	0.07609	0.06814	0.06908	0.0642	0.05695	0.05485	0.04905	0.04965	0.05027	0.05094	0.0484	0.04046	0.03584	0.03781
5.632	0.16818	0.13555	0.10728	0.08944	0.07688	0.06886	0.06914	0.06165	0.05614	0.05384	0.04843	0.05189	0.04942	0.04926	0.04848	0.04196	0.03869	0.03808
5.648	0.16806	0.13648	0.10716	0.08871	0.07776	0.06756	0.06864	0.06357	0.05746	0.05633	0.04748	0.05202	0.04868	0.05048	0.04865	0.04222	0.03889	0.03975
5.664	0.1676	0.13431	0.10642	0.08779	0.07597	0.06668	0.06781	0.062	0.05561	0.05512	0.04571	0.04892	0.04726	0.04882	0.04675	0.04086	0.03688	0.03766
5.68	0.16655	0.13417	0.10652	0.08804	0.0763	0.06827	0.06835	0.06077	0.05615	0.05414	0.04818	0.04977	0.04934	0.04867	0.04907	0.04183	0.03836	0.03696
5.696	0.16634	0.13432	0.10697	0.08798	0.07526	0.06788	0.06785	0.06046	0.05565	0.0556	0.04833	0.0499	0.04804	0.04963	0.04761	0.04164	0.03677	0.03962
5.712	0.16562	0.13459	0.10691	0.08805	0.07536	0.0682	0.06807	0.06172	0.05598	0.05495	0.04815	0.05178	0.05126	0.04843	0.04873	0.04142	0.03621	0.03929
5.728	0.16458	0.13305	0.10508	0.087	0.07505	0.06659	0.06685	0.06159	0.05504	0.05388	0.04733	0.05024	0.04831	0.04905	0.04724	0.04199	0.03751	0.0364
5.744	0.16345	0.13273	0.1051	0.08699	0.0741	0.06571	0.06801	0.05998	0.05474	0.05294	0.04886	0.05032	0.04851	0.0476	0.04649	0.04214	0.03773	0.0381
5.76	0.16268	0.13283	0.10502	0.08751	0.07301	0.06487	0.06609	0.06177	0.05332	0.05313	0.04854	0.04786	0.0472	0.04831	0.04778	0.04115	0.03643	0.03768
5.776	0.1617	0.13097	0.1025	0.08551	0.07519	0.06535	0.06461	0.05973	0.0546	0.05322	0.04739	0.04942	0.04756	0.04769	0.04674	0.04084	0.035	0.0373
5.792	0.16174	0.13121	0.10367	0.08624	0.07456	0.06587	0.06761	0.06028	0.05322	0.05414	0.04722	0.04965	0.04714	0.04753	0.04703	0.04166	0.03743	0.0363
5.808	0.161	0.13044	0.10274	0.08468	0.07378	0.06626	0.06632	0.06075	0.05482	0.05147	0.04788	0.04838	0.04751	0.04668	0.04623	0.04124	0.03675	0.03742
5.824	0.16052	0.13052	0.10216	0.08481	0.07399	0.06419	0.06696	0.06036	0.05458	0.05301	0.04861	0.04772	0.04651	0.04755	0.04599	0.04123	0.03388	0.03813
5.84	0.15888	0.13007	0.10277	0.0847	0.07273	0.06543	0.06606	0.06039	0.05335	0.05154	0.04758	0.04765	0.04783	0.04744	0.04489	0.04094	0.03691	0.03548
5.856	0.15793	0.12852	0.10209	0.08361	0.07208	0.06587	0.06432	0.05977	0.05216	0.05334	0.04533	0.04892	0.04694	0.04795	0.04584	0.04077	0.03456	0.03566
5.872	0.15793	0.12735	0.10145	0.0837	0.07414	0.06468	0.06472	0.05908	0.05338	0.05336	0.04602	0.04651	0.04749	0.04535	0.04502	0.04054	0.03563	0.03751
5.888	0.15762	0.12811	0.10145	0.08392	0.07275	0.063	0.06492	0.05917	0.05372	0.05183	0.04487	0.04715	0.04561	0.04757	0.04636	0.03891	0.03364	0.03426
5.904	0.15567	0.1256	0.10058	0.08338	0.07104	0.06364	0.06688	0.05986	0.05426	0.05055	0.04438	0.04768	0.04618	0.04625	0.04437	0.04039	0.03519	0.03797
5.92	0.15564	0.12653	0.09981	0.08192	0.07192	0.06401	0.06457	0.05748	0.05174	0.05038	0.04498	0.04537	0.04715	0.04562	0.04533	0.03937	0.03836	0.03293
5.936	0.15519	0.12606	0.09956	0.08343	0.07203	0.06375	0.06341	0.05878	0.05278	0.05059	0.0461	0.04774	0.04645	0.04581	0.04429	0.04012	0.03474	0.03511
5.952	0.15457	0.12559	0.0993	0.08025	0.06954	0.06182	0.06365	0.05714	0.05309	0.04966	0.04473	0.04717	0.04441	0.04576	0.04327	0.03937	0.03331	0.03312
5.968	0.15363	0.12378	0.09905	0.08069	0.06969	0.06216	0.06189	0.05605	0.05224	0.04949	0.0441	0.04577	0.04493	0.04448	0.04331	0.03982	0.03474	0.03578
5.984	0.15396	0.12309	0.09799	0.08083	0.07019	0.06358	0.06354	0.05684	0.05159	0.05138	0.04488	0.0459	0.04717	0.04493	0.04449	0.03887	0.0334	0.03552
6	0.15278	0.12427	0.09814	0.08071	0.06957	0.06197	0.0628	0.05739	0.05075	0.0501	0.0445	0.0463	0.04439	0.04528	0.04407	0.03988	0.03362	0.0353
6.016	0.15212	0.12382	0.09757	0.07986	0.06977	0.06258	0.06225	0.05691	0.05138	0.0509	0.04419	0.04579	0.04491	0.04451	0.04449	0.03843	0.03478	0.03427
6.032	0.15243	0.12367	0.09765	0.08162	0.0706	0.06308	0.06333	0.0588	0.05142	0.04885	0.04382	0.04669	0.04472	0.04634	0.0446	0.03766	0.03488	0.03415
6.048	0.15102	0.12245	0.0966	0.07993	0.0686	0.06073	0.06271	0.05566	0.05214	0.05049	0.04268	0.04547	0.04529	0.04452	0.04314	0.03855	0.03527	0.03491
6.064	0.15035	0.12201	0.09723	0.08094	0.06965	0.06246	0.05996	0.05659	0.05117	0.04898	0.04465	0.04674	0.04511	0.04546	0.04479	0.03817	0.03349	0.03551
6.08	0.15048	0.12228	0.09655	0.07908	0.07088	0.06239	0.0636	0.05568	0.05209	0.05016	0.044	0.04627	0.04546	0.0457	0.04435	0.0397	0.03513	0.03344
6.096	0.14974	0.1225	0.09676	0.07939	0.06921	0.06162	0.06027	0.05625	0.05154	0.05072	0.04529	0.04613	0.04409	0.0445	0.04474	0.03834	0.03413	0.0355
6.112	0.14954	0.11982	0.09619	0.0788	0.06743	0.0605	0.06179	0.05625	0.05099	0.04944	0.04349	0.04649	0.04578	0.04525	0.0436	0.03777	0.03246	0.03426
6.128	0.14775	0.11979	0.09476	0.07891	0.06762	0.06088	0.0621	0.0548	0.05074	0.05014	0.04324	0.04591	0.04355	0.0431	0.04175	0.0374	0.03465	0.03446
6.144	0.14762	0.11853	0.09556	0.07946	0.06698	0.0602	0.06143	0.05576	0.04909	0.0496	0.04161	0.04514	0.04307	0.04484	0.04245	0.0381	0.03404	0.03363
6.16	0.14749	0.11983	0.09476	0.07836	0.06831	0.06158	0.06069	0.05555	0.05039	0.04882	0.04451	0.04416	0.04473	0.04189	0.04263	0.03836	0.03344	0.03553
6.176	0.14643	0.11745	0.09407	0.07794	0.06821	0.06118	0.06089	0.05449	0.04994	0.04744	0.04479	0.04354	0.0444	0.04236	0.04235	0.03711	0.03355	0.03334
6.192	0.1455	0.11705	0.09428	0.07634	0.06762	0.05792	0.0612	0.05406	0.05078	0.04724	0.04392	0.0435	0.04297	0.044	0.04122	0.0362	0.03213	0.03263
6.208	0.14536	0.11731	0.09306	0.07764	0.06683	0.05959	0.05943	0.05462	0.0492	0.0489	0.04234	0.0443	0.04362	0.04433	0.04268	0.03656	0.03303	0.03368
6.224	0.14458	0.11762	0.0935	0.07721	0.06679	0.05952	0.0608	0.05515	0.04984	0.0483	0.04366	0.04301	0.0426	0.04346	0.04354	0.03823	0.03218	0.03368
6.24	0.14453	0.11739	0.09294	0.07678	0.06655	0.05922	0.05907	0.0539	0.05003	0.04848	0.04294	0.04405	0.04249	0.04342	0.04262	0.03858	0.03375	0.03412
6.256	0.14367	0.11633	0.09344	0.07818	0.06679	0.06051	0.06064	0.05409	0.05111	0.04881	0.0426	0.04476	0.04385	0.04236	0.04269	0.03647	0.03194	0.03313
6.272	0.14323	0.11647	0.09289	0.07664	0.06657	0.05956	0.05932	0.05499	0.04822	0.04658	0.04201	0.044	0.04238	0.0432	0.04115	0.03628	0.03262	0.03403
6.288	0.14181	0.11546	0.09133	0.07582	0.06505	0.05741	0.05972	0.0545	0.04893	0.04718	0.04323	0.04317	0.04191	0.04295	0.04019	0.03619	0.03236	0.03303
6.304	0.1413	0.11499	0.09077	0.07582	0.06469	0.05696	0.05932	0.05443	0.0485	0.04573	0.04181	0.0429	0.04237	0.04128	0.0409	0.03739	0.03188	0.03268
6.32	0.14097	0.11476	0.09059	0.07486	0.06455	0.0581	0.05811	0.05254	0.04748	0.04582	0.04174	0.04442	0.04274	0.04159	0.04089	0.03713	0.03134	0.03231
6.336	0.14035	0.11311	0.09039	0.07418	0.06496	0.05742	0.05779	0.05205	0.04763	0.04757	0.04151	0.04348	0.04217	0.04058	0.03969	0.03608	0.0333	0.02936
6.352	0.13969	0.11314	0.08963	0.0743	0.06265	0.05624	0.05629	0.05083	0.04736	0.04576	0.04063	0.04275	0.04032	0.04119	0.04017	0.03605	0.0308	0.03079
6.368	0.13986	0.11294	0.09022	0.07352	0.06463	0.05565	0.057	0.05255	0.04765	0.04636	0.04105	0.04223	0.04077	0.04158	0.04032	0.03735	0.0329	0.03185
6.384	0.13831	0.11339	0.08916	0.07348	0.06323	0.05704	0.05771	0.05354	0.04823	0.04663	0.04171	0.04222	0.04118	0.04167	0.03996	0.03543	0.03134	0.03182
6.4	0.1383	0.11312	0.08863	0.07356	0.06354	0.05797	0.05588	0.05186	0.04637	0.04609	0.04141	0.04235	0.04156	0.04227	0.04055	0.03574	0.03109	0.03034
6.416	0.1374	0.11117	0.08804	0.07231	0.06245	0.05626	0.05676	0.04918	0.04742	0.04494	0.04064	0.04223	0.04136	0.03995	0.038	0.03373	0.03003	0.0316
6.432	0.13605	0.11163	0.08913	0.07345	0.06232	0.05535	0.05636	0.05176	0.04746	0.04551	0.04	0.04224	0.0392	0.03879	0.04012	0.0357	0.03081	0.03101
6.448	0.13763	0.11063	0.08827	0.07277	0.06374	0.0567	0.05636	0.05372	0.04681	0.04543	0.03763	0.04269	0.04187	0.03993	0.03956	0.03535	0.03107	0.03153
6.464	0.136	0.11032	0.08836	0.07413	0.06285	0.05673	0.05514	0.05351	0.04712	0.0451	0.04054	0.04194	0.04097	0.04097	0.03902	0.03637	0.03283	0.03134
6.48	0.13552	0.11089	0.08751	0.07273	0.06226	0.05531	0.05522	0.05103	0.04629	0.04522	0.04043	0.04171	0.04106	0.03991	0.04099	0.03569	0.03284	0.03164
6.496	0.13558	0.10888	0.08724	0.07249	0.06213	0.05566	0.05729	0.05273	0.04698	0.04509	0.03984	0.04252	0.0419	0.04001	0.03978	0.0345	0.02875	0.03121
6.512	0.13433	0.11001	0.08651	0.07219	0.0613	0.05415	0.05488	0.05131	0.0447	0.04508	0.03956	0.04136	0.03994	0.03909	0.03927	0.03404	0.03108	0.03223
6.528	0.134	0.10933	0.0865	0.07125	0.06199	0.05458	0.05539	0.05101	0.04473	0.04479	0.03932	0.04092	0.03908	0.04019	0.0387	0.03528	0.02983	0.03003
6.544	0.13372	0.1083	0.08602	0.07042	0.06073	0.05485	0.05545	0.05115	0.04624	0.04504	0.03938	0.04083	0.04082	0.03895	0.03925	0.0346	0.03112	0.03007
6.56	0.13308	0.10812	0.0856	0.06987	0.06094	0.05519	0.05322	0.0501	0.04566	0.04468	0.03936	0.0407	0.0404	0.03943	0.03895	0.03557	0.0303	0.03042
6.576	0.13303	0.10875	0.08574	0.072	0.06158	0.05478	0.0549	0.05027	0.04512	0.04467	0.03977	0.04165	0.03986	0.04124	0.03888	0.03349	0.03061	0.02977
6.592	0.13151	0.10718	0.08485	0.07053	0.06013	0.0531	0.05415	0.04979	0.04549	0.04416	0.03947	0.04211	0.04009	0.03867	0.03915	0.03506	0.03261	0.0308
6.608	0.13156	0.1055	0.0844	0.06966	0.05953	0.05489	0.05641	0.0499	0.04562	0.04332	0.03853	0.04058	0.03836	0.0394	0.03878	0.03389	0.02956	0.02968
6.624	0.13095	0.10623	0.08503	0.06971	0.06056	0.05298	0.05334	0.04922	0.04453	0.0431	0.03945	0.03977	0.03834	0.03919	0.0385	0.03381	0.03062	0.03024
6.64	0.13049	0.10651	0.08423	0.07027	0.05904	0.05367	0.05363	0.04971	0.04475	0.04445	0.03989	0.04027	0.04019	0.03798	0.03856	0.03327	0.03035	0.02827
6.656	0.13071	0.10511	0.08373	0.07018	0.05976	0.05426	0.05389	0.04953	0.04493	0.04369	0.03825	0.04076	0.03908	0.03983	0.03846	0.03423	0.02874	0.02981
6.672	0.13019	0.10521	0.08297	0.07036	0.06008	0.05307	0.05405	0.04831	0.04558	0.04265	0.03928	0.0388	0.03924	0.03956	0.03835	0.03319	0.02874	0.02979
6.688	0.12752	0.10381	0.0819	0.06925	0.05938	0.05322	0.0518	0.04907	0.04461	0.04232	0.03779	0.03816	0.03825	0.0386	0.03802	0.03259	0.02982	0.03099
6.704	0.12811	0.10388	0.08241	0.06832	0.05879	0.05271	0.05282	0.04779	0.04323	0.04308	0.03716	0.04075	0.03902	0.03833	0.03747	0.03237	0.02876	0.03013
6.72	0.12775	0.1031	0.08213	0.06807	0.05907	0.05174	0.0535	0.04913	0.04387	0.04071	0.03755	0.03981	0.03939	0.03861	0.0375	0.0326	0.02796	0.03031
6.736	0.12672	0.10364	0.08232	0.06824	0.06006	0.05256	0.05318	0.04823	0.04413	0.04215	0.03759	0.03763	0.0381	0.03882	0.03738	0.03231	0.0298	0.02902
6.752	0.12738	0.10319	0.08242	0.06785	0.05838	0.05244	0.05335	0.05017	0.0446	0.04212	0.03865	0.04024	0.03848	0.03949	0.03807	0.03379	0.02926	0.03053
6.768	0.1259	0.10247	0.08214	0.06754	0.05879	0.05188	0.05295	0.04685	0.04393	0.0425	0.03674	0.03894	0.03804	0.03927	0.03777	0.03271	0.02866	0.0299
6.784	0.12535	0.102	0.08193	0.06825	0.05749	0.05302	0.05215	0.04909	0.04325	0.04216	0.03796	0.03788	0.03746	0.03802	0.03619	0.03191	0.03018	0.0291
6.8	0.12516	0.10278	0.08133	0.06723	0.05693	0.05232	0.05244	0.04791	0.04243	0.04294	0.03616	0.0392	0.03645	0.03888	0.0364	0.03251	0.02901	0.02768
6.816	0.1248	0.10038	0.0804	0.0678	0.05753	0.05185	0.05068	0.04794	0.04234	0.04053	0.0367	0.03608	0.03696	0.03742	0.03655	0.03261	0.02857	0.02854
6.832	0.12423	0.10114	0.07997	0.06543	0.05727	0.05181	0.0512	0.04774	0.04154	0.04111	0.0377	0.03832	0.0376	0.03755	0.03589	0.03169	0.02822	0.02949
6.848	0.12298	0.09999	0.07955	0.06593	0.05735	0.05205	0.05212	0.04605	0.04195	0.04049	0.03496	0.03985	0.03795	0.03705	0.03459	0.03109	0.02769	0.02948
6.864	0.12237	0.10122	0.07928	0.06551	0.05562	0.05012	0.0516	0.04674	0.04195	0.04042	0.03624	0.03769	0.03728	0.03707	0.03606	0.03205	0.02804	0.02791
6.88	0.12317	0.10053	0.07965	0.06611	0.05722	0.05138	0.05029	0.04605	0.04325	0.04142	0.03587	0.03785	0.03844	0.03803	0.03647	0.03239	0.02809	0.02993
6.896	0.12192	0.09907	0.07921	0.06575	0.05682	0.05037	0.0504	0.04712	0.04091	0.04186	0.03559	0.03629	0.0379	0.03544	0.03672	0.03015	0.02756	0.02782
6.912	0.1213	0.09883	0.07883	0.06543	0.05659	0.05059	0.04983	0.04638	0.04105	0.04077	0.03679	0.03705	0.036	0.03591	0.03587	0.03091	0.02659	0.02736
6.928	0.12111	0.09907	0.07813	0.06482	0.05469	0.05104	0.05139	0.04595	0.04173	0.04094	0.03547	0.03678	0.0363	0.03658	0.03647	0.03081	0.02881	0.02661
6.944	0.12052	0.09903	0.07801	0.06472	0.05603	0.05068	0.04888	0.04622	0.04124	0.04043	0.0356	0.03766	0.03673	0.03659	0.03513	0.03098	0.02855	0.027
6.96	0.11954	0.09797	0.07711	0.06402	0.05431	0.04926	0.04912	0.04507	0.04097	0.03859	0.03588	0.03737	0.03445	0.03715	0.03587	0.03127	0.02868	0.02622
6.976	0.11996	0.09737	0.07784	0.06426	0.05574	0.04929	0.05014	0.04577	0.04144	0.041	0.0361	0.0368	0.03559	0.03723	0.03576	0.03104	0.02666	0.02784
6.992	0.11906	0.09765	0.07781	0.06419	0.05678	0.04997	0.0497	0.04565	0.04248	0.04091	0.03542	0.03875	0.0365	0.03606	0.03452	0.03087	0.02831	0.02906
7.008	0.11863	0.09609	0.07673	0.06363	0.05568	0.04851	0.04954	0.04403	0.04213	0.04052	0.03447	0.03567	0.03565	0.0355	0.0359	0.03145	0.0277	0.02813
7.024	0.11808	0.09577	0.07651	0.06393	0.05511	0.0483	0.05029	0.0457	0.04082	0.03881	0.03549	0.03616	0.0363	0.03706	0.03522	0.03055	0.02729	0.02767
7.04	0.11803	0.09717	0.07642	0.06295	0.05478	0.04914	0.04826	0.04504	0.04042	0.04241	0.03496	0.03652	0.03607	0.03585	0.03558	0.03145	0.02743	0.02739
7.056	0.11773	0.09508	0.07665	0.06263	0.05503	0.04903	0.04868	0.04369	0.04008	0.0388	0.0347	0.03603	0.03438	0.03479	0.0342	0.03008	0.02721	0.02785
7.072	0.11735	0.09538	0.07609	0.06204	0.05556	0.04839	0.04878	0.04501	0.04135	0.03993	0.03497	0.03567	0.03572	0.03411	0.03384	0.03	0.02611	0.02875
7.088	0.11584	0.09436	0.07466	0.06385	0.05351	0.04808	0.04814	0.04341	0.04156	0.03945	0.03512	0.03626	0.03434	0.03526	0.03415	0.03057	0.02742	0.02688
7.104	0.11636	0.09516	0.07524	0.06205	0.05333	0.04853	0.04799	0.04392	0.04043	0.03804	0.03485	0.03659	0.03475	0.03415	0.03629	0.03028	0.02834	0.02686
7.12	0.11547	0.09433	0.07449	0.0624	0.0546	0.04768	0.0486	0.04436	0.04034	0.03933	0.03459	0.03498	0.03459	0.03497	0.03391	0.03082	0.02744	0.0256
7.136	0.11533	0.09341	0.0743	0.06189	0.05315	0.04734	0.04759	0.04361	0.04057	0.03834	0.03395	0.03623	0.0343	0.03459	0.03463	0.03052	0.02684	0.02689
7.152	0.11459	0.09429	0.07544	0.0623	0.05256	0.04796	0.04865	0.04394	0.03894	0.03943	0.03417	0.03596	0.0348	0.03581	0.03509	0.03009	0.02789	0.02719
7.168	0.11354	0.09177	0.07316	0.0605	0.05205	0.04675	0.04659	0.04295	0.03918	0.03805	0.03338	0.03459	0.03376	0.03434	0.03427	0.02916	0.0268	0.02736
7.184	0.11371	0.09319	0.07348	0.0609	0.0529	0.04778	0.04821	0.04295	0.03946	0.03873	0.03297	0.03416	0.03468	0.03495	0.03312	0.02986	0.0243	0.02647
7.2	0.1126	0.09184	0.07295	0.06029	0.05144	0.04674	0.04638	0.04245	0.03935	0.03768	0.03267	0.03461	0.03404	0.03394	0.03275	0.02922	0.02352	0.02472
7.216	0.11271	0.09104	0.07306	0.05912	0.05246	0.0464	0.04719	0.04324	0.0397	0.03699	0.0331	0.0349	0.03366	0.03218	0.03364	0.02924	0.02549	0.02649
7.232	0.11173	0.09156	0.07228	0.05975	0.05194	0.04629	0.04619	0.04179	0.03911	0.03745	0.03305	0.034	0.03486	0.03379	0.03344	0.029	0.02524	0.02574
7.248	0.11121	0.09152	0.07221	0.05897	0.0502	0.04587	0.04658	0.04285	0.03922	0.03854	0.03315	0.03444	0.03371	0.03416	0.0338	0.02897	0.02362	0.0265
7.264	0.11114	0.09	0.0716	0.06014	0.05143	0.04629	0.04421	0.04287	0.03785	0.03649	0.03349	0.03351	0.03375	0.03442	0.03349	0.02768	0.02401	0.0266
7.28	0.11116	0.09032	0.07229	0.05834	0.05173	0.04607	0.04692	0.04282	0.03871	0.03788	0.03322	0.03517	0.03428	0.03444	0.03307	0.0293	0.02525	0.02658
7.296	0.11065	0.09038	0.0727	0.06042	0.05076	0.04556	0.04726	0.04304	0.03848	0.03773	0.03284	0.03451	0.03344	0.03366	0.03335	0.03043	0.02633	0.02615
7.312	0.11019	0.08932	0.07164	0.05952	0.0505	0.0466	0.04672	0.04177	0.04025	0.03672	0.03401	0.03581	0.03324	0.03344	0.03191	0.02847	0.02506	0.02529
7.328	0.11005	0.08924	0.07154	0.05933	0.05065	0.04591	0.04518	0.04232	0.03821	0.03767	0.03203	0.03458	0.03351	0.03389	0.0338	0.02884	0.02554	0.02666
7.344	0.1092	0.08807	0.07157	0.0593	0.05135	0.04556	0.04796	0.04269	0.0394	0.03688	0.03286	0.03386	0.03336	0.03338	0.03298	0.02938	0.02525	0.02606
7.36	0.10914	0.08852	0.07019	0.05897	0.05099	0.04555	0.04479	0.04227	0.03747	0.0371	0.03206	0.03356	0.03254	0.03411	0.03269	0.0278	0.02565	0.0263
7.376	0.10811	0.08801	0.06997	0.05782	0.04996	0.0447	0.04522	0.04084	0.03861	0.03616	0.03138	0.03265	0.03208	0.03249	0.03171	0.02808	0.02538	0.02538
7.392	0.10784	0.08686	0.06932	0.05923	0.05053	0.04491	0.04487	0.04033	0.0378	0.03666	0.03237	0.03234	0.03342	0.03379	0.03292	0.0283	0.0244	0.02346
7.408	0.10705	0.08766	0.0695	0.05795	0.05041	0.04438	0.04464	0.04075	0.03744	0.03652	0.0313	0.03251	0.0329	0.03305	0.03131	0.02851	0.0247	0.02471
7.424	0.107	0.08725	0.06868	0.05727	0.05014	0.04463	0.04427	0.04053	0.03661	0.03541	0.03057	0.03366	0.03234	0.03273	0.03108	0.02811	0.02457	0.0262
7.44	0.10647	0.08645	0.06881	0.05707	0.05005	0.0449	0.04259	0.04128	0.03784	0.03443	0.03259	0.03198	0.0333	0.03326	0.03167	0.0292	0.02543	0.02491
7.456	0.10561	0.08661	0.06842	0.05694	0.04993	0.04352	0.0449	0.04025	0.0366	0.03563	0.03195	0.03367	0.03302	0.03279	0.03235	0.02855	0.02468	0.02408
7.472	0.10539	0.08615	0.06917	0.05739	0.04902	0.0443	0.04535	0.03946	0.03638	0.03345	0.03154	0.03204	0.03048	0.0333	0.03122	0.02765	0.02342	0.02443
7.488	0.10521	0.08551	0.0682	0.05725	0.04849	0.04432	0.04368	0.03954	0.03622	0.03602	0.0319	0.0346	0.03208	0.0317	0.03194	0.02783	0.02206	0.02492
7.504	0.1047	0.08607	0.06763	0.05654	0.0501	0.04375	0.04477	0.04145	0.03658	0.0364	0.03189	0.0315	0.03293	0.03158	0.03097	0.02691	0.02559	0.02342
7.52	0.10348	0.08486	0.06729	0.05623	0.04854	0.04386	0.04374	0.03872	0.03579	0.03468	0.03121	0.03346	0.03166	0.03062	0.02988	0.02758	0.02401	0.02416
7.536	0.10367	0.08422	0.06622	0.05712	0.05007	0.04234	0.04425	0.04052	0.03604	0.03568	0.03057	0.03365	0.03154	0.03237	0.03138	0.02754	0.02574	0.02444
7.552	0.10334	0.08363	0.06704	0.05554	0.04834	0.04189	0.04384	0.04012	0.037	0.03462	0.03033	0.03217	0.03123	0.03223	0.03	0.02627	0.02372	0.02427
7.568	0.10344	0.0849	0.06739	0.0554	0.04867	0.04366	0.04317	0.04047	0.03751	0.03522	0.0308	0.03158	0.03266	0.03079	0.03093	0.02573	0.0249	0.02502
7.584	0.10272	0.08401	0.0664	0.05624	0.04833	0.04343	0.043	0.03975	0.03537	0.03518	0.0308	0.0331	0.0308	0.03225	0.03067	0.02837	0.02455	0.02482
7.6	0.10188	0.08418	0.06607	0.05474	0.04794	0.04268	0.04329	0.03959	0.03558	0.03398	0.03079	0.03251	0.0305	0.03174	0.02955	0.02708	0.02269	0.0239
7.616	0.10251	0.0838	0.06646	0.05507	0.04784	0.0431	0.04261	0.03974	0.03472	0.0352	0.03075	0.03063	0.03023	0.03122	0.03116	0.02666	0.02496	0.0242
7.632	0.10185	0.08231	0.06625	0.05494	0.04809	0.0428	0.04421	0.03938	0.03509	0.03513	0.02999	0.03276	0.0322	0.03262	0.02981	0.02711	0.02474	0.02436
7.648	0.10097	0.08262	0.06583	0.0544	0.04749	0.04255	0.04294	0.03998	0.03524	0.03441	0.03293	0.03158	0.03076	0.03128	0.03069	0.02606	0.02364	0.02464
7.664	0.10065	0.08218	0.065	0.05412	0.04688	0.04212	0.04293	0.03998	0.035	0.03426	0.02868	0.0308	0.03049	0.03094	0.02995	0.02804	0.02496	0.02306
7.68	0.10091	0.08175	0.06479	0.05392	0.04718	0.04271	0.04237	0.03797	0.03498	0.0349	0.02962	0.03079	0.03086	0.0321	0.02992	0.02687	0.02319	0.0214
7.696	0.09987	0.08147	0.06506	0.05361	0.04568	0.04192	0.04136	0.03868	0.03473	0.03373	0.02957	0.03111	0.02897	0.0314	0.02877	0.02665	0.02425	0.02387
7.712	0.09906	0.0811	0.06416	0.05331	0.04676	0.04137	0.04277	0.03805	0.0356	0.03357	0.02908	0.03044	0.03058	0.03069	0.02966	0.02652	0.02387	0.02301
7.728	0.09894	0.08055	0.06399	0.05317	0.04548	0.04096	0.04097	0.03719	0.03368	0.03275	0.02867	0.02981	0.02958	0.03027	0.02876	0.02591	0.02226	0.02237
7.744	0.09897	0.08044	0.06452	0.05287	0.04622	0.04159	0.04103	0.03965	0.03591	0.03427	0.02865	0.03104	0.03037	0.02893	0.02938	0.0252	0.02429	0.02394
7.76	0.09821	0.07981	0.064	0.05285	0.04709	0.04102	0.04176	0.03765	0.03385	0.03321	0.03045	0.03077	0.02958	0.03108	0.02897	0.02635	0.0231	0.02406
7.776	0.09787	0.08014	0.06332	0.05324	0.04474	0.04004	0.03847	0.0388	0.0343	0.03213	0.02907	0.0312	0.03007	0.03	0.02938	0.02566	0.02209	0.02393
7.792	0.09824	0.08038	0.06424	0.05275	0.04652	0.04204	0.04176	0.03869	0.03496	0.03392	0.02954	0.03012	0.03043	0.03025	0.02932	0.026	0.02352	0.0258
7.808	0.09717	0.07962	0.06351	0.05301	0.04574	0.0422	0.04125	0.03782	0.03374	0.03469	0.02913	0.03125	0.03085	0.02982	0.02955	0.02672	0.02449	0.02267
7.824	0.09674	0.07911	0.06241	0.05184	0.04551	0.04007	0.04032	0.03645	0.03444	0.03273	0.02929	0.03115	0.02966	0.03046	0.0297	0.0261	0.02189	0.02261
7.84	0.09629	0.07853	0.06251	0.05227	0.0446	0.04003	0.03982	0.03787	0.0336	0.0331	0.02815	0.02887	0.03007	0.03108	0.0284	0.02602	0.02212	0.02391
7.856	0.09581	0.07723	0.06232	0.05236	0.04463	0.04074	0.03978	0.03541	0.03385	0.03297	0.02834	0.03013	0.02785	0.02895	0.0282	0.02563	0.0225	0.02196
7.872	0.09484	0.0779	0.06131	0.05107	0.04474	0.03946	0.04001	0.03711	0.03556	0.03178	0.02858	0.03045	0.02948	0.02971	0.0282	0.02438	0.0209	0.02128
7.888	0.09553	0.07785	0.06135	0.05113	0.04536	0.03996	0.04019	0.03684	0.03384	0.03313	0.02904	0.03025	0.02868	0.02954	0.02874	0.02519	0.02205	0.02279
7.904	0.09427	0.07681	0.06134	0.05105	0.0429	0.04014	0.03987	0.03511	0.03252	0.03201	0.02761	0.02932	0.02862	0.02865	0.02809	0.02492	0.02289	0.02214
7.92	0.09513	0.0767	0.06107	0.05174	0.04487	0.03916	0.03963	0.03773	0.0332	0.03235	0.02814	0.02996	0.0291	0.02848	0.02834	0.02513	0.02178	0.02019
7.936	0.09421	0.07698	0.06096	0.05082	0.04393	0.03954	0.039	0.03562	0.03378	0.03133	0.0291	0.02938	0.03005	0.02742	0.02915	0.02464	0.02327	0.02149
7.952	0.09336	0.0761	0.0613	0.05063	0.04371	0.0389	0.03935	0.03682	0.03373	0.0319	0.02819	0.02879	0.02786	0.02652	0.02742	0.02349	0.02137	0.02212
7.968	0.09296	0.07604	0.06016	0.04989	0.04365	0.03862	0.03948	0.03627	0.03282	0.03144	0.02847	0.02944	0.02859	0.02936	0.02739	0.02564	0.02225	0.02175
7.984	0.09282	0.07544	0.06025	0.04951	0.0435	0.03911	0.03872	0.03638	0.03216	0.03066	0.02736	0.02914	0.02717	0.02882	0.02825	0.0253	0.022	0.02164
8	0.0927	0.07565	0.06008	0.04917	0.04261	0.03866	0.03839	0.03666	0.03228	0.03145	0.02795	0.02879	0.02807	0.02905	0.02813	0.02415	0.02137	0.02127
8.016	0.09216	0.0752	0.05967	0.04935	0.0421	0.03948	0.03923	0.0361	0.0321	0.03115	0.02782	0.02873	0.02967	0.02877	0.02719	0.02498	0.02234	0.02233
8.032	0.09175	0.07465	0.05921	0.04911	0.0427	0.03864	0.03832	0.0352	0.03344	0.0306	0.02723	0.02796	0.02826	0.02824	0.02678	0.02457	0.02169	0.02131
8.048	0.09091	0.07442	0.05939	0.04938	0.04343	0.03771	0.03759	0.03409	0.03264	0.032	0.02687	0.02852	0.02876	0.02682	0.02742	0.02351	0.02066	0.0204
8.064	0.0905	0.07389	0.0591	0.04825	0.04128	0.03828	0.03749	0.03354	0.03062	0.03038	0.02742	0.0274	0.02724	0.02865	0.02702	0.02392	0.02088	0.02037
8.08	0.09028	0.0742	0.05879	0.04883	0.04228	0.03876	0.03829	0.03561	0.03175	0.03017	0.02686	0.02851	0.02844	0.02643	0.02735	0.02466	0.02105	0.02089
8.096	0.09037	0.07417	0.05846	0.04838	0.0421	0.03777	0.03801	0.03643	0.03172	0.03108	0.02651	0.02854	0.02821	0.02689	0.02692	0.02317	0.02073	0.02069
8.112	0.08999	0.07366	0.05826	0.04794	0.04188	0.03761	0.03926	0.03436	0.03194	0.0312	0.02749	0.02809	0.02825	0.0274	0.02736	0.02405	0.02153	0.02119
8.128	0.08972	0.07315	0.05864	0.04698	0.04221	0.03729	0.03685	0.03392	0.03137	0.02981	0.02707	0.02682	0.02683	0.0281	0.02615	0.02383	0.01974	0.02311
8.144	0.0891	0.07284	0.05766	0.04732	0.04099	0.03685	0.03733	0.03331	0.03062	0.03071	0.02728	0.02724	0.02796	0.0269	0.02656	0.02335	0.02097	0.02138
8.16	0.08861	0.0724	0.05779	0.0475	0.04168	0.03772	0.03732	0.03386	0.0317	0.03072	0.02605	0.02784	0.02731	0.02751	0.02594	0.0242	0.02118	0.02064
8.176	0.08806	0.07195	0.05744	0.04761	0.04148	0.03697	0.03731	0.03377	0.03092	0.03062	0.02604	0.02836	0.02805	0.0255	0.02742	0.02305	0.02045	0.02043
8.192	0.08818	0.07105	0.05693	0.04772	0.04055	0.03637	0.03811	0.03562	0.03158	0.02872	0.02605	0.02671	0.02784	0.02807	0.02684	0.02201	0.01981	0.01881
8.208	0.08747	0.072	0.05709	0.048	0.04121	0.03694	0.03646	0.03398	0.03127	0.02975	0.02544	0.02649	0.02688	0.02759	0.02667	0.02304	0.01944	0.02249
8.224	0.08681	0.07127	0.0565	0.04697	0.04008	0.03608	0.03696	0.03364	0.03062	0.02925	0.02588	0.0275	0.02662	0.02832	0.02639	0.02342	0.02035	0.02074
8.24	0.08612	0.07047	0.05652	0.04687	0.03952	0.03596	0.03687	0.03235	0.02991	0.02887	0.02529	0.02633	0.02607	0.02614	0.02705	0.02285	0.01975	0.02038
8.256	0.08679	0.07131	0.05692	0.04724	0.04169	0.03597	0.03705	0.03371	0.03076	0.03005	0.02653	0.02769	0.02772	0.02782	0.02697	0.02273	0.02147	0.02122
8.272	0.08604	0.07085	0.05643	0.04751	0.04095	0.03664	0.03675	0.03346	0.03013	0.02938	0.02542	0.02786	0.02646	0.0274	0.02594	0.02296	0.02081	0.02
8.288	0.08587	0.07025	0.05614	0.04589	0.0397	0.03575	0.03706	0.0326	0.03106	0.02693	0.02534	0.02618	0.02684	0.0275	0.0253	0.02185	0.02017	0.01892
8.304	0.0856	0.06985	0.05553	0.04543	0.03957	0.03592	0.03565	0.03339	0.03003	0.0297	0.02543	0.02706	0.02685	0.02568	0.02606	0.02284	0.02079	0.01905
8.32	0.08516	0.0694	0.05576	0.0461	0.0405	0.03536	0.03738	0.03295	0.02938	0.02905	0.02519	0.02642	0.02633	0.02602	0.02568	0.02204	0.01918	0.01949
8.336	0.0843	0.06938	0.05533	0.04634	0.03916	0.03664	0.03586	0.03222	0.02998	0.02859	0.02429	0.02513	0.02547	0.02703	0.0253	0.02301	0.01897	0.01992
8.352	0.0847	0.06952	0.05521	0.04608	0.03961	0.03555	0.03449	0.03308	0.03038	0.02941	0.02557	0.0262	0.0258	0.02593	0.02657	0.02209	0.02073	0.01976
8.368	0.08385	0.06829	0.05458	0.04503	0.04073	0.03516	0.03611	0.03266	0.02924	0.02855	0.02461	0.02696	0.02562	0.02551	0.02602	0.02277	0.01899	0.01865
8.384	0.08356	0.0686	0.05481	0.0457	0.03961	0.03552	0.03496	0.03233	0.02931	0.02796	0.02407	0.02608	0.02653	0.02525	0.0245	0.02264	0.02058	0.01951
8.4	0.08375	0.06846	0.05399	0.04559	0.03934	0.0349	0.03436	0.03274	0.02873	0.02927	0.02563	0.02638	0.0252	0.02615	0.02539	0.02318	0.01904	0.01976
8.416	0.08325	0.06803	0.05414	0.04463	0.03961	0.03548	0.03476	0.03264	0.02883	0.02879	0.02552	0.02667	0.02647	0.02595	0.0256	0.0221	0.01965	0.02021
8.432	0.08268	0.06825	0.05438	0.0445	0.03841	0.03524	0.03531	0.03137	0.0299	0.02944	0.02536	0.02633	0.02597	0.02512	0.02537	0.0224	0.01859	0.01968
8.448	0.08326	0.06794	0.05432	0.04509	0.03926	0.03496	0.03438	0.03216	0.02935	0.02852	0.0243	0.02686	0.02521	0.02684	0.02422	0.02152	0.01955	0.01971
8.464	0.08159	0.06724	0.05298	0.04355	0.03844	0.03497	0.03374	0.03074	0.02902	0.02754	0.02441	0.02486	0.02506	0.02466	0.02448	0.02234	0.01881	0.02058
8.48	0.08124	0.06632	0.05321	0.04378	0.0377	0.03382	0.0344	0.03153	0.02771	0.02688	0.02366	0.02599	0.02558	0.02592	0.02433	0.0208	0.01951	0.01926
8.496	0.08145	0.06678	0.05267	0.04418	0.03757	0.03395	0.035	0.03022	0.02887	0.02803	0.02349	0.02622	0.02409	0.02529	0.02486	0.02049	0.01942	0.01834
8.512	0.08141	0.06564	0.05338	0.04386	0.0382	0.03396	0.03409	0.0318	0.02887	0.02752	0.02529	0.02493	0.02512	0.02604	0.0251	0.02175	0.0189	0.01918
8.528	0.08145	0.06666	0.05319	0.04346	0.03821	0.03438	0.03486	0.03221	0.0286	0.02768	0.02395	0.02505	0.02422	0.02458	0.02437	0.02176	0.01911	0.01844
8.544	0.08064	0.06659	0.05275	0.04446	0.0376	0.0333	0.03499	0.03178	0.02802	0.02819	0.02412	0.02596	0.02538	0.02578	0.02579	0.021	0.01815	0.01825
8.56	0.08023	0.06607	0.05284	0.04392	0.03782	0.03358	0.03354	0.03128	0.02722	0.02814	0.02395	0.02423	0.02572	0.02507	0.02437	0.02219	0.0176	0.01821
8.576	0.08019	0.06526	0.05222	0.04285	0.03747	0.03431	0.03388	0.03124	0.02812	0.02738	0.02385	0.02513	0.02465	0.02453	0.02537	0.02089	0.01802	0.01874
8.592	0.08007	0.06533	0.05234	0.04269	0.03816	0.03367	0.03443	0.0317	0.02787	0.02796	0.0239	0.02469	0.0251	0.02635	0.02436	0.02118	0.01851	0.01989
8.608	0.07955	0.06546	0.0521	0.04344	0.03752	0.03334	0.03439	0.03099	0.02794	0.02676	0.02388	0.02514	0.02439	0.02595	0.0241	0.0227	0.01883	0.01972
8.624	0.07898	0.06449	0.05107	0.04191	0.03736	0.03371	0.03355	0.03082	0.02765	0.02771	0.02363	0.0248	0.02455	0.02384	0.02396	0.02022	0.01937	0.01844
8.64	0.07854	0.06432	0.05088	0.04232	0.03716	0.03302	0.03377	0.03002	0.02802	0.02747	0.02312	0.02457	0.02369	0.02446	0.02387	0.02139	0.01807	0.01794
8.656	0.07796	0.06405	0.05051	0.04193	0.03559	0.03213	0.03243	0.02965	0.0271	0.0263	0.02287	0.02494	0.02395	0.02524	0.02353	0.02069	0.01762	0.01883
8.672	0.07819	0.06407	0.05102	0.04187	0.03747	0.03262	0.03274	0.03052	0.0275	0.02626	0.02272	0.02409	0.02379	0.02381	0.02308	0.0209	0.01781	0.01884
8.688	0.07791	0.06372	0.05094	0.04239	0.03691	0.03291	0.03338	0.03099	0.02828	0.02654	0.02335	0.02586	0.02433	0.0244	0.02398	0.02092	0.01816	0.01919
8.704	0.07745	0.06297	0.05019	0.04275	0.03677	0.03342	0.03266	0.02991	0.02703	0.02672	0.02379	0.02372	0.02393	0.02392	0.02324	0.02067	0.01821	0.01884
8.72	0.07698	0.06357	0.05018	0.04149	0.03672	0.03272	0.03207	0.0298	0.02698	0.02561	0.02324	0.02459	0.02391	0.02389	0.02317	0.02031	0.01734	0.01758
8.736	0.0767	0.06304	0.05043	0.04151	0.0354	0.03313	0.03139	0.03049	0.02653	0.02584	0.02334	0.02415	0.02343	0.02402	0.02334	0.02007	0.01783	0.01721
8.752	0.07686	0.06249	0.04986	0.04227	0.03653	0.03225	0.03195	0.03047	0.02662	0.02548	0.02308	0.02366	0.0247	0.02293	0.02291	0.02035	0.01713	0.01815
8.768	0.07588	0.06258	0.04952	0.04129	0.03546	0.03187	0.03284	0.0309	0.02602	0.02596	0.02343	0.02414	0.02449	0.0238	0.02245	0.02003	0.01819	0.01847
8.784	0.07535	0.06218	0.04968	0.04132	0.03571	0.03076	0.03186	0.03035	0.02674	0.02657	0.02202	0.02399	0.02383	0.02375	0.02255	0.01903	0.01863	0.01694
8.8	0.07577	0.06266	0.04935	0.04085	0.03515	0.03288	0.03186	0.02913	0.02626	0.02538	0.02419	0.02309	0.02401	0.02398	0.02271	0.02028	0.01789	0.01746
8.816	0.07471	0.06069	0.04933	0.03972	0.03424	0.03097	0.03277	0.0291	0.02697	0.02546	0.02254	0.02279	0.02325	0.02215	0.02208	0.01918	0.0172	0.0163
8.832	0.0744	0.06066	0.04859	0.03985	0.03501	0.03143	0.03244	0.02904	0.02575	0.02537	0.02228	0.02359	0.02233	0.02366	0.02265	0.0199	0.01735	0.01746
8.848	0.07418	0.06056	0.04825	0.04001	0.03538	0.03134	0.03178	0.02978	0.02635	0.02619	0.02374	0.02415	0.0231	0.02273	0.02269	0.01898	0.01682	0.01825
8.864	0.07425	0.06083	0.04853	0.04079	0.0346	0.03156	0.0309	0.02851	0.02636	0.02633	0.02252	0.02297	0.02338	0.02219	0.02285	0.01993	0.0175	0.01725
8.88	0.07343	0.06027	0.04862	0.03916	0.03478	0.03086	0.03105	0.02808	0.02548	0.02525	0.02215	0.02207	0.024	0.02169	0.02162	0.01916	0.01796	0.01612
8.896	0.07406	0.0608	0.04899	0.03991	0.03559	0.03155	0.03184	0.02919	0.02672	0.02545	0.02266	0.02368	0.02334	0.02278	0.02315	0.01927	0.01699	0.01726
8.912	0.07358	0.06028	0.04834	0.0404	0.03386	0.03079	0.03116	0.02896	0.0262	0.02556	0.02214	0.02331	0.02278	0.02312	0.02272	0.02001	0.017	0.01876
8.928	0.07313	0.06017	0.04761	0.03968	0.03422	0.03031	0.03094	0.02882	0.02531	0.02454	0.02156	0.02247	0.02356	0.02223	0.02172	0.01923	0.01732	0.0178
8.944	0.07223	0.05885	0.04698	0.03991	0.03396	0.03043	0.03057	0.0282	0.02482	0.02408	0.02182	0.02336	0.02215	0.02282	0.02197	0.01856	0.01659	0.01692
8.96	0.0724	0.05955	0.0472	0.0403	0.03377	0.03184	0.03183	0.028	0.02545	0.02468	0.02233	0.02256	0.02285	0.02257	0.02155	0.01929	0.01582	0.01629
8.976	0.07217	0.05879	0.0467	0.03859	0.03345	0.03025	0.02973	0.02807	0.02507	0.02468	0.02087	0.02253	0.02278	0.02227	0.02147	0.0193	0.01786	0.01663
8.992	0.07172	0.05929	0.04731	0.03983	0.03406	0.02979	0.03111	0.0269	0.02613	0.02363	0.02131	0.0225	0.02219	0.02234	0.02106	0.01831	0.01634	0.01623
9.008	0.07137	0.05819	0.04712	0.03826	0.03354	0.03091	0.03063	0.02741	0.02482	0.02443	0.02154	0.02119	0.02135	0.02355	0.0215	0.01847	0.01666	0.01677
9.024	0.07164	0.05809	0.04672	0.03881	0.03411	0.03052	0.03032	0.0274	0.02511	0.02422	0.02222	0.02318	0.02251	0.02303	0.02218	0.01876	0.01601	0.01774
9.04	0.07071	0.05802	0.04652	0.03799	0.0339	0.0302	0.02971	0.02864	0.02569	0.02457	0.02132	0.02289	0.02211	0.02225	0.02198	0.01928	0.01623	0.01649
9.056	0.07104	0.05783	0.04651	0.03829	0.03382	0.0304	0.03073	0.02844	0.02644	0.0255	0.02163	0.02353	0.02227	0.02343	0.02188	0.01792	0.01695	0.01731
9.072	0.07042	0.058	0.04564	0.03893	0.03403	0.02981	0.02967	0.02723	0.02425	0.02406	0.02116	0.02209	0.02225	0.02216	0.02196	0.01786	0.0175	0.0163
9.088	0.06997	0.05797	0.04614	0.0387	0.03298	0.03028	0.02969	0.02753	0.02566	0.02482	0.0207	0.02273	0.02198	0.0239	0.02136	0.01808	0.01679	0.01613
9.104	0.07018	0.05722	0.04547	0.03886	0.03319	0.03023	0.03021	0.02646	0.02467	0.02459	0.02082	0.0222	0.02202	0.02299	0.02199	0.018	0.01657	0.01659
9.12	0.0697	0.05712	0.04572	0.03859	0.03263	0.03047	0.03095	0.02782	0.02593	0.02317	0.02081	0.02291	0.02194	0.0227	0.02063	0.01904	0.01734	0.01577
9.136	0.06943	0.05616	0.04505	0.03792	0.033	0.02989	0.02977	0.0292	0.02385	0.02342	0.02161	0.02219	0.02134	0.02195	0.02028	0.01861	0.01572	0.01597
9.152	0.06934	0.05764	0.04586	0.03757	0.03236	0.02878	0.02921	0.02649	0.02432	0.02315	0.02173	0.02167	0.02176	0.02098	0.02126	0.01924	0.01622	0.01625
9.168	0.0686	0.05653	0.04524	0.0372	0.032	0.02923	0.02971	0.02748	0.02367	0.02326	0.02104	0.02203	0.02087	0.02196	0.02106	0.01761	0.01657	0.01591
9.184	0.06903	0.05519	0.04458	0.03741	0.03204	0.02894	0.02875	0.02676	0.02424	0.02267	0.0192	0.02227	0.02094	0.02068	0.02026	0.01776	0.01594	0.01602
9.2	0.06876	0.05669	0.04543	0.0379	0.03295	0.02919	0.02912	0.02684	0.02432	0.02362	0.02066	0.02096	0.02073	0.02121	0.02057	0.01755	0.01548	0.01645
9.216	0.06713	0.05582	0.04387	0.03605	0.03158	0.02789	0.02718	0.02666	0.02413	0.02327	0.0201	0.02015	0.02043	0.02094	0.0209	0.01734	0.01437	0.01493
9.232	0.06776	0.05569	0.04441	0.03645	0.03211	0.02866	0.02869	0.02694	0.02417	0.02292	0.02009	0.02247	0.02071	0.02121	0.02067	0.01811	0.01621	0.01626
9.248	0.06744	0.0554	0.04418	0.03627	0.03164	0.02894	0.02855	0.02487	0.02403	0.02306	0.02115	0.02173	0.02171	0.02141	0.02032	0.01809	0.01659	0.01469
9.264	0.06702	0.05566	0.04386	0.03612	0.03234	0.02892	0.02861	0.02782	0.02506	0.02335	0.02059	0.02054	0.02168	0.02052	0.02049	0.01706	0.01625	0.01656
9.28	0.06676	0.05439	0.0438	0.03541	0.03201	0.02835	0.02885	0.02677	0.02351	0.02385	0.01936	0.02109	0.02124	0.02137	0.02013	0.01856	0.01717	0.01578
9.296	0.06704	0.05565	0.04348	0.03639	0.03209	0.02792	0.0283	0.02579	0.0249	0.02259	0.02089	0.02094	0.02152	0.02089	0.02065	0.0179	0.01596	0.01553
9.312	0.0669	0.05407	0.0439	0.0359	0.03066	0.02778	0.0283	0.02643	0.02271	0.02317	0.01952	0.0216	0.02111	0.02162	0.02082	0.01762	0.01606	0.01607
9.328	0.06614	0.05408	0.04373	0.03572	0.03119	0.02761	0.02755	0.02541	0.02278	0.02265	0.01988	0.02104	0.01973	0.02182	0.01975	0.01722	0.01574	0.01561
9.344	0.06497	0.05373	0.04285	0.03522	0.03137	0.0273	0.02675	0.02569	0.0229	0.02173	0.0188	0.02048	0.01955	0.02042	0.01883	0.01678	0.01571	0.01485
9.36	0.06513	0.05326	0.04281	0.03565	0.03036	0.0265	0.02763	0.02519	0.02287	0.0229	0.01828	0.0193	0.02069	0.01995	0.01894	0.0177	0.01564	0.01508
9.376	0.06572	0.0538	0.04332	0.03541	0.03087	0.02695	0.02842	0.02528	0.02336	0.02324	0.01998	0.02093	0.02057	0.02044	0.02084	0.01666	0.01498	0.01509
9.392	0.06496	0.0537	0.0426	0.0342	0.03053	0.02769	0.02838	0.02603	0.02375	0.02256	0.0204	0.02067	0.02193	0.02074	0.02055	0.01838	0.01506	0.01535
9.408	0.06519	0.05355	0.04266	0.03544	0.03151	0.02739	0.028	0.02601	0.02331	0.02194	0.02104	0.02114	0.02097	0.02006	0.02019	0.01804	0.01517	0.01449
9.424	0.06463	0.05362	0.04291	0.03469	0.03062	0.02694	0.02791	0.02491	0.0222	0.02214	0.02004	0.02078	0.01932	0.01944	0.02003	0.01818	0.01472	0.01506
9.44	0.06403	0.05299	0.04206	0.03501	0.03041	0.02727	0.02726	0.02451	0.0224	0.02323	0.0193	0.02095	0.02077	0.02093	0.01891	0.01698	0.01481	0.01504
9.456	0.0636	0.05293	0.04215	0.03456	0.03054	0.02667	0.02735	0.02406	0.02362	0.02114	0.01912	0.01922	0.01986	0.02029	0.01987	0.0172	0.01497	0.01497
9.472	0.06418	0.05234	0.04169	0.03532	0.03002	0.02737	0.028	0.02483	0.02267	0.02264	0.01863	0.02065	0.0205	0.02112	0.0195	0.01732	0.0144	0.01644
9.488	0.06341	0.05199	0.04167	0.03444	0.02972	0.02666	0.02664	0.02445	0.02239	0.02201	0.01992	0.01995	0.01845	0.01895	0.01858	0.01718	0.01512	0.01584
9.504	0.06325	0.05203	0.04104	0.03408	0.0298	0.02628	0.02701	0.02396	0.02288	0.02209	0.01788	0.01922	0.02002	0.01943	0.01916	0.01762	0.01442	0.01489
9.52	0.06346	0.05201	0.04176	0.03434	0.0298	0.02699	0.02627	0.0241	0.02264	0.02164	0.01895	0.0199	0.02019	0.02001	0.01908	0.01662	0.01472	0.01493
9.536	0.063	0.05204	0.04204	0.03371	0.02982	0.02643	0.02615	0.02427	0.02301	0.0215	0.01942	0.0194	0.01989	0.02033	0.01914	0.0171	0.01458	0.01523
9.552	0.0634	0.05231	0.04146	0.03417	0.03009	0.02752	0.02709	0.02545	0.02326	0.02314	0.01922	0.02065	0.02133	0.01945	0.01908	0.01747	0.0145	0.01503
9.568	0.06254	0.05125	0.04139	0.03476	0.02895	0.02597	0.02649	0.02422	0.02268	0.02321	0.01854	0.02009	0.02051	0.01936	0.01972	0.01699	0.01425	0.01564
9.584	0.06176	0.05077	0.04055	0.03409	0.02939	0.02666	0.02556	0.02465	0.0226	0.02205	0.01888	0.01807	0.01956	0.01971	0.01983	0.01644	0.01453	0.01363
9.6	0.06142	0.05082	0.04036	0.03353	0.02929	0.02653	0.02561	0.02517	0.02195	0.02118	0.01909	0.01961	0.01878	0.01952	0.01935	0.01609	0.01399	0.01455
9.616	0.06158	0.05026	0.04064	0.03347	0.02933	0.02603	0.02512	0.02476	0.02251	0.02105	0.01868	0.01979	0.01858	0.01999	0.01916	0.01707	0.01438	0.0135
9.632	0.06147	0.04993	0.04021	0.03348	0.0289	0.02642	0.02645	0.0244	0.02321	0.02158	0.01875	0.01971	0.01842	0.01937	0.01862	0.01662	0.01484	0.01503
9.648	0.06099	0.05014	0.04023	0.03392	0.02905	0.02602	0.02617	0.0247	0.02222	0.02142	0.01819	0.02013	0.01905	0.01909	0.0183	0.01722	0.01464	0.01493
9.664	0.06056	0.04955	0.03957	0.03241	0.02872	0.0258	0.02455	0.02417	0.02117	0.02095	0.01845	0.01958	0.01898	0.01875	0.01835	0.01654	0.01466	0.0148
9.68	0.06005	0.04928	0.03899	0.03207	0.02813	0.02476	0.02653	0.02341	0.0213	0.02036	0.01762	0.01951	0.01784	0.0193	0.01899	0.01591	0.01463	0.01424
9.696	0.06088	0.0492	0.03958	0.03295	0.0286	0.02592	0.02589	0.02245	0.02115	0.02121	0.01863	0.01965	0.01907	0.01876	0.01861	0.01567	0.01415	0.0136
9.712	0.06009	0.04962	0.03964	0.033	0.02953	0.02585	0.02463	0.02453	0.02172	0.02018	0.01834	0.01928	0.01888	0.01899	0.01888	0.01624	0.0139	0.01463
9.728	0.05925	0.04876	0.03948	0.03294	0.02793	0.02472	0.02443	0.02278	0.02074	0.02031	0.01814	0.01853	0.01844	0.01821	0.01818	0.01546	0.01332	0.01448
9.744	0.05931	0.04825	0.03863	0.03229	0.02805	0.02538	0.02504	0.0222	0.02091	0.02033	0.01804	0.01843	0.01804	0.019	0.0182	0.01516	0.0142	0.01456
9.76	0.05967	0.04846	0.039	0.03222	0.02894	0.02528	0.02609	0.02307	0.02132	0.02153	0.01779	0.01827	0.01899	0.018	0.01848	0.01666	0.01293	0.01441
9.776	0.059	0.04864	0.03904	0.03248	0.02818	0.02554	0.02601	0.02323	0.02036	0.02003	0.01781	0.0185	0.01873	0.01846	0.01786	0.01604	0.01408	0.01396
9.792	0.05884	0.04835	0.03858	0.03184	0.02743	0.02489	0.02558	0.02187	0.02036	0.02058	0.01772	0.01881	0.01843	0.01838	0.01812	0.01597	0.01558	0.01365
9.808	0.05862	0.04796	0.03814	0.03166	0.02787	0.02445	0.02442	0.02328	0.02134	0.01974	0.0175	0.01892	0.01812	0.01788	0.01824	0.01579	0.01356	0.01266
9.824	0.05857	0.04846	0.03866	0.03121	0.02806	0.02465	0.02589	0.02321	0.02141	0.02071	0.01754	0.0191	0.01761	0.01821	0.01754	0.01513	0.01352	0.01367
9.84	0.05835	0.04787	0.03865	0.03063	0.02744	0.0252	0.02383	0.02315	0.0204	0.02002	0.01792	0.01862	0.01701	0.01889	0.0178	0.01556	0.01368	0.01362
9.856	0.05851	0.0477	0.03842	0.03162	0.02792	0.02389	0.0238	0.02286	0.02134	0.02061	0.01732	0.01865	0.01814	0.01819	0.01799	0.01566	0.01467	0.01376
9.872	0.05774	0.04722	0.03774	0.03128	0.02745	0.02475	0.02507	0.02348	0.02048	0.01935	0.0175	0.01872	0.01889	0.01824	0.01763	0.01558	0.01431	0.01345
9.888	0.05724	0.04701	0.03752	0.03144	0.02663	0.02487	0.02483	0.02268	0.02008	0.01965	0.01768	0.01819	0.01807	0.01908	0.0174	0.01644	0.01318	0.01378
9.904	0.05714	0.04744	0.0375	0.03099	0.02758	0.0254	0.02433	0.02206	0.02172	0.01925	0.01752	0.01867	0.01796	0.01855	0.01828	0.0148	0.01304	0.01224
9.92	0.05688	0.04598	0.03711	0.03029	0.02727	0.02362	0.02468	0.02171	0.01963	0.01971	0.01715	0.01641	0.01806	0.01721	0.01713	0.01502	0.01433	0.0123
9.936	0.05672	0.04623	0.03715	0.03053	0.02715	0.0236	0.02434	0.02204	0.02057	0.0204	0.01666	0.01839	0.01716	0.01837	0.01724	0.01468	0.01312	0.01299
9.952	0.05676	0.04722	0.03714	0.03094	0.02738	0.02408	0.02482	0.02198	0.02027	0.01988	0.01761	0.01737	0.01708	0.01862	0.0177	0.01481	0.01351	0.01256
9.968	0.05695	0.04653	0.03738	0.03135	0.02739	0.0239	0.02558	0.02275	0.02135	0.02005	0.01655	0.01884	0.01814	0.0189	0.01835	0.01572	0.01393	0.01279
9.984	0.05624	0.04626	0.0369	0.03078	0.02725	0.02464	0.02428	0.02242	0.01986	0.01978	0.01712	0.01744	0.01849	0.01887	0.01725	0.01639	0.01302	0.01413
10	0.05613	0.0461	0.03697	0.03112	0.02714	0.02345	0.02404	0.02198	0.01941	0.01922	0.01761	0.01763	0.01727	0.01688	0.01796	0.0157	0.01375	0.01361
10.016	0.05565	0.0465	0.0365	0.02962	0.02597	0.02362	0.02441	0.02224	0.01936	0.01855	0.01712	0.01641	0.01667	0.01816	0.01723	0.01533	0.01378	0.0134
10.032	0.05532	0.04596	0.03623	0.0305	0.02707	0.02346	0.02354	0.0208	0.0209	0.02014	0.01627	0.01732	0.01683	0.01755	0.01703	0.01509	0.013	0.01294
10.048	0.05504	0.04564	0.03639	0.03062	0.0267	0.02388	0.02417	0.02171	0.02018	0.01936	0.01613	0.0187	0.01705	0.01739	0.01735	0.01508	0.01281	0.01291
10.064	0.05496	0.04444	0.03609	0.03033	0.02616	0.02333	0.02279	0.02102	0.02003	0.01924	0.01671	0.01777	0.01768	0.01745	0.01719	0.01528	0.01262	0.01321
10.08	0.05484	0.04513	0.03638	0.02989	0.02605	0.02355	0.02385	0.02127	0.01959	0.01909	0.01672	0.01848	0.01799	0.01731	0.01667	0.01433	0.01204	0.01266
10.096	0.05443	0.04501	0.03601	0.02961	0.02575	0.02311	0.02411	0.02089	0.01983	0.01944	0.01703	0.01787	0.01698	0.01793	0.01782	0.015	0.01266	0.0128
10.112	0.05409	0.04447	0.03525	0.02964	0.02599	0.02305	0.02214	0.02149	0.01893	0.01827	0.01638	0.01761	0.01707	0.01729	0.01647	0.01298	0.01335	0.01215
10.128	0.05379	0.04384	0.03536	0.02966	0.02547	0.02293	0.02298	0.02229	0.01843	0.01794	0.01624	0.01708	0.01615	0.01727	0.0173	0.01446	0.01249	0.01323
10.144	0.0543	0.04425	0.03567	0.02903	0.02536	0.02205	0.02317	0.02171	0.01938	0.01816	0.01633	0.01728	0.01708	0.01758	0.01698	0.01531	0.01203	0.01269
10.16	0.05333	0.04342	0.03466	0.02886	0.0247	0.02246	0.02231	0.01959	0.01906	0.01777	0.01551	0.0168	0.01604	0.01641	0.01526	0.01327	0.01074	0.01277
10.176	0.05352	0.04415	0.03531	0.02902	0.0261	0.0236	0.02217	0.02074	0.01807	0.01765	0.01631	0.01697	0.01741	0.01687	0.01661	0.01453	0.01304	0.01227
10.192	0.05364	0.04402	0.03548	0.02931	0.0254	0.02215	0.02319	0.0204	0.01948	0.01814	0.01597	0.01823	0.01623	0.01668	0.0166	0.01525	0.01304	0.01312
10.208	0.05248	0.04368	0.03482	0.02916	0.02461	0.02167	0.02295	0.02172	0.01801	0.01873	0.01636	0.01641	0.01661	0.01664	0.01625	0.01421	0.01367	0.01298
10.224	0.05268	0.04338	0.03475	0.02854	0.02491	0.02185	0.0218	0.02027	0.01885	0.01852	0.01573	0.01736	0.01666	0.01678	0.01659	0.01385	0.01133	0.01346
10.24	0.05248	0.04336	0.03464	0.02808	0.02461	0.02185	0.02227	0.02024	0.01844	0.01848	0.01654	0.01675	0.01689	0.01688	0.0163	0.01457	0.0117	0.01197
10.256	0.05209	0.04364	0.03456	0.02785	0.0256	0.02072	0.02234	0.0217	0.01786	0.0187	0.01579	0.01654	0.01524	0.01687	0.01571	0.01413	0.01186	0.01313
10.272	0.05178	0.04233	0.03371	0.02846	0.02395	0.02184	0.0223	0.01929	0.01822	0.01833	0.01609	0.01658	0.01599	0.0168	0.01599	0.01256	0.01173	0.01254
10.288	0.05202	0.04258	0.03473	0.02864	0.02375	0.02154	0.02208	0.02101	0.01885	0.01751	0.01653	0.01664	0.01574	0.01642	0.01595	0.0134	0.01202	0.01201
10.304	0.05114	0.04199	0.0339	0.02771	0.02479	0.02142	0.02235	0.0203	0.01867	0.0175	0.01553	0.01625	0.01611	0.01681	0.01501	0.01348	0.0123	0.01214
10.32	0.05158	0.04231	0.03379	0.02871	0.02449	0.02254	0.02281	0.02002	0.01853	0.01838	0.01565	0.01653	0.01556	0.01705	0.01591	0.01411	0.01149	0.01244
10.336	0.05103	0.04203	0.0331	0.02752	0.02397	0.02145	0.02168	0.01956	0.01823	0.01801	0.01553	0.01556	0.0154	0.01624	0.01617	0.01307	0.01119	0.01185
10.352	0.0509	0.04163	0.03327	0.02741	0.0244	0.02156	0.02169	0.02019	0.01789	0.0171	0.01516	0.01657	0.01538	0.0161	0.01543	0.01314	0.01138	0.0108
10.368	0.05072	0.04194	0.03362	0.02756	0.02408	0.02097	0.02156	0.02048	0.01872	0.01786	0.01524	0.01644	0.01592	0.01549	0.01563	0.01465	0.01277	0.01134
10.384	0.05059	0.04115	0.03292	0.02728	0.02354	0.02193	0.02107	0.0187	0.01804	0.01772	0.01558	0.01594	0.01507	0.01523	0.01589	0.01329	0.01162	0.01171
10.4	0.04987	0.04065	0.03231	0.02705	0.02403	0.02078	0.02081	0.01882	0.01817	0.01682	0.01415	0.01597	0.01522	0.0156	0.01544	0.01291	0.01172	0.01162
10.416	0.05044	0.04097	0.03302	0.02739	0.02322	0.02105	0.02124	0.02055	0.01885	0.01763	0.01533	0.016	0.0152	0.01694	0.01526	0.01372	0.01244	0.01252
10.432	0.04987	0.04117	0.03284	0.02702	0.02393	0.02164	0.0222	0.01915	0.01789	0.01715	0.0156	0.01516	0.01588	0.01741	0.0149	0.01297	0.01168	0.01047
10.448	0.05002	0.04074	0.03277	0.02678	0.02349	0.02091	0.02159	0.01998	0.01779	0.01716	0.01531	0.01638	0.01593	0.0157	0.01494	0.01346	0.01204	0.01159
10.464	0.04994	0.04172	0.03241	0.02778	0.02409	0.02223	0.02208	0.01928	0.01761	0.01746	0.01518	0.01538	0.0159	0.01602	0.0156	0.01384	0.01099	0.01197
10.48	0.04943	0.04094	0.03239	0.02721	0.02348	0.02069	0.02166	0.01904	0.0173	0.01724	0.01505	0.01563	0.01536	0.01488	0.01577	0.01413	0.0111	0.0117
10.496	0.04947	0.04034	0.0327	0.02689	0.02318	0.02104	0.02125	0.02022	0.01664	0.01648	0.01478	0.01573	0.01556	0.01557	0.01437	0.01349	0.01141	0.01134
10.512	0.04926	0.04042	0.03221	0.02633	0.02361	0.02128	0.02191	0.01926	0.01792	0.01654	0.01416	0.01585	0.01573	0.01553	0.01516	0.01385	0.01088	0.01214
10.528	0.04912	0.04036	0.03224	0.02722	0.02391	0.02096	0.02165	0.01944	0.01751	0.01643	0.01443	0.01632	0.01486	0.01537	0.01594	0.01378	0.01089	0.01177
10.544	0.04924	0.04051	0.03305	0.02642	0.02415	0.02121	0.02086	0.01891	0.01843	0.01826	0.0152	0.0164	0.01552	0.01621	0.01521	0.01349	0.01227	0.01085
10.56	0.04832	0.03929	0.03256	0.02643	0.02285	0.02032	0.02101	0.01881	0.01684	0.01662	0.01401	0.01583	0.01494	0.01605	0.01488	0.0128	0.01192	0.01034
10.576	0.04802	0.0394	0.03192	0.0262	0.02293	0.02084	0.02094	0.01918	0.01698	0.01634	0.01457	0.01522	0.01537	0.01432	0.0146	0.01273	0.01137	0.01106
10.592	0.04783	0.03932	0.03159	0.02598	0.02274	0.02019	0.01994	0.01931	0.01676	0.01679	0.01534	0.01531	0.0151	0.01662	0.01411	0.01298	0.0126	0.01207
10.608	0.0478	0.03934	0.0314	0.02573	0.02205	0.02057	0.02027	0.01925	0.01661	0.01721	0.01439	0.01456	0.01553	0.01495	0.01499	0.01264	0.01116	0.01164
10.624	0.04761	0.0396	0.03108	0.02631	0.02362	0.02004	0.02018	0.01837	0.01723	0.01584	0.01431	0.01505	0.01549	0.01513	0.0147	0.01313	0.01169	0.01096
10.64	0.04748	0.03938	0.03156	0.02544	0.02349	0.02088	0.02098	0.01884	0.01679	0.01724	0.01392	0.01476	0.01528	0.01507	0.01557	0.0128	0.01088	0.01133
10.656	0.04715	0.03884	0.03129	0.02582	0.02241	0.0202	0.01983	0.01832	0.01686	0.01609	0.01404	0.01559	0.01522	0.01568	0.01484	0.01265	0.01092	0.00989
10.672	0.04691	0.03861	0.03093	0.02513	0.02205	0.02006	0.01923	0.01824	0.01707	0.01712	0.01458	0.01559	0.01504	0.01468	0.01446	0.01227	0.01122	0.01087
10.688	0.04702	0.03873	0.03094	0.02531	0.02243	0.01998	0.02043	0.01889	0.01644	0.01657	0.01445	0.01532	0.01562	0.01477	0.01436	0.01254	0.01154	0.01034
10.704	0.04685	0.03793	0.03107	0.02559	0.02202	0.01998	0.01927	0.0188	0.01627	0.01623	0.01394	0.01494	0.01467	0.01509	0.01415	0.01192	0.01022	0.01081
10.72	0.04648	0.03818	0.03077	0.0257	0.02193	0.01992	0.01959	0.0179	0.01649	0.01666	0.01431	0.01468	0.01439	0.01406	0.01476	0.0132	0.01156	0.01046
10.736	0.04622	0.03796	0.03027	0.02484	0.02137	0.0197	0.01965	0.01777	0.01631	0.01696	0.01427	0.01409	0.01398	0.01541	0.01424	0.01202	0.01171	0.01108
10.752	0.04626	0.03832	0.03024	0.02546	0.02214	0.02045	0.0195	0.01887	0.01669	0.01541	0.01396	0.01478	0.01515	0.01516	0.01473	0.01304	0.01128	0.00998
10.768	0.04664	0.03814	0.0307	0.02518	0.02139	0.02033	0.01898	0.01832	0.01693	0.01596	0.01428	0.01453	0.01468	0.01418	0.0143	0.01301	0.01075	0.01137
10.784	0.04597	0.03819	0.03036	0.02438	0.02242	0.01909	0.02018	0.01822	0.0162	0.01653	0.0151	0.01466	0.01498	0.01414	0.01469	0.01302	0.00965	0.00983
10.8	0.04548	0.03718	0.02958	0.02456	0.02094	0.01879	0.01986	0.01764	0.01606	0.01579	0.01381	0.01388	0.01443	0.01391	0.01362	0.01212	0.01023	0.01032
10.816	0.04537	0.03713	0.02969	0.02423	0.02229	0.02002	0.01881	0.01699	0.01611	0.01537	0.0133	0.01465	0.01375	0.01452	0.01465	0.01249	0.01104	0.01086
10.832	0.04534	0.03724	0.02968	0.0249	0.02212	0.01949	0.01918	0.01716	0.01656	0.01606	0.01415	0.01468	0.01517	0.01511	0.01457	0.0118	0.01065	0.01093
10.848	0.04512	0.03665	0.02959	0.02446	0.02148	0.01945	0.01849	0.01734	0.01588	0.01492	0.013	0.0139	0.01366	0.01429	0.01363	0.01139	0.01083	0.00973
10.864	0.04492	0.03692	0.02981	0.02402	0.02202	0.01924	0.01911	0.01825	0.01633	0.01543	0.01376	0.01488	0.01398	0.01466	0.0135	0.0121	0.01069	0.01017
10.88	0.04511	0.0374	0.02993	0.02504	0.02208	0.01909	0.01982	0.01773	0.01679	0.01589	0.01394	0.01388	0.01463	0.01344	0.01429	0.01251	0.01072	0.01149
10.896	0.04465	0.03689	0.02935	0.02461	0.02158	0.01902	0.01896	0.01825	0.01571	0.01534	0.0135	0.01293	0.0149	0.01417	0.01419	0.01226	0.01043	0.01019
10.912	0.04416	0.03639	0.02934	0.02387	0.02062	0.01909	0.01899	0.01735	0.01536	0.01536	0.01372	0.01387	0.01381	0.01396	0.0131	0.01205	0.01072	0.0106
10.928	0.04428	0.03661	0.02928	0.02459	0.02076	0.01954	0.01898	0.01754	0.01667	0.01475	0.01333	0.01455	0.01396	0.01465	0.0134	0.01177	0.01026	0.0107
10.944	0.04376	0.03662	0.0286	0.02407	0.02018	0.019	0.01879	0.01704	0.01579	0.01534	0.01313	0.01459	0.01395	0.01394	0.01315	0.01111	0.0102	0.00931
10.96	0.0435	0.03589	0.02889	0.02392	0.0203	0.01867	0.01865	0.0173	0.01585	0.01487	0.01356	0.01297	0.01343	0.01385	0.01343	0.01146	0.01118	0.00985
10.976	0.04357	0.03591	0.02875	0.02415	0.02125	0.01883	0.01872	0.01659	0.01543	0.01444	0.01309	0.01364	0.0134	0.01341	0.01349	0.01081	0.01019	0.01
10.992	0.04345	0.03631	0.02874	0.02355	0.02049	0.01879	0.0189	0.01641	0.01529	0.01499	0.01413	0.01434	0.01411	0.01349	0.01367	0.01192	0.00941	0.00993
11.008	0.04263	0.03496	0.02827	0.0233	0.02079	0.01848	0.01824	0.01641	0.01573	0.01468	0.01377	0.0142	0.01304	0.01348	0.01301	0.012	0.01071	0.01077
11.024	0.04302	0.03556	0.02823	0.02271	0.02082	0.01896	0.01825	0.01671	0.01592	0.01509	0.01298	0.0133	0.01317	0.01385	0.0133	0.01197	0.01054	0.01038
11.04	0.04317	0.03533	0.02803	0.02359	0.02098	0.019	0.01861	0.01696	0.01588	0.01513	0.01352	0.01358	0.01438	0.01303	0.0129	0.01097	0.01103	0.00999
11.056	0.04292	0.03496	0.02859	0.02409	0.02038	0.01858	0.01786	0.01709	0.0164	0.01507	0.01291	0.01394	0.01341	0.01344	0.0132	0.01269	0.01058	0.00981
11.072	0.04287	0.03498	0.0284	0.02295	0.02051	0.01879	0.01856	0.01687	0.01537	0.01491	0.01345	0.01407	0.01368	0.01388	0.01344	0.01184	0.00969	0.0099
11.088	0.04228	0.03477	0.02772	0.02349	0.01986	0.01809	0.01815	0.01636	0.01485	0.01512	0.013	0.01374	0.01331	0.01307	0.01357	0.0117	0.01041	0.00966
11.104	0.04243	0.03459	0.02791	0.02229	0.02043	0.01891	0.01802	0.01688	0.01474	0.0152	0.01252	0.01342	0.01306	0.01382	0.01363	0.01145	0.01049	0.01001
11.12	0.04148	0.03454	0.02751	0.0226	0.01986	0.01699	0.01855	0.0154	0.0143	0.01453	0.01239	0.01317	0.01318	0.01332	0.0127	0.01131	0.00993	0.0106
11.136	0.04185	0.03486	0.02796	0.02301	0.01975	0.01745	0.0179	0.01648	0.01553	0.01481	0.01327	0.01347	0.01369	0.01494	0.01333	0.01156	0.0102	0.00865
11.152	0.04162	0.03463	0.02761	0.0233	0.02036	0.01793	0.01773	0.01603	0.01519	0.01524	0.01182	0.01388	0.01295	0.01352	0.01309	0.0107	0.00928	0.01103
11.168	0.04188	0.03437	0.02808	0.02255	0.02009	0.01821	0.01863	0.01722	0.01528	0.01538	0.01277	0.01367	0.01324	0.0137	0.01317	0.01067	0.01063	0.01117
11.184	0.0414	0.03447	0.02733	0.02253	0.01992	0.01816	0.01775	0.01645	0.0155	0.0148	0.01197	0.01356	0.01253	0.01309	0.0133	0.0113	0.00887	0.00937
11.2	0.04102	0.03393	0.02736	0.02221	0.01916	0.01754	0.01716	0.01608	0.01509	0.01471	0.01224	0.01307	0.01341	0.01269	0.01316	0.01153	0.00957	0.00972
11.216	0.04129	0.03428	0.02712	0.02236	0.01885	0.01711	0.01826	0.01703	0.01467	0.01391	0.01258	0.01393	0.01325	0.01361	0.01332	0.01171	0.01066	0.01013
11.232	0.04133	0.03411	0.02751	0.02233	0.01976	0.01766	0.01815	0.01672	0.01488	0.0148	0.01311	0.01384	0.01323	0.01369	0.01287	0.01055	0.00996	0.00964
11.248	0.04071	0.03409	0.02693	0.02251	0.01973	0.01786	0.01868	0.01645	0.01438	0.01471	0.01327	0.01342	0.01343	0.01298	0.01228	0.01106	0.00967	0.00939
11.264	0.0404	0.03347	0.02647	0.02186	0.01923	0.0173	0.01641	0.01525	0.01446	0.01389	0.01225	0.01342	0.01325	0.01264	0.01236	0.01115	0.00986	0.00915
11.28	0.04033	0.03292	0.02677	0.02197	0.02017	0.01769	0.01726	0.01537	0.01394	0.01444	0.01203	0.01276	0.01281	0.01318	0.01259	0.011	0.0089	0.00985
11.296	0.04049	0.03315	0.02718	0.02237	0.01973	0.01721	0.01751	0.01681	0.01477	0.01383	0.01267	0.01316	0.01316	0.01304	0.01294	0.01069	0.00972	0.00932
11.312	0.04003	0.03332	0.02708	0.02219	0.01925	0.01739	0.01759	0.01575	0.0145	0.01452	0.01174	0.01255	0.01327	0.01252	0.0114	0.01067	0.00967	0.01046
11.328	0.04021	0.03325	0.02684	0.02182	0.01922	0.0176	0.01792	0.0161	0.01489	0.01435	0.01209	0.01307	0.01239	0.01248	0.0135	0.01098	0.00886	0.00984
11.344	0.04004	0.0329	0.02621	0.0225	0.01921	0.01735	0.0185	0.01602	0.01478	0.01269	0.01289	0.01321	0.01222	0.01306	0.01254	0.01035	0.0097	0.00923
11.36	0.03966	0.03301	0.02652	0.02149	0.01904	0.01642	0.01653	0.01609	0.01486	0.01401	0.0125	0.01301	0.01254	0.01414	0.01284	0.01053	0.00948	0.01042
11.376	0.03976	0.03279	0.02548	0.02163	0.01882	0.01762	0.01779	0.01633	0.01449	0.01478	0.01273	0.01315	0.01351	0.01316	0.01352	0.01144	0.00928	0.01007
11.392	0.03908	0.03207	0.02585	0.02145	0.01866	0.01618	0.01685	0.01573	0.01434	0.01403	0.01189	0.01297	0.01197	0.01274	0.01213	0.01071	0.00951	0.00953
11.408	0.03931	0.03227	0.02602	0.02157	0.01891	0.01663	0.01716	0.01576	0.0137	0.01368	0.01245	0.01161	0.01267	0.01248	0.01233	0.01108	0.0098	0.00952
11.424	0.03873	0.03162	0.02548	0.02077	0.01883	0.01594	0.01614	0.01472	0.01438	0.01257	0.01188	0.01256	0.01222	0.01218	0.01142	0.01065	0.00928	0.00974
11.44	0.03915	0.03239	0.02564	0.02154	0.01862	0.01677	0.01641	0.01596	0.01406	0.01326	0.01275	0.0126	0.01283	0.01242	0.01246	0.01012	0.00953	0.0093
11.456	0.03864	0.03166	0.02581	0.02099	0.01906	0.01682	0.01683	0.01578	0.01358	0.01301	0.01181	0.01319	0.01212	0.0127	0.01191	0.0111	0.00913	0.00933
11.472	0.03868	0.03184	0.02533	0.02149	0.01823	0.01698	0.01684	0.01537	0.01381	0.01379	0.01141	0.01256	0.01277	0.01251	0.01197	0.01055	0.00984	0.00879
11.488	0.0382	0.0315	0.02539	0.02064	0.01855	0.01629	0.0162	0.01492	0.01376	0.01377	0.01194	0.01315	0.01223	0.01166	0.01216	0.01007	0.00922	0.00858
11.504	0.03827	0.03131	0.02557	0.02086	0.01814	0.01597	0.01657	0.01479	0.01424	0.01382	0.01238	0.01296	0.01144	0.0124	0.0114	0.0109	0.01037	0.00878
11.52	0.03822	0.03169	0.02574	0.02121	0.01878	0.0164	0.01661	0.01536	0.01416	0.01385	0.01195	0.0122	0.0118	0.01245	0.01255	0.01106	0.00924	0.00976
11.536	0.03807	0.0309	0.02518	0.02045	0.01833	0.01612	0.01595	0.01622	0.0139	0.01285	0.0113	0.01245	0.01251	0.01136	0.01233	0.01044	0.00896	0.00893
11.552	0.03754	0.03103	0.02469	0.02019	0.01816	0.01557	0.01644	0.01504	0.01356	0.01236	0.01187	0.01114	0.0119	0.01194	0.0108	0.00932	0.00868	0.00837
11.568	0.03789	0.03105	0.02485	0.0209	0.01787	0.01595	0.01716	0.0151	0.01353	0.01396	0.01214	0.01193	0.01154	0.01254	0.01189	0.01085	0.00852	0.00906
11.584	0.03756	0.03115	0.02502	0.02072	0.01779	0.01612	0.01581	0.01492	0.01362	0.01184	0.01125	0.01182	0.01159	0.01316	0.01143	0.01065	0.0092	0.009
11.6	0.03724	0.03045	0.02477	0.02015	0.01768	0.01596	0.01525	0.01409	0.01353	0.01302	0.01072	0.01119	0.01147	0.01159	0.01222	0.01023	0.00814	0.00866
11.616	0.03701	0.03058	0.02398	0.01913	0.0174	0.0152	0.01558	0.01489	0.01288	0.01304	0.01108	0.01207	0.01059	0.01246	0.01085	0.00966	0.00815	0.00909
11.632	0.03704	0.03029	0.02425	0.02047	0.01742	0.01625	0.01647	0.01346	0.013	0.0127	0.0116	0.01168	0.01171	0.01196	0.01163	0.01006	0.00874	0.00865
11.648	0.03715	0.03074	0.02465	0.02088	0.01779	0.01532	0.01576	0.01484	0.01319	0.01232	0.01154	0.0119	0.01162	0.01215	0.01141	0.01023	0.00837	0.00911
11.664	0.03681	0.03012	0.02439	0.02039	0.01717	0.01538	0.01615	0.0147	0.01324	0.01331	0.01091	0.0124	0.01222	0.01152	0.01179	0.00932	0.00887	0.00902
11.68	0.0367	0.03053	0.02403	0.01983	0.01843	0.01592	0.01502	0.01424	0.01376	0.01214	0.0107	0.01131	0.01179	0.01199	0.01212	0.01057	0.00854	0.00836
11.696	0.03642	0.02966	0.02387	0.01944	0.0174	0.01611	0.01603	0.0138	0.01326	0.01265	0.01108	0.01211	0.01085	0.01199	0.0112	0.00977	0.00912	0.009
11.712	0.03584	0.02943	0.0237	0.01949	0.01737	0.01438	0.01509	0.01459	0.01237	0.01236	0.01106	0.01114	0.01109	0.01163	0.01075	0.00942	0.00805	0.00811
11.728	0.03588	0.02992	0.02377	0.01989	0.01703	0.01496	0.01557	0.01455	0.01324	0.01314	0.0109	0.01189	0.01122	0.01129	0.01126	0.00982	0.00791	0.00754
11.744	0.03585	0.02937	0.02372	0.02025	0.01676	0.01494	0.01469	0.01448	0.013	0.01303	0.01056	0.01104	0.01147	0.01122	0.01111	0.00893	0.00937	0.00875
11.76	0.03536	0.02911	0.02357	0.01906	0.01739	0.01559	0.01506	0.01342	0.0121	0.01217	0.01101	0.01167	0.01101	0.01173	0.01203	0.01013	0.00766	0.00796
11.776	0.03595	0.02936	0.02338	0.01957	0.01733	0.01507	0.01633	0.01421	0.01294	0.0123	0.011	0.01103	0.0108	0.01187	0.01174	0.00955	0.00789	0.00834
11.792	0.03562	0.02935	0.02358	0.01927	0.01749	0.01551	0.01521	0.01411	0.01252	0.01257	0.01098	0.01105	0.01084	0.01159	0.01084	0.00933	0.00772	0.00827
11.808	0.03521	0.02901	0.02369	0.01958	0.0171	0.01526	0.01552	0.01443	0.01329	0.01257	0.01074	0.01135	0.01126	0.01208	0.01077	0.00983	0.00839	0.00802
11.824	0.03539	0.02932	0.02359	0.01872	0.01685	0.01563	0.01594	0.01408	0.01312	0.01316	0.01065	0.01161	0.01115	0.01164	0.01135	0.00963	0.00806	0.00883
11.84	0.03505	0.02944	0.02358	0.01926	0.01719	0.01499	0.01603	0.0136	0.01305	0.01242	0.01108	0.01128	0.01103	0.01213	0.0116	0.00955	0.00888	0.00821
11.856	0.03465	0.02839	0.02275	0.019	0.01656	0.0141	0.01502	0.01352	0.01244	0.01252	0.01011	0.01196	0.01033	0.01147	0.01003	0.00869	0.00726	0.00847
11.872	0.03468	0.02892	0.02299	0.01852	0.01637	0.01532	0.01458	0.01275	0.01237	0.01233	0.01075	0.01067	0.01131	0.01118	0.01044	0.00922	0.00734	0.00731
11.888	0.03467	0.02865	0.02315	0.01835	0.01686	0.01512	0.01462	0.01372	0.01324	0.01186	0.00982	0.01151	0.01115	0.01115	0.0107	0.00983	0.00743	0.00851
11.904	0.03441	0.02889	0.02273	0.01873	0.01677	0.01579	0.01513	0.0133	0.0127	0.01286	0.0105	0.01088	0.01115	0.01136	0.00963	0.00947	0.00764	0.00842
11.92	0.03476	0.02862	0.02324	0.01918	0.01633	0.01488	0.01526	0.01455	0.01335	0.01266	0.01034	0.01103	0.01172	0.01132	0.01088	0.00996	0.00812	0.00916
11.936	0.03428	0.0286	0.02282	0.01855	0.0166	0.01502	0.01441	0.0136	0.01209	0.01194	0.01011	0.01165	0.01083	0.01112	0.01118	0.00957	0.00795	0.00834
11.952	0.03409	0.02821	0.02227	0.01858	0.01621	0.01482	0.01477	0.01401	0.01243	0.01161	0.01021	0.01102	0.01137	0.01082	0.01048	0.00929	0.00794	0.0085
11.968	0.03367	0.02762	0.02198	0.01826	0.01631	0.01424	0.01466	0.01311	0.01226	0.01092	0.00977	0.01084	0.0111	0.01046	0.0104	0.00929	0.00693	0.00743
11.984	0.03362	0.02749	0.02218	0.01842	0.01641	0.01443	0.01428	0.01287	0.01156	0.01226	0.01009	0.01098	0.01042	0.01117	0.01017	0.00913	0.00783	0.00874
12	0.03401	0.0276	0.02231	0.01804	0.01576	0.01454	0.01437	0.01403	0.01228	0.01166	0.00997	0.01106	0.01053	0.01095	0.01002	0.00903	0.00805	0.00786
12.016	0.03361	0.02753	0.02204	0.0182	0.01615	0.01429	0.01449	0.01313	0.01262	0.01164	0.01069	0.01067	0.01077	0.01099	0.01117	0.00926	0.00836	0.00895
12.032	0.03361	0.02793	0.02251	0.01819	0.01578	0.01463	0.01424	0.01364	0.01219	0.01251	0.01079	0.01079	0.01074	0.01108	0.01043	0.00927	0.00801	0.00869
12.048	0.03329	0.02765	0.02204	0.01853	0.01622	0.01419	0.0144	0.01365	0.01217	0.01174	0.01044	0.01068	0.01058	0.01075	0.01078	0.0091	0.00692	0.008
12.064	0.03339	0.02754	0.02181	0.0178	0.01616	0.01406	0.01446	0.01335	0.01213	0.01175	0.01013	0.01008	0.01014	0.01055	0.01089	0.00841	0.0078	0.00758
12.08	0.03346	0.0272	0.02236	0.01759	0.01594	0.01442	0.01461	0.01316	0.01233	0.01163	0.01013	0.01081	0.01096	0.01083	0.01093	0.01003	0.00829	0.00826
12.096	0.03329	0.02732	0.02151	0.01824	0.01515	0.01461	0.01409	0.01326	0.01216	0.01153	0.0101	0.01043	0.00991	0.01091	0.01018	0.0095	0.00693	0.00866
12.112	0.03283	0.02668	0.0212	0.01844	0.0155	0.01388	0.01346	0.01256	0.01156	0.01129	0.00965	0.01001	0.01078	0.01047	0.01001	0.00874	0.00705	0.00809
12.128	0.03263	0.02711	0.022	0.01825	0.01535	0.0141	0.01478	0.01321	0.01178	0.01164	0.0103	0.01089	0.01045	0.01098	0.0099	0.00887	0.00741	0.00848
12.144	0.03225	0.02663	0.02149	0.01827	0.01577	0.01406	0.01369	0.01334	0.01203	0.01214	0.00975	0.0104	0.01097	0.01086	0.01009	0.00836	0.00744	0.00745
12.16	0.03252	0.02703	0.02178	0.01765	0.01596	0.01434	0.01392	0.01284	0.01099	0.01152	0.00963	0.01034	0.01051	0.01014	0.01027	0.00923	0.00672	0.00815
12.176	0.03217	0.02664	0.02112	0.01806	0.01571	0.0137	0.01443	0.01413	0.01162	0.01171	0.0103	0.0104	0.01023	0.01032	0.01025	0.0085	0.00792	0.00822
12.192	0.03192	0.02646	0.02146	0.01785	0.01538	0.01367	0.01386	0.01298	0.01119	0.01141	0.00988	0.01104	0.01044	0.01021	0.00989	0.00839	0.0067	0.00793
12.208	0.03164	0.02628	0.02096	0.01715	0.01537	0.01393	0.01401	0.01217	0.01173	0.01133	0.00974	0.00985	0.01028	0.00978	0.01026	0.00826	0.00787	0.00715
12.224	0.0316	0.02604	0.02108	0.01722	0.01463	0.0138	0.01451	0.01309	0.01113	0.01091	0.00922	0.01004	0.00922	0.01018	0.00942	0.0082	0.00738	0.00699
12.24	0.03201	0.02607	0.02118	0.01746	0.01532	0.01355	0.01422	0.01294	0.01115	0.01093	0.00997	0.01141	0.01045	0.01039	0.01062	0.00808	0.00769	0.00714
12.256	0.0318	0.02653	0.02143	0.01781	0.01541	0.014	0.01429	0.01238	0.01161	0.01185	0.00944	0.01144	0.01112	0.01039	0.01056	0.00936	0.00785	0.00733
12.272	0.03155	0.02593	0.02121	0.01713	0.0156	0.01356	0.0142	0.01324	0.01152	0.01152	0.00968	0.01044	0.011	0.01071	0.01053	0.00865	0.00741	0.00749
12.288	0.03151	0.02601	0.02093	0.01766	0.01496	0.01364	0.01351	0.01272	0.01199	0.01066	0.00963	0.0107	0.00967	0.01018	0.00924	0.00887	0.00665	0.00813
12.304	0.03132	0.02567	0.0206	0.01748	0.01512	0.01391	0.01415	0.01247	0.01153	0.01109	0.00878	0.01055	0.01026	0.01039	0.00988	0.0083	0.0068	0.00736
12.32	0.03117	0.02589	0.02056	0.01668	0.01468	0.01374	0.01396	0.01295	0.01143	0.01103	0.00939	0.00979	0.0099	0.00992	0.00981	0.00837	0.0068	0.00792
12.336	0.03107	0.02578	0.02079	0.01742	0.01488	0.01323	0.01395	0.01228	0.01142	0.01067	0.00992	0.01019	0.00967	0.0102	0.00987	0.00877	0.00697	0.00754
12.352	0.03124	0.02583	0.02077	0.01673	0.01509	0.01353	0.01372	0.01317	0.01126	0.01183	0.00944	0.00987	0.01061	0.01007	0.00943	0.00871	0.00785	0.00773
12.368	0.03089	0.02558	0.02048	0.01674	0.01499	0.01349	0.0136	0.01231	0.01153	0.01116	0.00981	0.00964	0.00955	0.01057	0.01022	0.00871	0.00832	0.00733
12.384	0.03061	0.02497	0.02005	0.01666	0.01489	0.01362	0.01298	0.01221	0.01106	0.01106	0.00861	0.00981	0.01005	0.0103	0.00963	0.00835	0.00869	0.00737
12.4	0.03076	0.02523	0.02009	0.01657	0.01506	0.01381	0.01377	0.01182	0.01093	0.01117	0.00911	0.0099	0.00992	0.01036	0.00966	0.0083	0.00841	0.00818
12.416	0.03049	0.02534	0.02009	0.01711	0.01471	0.01314	0.01323	0.01227	0.01158	0.01131	0.00972	0.00993	0.01045	0.01035	0.00955	0.00909	0.00664	0.00759
12.432	0.03062	0.02559	0.02008	0.01756	0.01482	0.01345	0.01411	0.01231	0.01174	0.0112	0.00957	0.0105	0.01015	0.00998	0.00964	0.00882	0.00706	0.00735
12.448	0.0305	0.02495	0.01991	0.01651	0.01457	0.01348	0.01286	0.01179	0.01118	0.01145	0.00932	0.01022	0.0098	0.0107	0.00958	0.00843	0.00729	0.00782
12.464	0.02985	0.02486	0.0197	0.01567	0.01375	0.01212	0.01221	0.01176	0.0104	0.01028	0.00918	0.00967	0.0088	0.00932	0.00919	0.00836	0.00658	0.00729
12.48	0.02977	0.02491	0.01963	0.01614	0.01441	0.01254	0.01267	0.0113	0.01112	0.01104	0.00952	0.00996	0.00883	0.00986	0.00969	0.00822	0.00698	0.00768
12.496	0.02991	0.02451	0.01988	0.01644	0.01425	0.01258	0.01283	0.01166	0.01054	0.01122	0.00917	0.00957	0.00982	0.00921	0.0091	0.0083	0.00675	0.00747
12.512	0.02958	0.02439	0.01951	0.01582	0.01446	0.01236	0.01345	0.01174	0.01063	0.01019	0.00833	0.00988	0.00902	0.00969	0.00905	0.00824	0.00661	0.00718
12.528	0.02915	0.02407	0.01942	0.01618	0.01395	0.0123	0.01272	0.01201	0.01033	0.00986	0.00931	0.00933	0.0095	0.0094	0.00926	0.00761	0.00724	0.00669
12.544	0.02906	0.02392	0.01951	0.01576	0.01405	0.01265	0.01259	0.01166	0.00994	0.01044	0.00886	0.00995	0.00895	0.01023	0.00917	0.00818	0.00616	0.00744
12.56	0.0293	0.02395	0.01937	0.01648	0.01413	0.01295	0.01233	0.01183	0.01061	0.00992	0.00924	0.0094	0.00921	0.00963	0.00871	0.00802	0.00691	0.00756
12.576	0.02941	0.0244	0.01932	0.01627	0.01435	0.01266	0.01285	0.01194	0.01046	0.01061	0.00891	0.00962	0.0094	0.00918	0.00911	0.00751	0.00698	0.00696
12.592	0.02887	0.02428	0.01942	0.01604	0.01405	0.01251	0.01253	0.01133	0.01073	0.01012	0.0089	0.00958	0.00932	0.00905	0.00882	0.00808	0.0065	0.00735
12.608	0.02884	0.02376	0.01953	0.0162	0.01388	0.01285	0.01215	0.01146	0.01004	0.01053	0.00923	0.00958	0.00918	0.00949	0.00965	0.00747	0.00663	0.00691
12.624	0.02891	0.02439	0.01938	0.01575	0.01343	0.01304	0.01301	0.01095	0.0106	0.00982	0.00896	0.00935	0.00993	0.00883	0.00912	0.00816	0.00708	0.00735
12.64	0.02846	0.0241	0.0191	0.01581	0.01381	0.01292	0.01233	0.01122	0.01118	0.01013	0.0084	0.00928	0.00931	0.00957	0.00925	0.00805	0.00674	0.00692
12.656	0.02846	0.02386	0.01859	0.01577	0.01436	0.0119	0.01242	0.012	0.00986	0.01029	0.00844	0.00868	0.00928	0.00929	0.00965	0.00781	0.00678	0.0061
12.672	0.0284	0.02343	0.0186	0.01539	0.01283	0.01194	0.0115	0.01094	0.01006	0.00976	0.00862	0.00869	0.00945	0.00921	0.00938	0.00744	0.00659	0.00645
12.688	0.02843	0.02323	0.01878	0.01521	0.01399	0.01179	0.01263	0.0113	0.01014	0.01063	0.00848	0.00916	0.00886	0.0091	0.00881	0.00812	0.00591	0.00697
12.704	0.02843	0.02344	0.01869	0.0154	0.01359	0.01211	0.01197	0.01133	0.00997	0.00956	0.00866	0.00948	0.00902	0.01019	0.00883	0.00802	0.00676	0.00756
12.72	0.02849	0.02371	0.01897	0.01559	0.01354	0.01177	0.01284	0.01189	0.01044	0.00981	0.0086	0.00937	0.00965	0.00929	0.00942	0.0083	0.00727	0.00712
12.736	0.02823	0.02323	0.01898	0.01546	0.01394	0.01206	0.01244	0.0111	0.01025	0.00992	0.00838	0.00962	0.00904	0.00917	0.00912	0.00805	0.00742	0.00711
12.752	0.02793	0.02274	0.01813	0.0151	0.01325	0.01145	0.01224	0.01176	0.0104	0.01039	0.0088	0.00908	0.00933	0.00873	0.00853	0.00699	0.0059	0.00648
12.768	0.02791	0.02311	0.01858	0.01506	0.01379	0.01218	0.01261	0.011	0.01041	0.01053	0.00891	0.00897	0.00854	0.00893	0.00863	0.00745	0.00654	0.00666
12.784	0.02776	0.0231	0.01893	0.01587	0.01357	0.01238	0.01225	0.01102	0.00971	0.00998	0.00889	0.00917	0.00942	0.00994	0.00883	0.00762	0.00654	0.00672
12.8	0.02769	0.02333	0.01872	0.0154	0.0134	0.01209	0.0123	0.01131	0.01023	0.0099	0.009	0.00889	0.00845	0.00942	0.00856	0.00755	0.00682	0.00632
12.816	0.02763	0.02298	0.01838	0.01518	0.01344	0.01235	0.01214	0.01209	0.00979	0.00944	0.00872	0.00884	0.00853	0.00938	0.00897	0.00721	0.00679	0.00681
12.832	0.02736	0.02331	0.01805	0.01502	0.0135	0.01209	0.0123	0.01132	0.01033	0.01005	0.00796	0.00909	0.00879	0.00914	0.00823	0.00761	0.0069	0.00729
12.848	0.02734	0.02272	0.01827	0.01484	0.01309	0.01135	0.01158	0.01158	0.00952	0.00989	0.00859	0.00834	0.00896	0.00936	0.00892	0.00803	0.00652	0.0071
12.864	0.02698	0.02219	0.01771	0.01465	0.01291	0.01189	0.01152	0.01034	0.00993	0.00986	0.00911	0.0086	0.00891	0.00884	0.0086	0.00816	0.00663	0.0067
12.88	0.02689	0.02212	0.01765	0.01475	0.01291	0.01152	0.01132	0.01069	0.01033	0.00968	0.00795	0.00846	0.00857	0.00827	0.008	0.00686	0.006	0.00694
12.896	0.02708	0.02224	0.01832	0.01471	0.01316	0.01188	0.01185	0.01116	0.01056	0.00982	0.00888	0.00913	0.00857	0.0091	0.00881	0.00761	0.00671	0.00637
12.912	0.02671	0.0227	0.01758	0.01467	0.01315	0.01169	0.01153	0.01146	0.00984	0.0089	0.00867	0.00868	0.00857	0.00853	0.00894	0.00742	0.00618	0.0065
12.928	0.02649	0.02181	0.01758	0.01461	0.01264	0.01114	0.01191	0.01081	0.01006	0.00943	0.00888	0.00898	0.00847	0.00914	0.00915	0.00729	0.00671	0.00665
12.944	0.02659	0.02142	0.01783	0.01472	0.01278	0.01165	0.0112	0.01045	0.00954	0.00881	0.00823	0.00875	0.00872	0.00829	0.00838	0.00738	0.00681	0.00621
12.96	0.02638	0.02187	0.01782	0.01441	0.01332	0.01199	0.01194	0.01111	0.00961	0.00854	0.00846	0.00925	0.00823	0.00899	0.00854	0.00694	0.0058	0.00696
12.976	0.02631	0.02171	0.01745	0.01442	0.01238	0.01122	0.0109	0.01066	0.0092	0.00916	0.00799	0.0091	0.00864	0.00854	0.00823	0.00735	0.00617	0.0068
12.992	0.02637	0.02178	0.01782	0.01451	0.0128	0.01205	0.01156	0.01039	0.00943	0.01005	0.00847	0.0084	0.00875	0.00847	0.00889	0.00752	0.00637	0.0065
13.008	0.02626	0.02151	0.01765	0.01416	0.01333	0.0116	0.01189	0.01118	0.00986	0.00955	0.00804	0.00863	0.00882	0.00875	0.00819	0.00757	0.00705	0.00739
13.024	0.02616	0.02142	0.01754	0.01428	0.012	0.01154	0.01096	0.01011	0.00935	0.00923	0.00826	0.00869	0.00849	0.00838	0.00834	0.00754	0.00586	0.0073
13.04	0.02575	0.0214	0.01713	0.01456	0.01255	0.01114	0.01135	0.0107	0.00919	0.00915	0.0079	0.00815	0.00806	0.00821	0.00782	0.00751	0.00634	0.00704
13.056	0.02629	0.02177	0.01782	0.01418	0.01316	0.01208	0.01154	0.01116	0.00954	0.00992	0.00847	0.00853	0.00848	0.00905	0.00767	0.00702	0.0062	0.00731
13.072	0.02607	0.02187	0.01769	0.01459	0.01259	0.01132	0.01144	0.01056	0.00907	0.00876	0.00858	0.00828	0.00885	0.00862	0.00889	0.00793	0.00627	0.00663
13.088	0.0256	0.02116	0.01708	0.01385	0.01265	0.01137	0.01052	0.01046	0.00898	0.00911	0.00801	0.00817	0.00769	0.00886	0.00834	0.00677	0.00603	0.00555
13.104	0.02555	0.02096	0.01738	0.01421	0.0121	0.01156	0.01098	0.01019	0.00893	0.00935	0.00824	0.00843	0.00805	0.00806	0.00799	0.00691	0.006	0.00633
13.12	0.02561	0.02153	0.01737	0.01419	0.01242	0.01145	0.01141	0.00997	0.00965	0.00938	0.00808	0.00851	0.00819	0.00763	0.00812	0.00691	0.00634	0.00639
13.136	0.02553	0.02122	0.01718	0.0143	0.01283	0.01079	0.01085	0.01058	0.00958	0.0092	0.00804	0.00861	0.008	0.00777	0.00827	0.00795	0.00615	0.00565
13.152	0.02511	0.02098	0.01668	0.01353	0.01251	0.01125	0.01107	0.01065	0.00946	0.00943	0.00835	0.00858	0.00839	0.00819	0.00827	0.00712	0.00646	0.00553
13.168	0.02492	0.02073	0.01643	0.01342	0.01209	0.01068	0.0106	0.0098	0.00859	0.00854	0.00767	0.00804	0.00766	0.00789	0.00772	0.00695	0.00607	0.00659
13.184	0.0248	0.02093	0.01669	0.01386	0.01201	0.01094	0.01077	0.01057	0.00959	0.00883	0.00762	0.00801	0.00771	0.00859	0.00774	0.007	0.00667	0.00638
13.2	0.02505	0.02094	0.01697	0.01336	0.01198	0.01106	0.01064	0.00983	0.01038	0.00927	0.00747	0.00817	0.00837	0.00918	0.00832	0.00718	0.00599	0.00616
13.216	0.02457	0.02044	0.01642	0.0137	0.01214	0.01052	0.01	0.01036	0.00908	0.00829	0.00835	0.00725	0.00778	0.00778	0.00766	0.00743	0.00629	0.00628
13.232	0.02442	0.0197	0.0164	0.01373	0.01129	0.01066	0.01071	0.0091	0.00919	0.00872	0.00699	0.00786	0.00816	0.00839	0.00755	0.00624	0.00574	0.00641
13.248	0.02471	0.0203	0.01617	0.01335	0.01164	0.01072	0.01056	0.00951	0.00899	0.00933	0.00749	0.00755	0.00796	0.00825	0.00736	0.00675	0.00568	0.00645
13.264	0.02466	0.02023	0.01635	0.01331	0.01198	0.01101	0.01088	0.01017	0.00971	0.00903	0.00809	0.00803	0.00756	0.0085	0.0078	0.00741	0.00617	0.00576
13.28	0.02473	0.02033	0.01644	0.0129	0.01202	0.01067	0.01079	0.00957	0.00924	0.00862	0.00752	0.00797	0.00823	0.00724	0.00797	0.00696	0.00559	0.00595
13.296	0.02436	0.01994	0.01643	0.0135	0.01196	0.0104	0.01061	0.00963	0.009	0.00883	0.00807	0.00734	0.00794	0.00848	0.00847	0.00782	0.00542	0.0054
13.312	0.02434	0.02	0.01615	0.01347	0.01201	0.01106	0.00988	0.0098	0.00936	0.00889	0.00712	0.00781	0.00753	0.0084	0.00696	0.0068	0.00594	0.00534
13.328	0.0242	0.01994	0.01591	0.01313	0.01163	0.00994	0.01042	0.01003	0.00858	0.0086	0.00738	0.00826	0.00767	0.00754	0.00767	0.00698	0.00571	0.00586
13.344	0.02388	0.02032	0.01608	0.01299	0.01141	0.01008	0.0106	0.00955	0.00836	0.00826	0.00747	0.00757	0.00789	0.00752	0.00794	0.00734	0.00536	0.00618
13.36	0.02422	0.01967	0.01562	0.01316	0.01137	0.01032	0.01008	0.00973	0.00904	0.00798	0.00805	0.00795	0.00703	0.00835	0.00723	0.00646	0.00627	0.00564
13.376	0.02387	0.01965	0.01596	0.01323	0.01134	0.01055	0.01015	0.00968	0.00833	0.00855	0.00781	0.00767	0.00756	0.00859	0.00746	0.00654	0.0053	0.00644
13.392	0.02334	0.01904	0.01598	0.01311	0.01178	0.01	0.00991	0.00902	0.00868	0.00761	0.00739	0.00803	0.00771	0.00763	0.00748	0.00693	0.00554	0.00537
13.408	0.02379	0.01938	0.01602	0.01351	0.01183	0.01069	0.01099	0.00937	0.00872	0.00816	0.00765	0.00815	0.00797	0.00804	0.00812	0.00632	0.00557	0.00577
13.424	0.02338	0.01956	0.0154	0.01288	0.01125	0.0101	0.01039	0.00971	0.00882	0.0087	0.00761	0.00774	0.00779	0.00796	0.00763	0.00682	0.0057	0.00613
13.44	0.02354	0.01928	0.01577	0.01311	0.01122	0.01008	0.01026	0.00963	0.00918	0.00802	0.00677	0.0078	0.00774	0.00744	0.00776	0.00642	0.00599	0.00558
13.456	0.02344	0.01943	0.01527	0.01301	0.0111	0.0097	0.01016	0.00956	0.00859	0.0082	0.00676	0.00762	0.00728	0.00735	0.00795	0.00619	0.00586	0.00569
13.472	0.02337	0.01967	0.01569	0.01279	0.01108	0.01025	0.00988	0.00915	0.00863	0.00879	0.0065	0.00825	0.0072	0.00775	0.00781	0.00623	0.00579	0.00603
13.488	0.02341	0.01875	0.01606	0.01284	0.01126	0.01025	0.00951	0.00972	0.00823	0.00867	0.00769	0.00757	0.00799	0.00769	0.00787	0.00607	0.00595	0.00587
13.504	0.02318	0.01924	0.01538	0.01248	0.01128	0.01016	0.00996	0.00914	0.0088	0.00834	0.00684	0.00767	0.00779	0.00731	0.00758	0.00686	0.00483	0.00531
13.52	0.02301	0.01904	0.01519	0.01278	0.01188	0.00989	0.00988	0.00907	0.00829	0.00819	0.00793	0.00776	0.00718	0.00789	0.00777	0.0073	0.00605	0.00584
13.536	0.02298	0.01907	0.01542	0.01283	0.01184	0.00964	0.01082	0.0099	0.00869	0.00825	0.00783	0.008	0.00729	0.0082	0.00766	0.00698	0.00537	0.00571
13.552	0.02313	0.01925	0.01557	0.01287	0.01083	0.01087	0.01009	0.00872	0.00877	0.00812	0.00732	0.00739	0.00787	0.00754	0.00707	0.00751	0.00624	0.00469
13.568	0.02258	0.01835	0.01501	0.01231	0.0106	0.00977	0.00942	0.00887	0.00831	0.00793	0.00708	0.00757	0.00713	0.00731	0.00684	0.00606	0.005	0.00551
13.584	0.02264	0.01875	0.01509	0.01274	0.01116	0.01011	0.01021	0.00952	0.00819	0.00783	0.0066	0.00747	0.00757	0.00781	0.00728	0.00635	0.00607	0.00551
13.6	0.02261	0.01843	0.01492	0.01249	0.01081	0.00968	0.00932	0.00916	0.00771	0.00822	0.00735	0.0072	0.00762	0.007	0.00744	0.0069	0.00534	0.006
13.616	0.02231	0.01846	0.01454	0.01265	0.01099	0.00945	0.0099	0.00898	0.00793	0.00771	0.00689	0.00724	0.00752	0.00758	0.00708	0.00575	0.00588	0.00552
13.632	0.02216	0.01839	0.01465	0.01185	0.01115	0.00938	0.00982	0.00911	0.00826	0.00769	0.0072	0.00742	0.00747	0.00778	0.00764	0.00565	0.00509	0.00575
13.648	0.0221	0.01834	0.01481	0.01204	0.01116	0.0095	0.00955	0.00924	0.00847	0.00801	0.00673	0.00741	0.00706	0.00727	0.00723	0.00587	0.00552	0.0053
13.664	0.02213	0.01799	0.01438	0.01225	0.0106	0.00943	0.00956	0.00903	0.00761	0.00772	0.00654	0.00746	0.00735	0.00734	0.00674	0.0059	0.00546	0.00532
13.68	0.02155	0.01775	0.01457	0.01225	0.0102	0.00957	0.00946	0.00884	0.00753	0.00787	0.00669	0.0073	0.00702	0.00708	0.00644	0.00596	0.00569	0.00462
13.696	0.02186	0.01783	0.01428	0.01181	0.01052	0.00935	0.00884	0.00806	0.00767	0.0077	0.00624	0.00714	0.00722	0.00696	0.00702	0.00614	0.00487	0.00537
13.712	0.02185	0.0178	0.01448	0.01182	0.01057	0.00983	0.00918	0.00866	0.00797	0.00767	0.00678	0.0077	0.00705	0.00701	0.00711	0.00643	0.00518	0.00544
13.728	0.02227	0.01831	0.01508	0.01186	0.01086	0.00986	0.01003	0.00897	0.00831	0.00815	0.00649	0.00724	0.0071	0.00736	0.00682	0.00681	0.00569	0.00552
13.744	0.0217	0.01799	0.01431	0.01161	0.01037	0.00962	0.0099	0.00865	0.00761	0.00764	0.00719	0.00673	0.00741	0.00711	0.007	0.00658	0.00526	0.00625
13.76	0.02162	0.01822	0.01452	0.01207	0.01027	0.00959	0.00999	0.00874	0.00764	0.00738	0.00677	0.00687	0.00703	0.00721	0.00667	0.00529	0.00536	0.00563
13.776	0.02172	0.01813	0.01486	0.01246	0.01054	0.00964	0.00999	0.00891	0.00881	0.00784	0.00639	0.00755	0.00723	0.00788	0.00745	0.0064	0.00579	0.00533
13.792	0.02155	0.01783	0.01418	0.01242	0.01031	0.00919	0.00993	0.00807	0.00768	0.00772	0.00671	0.00714	0.00684	0.00681	0.0073	0.00583	0.00531	0.00484
13.808	0.02133	0.01754	0.01423	0.01121	0.01047	0.00972	0.00968	0.00915	0.00753	0.00777	0.00647	0.00662	0.00703	0.00685	0.00675	0.00606	0.00594	0.00553
13.824	0.02114	0.01713	0.01436	0.01155	0.00987	0.00934	0.01013	0.00767	0.00785	0.0074	0.0065	0.00678	0.007	0.00732	0.00712	0.00602	0.00506	0.00516
13.84	0.02101	0.01735	0.01399	0.01184	0.01025	0.0088	0.0096	0.00833	0.0077	0.00717	0.00669	0.00631	0.007	0.00701	0.00705	0.00537	0.00529	0.00486
13.856	0.02106	0.01771	0.01437	0.01157	0.01036	0.0094	0.00925	0.00878	0.00806	0.00782	0.0061	0.00743	0.00671	0.00707	0.00688	0.00569	0.00444	0.00495
13.872	0.02127	0.0174	0.01432	0.0114	0.01025	0.00869	0.00921	0.00817	0.0078	0.00769	0.00677	0.00675	0.0073	0.00712	0.00711	0.00662	0.00551	0.00453
13.888	0.02121	0.01783	0.01418	0.01227	0.01046	0.00967	0.00942	0.00857	0.00812	0.00678	0.0063	0.00703	0.00679	0.00738	0.00654	0.00594	0.00543	0.00524
13.904	0.02086	0.01713	0.01408	0.01139	0.01036	0.00916	0.00952	0.00837	0.00787	0.00799	0.0065	0.00685	0.00702	0.00679	0.00709	0.00638	0.00515	0.00524
13.92	0.02051	0.01743	0.01382	0.01151	0.00956	0.00864	0.00835	0.00826	0.00772	0.00758	0.00628	0.00681	0.00611	0.00682	0.00657	0.00579	0.00501	0.00495
13.936	0.02059	0.01712	0.01376	0.01129	0.00982	0.00889	0.00931	0.00854	0.00714	0.00754	0.00611	0.0065	0.00686	0.00699	0.00689	0.00597	0.00441	0.00457
13.952	0.02063	0.01736	0.01366	0.01175	0.01	0.00874	0.00908	0.00796	0.00699	0.00749	0.00679	0.00688	0.00636	0.00745	0.00686	0.00594	0.00488	0.00517
13.968	0.02088	0.01726	0.01416	0.01167	0.00995	0.0092	0.00961	0.0086	0.008	0.00765	0.00647	0.00772	0.00733	0.00758	0.00714	0.00655	0.00455	0.00552
13.984	0.02062	0.017	0.01409	0.01126	0.00988	0.00914	0.00932	0.00834	0.00763	0.00825	0.00701	0.00692	0.00658	0.00737	0.00693	0.00587	0.00554	0.00525
14	0.02055	0.01688	0.01377	0.01083	0.01015	0.00878	0.0088	0.00811	0.00714	0.00774	0.00682	0.0066	0.00685	0.00704	0.00707	0.00623	0.00484	0.00558
14.016	0.02037	0.01666	0.01328	0.0111	0.00994	0.00906	0.00894	0.00765	0.00768	0.00725	0.00622	0.00635	0.00701	0.00676	0.00638	0.00578	0.00486	0.00475
14.032	0.02033	0.01661	0.01334	0.01129	0.01006	0.00935	0.00882	0.00838	0.00682	0.00746	0.00674	0.00669	0.00645	0.00667	0.00679	0.00541	0.00569	0.00493
14.048	0.02025	0.01671	0.01363	0.01092	0.00963	0.009	0.0085	0.00779	0.00725	0.00786	0.00594	0.00676	0.00651	0.00674	0.00621	0.00536	0.00521	0.0048
14.064	0.02024	0.01669	0.01334	0.01102	0.00992	0.00895	0.00866	0.00797	0.00724	0.00704	0.00632	0.00655	0.00668	0.00684	0.00653	0.00567	0.00474	0.00492
14.08	0.01996	0.01673	0.01361	0.01115	0.00976	0.00866	0.00867	0.00831	0.00751	0.00719	0.00627	0.00629	0.00608	0.00711	0.00629	0.00581	0.00536	0.00519
14.096	0.01989	0.01665	0.01332	0.01128	0.00998	0.00846	0.00881	0.0076	0.00799	0.00703	0.00624	0.00614	0.00613	0.0065	0.0062	0.00558	0.00466	0.00558
14.112	0.01955	0.01659	0.01329	0.01075	0.01003	0.00842	0.00904	0.00843	0.007	0.00725	0.0062	0.00617	0.00618	0.00582	0.00621	0.00501	0.00456	0.00475
14.128	0.01942	0.01669	0.01336	0.01086	0.00959	0.00824	0.00872	0.00835	0.00736	0.00668	0.00615	0.00602	0.00601	0.00663	0.00604	0.00575	0.00494	0.00425
14.144	0.01957	0.016	0.01307	0.01078	0.00963	0.00912	0.00845	0.00731	0.00734	0.00723	0.00568	0.00702	0.00668	0.00683	0.00633	0.00655	0.00536	0.00468
14.16	0.01945	0.01643	0.01271	0.01084	0.00904	0.00813	0.00809	0.00806	0.0068	0.00676	0.00576	0.0063	0.00595	0.0066	0.00626	0.00548	0.00413	0.00482
14.176	0.01938	0.01604	0.01287	0.01069	0.00919	0.00841	0.00846	0.00831	0.00743	0.00686	0.00646	0.00636	0.00649	0.00647	0.00618	0.00529	0.00488	0.00499
14.192	0.01945	0.01632	0.01334	0.01112	0.00954	0.00839	0.00833	0.00809	0.00716	0.00726	0.0059	0.00672	0.0063	0.00669	0.00636	0.00523	0.00457	0.00518
14.208	0.01921	0.01625	0.01323	0.0103	0.00957	0.00861	0.00841	0.00766	0.00667	0.00745	0.00602	0.00643	0.00688	0.00631	0.00662	0.00538	0.00434	0.00494
14.224	0.0192	0.01603	0.01279	0.01052	0.00913	0.00821	0.00842	0.0076	0.0069	0.00666	0.0063	0.00639	0.00687	0.00626	0.00629	0.00577	0.00432	0.00436
14.24	0.01956	0.01606	0.01292	0.01091	0.00923	0.00829	0.00875	0.00853	0.00731	0.0068	0.0064	0.00681	0.00646	0.00692	0.00639	0.00554	0.00522	0.00545
14.256	0.01935	0.016	0.01335	0.01052	0.00981	0.00813	0.00908	0.00813	0.00729	0.00743	0.00628	0.00658	0.00672	0.00726	0.00643	0.00559	0.00512	0.00577
14.272	0.01921	0.01553	0.01288	0.01065	0.009	0.00836	0.00879	0.00727	0.00663	0.00652	0.00643	0.00649	0.00634	0.00631	0.00645	0.00535	0.00463	0.00506
14.288	0.01874	0.01562	0.01245	0.01021	0.00915	0.00827	0.00809	0.00723	0.00703	0.00687	0.00606	0.00603	0.00636	0.00609	0.00596	0.00516	0.00486	0.00454
14.304	0.01897	0.01532	0.01233	0.01	0.00913	0.00836	0.00833	0.00751	0.00737	0.00656	0.00586	0.00677	0.00568	0.00664	0.0061	0.00509	0.00442	0.00484
14.32	0.01885	0.01608	0.01279	0.01093	0.00933	0.0081	0.00841	0.00756	0.00734	0.00716	0.00586	0.00621	0.00652	0.00673	0.00628	0.00525	0.00497	0.00497
14.336	0.01886	0.01564	0.01266	0.01062	0.00925	0.00827	0.00847	0.00826	0.00714	0.00651	0.0063	0.00653	0.00676	0.00588	0.00657	0.00522	0.00447	0.00436
14.352	0.01916	0.01567	0.01279	0.01049	0.00989	0.00863	0.0088	0.00744	0.00714	0.00696	0.00643	0.00659	0.00694	0.00706	0.00665	0.00555	0.00513	0.00554
14.368	0.01863	0.015	0.01231	0.01041	0.00931	0.00796	0.00799	0.00735	0.00674	0.00697	0.00596	0.00598	0.00663	0.00664	0.00665	0.00551	0.00454	0.00417
14.384	0.01856	0.01573	0.0125	0.01048	0.00943	0.00831	0.00853	0.00815	0.00687	0.00667	0.00645	0.00653	0.00577	0.00643	0.0064	0.00529	0.00543	0.00447
14.4	0.01873	0.01538	0.01276	0.01019	0.0093	0.00811	0.0078	0.00783	0.00698	0.00666	0.00619	0.00623	0.00655	0.00651	0.00632	0.00525	0.00496	0.005
14.416	0.01807	0.01504	0.01262	0.01023	0.00905	0.00807	0.00802	0.00728	0.00653	0.00632	0.0056	0.00654	0.00593	0.00608	0.00595	0.00544	0.00439	0.00447
14.432	0.01817	0.01528	0.01217	0.01003	0.00948	0.00811	0.00808	0.00718	0.00645	0.00636	0.00591	0.00575	0.00631	0.00567	0.00571	0.00546	0.00468	0.00391
14.448	0.01819	0.01516	0.01257	0.01031	0.00952	0.0083	0.00857	0.00775	0.00653	0.00672	0.00627	0.00628	0.00641	0.00638	0.00602	0.00508	0.00447	0.00441
14.464	0.01796	0.01479	0.01212	0.00984	0.00869	0.00792	0.00834	0.00705	0.00624	0.00605	0.00552	0.00628	0.00541	0.00617	0.0065	0.00482	0.00405	0.00448
14.48	0.01804	0.01492	0.01183	0.01011	0.00881	0.00783	0.0077	0.00734	0.00701	0.00699	0.00553	0.00538	0.00616	0.00579	0.00558	0.00493	0.00399	0.00385
14.496	0.01801	0.01493	0.01205	0.01006	0.00895	0.00773	0.00783	0.00719	0.00713	0.0063	0.00573	0.0062	0.00593	0.00618	0.00604	0.00513	0.00414	0.00448
14.512	0.01813	0.01486	0.01233	0.00987	0.00901	0.00773	0.00809	0.00717	0.00653	0.00694	0.00617	0.00612	0.00615	0.00646	0.00625	0.00511	0.00477	0.00514
14.528	0.01788	0.01477	0.01238	0.01029	0.00902	0.00802	0.00791	0.00735	0.00662	0.00684	0.00644	0.00604	0.00647	0.00632	0.00582	0.00536	0.00488	0.00451
14.544	0.01778	0.01493	0.01193	0.01004	0.00859	0.00772	0.00727	0.00737	0.00675	0.00611	0.00571	0.00644	0.00616	0.00603	0.00612	0.005	0.00415	0.00475
14.56	0.01764	0.01471	0.01164	0.00978	0.00858	0.00819	0.00794	0.00702	0.00641	0.00656	0.00568	0.0061	0.00576	0.00633	0.00572	0.00502	0.00424	0.00358
14.576	0.018	0.01491	0.0124	0.00987	0.00875	0.00751	0.00768	0.00747	0.0065	0.00641	0.00615	0.00634	0.00556	0.00653	0.00554	0.00534	0.00433	0.00498
14.592	0.01773	0.01503	0.01198	0.01012	0.00875	0.00792	0.00779	0.00665	0.00632	0.00599	0.00592	0.00648	0.0059	0.00637	0.00578	0.00513	0.00411	0.00409
14.608	0.01748	0.01402	0.01157	0.00986	0.0088	0.00775	0.00812	0.00712	0.00715	0.00559	0.00494	0.00577	0.00533	0.00569	0.00625	0.00506	0.00376	0.00489
14.624	0.01731	0.01449	0.01139	0.00949	0.00828	0.00756	0.00769	0.00706	0.00647	0.00615	0.00565	0.00607	0.00525	0.00608	0.00552	0.00471	0.00466	0.00393
14.64	0.01759	0.0148	0.01181	0.00972	0.00853	0.00773	0.00776	0.00666	0.00687	0.00627	0.00584	0.00586	0.0055	0.00686	0.00537	0.00473	0.00485	0.00449
14.656	0.01748	0.01467	0.0119	0.00998	0.00818	0.00806	0.00791	0.0068	0.00651	0.00649	0.00511	0.00599	0.00594	0.0062	0.006	0.00525	0.00417	0.00424
14.672	0.01731	0.01408	0.01163	0.00976	0.00895	0.00754	0.00772	0.00718	0.00689	0.00647	0.00569	0.00546	0.00565	0.00562	0.00572	0.00526	0.00438	0.00487
14.688	0.01719	0.01443	0.01144	0.00974	0.00816	0.00821	0.00816	0.00667	0.00649	0.00666	0.00522	0.00584	0.00554	0.00655	0.00546	0.00494	0.00403	0.00475
14.704	0.01736	0.01473	0.01139	0.00938	0.00816	0.00726	0.00811	0.00711	0.00656	0.00647	0.00568	0.00566	0.00586	0.00595	0.00625	0.00525	0.00463	0.0046
14.72	0.0167	0.01407	0.01121	0.00959	0.00831	0.00675	0.00742	0.00694	0.00623	0.00612	0.00503	0.00614	0.00515	0.00544	0.00544	0.00494	0.00378	0.00411
14.736	0.01681	0.01417	0.01148	0.00907	0.00851	0.00777	0.00811	0.00719	0.00666	0.00625	0.00489	0.00583	0.00529	0.00539	0.00591	0.00444	0.00433	0.00448
14.752	0.01672	0.0142	0.01136	0.00931	0.00808	0.00736	0.00734	0.00698	0.00647	0.00661	0.00546	0.00577	0.00535	0.00604	0.00591	0.00505	0.00451	0.00472
14.768	0.01704	0.01371	0.01128	0.00913	0.00813	0.00717	0.00728	0.00686	0.00636	0.00592	0.00492	0.00595	0.00541	0.00558	0.00562	0.00489	0.00397	0.00446
14.784	0.01688	0.01379	0.01115	0.00939	0.0081	0.00688	0.00741	0.00694	0.00639	0.00621	0.00509	0.00563	0.00531	0.00548	0.00562	0.00517	0.00433	0.00437
14.8	0.01656	0.01376	0.01124	0.00941	0.00841	0.00723	0.0077	0.00716	0.00659	0.00588	0.00549	0.00591	0.00562	0.00613	0.00562	0.00455	0.00465	0.00441
14.816	0.01676	0.01359	0.01126	0.00913	0.00825	0.00763	0.00727	0.00708	0.00637	0.00654	0.00565	0.00545	0.00548	0.00521	0.00542	0.00506	0.00391	0.00397
14.832	0.01678	0.01408	0.01102	0.00915	0.00847	0.00811	0.0075	0.00725	0.00615	0.00654	0.00564	0.00577	0.00568	0.00579	0.00562	0.00458	0.00385	0.00488
14.848	0.01626	0.01368	0.01075	0.00845	0.00813	0.00717	0.00754	0.00688	0.00605	0.00599	0.00545	0.00571	0.00548	0.00534	0.00559	0.00403	0.00375	0.00398
14.864	0.01646	0.01358	0.01078	0.00936	0.00858	0.00744	0.00759	0.00641	0.00635	0.00613	0.00523	0.00545	0.00578	0.0057	0.00561	0.00494	0.00438	0.00417
14.88	0.01618	0.01311	0.01105	0.00949	0.00854	0.00739	0.00748	0.00632	0.00622	0.00555	0.00541	0.00559	0.00538	0.00562	0.00522	0.00453	0.0037	0.00426
14.896	0.01646	0.01356	0.01132	0.00961	0.00846	0.00689	0.00743	0.00672	0.00631	0.00647	0.00567	0.00571	0.00595	0.00546	0.00576	0.00489	0.00459	0.00343
14.912	0.01631	0.01371	0.01083	0.00917	0.00826	0.00732	0.0073	0.00682	0.00602	0.0062	0.00556	0.00525	0.00553	0.00521	0.00547	0.005	0.00422	0.00397
14.928	0.01609	0.0135	0.01068	0.0091	0.00799	0.00693	0.00683	0.00653	0.00582	0.0058	0.0051	0.00518	0.00577	0.00571	0.0055	0.00468	0.00399	0.00381
14.944	0.01597	0.01354	0.01063	0.0092	0.0079	0.00734	0.0071	0.0066	0.00627	0.00574	0.00484	0.00539	0.00568	0.00596	0.00548	0.00492	0.00373	0.00328
14.96	0.01575	0.01331	0.01059	0.00854	0.00794	0.00682	0.00645	0.00669	0.00553	0.00555	0.00488	0.00513	0.00503	0.00569	0.00497	0.00413	0.00428	0.0038
14.976	0.01601	0.01331	0.01064	0.00914	0.00787	0.00739	0.00745	0.00695	0.00615	0.00616	0.00598	0.00588	0.00517	0.0055	0.00541	0.00501	0.00396	0.00418
14.992	0.01573	0.01301	0.01106	0.00922	0.0082	0.00732	0.00716	0.00661	0.006	0.00599	0.0053	0.00574	0.00534	0.00575	0.00558	0.00459	0.00405	0.0043
15.008	0.01577	0.01326	0.01037	0.00871	0.00745	0.00712	0.00655	0.00706	0.00555	0.005	0.0048	0.00511	0.0047	0.0058	0.00518	0.00477	0.00397	0.0037
15.024	0.01599	0.01278	0.0107	0.00892	0.00784	0.00695	0.00683	0.00656	0.00589	0.00625	0.00498	0.00519	0.00555	0.00494	0.00514	0.00538	0.00378	0.00416
15.04	0.01591	0.01318	0.01072	0.00917	0.00765	0.00689	0.0067	0.00608	0.00631	0.00574	0.00543	0.00541	0.00535	0.00564	0.00492	0.00491	0.00429	0.00377
15.056	0.0156	0.01291	0.01065	0.00857	0.00748	0.00658	0.00683	0.00627	0.00575	0.00551	0.00523	0.00566	0.00553	0.00503	0.00526	0.00463	0.0043	0.00356
15.072	0.01541	0.01278	0.01032	0.00887	0.00751	0.00669	0.00673	0.00663	0.00566	0.00576	0.00481	0.00425	0.00492	0.00488	0.00512	0.0044	0.00353	0.00406
15.088	0.01547	0.01279	0.01049	0.00893	0.0076	0.00695	0.00729	0.0066	0.00589	0.00537	0.00505	0.00554	0.00519	0.00545	0.00511	0.00447	0.00372	0.00419
15.104	0.01559	0.013	0.01035	0.00876	0.00772	0.00716	0.00718	0.00639	0.00557	0.00559	0.00461	0.00516	0.00561	0.00544	0.00494	0.00429	0.00356	0.00407
15.12	0.01528	0.01286	0.01055	0.00829	0.00781	0.0069	0.00674	0.00681	0.00596	0.00545	0.00518	0.00473	0.0052	0.00569	0.00518	0.00439	0.00414	0.00334
15.136	0.01556	0.01298	0.01039	0.00849	0.00767	0.00709	0.0068	0.00701	0.0058	0.00585	0.00526	0.00544	0.00499	0.00501	0.00537	0.00482	0.00355	0.0039
15.152	0.0154	0.01273	0.01041	0.00896	0.00771	0.00674	0.00691	0.00638	0.00574	0.006	0.00498	0.00537	0.00551	0.00542	0.00482	0.00473	0.00373	0.00369
15.168	0.01519	0.01258	0.01049	0.00867	0.00743	0.00678	0.00656	0.00623	0.00539	0.00542	0.00503	0.00504	0.00513	0.00512	0.00513	0.00456	0.00426	0.00365
15.184	0.01516	0.01275	0.01019	0.00891	0.00724	0.00714	0.00677	0.00629	0.00571	0.00544	0.00522	0.0047	0.00537	0.00555	0.00519	0.00391	0.00401	0.00395
15.2	0.01508	0.01273	0.0103	0.00855	0.00764	0.00682	0.00684	0.00637	0.00622	0.0058	0.00513	0.00513	0.00563	0.00524	0.00507	0.00459	0.00401	0.00392
15.216	0.01525	0.01284	0.01025	0.00859	0.00748	0.00724	0.00697	0.00705	0.00605	0.00575	0.00498	0.00541	0.00541	0.00521	0.00512	0.00439	0.00388	0.00355
15.232	0.01492	0.01269	0.01031	0.00872	0.0077	0.00685	0.0067	0.00618	0.00591	0.00574	0.00543	0.00546	0.00463	0.00526	0.00522	0.00467	0.00414	0.00355
15.248	0.01515	0.01263	0.01021	0.00836	0.00724	0.00661	0.00715	0.00667	0.00604	0.0058	0.00519	0.00535	0.00495	0.00609	0.00536	0.00424	0.00333	0.00452
15.264	0.0153	0.01258	0.01019	0.00827	0.00725	0.00704	0.00715	0.00649	0.0059	0.00587	0.0046	0.00567	0.00515	0.00529	0.00533	0.00487	0.00365	0.00421
15.28	0.01459	0.01209	0.01002	0.00802	0.00766	0.00689	0.00679	0.00597	0.00544	0.00509	0.00484	0.00482	0.00493	0.00526	0.00504	0.00412	0.00388	0.00334
15.296	0.01458	0.01214	0.00995	0.00798	0.00723	0.00641	0.0063	0.00613	0.00608	0.00569	0.0049	0.00532	0.00509	0.00535	0.00494	0.00413	0.00353	0.00377
15.312	0.01514	0.01207	0.00988	0.00854	0.00741	0.00738	0.00703	0.00654	0.00562	0.00618	0.00489	0.00566	0.00538	0.00534	0.00465	0.00497	0.00374	0.00445
15.328	0.01472	0.01225	0.01023	0.00849	0.00714	0.00674	0.00626	0.0056	0.00585	0.00578	0.00462	0.0051	0.00487	0.00547	0.00516	0.00459	0.00349	0.00363
15.344	0.01449	0.01244	0.00992	0.00799	0.00699	0.00647	0.00661	0.00627	0.00508	0.00545	0.0049	0.00476	0.00512	0.00485	0.00489	0.00445	0.0035	0.00357
15.36	0.01419	0.01217	0.00993	0.00815	0.00741	0.00644	0.00654	0.00561	0.00503	0.00552	0.00457	0.00478	0.00485	0.00471	0.00521	0.00409	0.00342	0.00374
15.376	0.01456	0.0121	0.00957	0.00811	0.00699	0.00625	0.00655	0.0063	0.00527	0.00534	0.00451	0.00492	0.00456	0.00529	0.00465	0.00484	0.0033	0.00371
15.392	0.01419	0.0123	0.00975	0.00774	0.00703	0.00594	0.0068	0.0052	0.00561	0.00473	0.00504	0.00499	0.00485	0.00564	0.0049	0.00443	0.00361	0.00362
15.408	0.01424	0.0116	0.00971	0.00818	0.00686	0.00604	0.00622	0.00597	0.00474	0.00541	0.00479	0.00501	0.00462	0.00522	0.00458	0.00417	0.0038	0.00382
15.424	0.01446	0.01228	0.00974	0.0082	0.00726	0.00674	0.00664	0.0063	0.0049	0.00545	0.00474	0.00478	0.00516	0.00464	0.00493	0.00429	0.00443	0.00368
15.44	0.01435	0.01206	0.0096	0.00793	0.00782	0.0062	0.00636	0.00611	0.00551	0.00565	0.00461	0.00498	0.00506	0.00481	0.00493	0.00404	0.00374	0.00357
15.456	0.01399	0.01189	0.00939	0.00822	0.00689	0.00635	0.00633	0.00551	0.00503	0.00506	0.0048	0.0044	0.00437	0.00457	0.00464	0.00381	0.00312	0.00403
15.472	0.01404	0.01198	0.0093	0.00785	0.00685	0.00612	0.00632	0.00565	0.00523	0.00508	0.00425	0.00466	0.00478	0.00537	0.00501	0.00427	0.00382	0.00295
15.488	0.01386	0.01178	0.00945	0.0078	0.00665	0.00626	0.00585	0.00568	0.00492	0.00519	0.0043	0.00463	0.00453	0.00463	0.00426	0.00383	0.0034	0.00337
15.504	0.01393	0.01171	0.00953	0.00808	0.00713	0.00613	0.00575	0.00577	0.00536	0.00513	0.00437	0.00501	0.00481	0.00423	0.00484	0.00395	0.00337	0.00375
15.52	0.01397	0.01183	0.00937	0.00794	0.00691	0.00613	0.00622	0.00546	0.00546	0.00495	0.00458	0.00478	0.00487	0.00559	0.00463	0.00408	0.00381	0.00396
15.536	0.0139	0.01151	0.00957	0.00742	0.00674	0.00652	0.00578	0.00614	0.00494	0.00551	0.00394	0.00481	0.00453	0.00423	0.00464	0.00453	0.00349	0.00324
15.552	0.01347	0.01141	0.00931	0.00769	0.00672	0.00644	0.00592	0.00586	0.00515	0.00515	0.00465	0.00471	0.00474	0.00532	0.00473	0.00381	0.00333	0.0041
15.568	0.01351	0.01149	0.00923	0.00767	0.00684	0.00597	0.0058	0.00574	0.0051	0.00504	0.00416	0.00482	0.00438	0.00473	0.00481	0.00403	0.00386	0.00384
15.584	0.01387	0.01163	0.00964	0.00822	0.00696	0.00633	0.00639	0.00589	0.00506	0.00499	0.00458	0.00492	0.00457	0.0051	0.00474	0.0047	0.00366	0.00354
15.6	0.01386	0.01158	0.00923	0.00787	0.00671	0.00679	0.00619	0.00633	0.00533	0.00505	0.00449	0.00467	0.00523	0.0054	0.00484	0.00416	0.00349	0.0035
15.616	0.01333	0.01109	0.0093	0.00795	0.00624	0.00637	0.0061	0.00524	0.00503	0.0056	0.00466	0.00456	0.00449	0.00482	0.00451	0.00387	0.00401	0.00373
15.632	0.01337	0.01104	0.00886	0.00758	0.00651	0.00597	0.00536	0.00587	0.00485	0.00497	0.00456	0.00448	0.00471	0.00434	0.00429	0.00391	0.00333	0.0032
15.648	0.01329	0.01101	0.00932	0.00746	0.0066	0.00591	0.00547	0.00567	0.00543	0.00502	0.00433	0.00439	0.00403	0.00467	0.00389	0.00388	0.00329	0.00286
15.664	0.01329	0.0111	0.00909	0.00717	0.00685	0.00599	0.00597	0.00534	0.00547	0.00475	0.00442	0.00462	0.00445	0.00438	0.00457	0.00382	0.00308	0.00323
15.68	0.01338	0.0111	0.00897	0.00724	0.00673	0.00614	0.0062	0.00568	0.00517	0.00517	0.00443	0.00447	0.0041	0.00488	0.00458	0.00404	0.00401	0.0033
15.696	0.01344	0.01124	0.00954	0.00759	0.00675	0.00627	0.00649	0.00488	0.00525	0.00531	0.00438	0.00482	0.00489	0.00472	0.00453	0.00433	0.00344	0.00359
15.712	0.01338	0.011	0.00908	0.00722	0.00681	0.00608	0.00588	0.00581	0.00505	0.00499	0.00428	0.00464	0.0044	0.00493	0.0044	0.00386	0.00338	0.00351
15.728	0.01303	0.01096	0.0088	0.007	0.00645	0.00621	0.00575	0.00519	0.00465	0.00469	0.00426	0.00432	0.00439	0.00508	0.00421	0.00424	0.00272	0.00306
15.744	0.01297	0.0108	0.0088	0.00706	0.00647	0.00552	0.00537	0.00518	0.00485	0.00509	0.00432	0.00429	0.00414	0.00441	0.00432	0.00389	0.00348	0.00289
15.76	0.01303	0.01071	0.00877	0.00731	0.00674	0.00571	0.00604	0.00547	0.00513	0.00454	0.00412	0.00474	0.00471	0.00457	0.00453	0.00411	0.00377	0.0038
15.776	0.01296	0.01081	0.00898	0.0072	0.00662	0.00576	0.00594	0.00486	0.00503	0.00507	0.00463	0.00479	0.00453	0.00438	0.00461	0.00395	0.00355	0.00408
15.792	0.01293	0.01064	0.00899	0.00734	0.00642	0.00589	0.00548	0.00526	0.00463	0.00452	0.00442	0.00421	0.00415	0.00425	0.00421	0.00388	0.00316	0.00375
15.808	0.01288	0.01057	0.00851	0.00713	0.00627	0.00578	0.00579	0.00515	0.00528	0.00492	0.00423	0.00433	0.00436	0.00448	0.00433	0.0039	0.00323	0.00361
15.824	0.01273	0.01047	0.0087	0.00706	0.00612	0.00534	0.00596	0.00512	0.00493	0.00477	0.00417	0.00479	0.00411	0.00424	0.00468	0.00395	0.00314	0.0033
15.84	0.013	0.01098	0.00892	0.00739	0.0064	0.00569	0.00563	0.00552	0.00487	0.00543	0.00446	0.00381	0.00441	0.00517	0.0047	0.00431	0.00316	0.00386
15.856	0.01266	0.01075	0.00866	0.00715	0.00598	0.00598	0.00597	0.00525	0.00476	0.00428	0.00425	0.00461	0.0043	0.0048	0.00452	0.0038	0.00335	0.00286
15.872	0.01306	0.01053	0.00878	0.00756	0.00637	0.00565	0.0056	0.00521	0.00507	0.00533	0.00442	0.00429	0.00409	0.00441	0.00413	0.00354	0.00313	0.00311
15.888	0.01272	0.01086	0.009	0.00722	0.00649	0.00571	0.00626	0.00553	0.00537	0.00534	0.00436	0.00471	0.00475	0.00511	0.00446	0.00425	0.00416	0.0037
15.904	0.01272	0.01083	0.00879	0.00699	0.00638	0.0061	0.00603	0.00543	0.00478	0.00433	0.00463	0.00438	0.0045	0.00472	0.0043	0.0043	0.00334	0.0034
15.92	0.01274	0.01057	0.0086	0.00717	0.00644	0.00563	0.00556	0.00512	0.00482	0.00489	0.00459	0.00463	0.00462	0.00482	0.0042	0.00405	0.00342	0.00327
15.936	0.01245	0.01074	0.00853	0.00705	0.00609	0.0054	0.00541	0.00537	0.00456	0.00464	0.00458	0.00438	0.00373	0.00434	0.00439	0.00363	0.00355	0.00328
15.952	0.01264	0.01083	0.00868	0.00719	0.00639	0.00594	0.00588	0.00574	0.00494	0.00493	0.00471	0.00484	0.00438	0.0047	0.00445	0.0042	0.00334	0.00345
15.968	0.01217	0.0101	0.0082	0.0066	0.00598	0.00529	0.00553	0.00559	0.00421	0.00489	0.00374	0.00428	0.0041	0.00422	0.00398	0.00352	0.00269	0.00302
15.984	0.01249	0.0106	0.00854	0.00663	0.00612	0.0057	0.00567	0.00533	0.00475	0.00473	0.00437	0.00437	0.00424	0.00494	0.00425	0.00401	0.00274	0.0032
16	0.01258	0.01031	0.00847	0.0071	0.00648	0.00545	0.00559	0.00529	0.00517	0.00509	0.00463	0.00433	0.00444	0.00463	0.00441	0.00413	0.00365	0.00347
16.016	0.01262	0.01046	0.00882	0.0071	0.00651	0.00578	0.00539	0.00501	0.00516	0.00487	0.00397	0.00441	0.00436	0.00472	0.00455	0.00396	0.00296	0.00369
16.032	0.01257	0.0104	0.00837	0.00723	0.00627	0.00575	0.00575	0.00526	0.00539	0.00516	0.00437	0.00462	0.00488	0.00451	0.00447	0.00402	0.00377	0.00354
16.048	0.01252	0.01075	0.00845	0.00699	0.00595	0.00587	0.00599	0.00565	0.00487	0.0043	0.00421	0.00443	0.00415	0.00482	0.00462	0.00369	0.00351	0.00357
16.064	0.01216	0.0101	0.00814	0.007	0.00605	0.00533	0.00566	0.00506	0.00488	0.00414	0.0037	0.00409	0.00421	0.00402	0.00408	0.00369	0.00303	0.00313
16.08	0.0121	0.01007	0.00822	0.00685	0.00583	0.00531	0.00547	0.00475	0.00482	0.00483	0.00363	0.00405	0.00393	0.00418	0.0041	0.00331	0.00295	0.00263
16.096	0.01218	0.00992	0.00815	0.00695	0.00605	0.00541	0.0053	0.005	0.00437	0.00491	0.00367	0.00387	0.00442	0.00474	0.00409	0.00397	0.00334	0.00356
16.112	0.0119	0.0101	0.00804	0.00633	0.0059	0.00563	0.00542	0.00532	0.00433	0.00471	0.00398	0.0041	0.00423	0.00417	0.00433	0.00363	0.00331	0.00327
16.128	0.01214	0.01	0.00807	0.00699	0.00605	0.00574	0.00593	0.00479	0.00463	0.00471	0.00396	0.00421	0.00378	0.00491	0.00456	0.00346	0.0036	0.00346
16.144	0.01193	0.00979	0.00799	0.00697	0.0064	0.00586	0.0053	0.00531	0.0046	0.00459	0.0044	0.00393	0.00426	0.0044	0.00425	0.00381	0.0034	0.00288
16.16	0.01201	0.00988	0.00819	0.00654	0.00601	0.00575	0.00549	0.00525	0.00441	0.00453	0.00401	0.00401	0.00397	0.00415	0.00427	0.00412	0.00284	0.00356
16.176	0.01176	0.01001	0.00806	0.00663	0.00587	0.0054	0.00534	0.00516	0.00468	0.00449	0.00418	0.00424	0.00397	0.00479	0.00414	0.00357	0.00309	0.00341
16.192	0.01169	0.00981	0.0079	0.00673	0.00606	0.00503	0.0054	0.00514	0.00464	0.00453	0.00367	0.00406	0.00417	0.00409	0.00408	0.00385	0.00283	0.00265
16.208	0.01187	0.00968	0.00786	0.0064	0.00603	0.00556	0.00539	0.00525	0.00468	0.00417	0.00414	0.00428	0.004	0.00439	0.00474	0.00362	0.00338	0.00314
16.224	0.01188	0.0098	0.00807	0.0068	0.00595	0.00512	0.00552	0.00479	0.00515	0.00422	0.00395	0.00369	0.00408	0.00457	0.00443	0.00365	0.0029	0.00304
16.24	0.01191	0.00986	0.00832	0.0063	0.006	0.00537	0.00534	0.00507	0.00465	0.00431	0.00359	0.00375	0.004	0.00435	0.00389	0.00367	0.003	0.0031
16.256	0.01151	0.00959	0.00786	0.00654	0.00586	0.00498	0.00541	0.00482	0.00462	0.00469	0.00394	0.00405	0.0045	0.00419	0.00406	0.00339	0.00316	0.00345
16.272	0.01135	0.00932	0.00774	0.00649	0.00538	0.00509	0.00502	0.00446	0.00429	0.00418	0.00355	0.00381	0.00375	0.00391	0.00347	0.00368	0.00294	0.00336
16.288	0.01152	0.00975	0.00804	0.00665	0.00605	0.00521	0.00502	0.00522	0.00477	0.00461	0.00425	0.00423	0.00372	0.00442	0.00432	0.00357	0.00309	0.00258
16.304	0.01157	0.00987	0.00816	0.00658	0.00572	0.00529	0.0052	0.00535	0.00462	0.00481	0.00377	0.0045	0.0044	0.00425	0.00451	0.00387	0.0032	0.00316
16.32	0.01155	0.00968	0.00774	0.00635	0.00598	0.00486	0.00585	0.00508	0.00472	0.00441	0.00411	0.00396	0.00412	0.00387	0.00422	0.00385	0.00292	0.00297
16.336	0.01151	0.00951	0.00769	0.00619	0.0055	0.00547	0.00516	0.00456	0.00448	0.0048	0.00399	0.0045	0.00427	0.0045	0.00429	0.0035	0.00326	0.00376
16.352	0.0112	0.00936	0.00781	0.00632	0.0061	0.00516	0.00511	0.00494	0.00426	0.00456	0.00312	0.00371	0.00408	0.00438	0.00398	0.00384	0.00254	0.00321
16.368	0.01121	0.00917	0.0078	0.00622	0.00563	0.00541	0.00511	0.00478	0.00449	0.00438	0.00388	0.00409	0.00415	0.0038	0.00361	0.00301	0.00284	0.00305
16.384	0.0113	0.00994	0.0078	0.00672	0.00598	0.00542	0.00529	0.00488	0.00428	0.00469	0.00423	0.0043	0.00387	0.00436	0.00396	0.00389	0.00366	0.00376
16.4	0.01115	0.00952	0.00779	0.00695	0.00565	0.0052	0.00499	0.0047	0.00421	0.00406	0.00383	0.00395	0.00391	0.00409	0.00428	0.00361	0.00311	0.00303
16.416	0.01124	0.00931	0.00754	0.00635	0.00547	0.00498	0.00525	0.00484	0.00437	0.00428	0.00382	0.00358	0.00371	0.00435	0.00427	0.00352	0.00271	0.00343
16.432	0.01122	0.00922	0.00778	0.00634	0.00577	0.0056	0.0055	0.0048	0.00441	0.00472	0.00353	0.00412	0.00445	0.0043	0.00431	0.00371	0.00293	0.0032
16.448	0.01111	0.00944	0.00776	0.00625	0.00575	0.00509	0.00506	0.00491	0.00431	0.00458	0.00405	0.00409	0.00333	0.00407	0.00364	0.00332	0.0033	0.00293
16.464	0.01087	0.00925	0.00763	0.00602	0.00545	0.00511	0.00482	0.00512	0.00448	0.00482	0.00387	0.00414	0.00384	0.0044	0.00441	0.00357	0.00281	0.00276
16.48	0.01089	0.00926	0.00739	0.00611	0.00533	0.00489	0.0051	0.00432	0.00404	0.00448	0.00403	0.00406	0.00395	0.00384	0.00386	0.00321	0.00303	0.00282
16.496	0.0111	0.0093	0.00738	0.00637	0.00563	0.00502	0.00531	0.00545	0.00418	0.00398	0.0034	0.00413	0.00381	0.00475	0.00408	0.00327	0.0026	0.0031
16.512	0.0108	0.00923	0.00768	0.00616	0.00566	0.00519	0.00467	0.00454	0.00412	0.0042	0.00389	0.00365	0.00374	0.00381	0.00374	0.00316	0.00269	0.00296
16.528	0.01087	0.00894	0.0077	0.00606	0.00536	0.00481	0.00473	0.00479	0.00433	0.00473	0.0035	0.00406	0.00413	0.00351	0.00376	0.00331	0.00289	0.00285
16.544	0.01047	0.00891	0.00707	0.00562	0.0055	0.00496	0.00513	0.00482	0.00411	0.00419	0.00368	0.00361	0.00375	0.00376	0.00388	0.00337	0.00263	0.00323
16.56	0.01053	0.00902	0.00727	0.00616	0.00524	0.00472	0.00495	0.0041	0.00398	0.00356	0.00326	0.00373	0.00333	0.00411	0.0042	0.00299	0.00242	0.0032
16.576	0.01071	0.0088	0.00721	0.00605	0.00546	0.00481	0.00455	0.00443	0.00385	0.00402	0.00377	0.00342	0.00386	0.00404	0.00405	0.0031	0.00282	0.00327
16.592	0.01074	0.00896	0.0075	0.00627	0.0056	0.00485	0.00515	0.00468	0.0042	0.00424	0.00367	0.00359	0.00382	0.00421	0.00399	0.00317	0.00286	0.00306
16.608	0.01037	0.0085	0.00725	0.00618	0.00515	0.00478	0.0047	0.00382	0.00442	0.00422	0.00362	0.00385	0.00361	0.00361	0.00394	0.0032	0.00293	0.00239
16.624	0.01049	0.00892	0.00713	0.00606	0.00553	0.00462	0.00472	0.00416	0.00423	0.00449	0.00366	0.00336	0.00363	0.00449	0.00382	0.00321	0.00311	0.00328
16.64	0.01055	0.00874	0.00706	0.00574	0.00508	0.00511	0.00536	0.0045	0.00409	0.00427	0.00368	0.00423	0.00399	0.00389	0.00352	0.0031	0.00308	0.00297
16.656	0.01066	0.00909	0.00744	0.00622	0.00534	0.00499	0.005	0.00478	0.00426	0.0043	0.00367	0.004	0.004	0.00421	0.0039	0.00338	0.00265	0.00298
16.672	0.01044	0.00885	0.00723	0.00635	0.00555	0.00535	0.00478	0.00436	0.0042	0.0042	0.00392	0.00399	0.00374	0.00464	0.00383	0.00308	0.00272	0.00319
16.688	0.01032	0.0087	0.00711	0.00592	0.00521	0.005	0.00506	0.00458	0.00328	0.00377	0.00343	0.00321	0.00421	0.00368	0.00377	0.00357	0.00299	0.00279
16.704	0.01044	0.00881	0.00702	0.00595	0.00504	0.00479	0.00515	0.00494	0.00403	0.0039	0.00324	0.00358	0.0035	0.00384	0.00333	0.00291	0.00305	0.00238
16.72	0.01009	0.00892	0.0069	0.00597	0.00519	0.00471	0.00463	0.0044	0.00408	0.00346	0.00345	0.00368	0.00318	0.00375	0.00362	0.00321	0.0032	0.00304
16.736	0.01002	0.0087	0.00706	0.0058	0.00499	0.00468	0.00507	0.00464	0.00428	0.00368	0.00393	0.00365	0.00391	0.00375	0.00377	0.00286	0.00216	0.00275
16.752	0.01018	0.00881	0.0068	0.00591	0.00502	0.00473	0.00425	0.00452	0.00403	0.00378	0.00367	0.00383	0.00381	0.00397	0.00359	0.00358	0.00249	0.00272
16.768	0.01037	0.0088	0.00718	0.00614	0.00524	0.00483	0.00467	0.00439	0.00408	0.00392	0.00354	0.00364	0.00354	0.00357	0.00359	0.00368	0.00329	0.00281
16.784	0.0101	0.00855	0.00712	0.00572	0.00499	0.00465	0.00486	0.00431	0.00439	0.00387	0.00371	0.00373	0.00362	0.00421	0.00398	0.00309	0.00273	0.00298
16.8	0.01013	0.00842	0.00703	0.00602	0.00528	0.005	0.00454	0.00416	0.00427	0.00405	0.00348	0.00359	0.00364	0.0035	0.00412	0.00322	0.00288	0.00288
16.816	0.01021	0.00854	0.00713	0.00578	0.00507	0.00516	0.00513	0.00447	0.00421	0.00404	0.00367	0.00363	0.00375	0.00346	0.00396	0.00321	0.00269	0.00291
16.832	0.01004	0.00833	0.00692	0.00572	0.00498	0.00471	0.00465	0.00416	0.00435	0.00395	0.00342	0.00334	0.00336	0.00426	0.00368	0.00319	0.00246	0.00287
16.848	0.00974	0.00799	0.0068	0.00544	0.00516	0.00467	0.00481	0.00408	0.00381	0.00395	0.00324	0.00329	0.00379	0.00371	0.0036	0.00348	0.00319	0.0028
16.864	0.00981	0.00848	0.00683	0.00533	0.00477	0.00448	0.00459	0.00447	0.00373	0.00363	0.00319	0.00363	0.00343	0.00344	0.00361	0.00319	0.00235	0.00302
16.88	0.00999	0.00828	0.00677	0.0058	0.00476	0.00462	0.00467	0.00484	0.00349	0.00401	0.00395	0.0039	0.00359	0.00364	0.00372	0.00329	0.00287	0.00288
16.896	0.00996	0.00813	0.00672	0.00582	0.00477	0.00428	0.00502	0.00458	0.00413	0.00364	0.00338	0.00304	0.00299	0.00353	0.00334	0.00326	0.00267	0.00243
16.912	0.00971	0.00837	0.00672	0.00557	0.00511	0.00459	0.00468	0.00379	0.00365	0.00382	0.00343	0.00325	0.00375	0.0036	0.00361	0.00299	0.00257	0.00272
16.928	0.00975	0.00815	0.00688	0.00587	0.00506	0.00472	0.00472	0.00404	0.00429	0.00403	0.00344	0.00334	0.0037	0.00408	0.00356	0.00322	0.00269	0.003
16.944	0.00974	0.00824	0.00662	0.00552	0.00525	0.00451	0.00478	0.00453	0.00377	0.00401	0.00328	0.00342	0.00355	0.0037	0.00356	0.00305	0.00263	0.00249
16.96	0.00985	0.0086	0.00686	0.00579	0.00521	0.00456	0.00491	0.00429	0.00421	0.00433	0.00347	0.00381	0.00351	0.00364	0.00341	0.00345	0.00305	0.00301
16.976	0.00973	0.00803	0.00668	0.00559	0.0048	0.00484	0.00459	0.00394	0.00381	0.00404	0.00327	0.00368	0.00358	0.00378	0.0035	0.00324	0.00293	0.00262
16.992	0.00955	0.00816	0.00661	0.0056	0.00468	0.00441	0.00457	0.00434	0.00385	0.0036	0.00312	0.00339	0.00376	0.00347	0.0033	0.00332	0.00273	0.0029
17.008	0.00953	0.00788	0.00662	0.00549	0.00462	0.0043	0.0046	0.00409	0.00364	0.00387	0.00349	0.00367	0.00322	0.00369	0.00344	0.00296	0.00242	0.00272
17.024	0.00928	0.00768	0.00655	0.00555	0.00492	0.00446	0.00434	0.00423	0.00392	0.00358	0.00349	0.00339	0.00341	0.00373	0.00312	0.00325	0.00208	0.00234
17.04	0.00947	0.008	0.00652	0.00574	0.00496	0.00468	0.00438	0.00425	0.00394	0.00364	0.00287	0.00347	0.00305	0.0039	0.00316	0.00302	0.0025	0.00338
17.056	0.00966	0.00802	0.00652	0.00544	0.00487	0.00429	0.00469	0.004	0.0039	0.00395	0.00326	0.00317	0.00329	0.00352	0.00341	0.0026	0.00268	0.00304
17.072	0.00939	0.00795	0.00639	0.00563	0.00495	0.00434	0.00413	0.0042	0.00369	0.0034	0.00299	0.00364	0.0035	0.00367	0.00326	0.00328	0.00215	0.00287
17.088	0.00935	0.0076	0.00645	0.00513	0.00483	0.00416	0.00472	0.00391	0.0036	0.00369	0.00315	0.00327	0.00334	0.00332	0.00361	0.00266	0.00279	0.00217
17.104	0.00921	0.0081	0.00645	0.00548	0.00467	0.00457	0.00434	0.00416	0.00366	0.00378	0.00348	0.00343	0.00344	0.00311	0.00329	0.00329	0.00273	0.00259
17.12	0.00935	0.00778	0.00627	0.00544	0.00473	0.00442	0.00411	0.0041	0.00352	0.00354	0.00342	0.00317	0.00328	0.00361	0.00342	0.0031	0.00237	0.00267
17.136	0.00919	0.00768	0.00655	0.0056	0.00461	0.00472	0.00466	0.00446	0.00367	0.00382	0.0033	0.00335	0.00369	0.00366	0.00334	0.00258	0.00272	0.00235
17.152	0.00905	0.00787	0.00638	0.00529	0.00463	0.00404	0.00469	0.00406	0.00412	0.00381	0.00299	0.00393	0.0035	0.00371	0.00339	0.00295	0.00269	0.00268
17.168	0.0092	0.0078	0.00638	0.00522	0.00421	0.00405	0.00424	0.00387	0.00374	0.00362	0.00298	0.0031	0.00351	0.00313	0.00344	0.00302	0.00254	0.00235
17.184	0.00897	0.00756	0.0062	0.0053	0.00431	0.00394	0.00367	0.00375	0.00359	0.00338	0.00293	0.00334	0.00367	0.00349	0.00299	0.00304	0.00243	0.00245
17.2	0.00908	0.00756	0.00634	0.0054	0.00457	0.00446	0.00392	0.00426	0.00357	0.00365	0.00328	0.00335	0.00325	0.00358	0.0033	0.00301	0.00228	0.00248
17.216	0.00906	0.00785	0.00643	0.00539	0.00475	0.00456	0.00403	0.00401	0.00362	0.00365	0.00308	0.0033	0.00317	0.00341	0.00315	0.00283	0.00255	0.00286
17.232	0.00903	0.00779	0.00623	0.00541	0.00487	0.00414	0.0042	0.00405	0.00343	0.00341	0.00318	0.0034	0.00326	0.00392	0.0035	0.00308	0.00258	0.00253
17.248	0.00913	0.00745	0.00638	0.00524	0.00449	0.00426	0.00451	0.0041	0.00414	0.00365	0.00322	0.00323	0.00352	0.00347	0.00321	0.00298	0.00264	0.0027
17.264	0.00899	0.00748	0.00626	0.00523	0.00461	0.0043	0.00431	0.00416	0.00379	0.00346	0.00336	0.00324	0.00315	0.00361	0.00368	0.0028	0.00234	0.00243
17.28	0.00884	0.00774	0.00608	0.00487	0.00431	0.00413	0.00412	0.0041	0.00379	0.00347	0.00299	0.00326	0.00295	0.00362	0.0035	0.00243	0.0023	0.0023
17.296	0.00888	0.00751	0.0062	0.00519	0.0049	0.00413	0.00426	0.00365	0.00372	0.00359	0.00325	0.00352	0.00324	0.00316	0.00329	0.00301	0.0022	0.00246
17.312	0.0088	0.00738	0.00606	0.00499	0.00409	0.00411	0.00446	0.00405	0.00326	0.00388	0.0032	0.00314	0.00307	0.00303	0.00312	0.00313	0.00263	0.00294
17.328	0.00868	0.00735	0.00595	0.00515	0.00466	0.00414	0.00458	0.00427	0.00384	0.00364	0.00284	0.00305	0.00304	0.00373	0.00325	0.0029	0.00239	0.00226
17.344	0.00858	0.00743	0.00592	0.00524	0.00462	0.00405	0.0038	0.00354	0.00369	0.00369	0.00312	0.00334	0.00325	0.00369	0.00314	0.00246	0.00235	0.00234
17.36	0.00854	0.00708	0.00596	0.00511	0.00414	0.00373	0.00388	0.00422	0.00348	0.00311	0.00292	0.00285	0.00308	0.0032	0.00297	0.00288	0.0026	0.00232
17.376	0.00846	0.00743	0.00613	0.00488	0.0043	0.00433	0.00394	0.00361	0.00363	0.003	0.00309	0.00333	0.00305	0.0034	0.00349	0.00274	0.00267	0.00225
17.392	0.00878	0.00738	0.00619	0.00496	0.00457	0.0042	0.00402	0.00438	0.00331	0.00339	0.00292	0.00285	0.00308	0.00358	0.00323	0.00295	0.00249	0.00264
17.408	0.00882	0.00734	0.006	0.00523	0.00459	0.00416	0.00418	0.00388	0.00371	0.00335	0.00281	0.00324	0.00333	0.00341	0.00348	0.00287	0.00225	0.00265
17.424	0.00878	0.00742	0.00579	0.00535	0.00441	0.00402	0.00394	0.00359	0.0032	0.00325	0.00315	0.0028	0.00308	0.00363	0.00304	0.00229	0.00239	0.00219
17.44	0.00852	0.00742	0.00602	0.00479	0.00416	0.00376	0.00378	0.00385	0.00339	0.00349	0.00273	0.00288	0.00302	0.00325	0.00328	0.00284	0.00286	0.00243
17.456	0.00858	0.00718	0.00596	0.00504	0.00473	0.00414	0.00408	0.00399	0.00373	0.00366	0.00343	0.00308	0.00325	0.00359	0.00341	0.00249	0.0025	0.00259
17.472	0.00841	0.00725	0.00595	0.00502	0.00427	0.0038	0.0041	0.00358	0.00338	0.00343	0.00281	0.00281	0.00307	0.00382	0.00286	0.00311	0.00237	0.00241
17.488	0.00839	0.00721	0.00592	0.00497	0.00429	0.00395	0.00375	0.00384	0.0033	0.00318	0.00303	0.00277	0.0031	0.00349	0.00323	0.00292	0.0022	0.0023
17.504	0.00845	0.00705	0.00591	0.00511	0.00437	0.00385	0.00408	0.00448	0.00353	0.00328	0.00324	0.0029	0.00275	0.00323	0.00307	0.00302	0.00231	0.00239
17.52	0.0083	0.0072	0.00582	0.00485	0.0042	0.00418	0.00438	0.0039	0.00327	0.00316	0.00294	0.00335	0.00301	0.00387	0.00329	0.00287	0.00245	0.00216
17.536	0.00847	0.00739	0.00595	0.00505	0.00419	0.00435	0.00404	0.00405	0.00371	0.00376	0.00297	0.00309	0.00293	0.0035	0.00334	0.00298	0.00297	0.00269
17.552	0.00838	0.0072	0.00592	0.00513	0.00443	0.00391	0.00392	0.00369	0.00299	0.00341	0.00257	0.00329	0.00314	0.00336	0.0033	0.00287	0.00262	0.00283
17.568	0.00824	0.00709	0.00589	0.00503	0.00456	0.00398	0.00408	0.0038	0.00347	0.00355	0.00286	0.0031	0.00293	0.00295	0.00287	0.0029	0.00292	0.00204
17.584	0.00825	0.00681	0.00564	0.0045	0.00445	0.00384	0.00391	0.00374	0.0033	0.00336	0.00307	0.00267	0.00275	0.00313	0.00266	0.00276	0.00223	0.00218
17.6	0.00828	0.0069	0.00565	0.00461	0.00441	0.00408	0.00394	0.00407	0.00328	0.00318	0.00263	0.00253	0.00324	0.00253	0.00268	0.00302	0.00178	0.00246
17.616	0.0083	0.00696	0.0059	0.00473	0.00454	0.00394	0.00383	0.00363	0.0034	0.00366	0.00263	0.00328	0.00322	0.00323	0.0031	0.00238	0.00288	0.00239
17.632	0.00824	0.00684	0.00557	0.00491	0.00419	0.00384	0.00387	0.00362	0.00374	0.00309	0.00259	0.00284	0.00275	0.00324	0.00307	0.00302	0.002	0.00224
17.648	0.00818	0.0068	0.00562	0.00474	0.00394	0.00366	0.00358	0.00371	0.00333	0.00324	0.00286	0.00298	0.00307	0.00294	0.00308	0.00279	0.00264	0.00242
17.664	0.00813	0.00697	0.00565	0.00457	0.00403	0.00396	0.00385	0.0037	0.00338	0.003	0.00292	0.00314	0.00262	0.00286	0.00302	0.00247	0.00265	0.00204
17.68	0.008	0.00681	0.00557	0.00485	0.00405	0.00372	0.00387	0.00359	0.00312	0.00344	0.00302	0.00303	0.00315	0.00302	0.00303	0.00232	0.00256	0.00246
17.696	0.00785	0.0068	0.00543	0.00464	0.00406	0.00397	0.00385	0.00353	0.00261	0.00317	0.00285	0.0028	0.00289	0.00287	0.00293	0.00267	0.00212	0.00254
17.712	0.00782	0.0065	0.00565	0.00454	0.00378	0.00363	0.00382	0.00315	0.00318	0.00334	0.00262	0.00252	0.0033	0.00293	0.00297	0.00301	0.00226	0.00247
17.728	0.00788	0.00662	0.00565	0.00447	0.00386	0.00373	0.00374	0.00375	0.00289	0.0031	0.00305	0.00257	0.00282	0.00266	0.00302	0.0027	0.00205	0.00231
17.744	0.00787	0.00653	0.00535	0.00474	0.00407	0.00367	0.00404	0.00372	0.00327	0.00334	0.00245	0.00279	0.00284	0.00311	0.00303	0.00277	0.0021	0.00218
17.76	0.00777	0.0067	0.00547	0.00475	0.0044	0.0038	0.00397	0.00366	0.00347	0.00306	0.00252	0.00281	0.00322	0.00288	0.00333	0.00267	0.00242	0.0022
17.776	0.00782	0.00658	0.00537	0.00477	0.0043	0.00386	0.00357	0.00335	0.00352	0.00339	0.00312	0.00324	0.00298	0.00301	0.00288	0.00246	0.00215	0.00197
17.792	0.00799	0.00688	0.00547	0.00502	0.00407	0.00362	0.00375	0.004	0.00327	0.00341	0.00257	0.00309	0.00307	0.00284	0.00304	0.00289	0.00259	0.0024
17.808	0.00784	0.00646	0.00544	0.00481	0.00378	0.00363	0.00343	0.00345	0.00308	0.00337	0.00299	0.00282	0.00287	0.00334	0.00303	0.00221	0.0021	0.00208
17.824	0.00778	0.0063	0.00546	0.00469	0.00372	0.00347	0.00384	0.00325	0.00307	0.00326	0.00295	0.00302	0.0029	0.00315	0.00288	0.00277	0.00233	0.0025
17.84	0.00764	0.0064	0.00518	0.00441	0.0039	0.00346	0.00353	0.00339	0.00334	0.00327	0.00256	0.00265	0.00228	0.00277	0.00272	0.00267	0.00271	0.00229
17.856	0.00783	0.00679	0.00562	0.00486	0.00421	0.00398	0.00376	0.0036	0.00313	0.00335	0.00315	0.00307	0.00289	0.00321	0.00265	0.00264	0.002	0.00244
17.872	0.00772	0.00653	0.00563	0.00459	0.00421	0.00362	0.00353	0.00378	0.00336	0.00304	0.00294	0.00311	0.00323	0.00356	0.003	0.00267	0.00237	0.00227
17.888	0.00764	0.00653	0.00544	0.00442	0.0039	0.0035	0.00373	0.00415	0.00348	0.00295	0.00301	0.00304	0.00302	0.00267	0.00279	0.00296	0.00277	0.00234
17.904	0.00782	0.00656	0.00531	0.00467	0.00437	0.00373	0.00393	0.00341	0.00333	0.00288	0.00289	0.00304	0.0031	0.00312	0.00285	0.00285	0.0024	0.00247
17.92	0.00742	0.00613	0.00528	0.00457	0.00407	0.00354	0.00317	0.00329	0.00321	0.00319	0.00279	0.00279	0.00293	0.00322	0.00294	0.00274	0.00241	0.00248
17.936	0.00744	0.0064	0.00523	0.0045	0.00414	0.00395	0.00358	0.00372	0.00311	0.00322	0.00249	0.00271	0.00318	0.00314	0.003	0.00234	0.00266	0.00222
17.952	0.00735	0.00634	0.00501	0.0042	0.00377	0.00336	0.00314	0.00327	0.003	0.00308	0.00242	0.00272	0.00282	0.00252	0.00259	0.0026	0.00193	0.00236
17.968	0.0074	0.00628	0.0053	0.00444	0.00378	0.00354	0.00312	0.00359	0.00328	0.00318	0.00245	0.00296	0.00251	0.00281	0.00281	0.00249	0.00206	0.00219
17.984	0.00752	0.00618	0.00518	0.00448	0.00385	0.00372	0.00386	0.00337	0.00344	0.00344	0.00244	0.00303	0.00264	0.00315	0.00287	0.00273	0.00251	0.00225
18	0.00751	0.00644	0.00535	0.00454	0.00393	0.00378	0.00371	0.00366	0.00302	0.00326	0.00272	0.00299	0.00305	0.00324	0.00301	0.0025	0.00242	0.003
18.016	0.00753	0.00631	0.00521	0.00454	0.00358	0.00344	0.00341	0.00342	0.00306	0.00295	0.00308	0.00259	0.00287	0.00321	0.00301	0.00291	0.00273	0.00238
18.032	0.00745	0.00627	0.0053	0.00467	0.00414	0.0037	0.00356	0.00305	0.00307	0.0033	0.00288	0.00334	0.00307	0.00282	0.00283	0.00243	0.0023	0.00278
18.048	0.00755	0.00638	0.00518	0.00459	0.00402	0.00328	0.00353	0.00322	0.00327	0.0032	0.0028	0.00281	0.00308	0.00284	0.00294	0.00264	0.00265	0.00248
18.064	0.00734	0.00614	0.00525	0.00453	0.0039	0.00357	0.00309	0.00304	0.00318	0.00278	0.00281	0.00313	0.00269	0.00258	0.00308	0.00268	0.00215	0.00228
18.08	0.00726	0.00614	0.00543	0.00465	0.00388	0.00363	0.00391	0.00378	0.00336	0.00278	0.00256	0.00289	0.00291	0.00275	0.00289	0.00205	0.00201	0.00259
18.096	0.00739	0.00626	0.00513	0.00411	0.00379	0.00358	0.00371	0.00354	0.0029	0.00266	0.00251	0.0029	0.00261	0.00292	0.00323	0.00256	0.00238	0.00256
18.112	0.00733	0.00631	0.00521	0.00449	0.00393	0.00358	0.00338	0.00328	0.00321	0.0033	0.00246	0.00298	0.00289	0.0033	0.00293	0.00244	0.00259	0.00262
18.128	0.00706	0.00604	0.00504	0.00417	0.00345	0.00342	0.00319	0.00332	0.00315	0.00314	0.00232	0.00279	0.00264	0.00288	0.00282	0.0023	0.00202	0.00183
18.144	0.0072	0.00613	0.00504	0.00457	0.00368	0.00351	0.00328	0.00328	0.0031	0.00301	0.0027	0.00254	0.00278	0.00283	0.00286	0.0026	0.00251	0.00211
18.16	0.00714	0.00613	0.00491	0.00399	0.00365	0.00334	0.00358	0.00321	0.00297	0.00283	0.00243	0.00252	0.00256	0.00307	0.00273	0.00268	0.00219	0.00209
18.176	0.00713	0.00612	0.00492	0.00413	0.00362	0.00345	0.00373	0.00321	0.00283	0.00297	0.00279	0.00284	0.00301	0.00305	0.00272	0.00226	0.00197	0.00208
18.192	0.00696	0.00603	0.00508	0.00418	0.0038	0.00319	0.00378	0.00286	0.00335	0.00294	0.00241	0.00284	0.00259	0.00303	0.00297	0.00243	0.00182	0.00257
18.208	0.00693	0.00599	0.00479	0.00444	0.00377	0.00316	0.00322	0.00291	0.00304	0.00299	0.00235	0.00274	0.00257	0.00263	0.00283	0.00261	0.00216	0.00245
18.224	0.00717	0.00598	0.0051	0.0043	0.00416	0.00369	0.00352	0.00319	0.0031	0.00309	0.00267	0.00304	0.00307	0.00292	0.0031	0.00269	0.0023	0.00265
18.24	0.00711	0.0059	0.00496	0.00444	0.00366	0.00359	0.00366	0.00341	0.00304	0.00313	0.00278	0.00252	0.00297	0.0029	0.0028	0.00231	0.00201	0.00216
18.256	0.00703	0.00613	0.00485	0.0044	0.00405	0.00361	0.00397	0.00342	0.00338	0.00304	0.00261	0.00294	0.00301	0.0033	0.00292	0.00281	0.0026	0.00251
18.272	0.00692	0.00609	0.00485	0.00423	0.00369	0.00353	0.00366	0.00328	0.00304	0.00296	0.00252	0.0028	0.00252	0.00303	0.00295	0.00278	0.0026	0.00233
18.288	0.00685	0.00602	0.0051	0.00425	0.00391	0.00364	0.00312	0.00322	0.00294	0.00303	0.00273	0.00242	0.00206	0.00294	0.00301	0.00274	0.00236	0.00285
18.304	0.0068	0.00581	0.00472	0.00423	0.00361	0.00323	0.00308	0.00297	0.00292	0.00276	0.00262	0.00251	0.00277	0.00272	0.00253	0.00222	0.00207	0.00176
18.32	0.00673	0.00583	0.00475	0.00391	0.00358	0.00334	0.00331	0.00323	0.00263	0.0032	0.00263	0.00256	0.00265	0.00246	0.00238	0.00223	0.00214	0.00249
18.336	0.00679	0.00579	0.00467	0.0041	0.0035	0.00346	0.00318	0.00318	0.00268	0.00252	0.00244	0.0026	0.00253	0.00274	0.00263	0.00252	0.00161	0.00219
18.352	0.00656	0.00561	0.00474	0.00373	0.00352	0.00323	0.0034	0.00321	0.00308	0.0028	0.00241	0.00248	0.00244	0.00256	0.00278	0.00216	0.00215	0.00189
18.368	0.00682	0.0057	0.00489	0.00378	0.00341	0.00312	0.00341	0.0033	0.0032	0.00288	0.00249	0.00254	0.00272	0.00301	0.0024	0.00232	0.00228	0.00206
18.384	0.00662	0.00574	0.00476	0.00399	0.00359	0.00309	0.00344	0.00278	0.00304	0.00256	0.00228	0.00287	0.00241	0.00273	0.00267	0.00238	0.00214	0.00229
18.4	0.00657	0.0057	0.0047	0.00421	0.00338	0.00326	0.00328	0.00295	0.00287	0.00274	0.00265	0.00224	0.00264	0.00271	0.00271	0.00224	0.00202	0.00227
18.416	0.00657	0.00569	0.0046	0.00399	0.00371	0.00329	0.00321	0.00274	0.00268	0.00284	0.00236	0.00255	0.00238	0.00253	0.00266	0.00242	0.0022	0.00162
18.432	0.00678	0.00574	0.0047	0.00431	0.0034	0.00341	0.00333	0.00327	0.00297	0.00284	0.00252	0.00262	0.00231	0.00276	0.00258	0.0026	0.00204	0.00222
18.448	0.00662	0.00605	0.00469	0.00405	0.00351	0.00315	0.00319	0.00313	0.00315	0.00277	0.00227	0.00261	0.00253	0.00304	0.00259	0.00235	0.00182	0.00241
18.464	0.00664	0.00565	0.00483	0.00419	0.00357	0.00355	0.00338	0.00296	0.00298	0.00298	0.00272	0.00267	0.00265	0.00261	0.00263	0.0025	0.00205	0.00195
18.48	0.00658	0.00567	0.00454	0.00406	0.00376	0.00334	0.00348	0.0031	0.00283	0.00304	0.00225	0.00241	0.0025	0.00271	0.00283	0.00234	0.00231	0.00207
18.496	0.00671	0.00564	0.00463	0.00429	0.00374	0.0035	0.00342	0.0029	0.00269	0.00291	0.00234	0.00252	0.00246	0.00264	0.00284	0.00257	0.00203	0.00204
18.512	0.00637	0.00533	0.00461	0.00393	0.00351	0.00303	0.00307	0.00319	0.00255	0.00279	0.00197	0.0022	0.00275	0.00302	0.00263	0.0023	0.00181	0.00225
18.528	0.00651	0.00549	0.00452	0.00405	0.00339	0.00296	0.00317	0.00315	0.0029	0.00278	0.00259	0.00264	0.00266	0.0027	0.00268	0.00219	0.0019	0.00244
18.544	0.0065	0.00579	0.00467	0.00419	0.00354	0.00346	0.00314	0.00297	0.00285	0.00305	0.00235	0.00266	0.00252	0.0028	0.0026	0.00235	0.00188	0.00242
18.56	0.00633	0.00533	0.00464	0.00381	0.00328	0.00318	0.00337	0.00265	0.00254	0.00265	0.00218	0.00247	0.00235	0.00273	0.00222	0.00203	0.0023	0.00183
18.576	0.00665	0.0056	0.00454	0.00368	0.00357	0.00315	0.00271	0.00301	0.00273	0.00257	0.00215	0.00256	0.00269	0.00281	0.00277	0.0024	0.00194	0.00243
18.592	0.00651	0.00562	0.00456	0.00412	0.00376	0.00316	0.00313	0.00308	0.00281	0.00245	0.00249	0.00253	0.00266	0.00296	0.00291	0.0025	0.00233	0.00227
18.608	0.00637	0.00535	0.00441	0.00375	0.00362	0.00336	0.00308	0.00308	0.00279	0.00305	0.00277	0.00234	0.00237	0.00295	0.003	0.00221	0.00232	0.00199
18.624	0.0063	0.00551	0.00458	0.00399	0.00334	0.00303	0.00295	0.00332	0.0028	0.00272	0.00263	0.00238	0.00221	0.0025	0.00259	0.00246	0.00238	0.0024
18.64	0.0063	0.00555	0.00448	0.00395	0.00334	0.00297	0.00325	0.00272	0.00277	0.00273	0.00249	0.00286	0.00256	0.00284	0.00265	0.00199	0.00228	0.00247
18.656	0.0064	0.00534	0.00459	0.00409	0.00341	0.00305	0.00327	0.0028	0.0024	0.00237	0.00227	0.00224	0.00248	0.00288	0.00242	0.0022	0.00205	0.0024
18.672	0.00628	0.00534	0.00424	0.00379	0.0034	0.00319	0.00344	0.00304	0.00281	0.00264	0.00217	0.00249	0.0024	0.00231	0.00255	0.00224	0.00201	0.00212
18.688	0.00606	0.00531	0.00448	0.00398	0.00332	0.00299	0.003	0.00322	0.00246	0.00272	0.00241	0.0026	0.00236	0.0026	0.0025	0.00271	0.00196	0.00205
18.704	0.00627	0.00533	0.00468	0.00373	0.0034	0.00309	0.00282	0.00289	0.00291	0.0027	0.00234	0.00252	0.00258	0.00261	0.00268	0.00216	0.00194	0.00205
18.72	0.00623	0.00537	0.00451	0.00357	0.00316	0.00312	0.00332	0.00298	0.00252	0.00228	0.00195	0.0026	0.00256	0.00287	0.00242	0.002	0.00201	0.00243
18.736	0.00613	0.00522	0.00443	0.0036	0.00344	0.00295	0.0029	0.00319	0.00266	0.00263	0.00247	0.00235	0.00275	0.00276	0.00262	0.00253	0.00212	0.00218
18.752	0.00618	0.00539	0.00451	0.00401	0.00323	0.0033	0.00297	0.00286	0.00296	0.00269	0.00213	0.00275	0.00256	0.00292	0.00266	0.00238	0.00245	0.00231
18.768	0.00613	0.00544	0.00421	0.00364	0.00319	0.003	0.0034	0.00285	0.00292	0.00257	0.00223	0.00229	0.0026	0.00279	0.00272	0.00259	0.00236	0.00181
18.784	0.00619	0.00536	0.00437	0.00361	0.00314	0.00314	0.00299	0.00272	0.00291	0.00246	0.00237	0.00241	0.00231	0.00271	0.00267	0.00194	0.00227	0.00167
18.8	0.00597	0.00507	0.00442	0.00365	0.00312	0.00284	0.00321	0.00265	0.00227	0.00274	0.00193	0.00252	0.0025	0.00279	0.00222	0.00205	0.00184	0.00231
18.816	0.00597	0.00524	0.00421	0.00365	0.00353	0.00275	0.00309	0.00273	0.00277	0.00268	0.00247	0.0025	0.00246	0.00263	0.00274	0.00256	0.00183	0.00187
18.832	0.00595	0.00519	0.00431	0.00359	0.0032	0.00302	0.00329	0.00323	0.00286	0.00286	0.00241	0.00218	0.00235	0.00265	0.00257	0.00215	0.00204	0.00221
18.848	0.00602	0.0052	0.00419	0.00367	0.00328	0.00282	0.00307	0.00293	0.00262	0.00269	0.00266	0.00251	0.00228	0.00278	0.00267	0.00236	0.00219	0.00201
18.864	0.00615	0.00513	0.00435	0.00372	0.00329	0.00275	0.00314	0.00339	0.00272	0.00272	0.00251	0.00269	0.0028	0.00265	0.0026	0.00255	0.00183	0.00215
18.88	0.00606	0.00519	0.00416	0.0037	0.0029	0.00318	0.0032	0.00297	0.00299	0.00257	0.00241	0.00213	0.00245	0.00285	0.00235	0.00243	0.00188	0.00211
18.896	0.00587	0.00518	0.00417	0.0037	0.00341	0.00298	0.00301	0.00272	0.00275	0.00262	0.00244	0.00249	0.0024	0.00265	0.00252	0.00249	0.00185	0.0019
18.912	0.006	0.00503	0.00438	0.00346	0.00314	0.003	0.0029	0.00276	0.00271	0.00239	0.00249	0.00232	0.00229	0.00227	0.00255	0.00217	0.00208	0.00172
18.928	0.00588	0.00509	0.00424	0.00398	0.00317	0.00303	0.00311	0.00318	0.00262	0.0026	0.00249	0.0026	0.00255	0.00242	0.00263	0.00264	0.00214	0.00187
18.944	0.00575	0.00504	0.00403	0.00346	0.00295	0.00304	0.00282	0.00249	0.00234	0.00254	0.00209	0.0025	0.00225	0.00222	0.00231	0.00216	0.00204	0.00182
18.96	0.00581	0.00538	0.0041	0.00353	0.00309	0.00302	0.00318	0.00255	0.00267	0.00273	0.00224	0.00227	0.00245	0.00236	0.00266	0.00234	0.00259	0.0022
18.976	0.00585	0.00525	0.00403	0.00358	0.00292	0.00296	0.0031	0.00296	0.00258	0.0027	0.00219	0.00256	0.0023	0.00272	0.00245	0.00232	0.00235	0.0018
18.992	0.00579	0.00511	0.00426	0.00365	0.00333	0.00299	0.00321	0.0028	0.0028	0.00255	0.00233	0.00259	0.00257	0.00285	0.00255	0.00223	0.00199	0.00234
19.008	0.00571	0.00498	0.00424	0.00362	0.00307	0.00307	0.00293	0.00284	0.00245	0.00264	0.00241	0.00252	0.00221	0.00266	0.00245	0.00226	0.00178	0.00226
19.024	0.00595	0.00532	0.00428	0.00382	0.00306	0.00307	0.00273	0.00321	0.00266	0.0028	0.00219	0.00249	0.00234	0.0026	0.00237	0.00246	0.00169	0.00225
19.04	0.00581	0.00501	0.00416	0.00337	0.0033	0.00258	0.00312	0.00273	0.00261	0.00242	0.00255	0.00241	0.00253	0.00254	0.00257	0.0019	0.00189	0.00199
19.056	0.00579	0.005	0.00408	0.0035	0.00346	0.00286	0.00261	0.00243	0.0024	0.00269	0.00216	0.00214	0.00253	0.00259	0.00224	0.00211	0.00201	0.00216
19.072	0.00575	0.00498	0.00409	0.00331	0.00302	0.00283	0.00286	0.00284	0.00249	0.00224	0.00204	0.00232	0.00231	0.00237	0.00238	0.00233	0.00227	0.00195
19.088	0.00571	0.00478	0.00414	0.00337	0.00299	0.00304	0.00299	0.00274	0.00256	0.00243	0.00233	0.00229	0.0023	0.00268	0.00254	0.00224	0.00209	0.0019
19.104	0.0057	0.00469	0.00404	0.00373	0.00324	0.00277	0.00272	0.00266	0.0024	0.00246	0.00211	0.00216	0.00243	0.00254	0.00217	0.0024	0.00214	0.00167
19.12	0.00544	0.00461	0.00398	0.00335	0.00282	0.0026	0.00262	0.00249	0.00231	0.00225	0.00225	0.00223	0.00244	0.00266	0.0024	0.00206	0.00195	0.0018
19.136	0.00539	0.00482	0.004	0.00345	0.00308	0.00278	0.00242	0.00239	0.00233	0.00241	0.00175	0.00205	0.00206	0.00233	0.0022	0.00203	0.0019	0.0017
19.152	0.00546	0.00478	0.00385	0.00331	0.00283	0.00267	0.00251	0.00246	0.00242	0.00251	0.00204	0.00233	0.00233	0.00239	0.00235	0.00195	0.00211	0.00162
19.168	0.00562	0.00488	0.00403	0.00351	0.00312	0.00294	0.00324	0.00256	0.00269	0.00249	0.00242	0.00233	0.00246	0.0025	0.00258	0.0022	0.0024	0.00198
19.184	0.0056	0.00463	0.00408	0.00357	0.00284	0.00314	0.00282	0.00258	0.00264	0.0025	0.00224	0.00238	0.00257	0.00226	0.00256	0.00246	0.00216	0.00182
19.2	0.00538	0.00479	0.00388	0.0034	0.00287	0.00271	0.00247	0.00265	0.00253	0.00228	0.00199	0.00228	0.00214	0.0023	0.00229	0.00189	0.00208	0.00179
19.216	0.00548	0.00495	0.00389	0.00371	0.00321	0.00268	0.00259	0.00282	0.00255	0.00258	0.00267	0.00219	0.00219	0.00244	0.00214	0.00227	0.00209	0.00228
19.232	0.00555	0.0049	0.00387	0.00367	0.003	0.00307	0.00259	0.00258	0.00241	0.00223	0.00241	0.00223	0.00236	0.00243	0.00257	0.00216	0.00202	0.00182
19.248	0.00532	0.00458	0.00391	0.00349	0.00319	0.00267	0.00253	0.00275	0.00229	0.00215	0.00205	0.00231	0.00202	0.00226	0.00215	0.00236	0.00172	0.0018
19.264	0.00536	0.00475	0.0038	0.0034	0.00271	0.0027	0.00245	0.00269	0.00224	0.00224	0.00194	0.00222	0.0021	0.0022	0.00223	0.00169	0.00151	0.00184
19.28	0.00527	0.00467	0.00384	0.00347	0.00298	0.00266	0.00279	0.00264	0.00228	0.00248	0.00216	0.0023	0.00222	0.00218	0.00221	0.00193	0.0018	0.00182
19.296	0.00531	0.00456	0.00394	0.00337	0.00294	0.00271	0.00253	0.00283	0.00227	0.00208	0.00216	0.00223	0.00196	0.00215	0.00241	0.00213	0.00163	0.00174
19.312	0.00535	0.0046	0.00388	0.00342	0.00308	0.00255	0.00269	0.00251	0.0023	0.00247	0.0023	0.00212	0.00219	0.00272	0.00224	0.00222	0.00159	0.00206
19.328	0.00511	0.00488	0.00385	0.00325	0.00306	0.00254	0.00264	0.00266	0.00231	0.00225	0.00201	0.00211	0.00235	0.00223	0.00219	0.00216	0.00198	0.0017
19.344	0.00534	0.00465	0.00389	0.00358	0.00272	0.00254	0.00299	0.00276	0.00255	0.00238	0.00211	0.00226	0.00219	0.00258	0.00229	0.00195	0.00206	0.00226
19.36	0.00532	0.00457	0.00381	0.00308	0.0029	0.00265	0.00273	0.00214	0.00228	0.00234	0.00213	0.00209	0.00209	0.00237	0.00211	0.00207	0.0017	0.00175
19.376	0.00518	0.00455	0.00392	0.00341	0.00286	0.00263	0.00243	0.00276	0.00214	0.00261	0.00193	0.00216	0.00217	0.00217	0.00216	0.00196	0.00158	0.00197
19.392	0.00526	0.00471	0.00396	0.00328	0.00285	0.00252	0.00283	0.00255	0.0025	0.00256	0.00166	0.00239	0.00209	0.00253	0.00247	0.00217	0.00198	0.00202
19.408	0.00533	0.00452	0.00382	0.00321	0.00309	0.00273	0.00275	0.0027	0.00264	0.00217	0.00203	0.00235	0.00221	0.00246	0.00237	0.00213	0.00232	0.00185
19.424	0.00505	0.00459	0.00368	0.00308	0.00283	0.00273	0.0026	0.00257	0.00229	0.0023	0.00191	0.00225	0.00219	0.00245	0.00253	0.0017	0.00172	0.0018
19.44	0.00516	0.00455	0.00371	0.00326	0.00293	0.00267	0.00279	0.00228	0.00228	0.00225	0.0021	0.0024	0.00205	0.00219	0.00192	0.0018	0.00147	0.00167
19.456	0.00513	0.0045	0.00384	0.00321	0.00276	0.00263	0.00245	0.00275	0.00243	0.00252	0.00212	0.00249	0.00206	0.00239	0.0024	0.00182	0.00197	0.002
19.472	0.00507	0.00446	0.00375	0.00334	0.00277	0.00267	0.00278	0.0028	0.00233	0.00239	0.00219	0.00212	0.00228	0.0025	0.00223	0.002	0.00206	0.0019
19.488	0.00515	0.00445	0.00383	0.00335	0.00296	0.00285	0.00304	0.00247	0.00259	0.00247	0.00197	0.00221	0.00237	0.00229	0.00242	0.00205	0.00228	0.00179
19.504	0.00516	0.00463	0.00391	0.00329	0.00308	0.00274	0.00275	0.00258	0.00231	0.00245	0.00227	0.00229	0.00242	0.00257	0.0025	0.00215	0.00186	0.00252
19.52	0.00502	0.00452	0.00367	0.00319	0.00262	0.00266	0.00246	0.00254	0.00242	0.00241	0.00214	0.00203	0.0023	0.00248	0.00235	0.00231	0.0017	0.00178
19.536	0.00484	0.00438	0.00358	0.00319	0.00264	0.00261	0.00271	0.00251	0.00226	0.00206	0.00224	0.00224	0.00185	0.00207	0.00212	0.00163	0.00182	0.00202
19.552	0.00503	0.00427	0.00352	0.00304	0.0025	0.0025	0.00287	0.00268	0.0022	0.00249	0.00191	0.00218	0.00215	0.00236	0.00224	0.00194	0.00163	0.00207
19.568	0.00488	0.0042	0.00371	0.00305	0.00288	0.00265	0.00269	0.00257	0.00246	0.00223	0.0022	0.00235	0.00209	0.0024	0.00225	0.0021	0.00198	0.0019
19.584	0.005	0.00443	0.00374	0.00315	0.00271	0.00264	0.00264	0.00235	0.00222	0.00221	0.002	0.00217	0.00234	0.00245	0.00182	0.00241	0.00176	0.00177
19.6	0.00492	0.00427	0.00366	0.00337	0.00258	0.00259	0.00292	0.00249	0.00261	0.00246	0.00221	0.00189	0.0022	0.00224	0.00233	0.00216	0.00182	0.00172
19.616	0.00502	0.00421	0.00362	0.00324	0.00297	0.00263	0.00309	0.00232	0.00219	0.00244	0.00196	0.0023	0.00194	0.00224	0.00224	0.00196	0.00164	0.00194
19.632	0.0049	0.00421	0.00357	0.00313	0.0027	0.00257	0.00258	0.00246	0.00224	0.00236	0.002	0.00216	0.00216	0.0024	0.00224	0.00216	0.00159	0.00184
19.648	0.00499	0.0042	0.00362	0.00318	0.00291	0.00273	0.00264	0.00199	0.0022	0.00269	0.00214	0.00225	0.00216	0.00219	0.00211	0.00239	0.00199	0.00152
19.664	0.00502	0.00425	0.00362	0.00303	0.00277	0.00262	0.00271	0.00232	0.00224	0.00231	0.00196	0.00211	0.00196	0.00232	0.00234	0.0017	0.00208	0.00148
19.68	0.00498	0.0043	0.00364	0.00325	0.00298	0.00274	0.0026	0.00247	0.00226	0.00214	0.00228	0.00221	0.00199	0.00238	0.00246	0.00198	0.0016	0.00174
19.696	0.00483	0.00418	0.00377	0.00334	0.00277	0.00278	0.00262	0.00239	0.00258	0.00222	0.00242	0.00245	0.00213	0.00218	0.00221	0.00221	0.00184	0.00194
19.712	0.00492	0.00425	0.00364	0.00319	0.00286	0.00232	0.00269	0.00223	0.00194	0.00237	0.00176	0.00216	0.00221	0.00228	0.00232	0.00177	0.00179	0.0017
19.728	0.00479	0.00415	0.00339	0.00325	0.0027	0.00249	0.00245	0.0025	0.00235	0.00233	0.00195	0.00203	0.00225	0.0023	0.00207	0.00202	0.00162	0.00196
19.744	0.00493	0.00434	0.00372	0.00318	0.00286	0.0026	0.00286	0.00235	0.00244	0.00207	0.00199	0.00224	0.0021	0.00239	0.00228	0.0021	0.00193	0.00156
19.76	0.00479	0.00426	0.00349	0.00291	0.0027	0.00255	0.00251	0.00225	0.00218	0.0027	0.00234	0.00203	0.00228	0.00232	0.00254	0.00192	0.00165	0.0019
19.776	0.00463	0.00419	0.00358	0.00308	0.00288	0.00267	0.00258	0.00214	0.00208	0.00242	0.00189	0.00213	0.00205	0.00217	0.00219	0.00221	0.00177	0.00187
19.792	0.00471	0.00409	0.00352	0.00305	0.00243	0.00267	0.00279	0.00226	0.00219	0.00198	0.00187	0.00216	0.00223	0.00239	0.00233	0.00177	0.00183	0.00164
19.808	0.00475	0.00419	0.00359	0.00302	0.00294	0.00236	0.00251	0.00263	0.00225	0.00244	0.00188	0.00218	0.00214	0.00243	0.00222	0.00217	0.00151	0.00187
19.824	0.00471	0.00415	0.00357	0.00284	0.00243	0.00246	0.00257	0.00225	0.00206	0.00234	0.00208	0.00211	0.00222	0.00246	0.0022	0.00209	0.00178	0.00189
19.84	0.0047	0.00404	0.00356	0.00288	0.00277	0.00248	0.00233	0.00227	0.00238	0.00223	0.0018	0.00188	0.00208	0.00217	0.00244	0.00169	0.00174	0.00185
19.856	0.00462	0.00411	0.00359	0.00307	0.00237	0.00236	0.00237	0.00224	0.00199	0.00216	0.00191	0.00214	0.00199	0.00207	0.00216	0.00179	0.00169	0.00152
19.872	0.00463	0.00413	0.00354	0.0028	0.00274	0.00253	0.0024	0.00271	0.00223	0.00221	0.00194	0.00192	0.00206	0.00238	0.00191	0.00179	0.00175	0.00195
19.888	0.00459	0.00419	0.00349	0.00301	0.00226	0.00231	0.00258	0.00203	0.00223	0.00214	0.00188	0.00186	0.00202	0.00216	0.00203	0.00194	0.00155	0.00168
19.904	0.00456	0.00409	0.00334	0.00308	0.00244	0.00248	0.00241	0.0023	0.00208	0.00181	0.00178	0.00198	0.00191	0.00245	0.00236	0.00187	0.00181	0.00155
19.92	0.00461	0.00401	0.00343	0.00296	0.00271	0.00226	0.00254	0.00261	0.00221	0.00221	0.00193	0.00195	0.00208	0.0025	0.00224	0.0021	0.00194	0.00172
19.936	0.00464	0.00413	0.00335	0.0029	0.00283	0.00235	0.00264	0.00227	0.00238	0.0021	0.00193	0.00178	0.00229	0.0021	0.00219	0.00154	0.00173	0.00194
19.952	0.0047	0.00423	0.0035	0.0029	0.00262	0.00243	0.00251	0.00232	0.00209	0.00197	0.00178	0.00229	0.00208	0.00225	0.00193	0.00192	0.00222	0.0021
19.968	0.0045	0.00399	0.00323	0.00286	0.00267	0.0023	0.00195	0.00211	0.00217	0.00247	0.00171	0.002	0.00186	0.00207	0.00202	0.00213	0.00174	0.00182
19.984	0.00461	0.00399	0.00331	0.00307	0.00265	0.00244	0.00234	0.00214	0.00234	0.00225	0.00207	0.0023	0.00193	0.00216	0.00222	0.00196	0.00169	0.00218
20	0.00463	0.00415	0.00339	0.0029	0.00276	0.00267	0.00233	0.00249	0.00229	0.00215	0.00215	0.00233	0.00188	0.00223	0.00228	0.0018	0.0016	0.0017
20.016	0.00451	0.004	0.00334	0.00273	0.00256	0.00231	0.00203	0.00213	0.00214	0.00236	0.00191	0.00213	0.00184	0.00247	0.00191	0.00203	0.00159	0.00162
20.032	0.00438	0.00367	0.00326	0.00288	0.00247	0.00236	0.00257	0.00243	0.00208	0.00179	0.00183	0.00225	0.00223	0.00215	0.00211	0.002	0.00181	0.00156
20.048	0.00439	0.00392	0.00327	0.00305	0.00237	0.00216	0.00209	0.00245	0.00197	0.00219	0.00198	0.00199	0.00196	0.00196	0.00173	0.00209	0.00168	0.00171
20.064	0.00443	0.00373	0.00342	0.00288	0.00279	0.00239	0.00256	0.00224	0.00218	0.00213	0.00206	0.00183	0.00201	0.00223	0.00225	0.00184	0.00165	0.0019
20.08	0.00452	0.00391	0.00324	0.00293	0.00255	0.00236	0.00259	0.0022	0.00214	0.00202	0.00186	0.00216	0.00215	0.00203	0.00212	0.00182	0.00209	0.00199
20.096	0.00437	0.00401	0.00341	0.0028	0.00261	0.0025	0.00222	0.00235	0.00224	0.00223	0.00204	0.00186	0.002	0.0021	0.00204	0.00199	0.00175	0.00153
20.112	0.00454	0.00395	0.00329	0.00307	0.0027	0.00255	0.0025	0.00248	0.00209	0.00237	0.00191	0.00214	0.00201	0.00229	0.00214	0.00226	0.0018	0.00162
20.128	0.00436	0.00381	0.00325	0.00306	0.00255	0.00243	0.00212	0.00197	0.00203	0.00213	0.00159	0.00166	0.00187	0.0023	0.00206	0.00186	0.00191	0.00148
20.144	0.00443	0.00379	0.00317	0.00301	0.00246	0.00259	0.00237	0.00271	0.00225	0.00247	0.00185	0.0021	0.00202	0.00253	0.00206	0.00199	0.00182	0.0019
20.16	0.00432	0.00373	0.00305	0.00271	0.00261	0.00213	0.00228	0.00235	0.00199	0.00205	0.00206	0.00208	0.00205	0.0019	0.00202	0.00148	0.00164	0.00166
20.176	0.00425	0.00361	0.00316	0.00277	0.00246	0.00209	0.00231	0.00229	0.00211	0.00191	0.00169	0.00177	0.0021	0.00212	0.0021	0.00185	0.00159	0.00138
20.192	0.00429	0.00393	0.0032	0.00269	0.00211	0.00248	0.00237	0.00223	0.00221	0.00226	0.00174	0.00212	0.00195	0.00228	0.00215	0.00169	0.00152	0.00172
20.208	0.00429	0.00369	0.0032	0.00296	0.00239	0.00216	0.00226	0.00218	0.00181	0.00217	0.00184	0.00217	0.00187	0.00223	0.00216	0.00181	0.00227	0.00185
20.224	0.0044	0.00409	0.00338	0.00306	0.00263	0.0029	0.00246	0.00266	0.0022	0.00238	0.00205	0.00215	0.00189	0.00231	0.00239	0.00219	0.00196	0.00196
20.24	0.00428	0.00386	0.00322	0.00306	0.00248	0.00265	0.00266	0.00235	0.00236	0.00214	0.00207	0.00195	0.00205	0.00207	0.0021	0.00202	0.00164	0.00196
20.256	0.00428	0.0036	0.00316	0.00278	0.00223	0.00244	0.00251	0.00222	0.00234	0.00212	0.00151	0.00204	0.0019	0.00196	0.00185	0.00166	0.0017	0.00173
20.272	0.0042	0.00354	0.00314	0.00262	0.00238	0.00233	0.00217	0.00201	0.00216	0.00208	0.00177	0.00201	0.00195	0.0022	0.00226	0.00166	0.00163	0.00152
20.288	0.00439	0.00373	0.00323	0.00297	0.00255	0.00237	0.00228	0.0023	0.00244	0.00215	0.00192	0.00191	0.00226	0.00248	0.00225	0.00202	0.00163	0.00165
20.304	0.00416	0.00368	0.00312	0.00259	0.00247	0.00241	0.00255	0.00231	0.00222	0.00221	0.00193	0.00182	0.00189	0.00218	0.00175	0.00178	0.00151	0.00137
20.32	0.00408	0.00363	0.00308	0.00274	0.00259	0.00244	0.00221	0.00237	0.00198	0.00194	0.00178	0.0019	0.00184	0.00195	0.00187	0.00168	0.00184	0.00174
20.336	0.0043	0.00371	0.00301	0.00281	0.00234	0.00236	0.00227	0.00246	0.0021	0.00215	0.00188	0.00209	0.00181	0.00205	0.00214	0.0021	0.0019	0.00191
20.352	0.00418	0.00378	0.00327	0.00258	0.00211	0.00234	0.00223	0.00213	0.0021	0.00186	0.00209	0.00196	0.00187	0.00217	0.00211	0.00182	0.00202	0.00171
20.368	0.00425	0.00354	0.00305	0.00275	0.00243	0.00235	0.00226	0.00236	0.002	0.00252	0.00176	0.0017	0.00187	0.00206	0.00198	0.00179	0.00183	0.00165
20.384	0.00412	0.00342	0.00314	0.0026	0.00232	0.00216	0.00226	0.00202	0.00215	0.00204	0.00183	0.00201	0.00199	0.0018	0.00191	0.00179	0.00155	0.00175
20.4	0.00408	0.00364	0.00294	0.00289	0.00205	0.00245	0.00203	0.00218	0.0021	0.00198	0.00194	0.00184	0.00207	0.00202	0.00194	0.00171	0.00101	0.00134
20.416	0.0041	0.00366	0.00312	0.00256	0.00239	0.0024	0.00228	0.00229	0.00209	0.00191	0.00206	0.00197	0.00183	0.00208	0.00185	0.00187	0.00171	0.00167
20.432	0.00413	0.00374	0.00302	0.00296	0.00245	0.0024	0.00231	0.00217	0.0023	0.00227	0.0021	0.00197	0.0023	0.00229	0.00196	0.0018	0.00167	0.00214
20.448	0.00404	0.00356	0.00296	0.00261	0.00239	0.00223	0.00218	0.0023	0.00187	0.00202	0.00175	0.00209	0.00202	0.00212	0.00187	0.00171	0.00184	0.00165
20.464	0.00392	0.00352	0.00285	0.00244	0.0024	0.00219	0.00195	0.00212	0.00215	0.00201	0.00175	0.00213	0.00178	0.00195	0.00177	0.00183	0.0017	0.00149
20.48	0.00392	0.00361	0.00305	0.00261	0.0023	0.00231	0.00223	0.00227	0.002	0.00197	0.00175	0.00192	0.00166	0.00191	0.0019	0.00195	0.00163	0.00132
20.496	0.00393	0.00353	0.00301	0.00267	0.00227	0.00238	0.00224	0.00209	0.00199	0.00226	0.00176	0.00182	0.00191	0.00229	0.00187	0.00177	0.0017	0.0016
20.512	0.00394	0.00363	0.00297	0.00276	0.00236	0.00225	0.0024	0.00196	0.00217	0.00215	0.00183	0.00165	0.00194	0.00235	0.00196	0.00179	0.00172	0.00177
20.528	0.00392	0.00357	0.00291	0.00281	0.00219	0.00214	0.00191	0.00233	0.00214	0.00203	0.00188	0.00189	0.00171	0.00202	0.00166	0.00176	0.0017	0.00182
20.544	0.00398	0.00344	0.00312	0.0028	0.00238	0.0024	0.00226	0.00208	0.00212	0.00206	0.00205	0.00198	0.00216	0.00243	0.00202	0.00193	0.0018	0.00163
20.56	0.00394	0.00356	0.00297	0.00256	0.00233	0.00218	0.00221	0.00226	0.00193	0.00187	0.0017	0.00183	0.00167	0.00196	0.00207	0.00196	0.00193	0.00163
20.576	0.00393	0.00362	0.00294	0.00254	0.00226	0.00225	0.00236	0.00191	0.00221	0.00208	0.00176	0.00195	0.00211	0.00197	0.00209	0.00183	0.00151	0.00135
20.592	0.00387	0.00348	0.00283	0.00269	0.00235	0.0022	0.00198	0.00218	0.00189	0.00241	0.00179	0.00194	0.00165	0.00203	0.002	0.002	0.00137	0.00159
20.608	0.00379	0.00345	0.00298	0.00263	0.00244	0.00242	0.00221	0.00228	0.00198	0.00212	0.00179	0.00162	0.00189	0.0022	0.0018	0.00178	0.00175	0.00168
20.624	0.00382	0.0035	0.00311	0.00264	0.00229	0.00221	0.00234	0.00223	0.00222	0.00186	0.00175	0.00171	0.00195	0.00213	0.00197	0.00216	0.00186	0.00168
20.64	0.00379	0.0035	0.00298	0.00239	0.00227	0.00234	0.00191	0.00189	0.00186	0.00214	0.00201	0.00173	0.00181	0.00179	0.00221	0.00163	0.00141	0.00153
20.656	0.00381	0.00349	0.00296	0.00261	0.00224	0.00225	0.0021	0.00218	0.00202	0.00211	0.0018	0.0019	0.00155	0.00216	0.0019	0.00187	0.00137	0.00155
20.672	0.00389	0.00339	0.0029	0.00275	0.00226	0.0022	0.00192	0.00206	0.00214	0.00215	0.00171	0.00199	0.00191	0.00207	0.00209	0.00155	0.00165	0.00178
20.688	0.00382	0.00345	0.00297	0.00257	0.00238	0.00214	0.0023	0.00217	0.00187	0.00187	0.00209	0.00172	0.00228	0.00202	0.00182	0.00177	0.00169	0.00182
20.704	0.00386	0.0035	0.00302	0.00268	0.0024	0.00229	0.0022	0.00238	0.00218	0.00175	0.002	0.00195	0.00191	0.00201	0.0019	0.00181	0.00178	0.00155
20.72	0.00371	0.00329	0.00294	0.00244	0.00215	0.00191	0.00172	0.00194	0.00229	0.00221	0.00185	0.00171	0.00156	0.00207	0.0018	0.00149	0.00194	0.00172
20.736	0.00372	0.00317	0.00272	0.00246	0.00207	0.002	0.00207	0.00216	0.00191	0.00197	0.00181	0.0019	0.00165	0.00207	0.00199	0.00171	0.00138	0.00159
20.752	0.00372	0.0033	0.00283	0.00247	0.00231	0.0022	0.00229	0.00236	0.00166	0.00205	0.00174	0.00176	0.00182	0.00207	0.00181	0.00175	0.00165	0.00155
20.768	0.00379	0.00333	0.0029	0.00274	0.00225	0.00202	0.00255	0.00206	0.00214	0.00181	0.00206	0.00189	0.00227	0.00225	0.00218	0.00186	0.00155	0.00177
20.784	0.00396	0.00337	0.003	0.00268	0.00238	0.00219	0.00221	0.00237	0.00215	0.00207	0.00188	0.00214	0.00208	0.00247	0.00206	0.00196	0.00198	0.00194
20.8	0.00389	0.00346	0.00298	0.00259	0.00241	0.00213	0.00213	0.00252	0.00197	0.0021	0.00207	0.00181	0.00172	0.00218	0.00192	0.0021	0.00187	0.00193
20.816	0.00363	0.0033	0.00287	0.00252	0.00229	0.00199	0.00191	0.00206	0.00179	0.00198	0.00189	0.00158	0.00203	0.00197	0.00178	0.00178	0.00112	0.00148
20.832	0.00367	0.00342	0.00282	0.00263	0.00234	0.0022	0.00195	0.00199	0.00196	0.00214	0.00172	0.00175	0.00183	0.00184	0.002	0.00182	0.00148	0.00176
20.848	0.00363	0.00327	0.00282	0.00228	0.00223	0.00221	0.00218	0.00231	0.00185	0.00215	0.00179	0.00201	0.00163	0.00212	0.00164	0.00162	0.00158	0.00182
20.864	0.00348	0.00305	0.00272	0.00234	0.00222	0.00208	0.00203	0.0016	0.00178	0.00181	0.00136	0.00158	0.00171	0.00187	0.00175	0.00182	0.00138	0.00153
20.88	0.00376	0.00317	0.00277	0.00255	0.00242	0.00215	0.00234	0.00204	0.00228	0.00206	0.00184	0.00195	0.00221	0.00229	0.00224	0.0019	0.00173	0.00193
20.896	0.00367	0.00352	0.00292	0.00261	0.00233	0.00241	0.00212	0.00193	0.00194	0.00185	0.00174	0.00218	0.00202	0.00219	0.00201	0.00164	0.00189	0.00178
20.912	0.00348	0.00331	0.00266	0.00236	0.00219	0.00217	0.00207	0.00199	0.00166	0.00182	0.00166	0.00178	0.0016	0.00209	0.00177	0.00159	0.00163	0.00155
20.928	0.0035	0.00307	0.00272	0.00244	0.00199	0.002	0.00188	0.00209	0.00215	0.00169	0.0017	0.0019	0.00174	0.0018	0.00192	0.00171	0.00158	0.00131
20.944	0.00364	0.00326	0.00284	0.0024	0.00232	0.00205	0.00196	0.00202	0.00182	0.00206	0.00182	0.00193	0.0017	0.00187	0.00187	0.00208	0.00144	0.00176
20.96	0.00344	0.00314	0.00266	0.00247	0.00186	0.00199	0.00212	0.00196	0.00179	0.00186	0.00174	0.00165	0.00173	0.0019	0.00199	0.00174	0.00185	0.00196
20.976	0.00357	0.00329	0.00259	0.00226	0.00212	0.00222	0.00218	0.00222	0.00179	0.00176	0.00157	0.00169	0.00167	0.00184	0.00182	0.0017	0.00165	0.00166
20.992	0.00351	0.00306	0.00277	0.00242	0.00215	0.00202	0.00206	0.00201	0.00205	0.00219	0.00167	0.00184	0.00192	0.0021	0.00211	0.00182	0.00161	0.00138
21.008	0.00358	0.00299	0.00262	0.00233	0.00224	0.0019	0.00216	0.00203	0.00198	0.0019	0.00184	0.00171	0.00176	0.00204	0.00168	0.00175	0.00194	0.00163
21.024	0.00349	0.00322	0.00262	0.00237	0.0022	0.00218	0.0019	0.00203	0.00202	0.00194	0.00171	0.00177	0.0018	0.00188	0.00189	0.00144	0.00177	0.0018
21.04	0.00355	0.00305	0.00267	0.00259	0.00214	0.00194	0.00205	0.00178	0.00196	0.00193	0.00185	0.00175	0.00166	0.00195	0.0019	0.00193	0.00127	0.00151
21.056	0.00351	0.00302	0.00274	0.00229	0.00215	0.00198	0.00224	0.00202	0.00186	0.00182	0.00165	0.00187	0.00188	0.00178	0.00186	0.00164	0.00153	0.00133
21.072	0.00356	0.00304	0.00266	0.00247	0.00205	0.00203	0.00202	0.0019	0.00186	0.00168	0.0018	0.00173	0.00175	0.00186	0.00188	0.00172	0.00202	0.00158
21.088	0.00356	0.00313	0.00267	0.00254	0.00218	0.00189	0.00178	0.00166	0.00193	0.00206	0.00173	0.00157	0.00138	0.002	0.00163	0.00156	0.00175	0.0018
21.104	0.00332	0.00304	0.00266	0.00229	0.00217	0.00203	0.00199	0.0018	0.0015	0.00194	0.00181	0.00179	0.00171	0.00208	0.0019	0.00175	0.00136	0.00149
21.12	0.00329	0.00309	0.00264	0.00228	0.00202	0.00185	0.00186	0.00165	0.00201	0.00158	0.00166	0.00158	0.0015	0.00183	0.00168	0.00127	0.00148	0.00167
21.136	0.00335	0.00319	0.00273	0.00256	0.0023	0.00205	0.00219	0.00204	0.00184	0.00187	0.0018	0.00182	0.00174	0.00204	0.00192	0.00195	0.00184	0.00156
21.152	0.00334	0.00309	0.0027	0.00249	0.00216	0.00196	0.00188	0.00198	0.00202	0.00214	0.00149	0.00164	0.00142	0.00172	0.00201	0.00194	0.00165	0.00152
21.168	0.0033	0.00304	0.00255	0.00225	0.0022	0.00197	0.00168	0.0018	0.00192	0.00176	0.00184	0.00162	0.00157	0.00167	0.00149	0.00179	0.00159	0.00157
21.184	0.00323	0.00304	0.00264	0.00232	0.00185	0.00193	0.00186	0.00201	0.00169	0.00166	0.00162	0.00144	0.00173	0.00183	0.00189	0.00186	0.00162	0.00182
21.2	0.00329	0.00292	0.00245	0.00217	0.00196	0.00188	0.00174	0.00208	0.00197	0.00191	0.00152	0.00156	0.00171	0.00209	0.00167	0.00175	0.00156	0.0018
21.216	0.00351	0.00313	0.0027	0.00229	0.00214	0.00212	0.00225	0.00203	0.00203	0.0019	0.00182	0.002	0.00201	0.00201	0.0019	0.00176	0.0016	0.0017
21.232	0.00334	0.00291	0.00252	0.00233	0.00203	0.00203	0.00214	0.00198	0.0019	0.00186	0.00162	0.00185	0.00157	0.00191	0.00174	0.0015	0.00183	0.00149
21.248	0.00317	0.00301	0.00272	0.00241	0.00209	0.00191	0.00178	0.00194	0.00181	0.00194	0.00167	0.00155	0.00185	0.00202	0.00172	0.00183	0.00139	0.00151
21.264	0.00325	0.00293	0.00264	0.00239	0.00205	0.00192	0.002	0.00186	0.00182	0.00185	0.00157	0.00187	0.00157	0.00212	0.00176	0.00141	0.00173	0.00139
21.28	0.00331	0.00302	0.00253	0.00235	0.00223	0.00204	0.00193	0.00176	0.00208	0.00222	0.00183	0.00172	0.00185	0.00204	0.00199	0.00191	0.00164	0.00174
21.296	0.00335	0.00301	0.0027	0.00232	0.00225	0.00212	0.00206	0.00219	0.00199	0.0019	0.00172	0.0018	0.00195	0.00207	0.0017	0.00171	0.00165	0.00187
21.312	0.00315	0.00291	0.0024	0.00229	0.00199	0.00194	0.0019	0.00157	0.00174	0.00194	0.00177	0.00174	0.00158	0.00188	0.00167	0.00155	0.00161	0.00138
21.328	0.00337	0.00297	0.00259	0.00244	0.00204	0.00186	0.00178	0.00188	0.0018	0.00184	0.00166	0.0017	0.00149	0.00201	0.00176	0.00196	0.00156	0.00137
21.344	0.00311	0.00279	0.0025	0.00217	0.00201	0.0019	0.00165	0.00179	0.00193	0.00171	0.00164	0.00174	0.00181	0.00178	0.00179	0.00155	0.00154	0.00147
21.36	0.00323	0.00292	0.00245	0.00208	0.00198	0.00183	0.00197	0.00164	0.00167	0.00148	0.00134	0.00173	0.00143	0.00189	0.0016	0.00163	0.00163	0.00158
21.376	0.00317	0.00292	0.00252	0.00246	0.00208	0.00188	0.00202	0.00187	0.00179	0.00163	0.00184	0.00175	0.0016	0.00214	0.00186	0.00159	0.00172	0.0013
21.392	0.00315	0.00303	0.00238	0.00215	0.00213	0.00199	0.00179	0.00198	0.00192	0.00184	0.00172	0.0018	0.00173	0.00188	0.00165	0.00183	0.00158	0.00155
21.408	0.00315	0.00274	0.00251	0.00207	0.00191	0.00197	0.00187	0.00173	0.00174	0.00199	0.00168	0.00151	0.00164	0.00165	0.00182	0.00179	0.00154	0.00149
21.424	0.00317	0.00293	0.00239	0.0022	0.00197	0.00199	0.00195	0.00181	0.00168	0.002	0.00162	0.00182	0.0018	0.00174	0.00173	0.00156	0.00177	0.00146
21.44	0.00318	0.00296	0.00249	0.00229	0.00222	0.00196	0.00201	0.002	0.00178	0.0015	0.00175	0.0016	0.00193	0.00191	0.00178	0.00172	0.00165	0.00147
21.456	0.00305	0.0028	0.00249	0.00231	0.00203	0.0019	0.00195	0.00183	0.00166	0.00198	0.00161	0.00192	0.00143	0.0019	0.00162	0.00172	0.00144	0.00151
21.472	0.00318	0.00287	0.0024	0.00236	0.00207	0.00215	0.00201	0.00203	0.00178	0.00189	0.00172	0.00157	0.00168	0.00153	0.00198	0.00173	0.0015	0.00147
21.488	0.0032	0.00286	0.0025	0.00241	0.00197	0.00178	0.00175	0.00161	0.0018	0.00177	0.00166	0.00173	0.00171	0.00227	0.0019	0.0015	0.00148	0.00172
21.504	0.00316	0.00298	0.00249	0.00232	0.00206	0.00189	0.00206	0.00195	0.00184	0.00225	0.00158	0.00174	0.00198	0.00173	0.00181	0.00196	0.00215	0.00165
21.52	0.00317	0.00304	0.00239	0.00219	0.00203	0.00194	0.00174	0.00158	0.00174	0.00193	0.00147	0.00163	0.00182	0.00189	0.00192	0.00157	0.0018	0.00146
21.536	0.00307	0.00287	0.00253	0.00217	0.00193	0.00197	0.00199	0.00192	0.00171	0.00174	0.00194	0.00161	0.0017	0.00176	0.0019	0.00163	0.00145	0.00157
21.552	0.00307	0.00291	0.00257	0.00233	0.00198	0.00198	0.00182	0.00205	0.00173	0.00188	0.00157	0.00173	0.00172	0.00193	0.00179	0.00167	0.00163	0.00141
21.568	0.00303	0.00275	0.00248	0.0023	0.0019	0.00191	0.00185	0.0019	0.00167	0.00186	0.00158	0.00142	0.00159	0.00205	0.00187	0.00189	0.00147	0.00165
21.584	0.00297	0.00262	0.00227	0.00208	0.00178	0.00187	0.00178	0.00169	0.00168	0.00146	0.00156	0.00171	0.00138	0.00174	0.00148	0.0014	0.00166	0.00161
21.6	0.0031	0.00284	0.00244	0.00221	0.00197	0.00226	0.00184	0.00199	0.00169	0.00194	0.0018	0.00193	0.00186	0.00173	0.00164	0.00169	0.0019	0.00141
21.616	0.00307	0.0029	0.00245	0.00223	0.00201	0.00208	0.002	0.00142	0.00167	0.00174	0.00159	0.00167	0.00166	0.00189	0.0017	0.00166	0.00177	0.00153
21.632	0.00308	0.00284	0.00258	0.00223	0.00207	0.00197	0.00181	0.00197	0.00159	0.00207	0.00152	0.00193	0.00157	0.00146	0.00188	0.0019	0.00179	0.00157
21.648	0.00299	0.0027	0.00241	0.00227	0.00199	0.00189	0.00202	0.00215	0.0018	0.00192	0.00171	0.00139	0.00184	0.00193	0.00206	0.00186	0.00161	0.00156
21.664	0.00299	0.00268	0.00226	0.00218	0.0019	0.00194	0.0021	0.00196	0.0018	0.00177	0.00178	0.00155	0.00179	0.00199	0.00179	0.00164	0.00178	0.00139
21.68	0.00301	0.00285	0.0022	0.0021	0.00199	0.00204	0.00189	0.00183	0.0017	0.00188	0.00173	0.00173	0.00157	0.00201	0.00185	0.00149	0.00197	0.00172
21.696	0.00286	0.00273	0.0024	0.00224	0.00184	0.0021	0.00181	0.00179	0.00165	0.00177	0.0017	0.00176	0.00152	0.0018	0.00197	0.00158	0.00149	0.00158
21.712	0.00314	0.00296	0.00243	0.00238	0.0022	0.00223	0.00186	0.00187	0.00189	0.00208	0.00179	0.00175	0.0018	0.00187	0.00187	0.00183	0.00161	0.00159
21.728	0.00299	0.00286	0.00242	0.00223	0.00199	0.00199	0.00221	0.00184	0.0019	0.00187	0.00168	0.00183	0.00169	0.00186	0.00178	0.00178	0.00186	0.00164
21.744	0.00294	0.0028	0.0024	0.00214	0.00196	0.00195	0.00194	0.00178	0.00171	0.00193	0.0017	0.00168	0.00162	0.00194	0.00184	0.00162	0.00167	0.00119
21.76	0.00289	0.00268	0.00229	0.00229	0.00197	0.0018	0.00175	0.00181	0.00156	0.00185	0.00153	0.00148	0.00172	0.00185	0.0016	0.00144	0.00174	0.00144
21.776	0.00291	0.00261	0.00229	0.00211	0.00189	0.00167	0.0019	0.00152	0.00181	0.00176	0.00139	0.00183	0.00154	0.0017	0.00173	0.00145	0.00163	0.00173
21.792	0.00283	0.00282	0.00245	0.00216	0.00214	0.00173	0.00184	0.00166	0.00182	0.00181	0.00156	0.00174	0.00176	0.00212	0.00191	0.00189	0.00167	0.00179
21.808	0.00274	0.00262	0.00228	0.00221	0.00182	0.00173	0.0016	0.00177	0.00161	0.0016	0.00149	0.00144	0.00152	0.00154	0.00204	0.00167	0.00142	0.00158
21.824	0.00286	0.00272	0.00248	0.00211	0.00181	0.00207	0.00199	0.00184	0.00178	0.00173	0.00144	0.00189	0.00177	0.00189	0.00176	0.00166	0.00178	0.00143
21.84	0.00292	0.00273	0.00233	0.0023	0.00206	0.00171	0.00173	0.00176	0.0018	0.00182	0.00175	0.00164	0.00175	0.00163	0.00168	0.00154	0.00167	0.00141
21.856	0.00275	0.00283	0.00217	0.00214	0.00185	0.00203	0.00184	0.00166	0.00165	0.00167	0.00151	0.00158	0.00133	0.00185	0.00177	0.00186	0.00139	0.00152
21.872	0.00287	0.00272	0.00228	0.00209	0.00175	0.00188	0.00171	0.0019	0.00167	0.00174	0.00155	0.00172	0.00178	0.0016	0.00172	0.00159	0.00151	0.00174
21.888	0.00292	0.0028	0.00242	0.00226	0.00201	0.00189	0.00208	0.002	0.00187	0.00191	0.00172	0.00164	0.00181	0.00195	0.00178	0.00188	0.00149	0.00161
21.904	0.0029	0.00266	0.00234	0.00189	0.00212	0.00198	0.00185	0.00173	0.0018	0.0019	0.00154	0.00191	0.00171	0.00204	0.0017	0.00163	0.00177	0.00171
21.92	0.00288	0.00257	0.00244	0.00205	0.00194	0.00208	0.00188	0.00172	0.00169	0.00182	0.00166	0.00175	0.00173	0.00194	0.00189	0.00173	0.00169	0.0017
21.936	0.00285	0.00268	0.00238	0.00205	0.00187	0.00192	0.00184	0.00203	0.00172	0.00186	0.00154	0.0018	0.00171	0.00191	0.00166	0.00163	0.00161	0.00172
21.952	0.0028	0.0025	0.00235	0.0022	0.00186	0.00189	0.00201	0.00169	0.00184	0.00165	0.00152	0.00181	0.00147	0.00189	0.00193	0.00171	0.00165	0.0018
21.968	0.00281	0.00279	0.00237	0.00224	0.002	0.00176	0.00167	0.00182	0.0018	0.00169	0.00172	0.00164	0.00153	0.00178	0.00181	0.00156	0.0014	0.00155
21.984	0.00288	0.00268	0.00231	0.00214	0.00192	0.00192	0.00188	0.00178	0.00168	0.00156	0.00177	0.0016	0.00187	0.0021	0.00162	0.00154	0.00145	0.0016
22	0.00277	0.00264	0.00224	0.0022	0.00193	0.00177	0.00163	0.00179	0.00192	0.00183	0.00161	0.00145	0.00165	0.00165	0.00187	0.00141	0.0017	0.00145
22.016	0.00291	0.00262	0.00247	0.0022	0.00189	0.00194	0.00179	0.00176	0.00168	0.00167	0.00145	0.00165	0.00173	0.002	0.0017	0.00151	0.00151	0.0016
22.032	0.0028	0.00275	0.00234	0.00201	0.00191	0.00174	0.00178	0.0016	0.00186	0.00167	0.00143	0.00166	0.00154	0.0017	0.00182	0.00165	0.00146	0.00158
22.048	0.00269	0.0026	0.00229	0.00193	0.00193	0.00182	0.00158	0.00184	0.00188	0.00159	0.00149	0.00158	0.00165	0.00182	0.00189	0.00167	0.00203	0.00174
22.064	0.00272	0.0026	0.00224	0.00225	0.00175	0.00179	0.00184	0.00151	0.00156	0.00158	0.00157	0.00143	0.0018	0.00188	0.00163	0.00161	0.00164	0.00128
22.08	0.00282	0.00269	0.00232	0.0021	0.00205	0.00187	0.00197	0.00186	0.00171	0.0018	0.00161	0.00161	0.00178	0.00184	0.00173	0.00176	0.0015	0.00175
22.096	0.00283	0.00259	0.00228	0.00208	0.00185	0.00179	0.00191	0.00169	0.00191	0.00191	0.00159	0.00157	0.00162	0.00191	0.00186	0.00155	0.00148	0.00153
22.112	0.00263	0.00258	0.00222	0.00199	0.00183	0.00179	0.00173	0.00184	0.00142	0.00166	0.0017	0.00167	0.00156	0.00194	0.00172	0.00146	0.00184	0.00167
22.128	0.00255	0.00263	0.00229	0.00212	0.00191	0.0018	0.00168	0.00175	0.00156	0.00163	0.00161	0.00164	0.00162	0.00162	0.00185	0.00163	0.00169	0.00147
22.144	0.00279	0.00269	0.00239	0.00217	0.00188	0.00211	0.00176	0.00178	0.00174	0.00189	0.0016	0.00169	0.00185	0.00206	0.00188	0.00169	0.00137	0.00176
22.16	0.0027	0.00257	0.00228	0.00217	0.00191	0.00204	0.00161	0.0019	0.00164	0.0017	0.00151	0.00168	0.00165	0.00168	0.00177	0.00168	0.00162	0.00149
22.176	0.00268	0.00248	0.00215	0.00197	0.00183	0.00177	0.00156	0.00148	0.00164	0.00185	0.0014	0.00161	0.00146	0.00193	0.00183	0.00169	0.00133	0.00161
22.192	0.00275	0.00258	0.00232	0.00223	0.00196	0.00198	0.0018	0.00203	0.00181	0.00167	0.0017	0.00172	0.00146	0.00189	0.00174	0.00154	0.00163	0.00149
22.208	0.00272	0.00252	0.00225	0.00205	0.00198	0.00185	0.00189	0.00179	0.00168	0.00145	0.00152	0.00155	0.00146	0.00165	0.00172	0.00163	0.00145	0.00142
22.224	0.00269	0.00255	0.00213	0.00206	0.00183	0.00189	0.00184	0.00185	0.00151	0.0017	0.00144	0.00147	0.0016	0.00167	0.00176	0.00168	0.00174	0.00144
22.24	0.00255	0.00243	0.00203	0.00193	0.00171	0.0017	0.00189	0.00181	0.00164	0.00159	0.00152	0.00162	0.0016	0.00183	0.00144	0.00163	0.00144	0.00139
22.256	0.00254	0.00233	0.00208	0.00191	0.0017	0.00179	0.00176	0.00153	0.00158	0.00159	0.00148	0.00153	0.00155	0.00176	0.00176	0.00161	0.0013	0.0015
22.272	0.00252	0.00239	0.00209	0.00193	0.00179	0.00175	0.00172	0.00184	0.00155	0.00148	0.00144	0.00145	0.00157	0.00178	0.00159	0.0015	0.0015	0.00135
22.288	0.00261	0.00246	0.00225	0.00198	0.00186	0.0018	0.00142	0.00169	0.00179	0.00177	0.00175	0.00143	0.00179	0.00197	0.00162	0.00153	0.00127	0.00144
22.304	0.00257	0.00235	0.0021	0.00195	0.00193	0.00182	0.00187	0.00168	0.0017	0.00178	0.00157	0.00166	0.00169	0.00173	0.00164	0.00177	0.00135	0.00178
22.32	0.00271	0.00258	0.00225	0.00205	0.00189	0.00182	0.0018	0.00177	0.00146	0.00184	0.00162	0.00177	0.0017	0.00189	0.00159	0.00164	0.00176	0.00146
22.336	0.00266	0.00264	0.00211	0.00214	0.00182	0.0018	0.00186	0.00157	0.00163	0.00155	0.00163	0.00189	0.00154	0.00203	0.00175	0.00164	0.00144	0.00148
22.352	0.00269	0.00266	0.00226	0.002	0.00204	0.00172	0.00172	0.0018	0.0017	0.00149	0.0016	0.00142	0.0017	0.00179	0.00186	0.00156	0.00162	0.00147
22.368	0.00264	0.00248	0.00237	0.00208	0.00194	0.00186	0.00183	0.00184	0.00171	0.00172	0.00174	0.00148	0.00174	0.0019	0.00183	0.0016	0.00173	0.00163
22.384	0.00259	0.00248	0.00211	0.00187	0.00175	0.00182	0.00188	0.00167	0.00146	0.00168	0.0016	0.00156	0.00156	0.00192	0.00179	0.00145	0.00165	0.00169
22.4	0.00259	0.00251	0.00222	0.00197	0.00172	0.00181	0.00157	0.00181	0.00183	0.00168	0.00132	0.00161	0.00172	0.0018	0.00171	0.00173	0.00151	0.0014
22.416	0.00247	0.00226	0.00227	0.00193	0.00179	0.00163	0.00164	0.00149	0.00148	0.00147	0.00136	0.00151	0.00142	0.00181	0.00181	0.00175	0.00141	0.0013
22.432	0.00257	0.00236	0.00218	0.00193	0.00164	0.00185	0.00187	0.00145	0.00164	0.00173	0.00171	0.00152	0.0014	0.00192	0.00171	0.00148	0.0016	0.00143
22.448	0.00253	0.00241	0.00193	0.00172	0.00178	0.00176	0.00178	0.00174	0.00163	0.00147	0.00152	0.00171	0.00172	0.00148	0.00185	0.00164	0.00166	0.00145
22.464	0.00265	0.00254	0.00211	0.00213	0.00178	0.0019	0.00175	0.00191	0.00169	0.00174	0.0016	0.00166	0.00156	0.00188	0.00186	0.00185	0.00144	0.00155
22.48	0.00261	0.00247	0.00221	0.0021	0.00181	0.00178	0.00178	0.00176	0.00172	0.0016	0.00163	0.00162	0.00175	0.0017	0.00174	0.00179	0.00159	0.0015
22.496	0.00242	0.00238	0.00208	0.00207	0.00184	0.00181	0.00146	0.00168	0.00159	0.00154	0.00141	0.00149	0.00167	0.00183	0.00163	0.0015	0.00156	0.00163
22.512	0.00242	0.00222	0.00211	0.00185	0.00188	0.00178	0.00168	0.00182	0.00153	0.00178	0.0013	0.0017	0.00146	0.00163	0.00165	0.00132	0.00156	0.00148
22.528	0.00254	0.00251	0.0021	0.00201	0.00179	0.00176	0.00152	0.00178	0.00171	0.00173	0.00162	0.00161	0.00172	0.00186	0.00167	0.00175	0.00171	0.00173
22.544	0.00247	0.00239	0.00208	0.00188	0.00186	0.00156	0.00161	0.00169	0.00169	0.00152	0.00139	0.00164	0.00155	0.00175	0.00178	0.00172	0.00145	0.0014
22.56	0.00253	0.00247	0.00204	0.00196	0.00172	0.00169	0.00183	0.00174	0.00155	0.0017	0.00152	0.00166	0.00159	0.0018	0.00168	0.00167	0.00169	0.00163
22.576	0.00241	0.00221	0.00198	0.00187	0.00156	0.00173	0.00176	0.00161	0.00155	0.00187	0.00129	0.00157	0.00137	0.00184	0.00169	0.00157	0.00175	0.00148
22.592	0.00246	0.00241	0.00211	0.00206	0.00162	0.00171	0.00161	0.00162	0.00163	0.00168	0.00145	0.00155	0.00157	0.00165	0.00165	0.00141	0.00174	0.00157
22.608	0.00244	0.00228	0.00214	0.00186	0.00178	0.00182	0.00163	0.00163	0.00163	0.00166	0.00135	0.00169	0.00144	0.00176	0.0015	0.00172	0.00156	0.0016
22.624	0.00248	0.00236	0.0021	0.0019	0.00166	0.00174	0.00139	0.00175	0.00178	0.00154	0.00136	0.00161	0.00171	0.00166	0.00173	0.0016	0.00154	0.0015
22.64	0.00238	0.00225	0.00201	0.00198	0.00175	0.00175	0.0015	0.00159	0.0017	0.00134	0.0015	0.00144	0.00148	0.00165	0.00174	0.00156	0.00122	0.00141
22.656	0.00248	0.0023	0.00213	0.00206	0.00172	0.00189	0.00169	0.00165	0.00152	0.00151	0.00159	0.00162	0.00142	0.0019	0.00157	0.00153	0.0013	0.00149
22.672	0.00243	0.00234	0.00207	0.00197	0.00166	0.00173	0.00173	0.0015	0.00154	0.00159	0.0016	0.00151	0.00162	0.00184	0.00173	0.00152	0.0016	0.00138
22.688	0.00247	0.00225	0.00205	0.00193	0.00163	0.00176	0.00148	0.00171	0.00153	0.00142	0.00146	0.00158	0.00136	0.00171	0.00166	0.00153	0.00147	0.00151
22.704	0.00235	0.00233	0.00202	0.00185	0.00198	0.00164	0.00171	0.00165	0.00169	0.0018	0.00142	0.00147	0.00157	0.00147	0.00172	0.0015	0.00107	0.0018
22.72	0.00233	0.00229	0.00196	0.0018	0.00173	0.00165	0.00168	0.00149	0.00149	0.00155	0.00151	0.00136	0.00148	0.0018	0.00167	0.00146	0.00154	0.00133
22.736	0.00243	0.00227	0.0021	0.00209	0.00178	0.00178	0.00179	0.00152	0.00169	0.00185	0.00136	0.00153	0.00166	0.00188	0.00178	0.00164	0.00172	0.00156
22.752	0.00235	0.00226	0.00201	0.00176	0.00189	0.00159	0.00166	0.00169	0.00162	0.0016	0.00149	0.00144	0.00159	0.00179	0.00169	0.00172	0.0014	0.00151
22.768	0.00248	0.00222	0.00197	0.00198	0.00194	0.00183	0.00163	0.00181	0.00153	0.00166	0.00143	0.00157	0.00172	0.00186	0.00171	0.00161	0.00171	0.00164
22.784	0.00229	0.00231	0.002	0.002	0.0018	0.00165	0.00163	0.00186	0.00154	0.00158	0.00151	0.00143	0.00155	0.00167	0.00169	0.00158	0.00162	0.00164
22.8	0.00236	0.00218	0.002	0.00193	0.00182	0.00175	0.00193	0.00159	0.0016	0.00167	0.00163	0.00167	0.00166	0.00182	0.00161	0.00154	0.00163	0.00153
22.816	0.00232	0.00227	0.00205	0.00181	0.00163	0.00175	0.00191	0.00157	0.00167	0.0018	0.00148	0.00164	0.00171	0.00187	0.00164	0.00161	0.00143	0.00147
22.832	0.00234	0.00237	0.00201	0.00187	0.00167	0.00177	0.00158	0.00175	0.00141	0.00158	0.0015	0.00143	0.0016	0.00181	0.00178	0.00148	0.00166	0.00155
22.848	0.00244	0.00229	0.00204	0.00187	0.00177	0.00183	0.00146	0.00166	0.00153	0.00168	0.00165	0.00155	0.00175	0.00171	0.00179	0.00159	0.00145	0.00153
22.864	0.00232	0.00196	0.00187	0.00185	0.0015	0.00145	0.00147	0.00178	0.00146	0.00146	0.00134	0.00164	0.00145	0.00172	0.00157	0.00156	0.00132	0.0016
22.88	0.00238	0.00225	0.00201	0.00184	0.0018	0.00174	0.00188	0.00164	0.00164	0.00162	0.00151	0.00162	0.00152	0.00174	0.00189	0.00169	0.0016	0.00138
22.896	0.00225	0.00218	0.00198	0.00186	0.00148	0.00163	0.00134	0.0016	0.00146	0.00154	0.00129	0.00139	0.00164	0.00164	0.00148	0.0015	0.00181	0.00141
22.912	0.00235	0.00225	0.00202	0.00188	0.00172	0.0016	0.0016	0.00169	0.00163	0.00153	0.00147	0.00158	0.00162	0.00162	0.00162	0.00163	0.00156	0.0013
22.928	0.0023	0.00212	0.00204	0.0018	0.00179	0.00157	0.00163	0.00186	0.00179	0.00158	0.00151	0.00138	0.00147	0.00175	0.00166	0.00137	0.00159	0.00144
22.944	0.00222	0.00231	0.00201	0.00187	0.00157	0.00168	0.00166	0.00147	0.00134	0.0017	0.00143	0.00145	0.00141	0.00178	0.00152	0.00135	0.00153	0.00139
22.96	0.00227	0.00216	0.00198	0.00185	0.00169	0.00162	0.00177	0.00165	0.00157	0.00177	0.00152	0.00159	0.00155	0.00176	0.00151	0.00142	0.00143	0.00135
22.976	0.00234	0.00214	0.00192	0.00192	0.00172	0.00178	0.00166	0.00164	0.00151	0.00165	0.0015	0.00152	0.00162	0.00181	0.00166	0.00154	0.00151	0.00162
22.992	0.00227	0.00218	0.00198	0.00198	0.00157	0.00166	0.0018	0.00194	0.00157	0.00165	0.00159	0.00135	0.00134	0.00157	0.00185	0.0017	0.0016	0.00146
23.008	0.0022	0.00212	0.00197	0.00197	0.00162	0.0017	0.0017	0.0017	0.00166	0.00154	0.00146	0.00164	0.00161	0.00184	0.0016	0.00179	0.0017	0.00149
23.024	0.00223	0.00227	0.00186	0.0018	0.00169	0.00173	0.00161	0.00169	0.00167	0.00159	0.00147	0.00137	0.00156	0.0017	0.00172	0.0015	0.00146	0.00144
23.04	0.00224	0.00204	0.00201	0.00184	0.00162	0.00157	0.00159	0.00172	0.00156	0.00155	0.00146	0.0016	0.00144	0.00179	0.0017	0.00163	0.00149	0.00134
23.056	0.00224	0.00208	0.00196	0.00187	0.00159	0.00176	0.00162	0.00168	0.00155	0.00146	0.0016	0.00161	0.00141	0.00171	0.00167	0.0017	0.00144	0.00137
23.072	0.0023	0.00212	0.00197	0.0018	0.00169	0.00154	0.00151	0.00166	0.00153	0.00161	0.00154	0.00135	0.00162	0.00164	0.00171	0.00155	0.00137	0.00155
23.088	0.00231	0.00221	0.00198	0.00178	0.00171	0.00167	0.00159	0.00164	0.00173	0.0017	0.00139	0.00145	0.00152	0.0018	0.00159	0.00195	0.00162	0.00136
23.104	0.00213	0.00211	0.00187	0.00183	0.00151	0.00164	0.00141	0.00134	0.00154	0.00153	0.00142	0.00149	0.00151	0.00171	0.00148	0.00162	0.00134	0.00141
23.12	0.00203	0.00212	0.00192	0.00161	0.00149	0.00159	0.00162	0.00148	0.00136	0.00173	0.0015	0.00135	0.0014	0.00164	0.00162	0.00164	0.00134	0.0013
23.136	0.00218	0.00215	0.00182	0.00178	0.00158	0.00173	0.00148	0.00153	0.00162	0.00152	0.00149	0.00134	0.00157	0.00154	0.00172	0.00161	0.00125	0.00142
23.152	0.00221	0.00209	0.00191	0.002	0.0017	0.00162	0.00186	0.00181	0.00148	0.00164	0.00148	0.00153	0.00154	0.0018	0.00164	0.00148	0.00174	0.00174
23.168	0.00216	0.0021	0.00197	0.00167	0.00163	0.00165	0.00152	0.00153	0.00133	0.00165	0.00149	0.00148	0.00164	0.00167	0.00175	0.00149	0.00122	0.0016
23.184	0.00208	0.00218	0.00185	0.00183	0.00166	0.00164	0.00162	0.00148	0.00144	0.00137	0.00124	0.00129	0.00142	0.00166	0.00163	0.00134	0.00147	0.00131
23.2	0.00207	0.00212	0.00188	0.0017	0.00147	0.00182	0.00144	0.00162	0.00147	0.00159	0.00141	0.00145	0.00144	0.00149	0.00158	0.00147	0.00152	0.00128
23.216	0.00214	0.00206	0.00192	0.00167	0.00158	0.00166	0.00148	0.00158	0.00136	0.00162	0.00139	0.00157	0.00151	0.00147	0.00177	0.00159	0.00141	0.00138
23.232	0.00222	0.00218	0.00196	0.00195	0.00168	0.00162	0.00146	0.00165	0.00153	0.00154	0.00168	0.00155	0.00162	0.0017	0.00146	0.00149	0.00145	0.00142
23.248	0.00216	0.00207	0.00193	0.00186	0.00153	0.00156	0.00152	0.00168	0.00144	0.00161	0.0015	0.00149	0.00148	0.00171	0.00166	0.00162	0.00152	0.00168
23.264	0.00213	0.002	0.0019	0.00181	0.00152	0.0016	0.00147	0.00172	0.00159	0.00175	0.0014	0.00139	0.00146	0.00169	0.00167	0.00174	0.00145	0.0016
23.28	0.00209	0.00209	0.00193	0.00189	0.00149	0.00169	0.00164	0.00151	0.00158	0.00142	0.00146	0.00149	0.00157	0.00157	0.0016	0.00131	0.00155	0.00152
23.296	0.00217	0.00204	0.0019	0.0018	0.00165	0.00168	0.0016	0.00168	0.00134	0.00145	0.00139	0.00143	0.00144	0.00172	0.00172	0.00139	0.0015	0.00138
23.312	0.0021	0.00207	0.00192	0.00192	0.00161	0.00173	0.00168	0.00157	0.00141	0.00155	0.00128	0.00154	0.00151	0.00189	0.00156	0.00159	0.00154	0.00159
23.328	0.0021	0.00212	0.00185	0.00158	0.00151	0.00154	0.00155	0.00152	0.00162	0.00159	0.00153	0.00151	0.00142	0.00163	0.0017	0.00129	0.00142	0.00148
23.344	0.00208	0.00201	0.00174	0.00173	0.00155	0.00161	0.0015	0.00139	0.00141	0.00157	0.0014	0.0014	0.00157	0.00145	0.0015	0.00147	0.00139	0.00153
23.36	0.00211	0.00227	0.00188	0.00184	0.0017	0.00159	0.00158	0.00178	0.00149	0.00158	0.00143	0.00144	0.00142	0.00172	0.00168	0.00155	0.00139	0.00121
23.376	0.0021	0.00194	0.00181	0.00171	0.00148	0.00162	0.00147	0.00161	0.00154	0.00137	0.00145	0.00134	0.00143	0.00164	0.00152	0.00169	0.00137	0.00146
23.392	0.00197	0.00198	0.00174	0.00163	0.00152	0.00152	0.0016	0.00151	0.00159	0.0015	0.00129	0.00155	0.0014	0.00165	0.00151	0.00134	0.00148	0.00148
23.408	0.00208	0.00197	0.00197	0.00174	0.00166	0.00159	0.0016	0.00168	0.00141	0.00148	0.00142	0.00164	0.00159	0.00165	0.00175	0.00164	0.00159	0.00144
23.424	0.00206	0.00202	0.00184	0.00176	0.0015	0.00155	0.00141	0.00141	0.00138	0.00148	0.00134	0.00134	0.00161	0.00161	0.00158	0.00163	0.00117	0.00121
23.44	0.00203	0.00201	0.00181	0.00169	0.00154	0.00149	0.00156	0.00145	0.00141	0.00156	0.00137	0.00146	0.00141	0.00156	0.00153	0.00156	0.00135	0.00158
23.456	0.00201	0.00188	0.00166	0.00176	0.0016	0.00156	0.00157	0.00137	0.0014	0.00156	0.00136	0.00151	0.00132	0.0016	0.00148	0.00148	0.00139	0.00132
23.472	0.00202	0.00195	0.00181	0.00161	0.0015	0.0016	0.00147	0.00163	0.00136	0.00156	0.00143	0.00155	0.00145	0.00154	0.00168	0.00162	0.00142	0.00139
23.488	0.00198	0.00182	0.00171	0.00168	0.00162	0.00156	0.00139	0.00154	0.00155	0.00132	0.00146	0.00134	0.00147	0.00159	0.00155	0.00143	0.0013	0.00121
23.504	0.00206	0.00191	0.00177	0.00165	0.00148	0.00161	0.0016	0.00156	0.00164	0.00149	0.00153	0.00164	0.00145	0.00162	0.00177	0.00142	0.00112	0.00167
23.52	0.00205	0.00202	0.00179	0.00168	0.00152	0.00163	0.0013	0.00147	0.00145	0.00152	0.00153	0.0015	0.00148	0.00152	0.00163	0.00151	0.00138	0.00156
23.536	0.00193	0.00202	0.00179	0.00168	0.00152	0.00148	0.00142	0.00144	0.00153	0.00147	0.00132	0.00149	0.00141	0.00159	0.00154	0.00144	0.0015	0.00117
23.552	0.00198	0.00199	0.00176	0.0016	0.00151	0.00157	0.00174	0.0017	0.00149	0.00131	0.00148	0.00129	0.0014	0.00139	0.00137	0.00139	0.00153	0.00156
23.568	0.00196	0.00193	0.00182	0.00182	0.00147	0.00154	0.00131	0.00143	0.00145	0.00146	0.00123	0.00123	0.00136	0.00162	0.00164	0.0016	0.00153	0.00152
23.584	0.00198	0.00185	0.00176	0.00167	0.0014	0.00161	0.00158	0.00139	0.00144	0.00135	0.00144	0.00151	0.00124	0.00153	0.00146	0.00151	0.00141	0.00153
23.6	0.002	0.00189	0.00179	0.00166	0.00149	0.00155	0.00156	0.00156	0.00146	0.00149	0.00128	0.00134	0.00143	0.0017	0.00165	0.00139	0.00151	0.0014
23.616	0.00195	0.00169	0.00171	0.00172	0.0015	0.00162	0.00142	0.00146	0.00139	0.00147	0.00133	0.00135	0.00127	0.00151	0.00144	0.00133	0.00132	0.00155
23.632	0.00196	0.00191	0.00189	0.00167	0.0015	0.00152	0.00136	0.00154	0.00143	0.00145	0.00135	0.00141	0.00143	0.00154	0.00152	0.00159	0.00166	0.00146
23.648	0.00191	0.00197	0.00181	0.0017	0.00152	0.00149	0.00155	0.00155	0.00152	0.00132	0.00145	0.00138	0.00151	0.0015	0.00157	0.00134	0.00131	0.00154
23.664	0.00192	0.00198	0.00174	0.00167	0.00158	0.00149	0.00135	0.00152	0.00145	0.00146	0.00142	0.00143	0.00133	0.00142	0.0018	0.00141	0.00123	0.00136
23.68	0.00178	0.0018	0.00166	0.00161	0.00137	0.00149	0.00145	0.00133	0.00137	0.00139	0.00123	0.00137	0.00124	0.00142	0.00141	0.00135	0.00136	0.00117
23.696	0.00191	0.00189	0.00174	0.00163	0.00145	0.00158	0.00139	0.00155	0.00144	0.00156	0.00127	0.00146	0.00139	0.00148	0.00168	0.00151	0.00138	0.00139
23.712	0.00186	0.00181	0.0017	0.00171	0.00147	0.00148	0.00141	0.00137	0.00132	0.0014	0.00138	0.00138	0.00134	0.00173	0.00131	0.00144	0.00111	0.00144
23.728	0.00176	0.00175	0.00158	0.00155	0.00152	0.00147	0.00135	0.00154	0.00132	0.00129	0.00121	0.0013	0.00139	0.00147	0.00161	0.0012	0.00129	0.00122
23.744	0.00189	0.00184	0.00173	0.0016	0.00147	0.00163	0.00157	0.00158	0.00149	0.00144	0.00131	0.00148	0.00123	0.00144	0.00162	0.00133	0.00145	0.00142
23.76	0.00178	0.00162	0.00163	0.00153	0.0014	0.00144	0.00136	0.00148	0.00129	0.00126	0.00123	0.00129	0.00132	0.0014	0.00153	0.0013	0.00129	0.0013
23.776	0.0018	0.00172	0.00155	0.00172	0.00156	0.00147	0.00122	0.00129	0.00119	0.0013	0.00127	0.00127	0.00131	0.00151	0.00145	0.00152	0.00116	0.00122
23.792	0.00191	0.00174	0.00157	0.0016	0.00136	0.00152	0.00137	0.00127	0.00151	0.0014	0.00139	0.00136	0.00137	0.00153	0.00145	0.00139	0.00148	0.00151
23.808	0.00188	0.0018	0.00172	0.00172	0.00138	0.00137	0.00126	0.00146	0.00136	0.00146	0.00123	0.00147	0.0013	0.00165	0.0012	0.00142	0.0014	0.00133
23.824	0.00188	0.00186	0.00172	0.00158	0.00133	0.00136	0.00137	0.00158	0.00142	0.00152	0.00139	0.0014	0.00136	0.00163	0.00159	0.00139	0.00136	0.00149
23.84	0.00177	0.00179	0.00169	0.00155	0.00135	0.0014	0.00144	0.00144	0.00129	0.0014	0.00117	0.00126	0.0013	0.0016	0.00148	0.00144	0.00127	0.00157
23.856	0.00186	0.00183	0.00176	0.00156	0.00123	0.00141	0.00139	0.00138	0.0012	0.0013	0.00138	0.0013	0.00124	0.0016	0.00145	0.00136	0.00149	0.00132
23.872	0.00177	0.00186	0.00165	0.00164	0.00137	0.00145	0.00146	0.0013	0.00138	0.00118	0.0014	0.00139	0.0014	0.00169	0.00159	0.0014	0.00145	0.00138
23.888	0.00178	0.00187	0.00169	0.00159	0.00141	0.00156	0.00129	0.0014	0.00138	0.00138	0.00135	0.00135	0.00152	0.00154	0.00148	0.00139	0.00144	0.00139
23.904	0.0018	0.00174	0.00169	0.00158	0.00129	0.0013	0.0012	0.00148	0.00128	0.00136	0.00123	0.00144	0.00127	0.00153	0.00137	0.00148	0.00149	0.00141
23.92	0.00179	0.00175	0.00167	0.00158	0.00134	0.00152	0.0013	0.0015	0.00139	0.00143	0.00135	0.00123	0.00137	0.0016	0.00155	0.0013	0.00149	0.00129
23.936	0.00192	0.0018	0.00168	0.00161	0.00136	0.00152	0.00135	0.00154	0.00155	0.0016	0.00134	0.00136	0.00146	0.00152	0.00144	0.00141	0.00151	0.00132
23.952	0.0017	0.00169	0.00153	0.0015	0.00143	0.00138	0.00129	0.00137	0.00144	0.00137	0.00134	0.00131	0.00132	0.00132	0.00138	0.00117	0.00112	0.00137
23.968	0.00175	0.00176	0.0016	0.00157	0.00143	0.00151	0.00129	0.00136	0.00131	0.00145	0.00142	0.0013	0.00141	0.00172	0.00152	0.00125	0.0014	0.00127
23.984	0.00184	0.00179	0.00169	0.00153	0.00145	0.00151	0.0012	0.0014	0.00145	0.00131	0.0014	0.00142	0.00133	0.00165	0.00159	0.00147	0.00116	0.0012
24	0.00192	0.00187	0.00164	0.00159	0.00143	0.00145	0.00142	0.00141	0.00136	0.00155	0.00138	0.00121	0.00141	0.00166	0.00155	0.00135	0.00142	0.0015
24.016	0.00178	0.00177	0.00166	0.00164	0.0013	0.00134	0.00136	0.00145	0.00144	0.00155	0.00118	0.00132	0.00124	0.00146	0.00154	0.00146	0.00125	0.00144
24.032	0.00171	0.00164	0.00152	0.00141	0.00123	0.0014	0.00125	0.00134	0.00125	0.0013	0.00113	0.00136	0.00111	0.00149	0.00123	0.00135	0.00141	0.00117
24.048	0.00174	0.00175	0.00162	0.00161	0.00141	0.00155	0.00125	0.00138	0.00133	0.00135	0.00133	0.00144	0.00128	0.00149	0.00144	0.00128	0.00136	0.00124
24.064	0.00177	0.0017	0.00156	0.0015	0.00147	0.0013	0.00135	0.00128	0.00124	0.00123	0.00132	0.0012	0.00125	0.00148	0.00145	0.00137	0.00121	0.00131
24.08	0.00179	0.00164	0.00161	0.00156	0.00141	0.00143	0.00117	0.00144	0.00132	0.00142	0.00123	0.00133	0.00115	0.00149	0.00131	0.00142	0.00138	0.00125
24.096	0.00178	0.0017	0.00155	0.0016	0.00129	0.00145	0.00134	0.00134	0.00135	0.00133	0.00125	0.00128	0.00122	0.00145	0.00141	0.00141	0.00114	0.0011
24.112	0.00171	0.00165	0.00158	0.00145	0.0013	0.00136	0.00141	0.00131	0.00133	0.00134	0.00125	0.00133	0.00128	0.00159	0.00139	0.00135	0.00132	0.00125
24.128	0.00167	0.00164	0.00156	0.00142	0.00126	0.00131	0.00135	0.00132	0.00143	0.00117	0.00131	0.0012	0.0012	0.00133	0.00136	0.00129	0.00135	0.00113
24.144	0.00178	0.00168	0.00158	0.00159	0.00144	0.00139	0.00137	0.00127	0.00149	0.00118	0.00127	0.00121	0.0013	0.00148	0.00145	0.00142	0.00128	0.00118
24.16	0.00181	0.00175	0.00174	0.00155	0.00134	0.00147	0.00147	0.00138	0.00138	0.00143	0.0013	0.00133	0.00147	0.0014	0.00151	0.0015	0.0013	0.00148
24.176	0.00168	0.00165	0.00157	0.0015	0.00127	0.00133	0.00141	0.00119	0.00123	0.00112	0.00113	0.00133	0.00132	0.00121	0.00142	0.00139	0.00122	0.00133
24.192	0.00173	0.00157	0.00152	0.0015	0.00138	0.00132	0.00138	0.00147	0.00128	0.00134	0.00132	0.00128	0.00124	0.00154	0.0014	0.00156	0.00115	0.0013
24.208	0.0017	0.00171	0.0015	0.0014	0.00134	0.00125	0.00131	0.00133	0.0013	0.00137	0.00131	0.00138	0.00122	0.00133	0.0015	0.00138	0.00134	0.00124
24.224	0.00174	0.00171	0.00159	0.00155	0.00144	0.00129	0.00121	0.00149	0.00129	0.00131	0.00132	0.00146	0.00142	0.00142	0.00146	0.0014	0.00129	0.00124
24.24	0.00159	0.00175	0.00153	0.00154	0.0014	0.0014	0.0013	0.00136	0.00147	0.00144	0.00118	0.00135	0.00127	0.00133	0.00135	0.00127	0.00119	0.00132
24.256	0.00172	0.00169	0.00152	0.0015	0.00137	0.00135	0.00122	0.00147	0.00151	0.00122	0.00114	0.00114	0.00138	0.00151	0.00145	0.00137	0.00139	0.00137
24.272	0.00159	0.00166	0.00149	0.00138	0.00129	0.00128	0.00117	0.00122	0.00126	0.00136	0.00126	0.00105	0.0014	0.00128	0.00138	0.00131	0.0013	0.00113
24.288	0.00157	0.00159	0.00148	0.00161	0.00133	0.0014	0.00122	0.0013	0.00128	0.00119	0.00119	0.00117	0.00124	0.00138	0.00133	0.00135	0.00111	0.00111
24.304	0.00167	0.00164	0.00157	0.00145	0.00141	0.00146	0.00138	0.0016	0.00138	0.00124	0.00116	0.00138	0.00133	0.00137	0.00155	0.00124	0.00121	0.00124
24.32	0.0017	0.00165	0.00144	0.0015	0.00136	0.00143	0.00131	0.00125	0.00131	0.00131	0.00129	0.00123	0.00135	0.00157	0.00155	0.00132	0.00115	0.00107
24.336	0.00173	0.00166	0.00161	0.00147	0.00141	0.0014	0.00133	0.0014	0.00127	0.0014	0.00129	0.00146	0.00135	0.00133	0.00136	0.00144	0.00145	0.00126
24.352	0.0016	0.00163	0.00144	0.00145	0.00121	0.00127	0.00127	0.00157	0.00128	0.0012	0.00122	0.00121	0.00129	0.00124	0.00157	0.00137	0.00115	0.00131
24.368	0.00163	0.00158	0.00152	0.00137	0.00141	0.00134	0.0012	0.00139	0.00112	0.00137	0.00132	0.00135	0.00121	0.00136	0.0014	0.00132	0.00139	0.0013
24.384	0.00154	0.00161	0.00146	0.00142	0.00125	0.00131	0.000993551	0.00127	0.00124	0.00129	0.00122	0.00124	0.00117	0.00147	0.00126	0.00107	0.00119	0.0013
24.4	0.00173	0.00161	0.00145	0.0015	0.00126	0.00144	0.00127	0.00145	0.0013	0.00128	0.0013	0.00123	0.0014	0.00147	0.00138	0.00129	0.0013	0.00125
24.416	0.0015	0.00152	0.00141	0.00135	0.00124	0.00128	0.00111	0.00125	0.0012	0.00137	0.000974831	0.00127	0.00113	0.0013	0.00129	0.0012	0.00116	0.00125
24.432	0.00167	0.00158	0.0015	0.00147	0.00124	0.00137	0.00122	0.00134	0.00121	0.00138	0.00132	0.00126	0.00139	0.00157	0.00145	0.00144	0.00108	0.0013
24.448	0.00162	0.00163	0.00146	0.00151	0.00137	0.00129	0.0011	0.00132	0.00125	0.00136	0.00123	0.00118	0.00128	0.00138	0.00125	0.00136	0.0012	0.00128
24.464	0.00161	0.0016	0.0015	0.00145	0.00115	0.00141	0.00109	0.00122	0.00124	0.00126	0.00122	0.00122	0.00131	0.00144	0.00131	0.00137	0.00123	0.00113
24.48	0.00153	0.00157	0.00149	0.00141	0.00123	0.00129	0.00114	0.00128	0.00127	0.00137	0.00107	0.00107	0.00133	0.00144	0.00132	0.00139	0.00132	0.00123
24.496	0.00151	0.00147	0.00144	0.00137	0.0012	0.00124	0.00117	0.00127	0.0012	0.00125	0.00111	0.00116	0.00132	0.00148	0.0013	0.00125	0.00115	0.00112
24.512	0.00161	0.0016	0.00149	0.00147	0.00138	0.00136	0.00122	0.00136	0.00123	0.00142	0.00127	0.00134	0.00135	0.00148	0.00144	0.00136	0.00128	0.00119
24.528	0.00157	0.0016	0.00144	0.00142	0.00129	0.00127	0.00128	0.0011	0.00119	0.00126	0.00121	0.00111	0.00119	0.00138	0.00134	0.00132	0.00132	0.00132
24.544	0.00152	0.0015	0.00147	0.00142	0.00129	0.0013	0.00113	0.00121	0.00124	0.00123	0.00129	0.00122	0.00124	0.00133	0.00144	0.00138	0.00116	0.00142
24.56	0.00146	0.00144	0.00138	0.00129	0.0011	0.00119	0.00105	0.00102	0.00107	0.00117	0.00121	0.00101	0.00105	0.00127	0.00119	0.00115	0.0012	0.00118
24.576	0.0015	0.00147	0.00138	0.00138	0.00118	0.00125	0.00115	0.00132	0.00114	0.0013	0.00115	0.0012	0.00115	0.00131	0.00137	0.00124	0.00131	0.0013
24.592	0.0014	0.00146	0.00138	0.00128	0.00115	0.00117	0.00109	0.00119	0.00107	0.00119	0.000889934	0.00107	0.00118	0.00131	0.00129	0.0012	0.00111	0.000958135
24.608	0.00141	0.00146	0.00135	0.00127	0.00124	0.00123	0.00112	0.00119	0.000991498	0.0011	0.001	0.00097928	0.00117	0.00127	0.00125	0.00116	0.00116	0.00126
24.624	0.00158	0.00155	0.00144	0.00148	0.00136	0.00136	0.00129	0.00127	0.00133	0.00139	0.00115	0.0013	0.00127	0.00145	0.00137	0.00124	0.00123	0.00139
24.64	0.00143	0.00145	0.00137	0.00131	0.00117	0.00121	0.00115	0.00126	0.00117	0.00116	0.00111	0.00127	0.00121	0.00142	0.00134	0.00126	0.0011	0.00117
24.656	0.00144	0.00143	0.00132	0.00142	0.00117	0.00121	0.00115	0.00113	0.00114	0.00123	0.00105	0.00107	0.00115	0.00127	0.00133	0.00127	0.00134	0.00117
24.672	0.00151	0.00151	0.00139	0.00143	0.00123	0.00127	0.00104	0.00133	0.00131	0.00134	0.00121	0.0012	0.00115	0.00131	0.0014	0.00117	0.00128	0.00109
24.688	0.00148	0.00154	0.00141	0.00137	0.00119	0.00116	0.00112	0.00126	0.00117	0.00109	0.00115	0.00113	0.00119	0.00128	0.00131	0.00131	0.00126	0.00127
24.704	0.00146	0.00154	0.00138	0.00127	0.0012	0.00117	0.00108	0.00117	0.00101	0.00113	0.000997522	0.0011	0.00125	0.00112	0.00125	0.00118	0.00115	0.00117
24.72	0.00148	0.00147	0.00138	0.0014	0.00128	0.00128	0.00106	0.00125	0.0012	0.00132	0.00122	0.001	0.00119	0.00145	0.00131	0.00126	0.00122	0.00109
24.736	0.00144	0.0014	0.00134	0.00133	0.00118	0.00121	0.00106	0.00113	0.00113	0.00115	0.00112	0.00109	0.00105	0.00127	0.0013	0.00109	0.000983751	0.00112
24.752	0.0014	0.00143	0.00135	0.00132	0.00128	0.00113	0.00112	0.00124	0.00107	0.00115	0.000971612	0.00114	0.00113	0.00124	0.00125	0.00121	0.00112	0.0011
24.768	0.0015	0.00153	0.00148	0.00144	0.00107	0.00135	0.00119	0.00131	0.00119	0.00127	0.00115	0.00113	0.00123	0.00128	0.00128	0.00113	0.00116	0.00121
24.784	0.00148	0.00152	0.00148	0.00131	0.00136	0.00126	0.00119	0.00117	0.00117	0.00136	0.00123	0.00126	0.0012	0.00135	0.00141	0.00125	0.00121	0.00111
24.8	0.00145	0.0014	0.00137	0.00137	0.00102	0.00126	0.000963539	0.00127	0.00117	0.00115	0.00122	0.0012	0.0011	0.00126	0.00128	0.00117	0.00101	0.00105
24.816	0.00141	0.00136	0.00136	0.00131	0.00118	0.00127	0.0012	0.00124	0.00121	0.000980469	0.00111	0.00106	0.00115	0.0012	0.0012	0.00128	0.00118	0.00123
24.832	0.00139	0.00139	0.00134	0.00129	0.00113	0.00117	0.00116	0.00131	0.00124	0.00117	0.0011	0.00123	0.00126	0.00132	0.00123	0.00116	0.00108	0.00116
24.848	0.00141	0.0015	0.00136	0.00115	0.00114	0.00125	0.000997196	0.00111	0.00113	0.00109	0.00106	0.00101	0.00117	0.00119	0.00125	0.00111	0.00118	0.00104
24.864	0.00142	0.0015	0.00132	0.00132	0.00115	0.00122	0.00112	0.00117	0.00112	0.00126	0.00104	0.00117	0.00117	0.00118	0.00129	0.00125	0.00112	0.00116
24.88	0.00147	0.00154	0.00144	0.00144	0.00128	0.00131	0.00112	0.00131	0.0013	0.00121	0.00111	0.00124	0.00122	0.00124	0.00129	0.00109	0.00115	0.00117
24.896	0.00155	0.00165	0.00151	0.00134	0.00119	0.00121	0.000981934	0.00123	0.00122	0.00123	0.00117	0.00123	0.00115	0.00145	0.00134	0.00122	0.00118	0.00116
24.912	0.00149	0.00155	0.00142	0.00137	0.00114	0.00124	0.0011	0.0013	0.00125	0.0011	0.00113	0.00125	0.0012	0.00128	0.00131	0.00116	0.00106	0.000915155
24.928	0.00154	0.00159	0.00149	0.00143	0.00115	0.00123	0.00111	0.00124	0.00109	0.00128	0.00115	0.00115	0.00123	0.00134	0.00139	0.00123	0.00126	0.00124
24.944	0.00159	0.00164	0.00152	0.00144	0.00135	0.00129	0.00125	0.00122	0.00135	0.00156	0.00149	0.0013	0.00134	0.00132	0.00148	0.00134	0.00128	0.00138
24.96	0.00161	0.00166	0.00166	0.00149	0.00134	0.00147	0.00117	0.00152	0.00138	0.00161	0.00154	0.00141	0.00161	0.00157	0.00156	0.00136	0.00146	0.00147
24.976	0.00151	0.00161	0.00159	0.00155	0.00145	0.00147	0.00121	0.00145	0.00146	0.00151	0.00142	0.00133	0.00152	0.00162	0.00153	0.00139	0.00153	0.00155
24.992	0.00146	0.00157	0.00155	0.00157	0.00142	0.00142	0.00122	0.00137	0.00144	0.00145	0.00139	0.00144	0.00145	0.00165	0.00151	0.00147	0.00142	0.00149

## Sheet: Fig.2F
30aa-g	30aa-s	62aa-g	62aa-s	91aa-g	91aa-s	117aa-g	117aa-s	141aa-g	141aa-s	159aa-g	159aa-s	166aa-g	166aa-s	177aa-g	177aa-s	197aa-g	197aa-s	205aa-g	205aa-s	218aa-g	218aa-s	226aa-g	226aa-s	237aa-g	237aa-s	246aa-g	246aa-s	255aa-g	255aa-s	261aa-g	261aa-s	278aa-g	278aa-s	285aa-g	285aa-s	ref-circle-g	ref-circle-s
0.5546	0.46855	0.54786	0.4706	0.54825	0.47228	0.58468	0.45954	0.55568	0.47236	0.55874	0.46996	0.56024	0.46598	0.54863	0.4752	0.57885	0.46092	0.57446	0.4619	0.55831	0.46614	0.55782	0.46863	0.54007	0.47441	0.54255	0.4797	0.56818	0.46915	0.53814	0.48058	0.54565	0.47501	0.56248	0.4653	0	0
0.55122	0.46997	0.54004	0.47375	0.55447	0.47052	0.5561	0.46884	0.57303	0.46647	0.57857	0.46015	0.56007	0.46701	0.55912	0.46793	0.58244	0.45951	0.57096	0.46284	0.56067	0.46639	0.55541	0.46932	0.55309	0.46774	0.54789	0.47761	0.5484	0.47504	0.54159	0.47988	0.56328	0.46375	0.54554	0.47687	0.005	0.07053
0.54924	0.46955	0.56668	0.46068	0.60047	0.44969	0.56149	0.46652	0.57035	0.46635	0.56161	0.4691	0.56531	0.46293	0.58767	0.45793	0.57193	0.46303	0.55369	0.46627	0.56083	0.46528	0.57036	0.46634	0.54985	0.47654	0.54843	0.47636	0.55503	0.46857	0.55466	0.47427	0.56688	0.46061	0.55496	0.47302	0.01	0.0995
0.57464	0.45511	0.55849	0.46518	0.56366	0.46412	0.56701	0.4646	0.54737	0.47435	0.57934	0.46008	0.56679	0.46427	0.55116	0.47158	0.5705	0.46454	0.56301	0.4668	0.55304	0.47112	0.56118	0.4633	0.54767	0.47454	0.55404	0.4732	0.55933	0.46981	0.54758	0.47918	0.5568	0.46953	0.55816	0.46705	0.015	0.12155
0.57472	0.45818	0.57027	0.46024	0.59528	0.45273	0.56335	0.46545	0.56316	0.4677	0.57232	0.46243	0.57258	0.4636	0.57371	0.45759	0.56786	0.4638	0.57768	0.46075	0.5761	0.46321	0.54441	0.47619	0.56156	0.46711	0.56338	0.46991	0.56602	0.47054	0.54642	0.47834	0.54936	0.47289	0.56157	0.4668	0.02	0.14
0.56793	0.46223	0.55603	0.46358	0.5729	0.46243	0.55427	0.47105	0.54735	0.47514	0.55908	0.46281	0.56225	0.46721	0.56765	0.46697	0.56753	0.46423	0.54891	0.47364	0.55971	0.46729	0.56129	0.46548	0.54818	0.47366	0.56451	0.46894	0.5654	0.46704	0.54475	0.48049	0.5505	0.47425	0.5441	0.47636	0.04	0.19596
0.58015	0.45777	0.55855	0.46472	0.56604	0.46323	0.57082	0.46348	0.55919	0.47051	0.56526	0.46549	0.56119	0.46653	0.55747	0.46621	0.57041	0.46175	0.56215	0.46786	0.54087	0.47563	0.5655	0.46375	0.55284	0.47289	0.55521	0.47441	0.56794	0.46717	0.55051	0.47651	0.55385	0.47183	0.54404	0.47338	0.06	0.23749
0.55225	0.47087	0.57192	0.45873	0.57849	0.45871	0.56521	0.46416	0.56587	0.46702	0.5672	0.46282	0.55831	0.46447	0.55567	0.47049	0.58071	0.46214	0.55569	0.47068	0.55964	0.46478	0.561	0.46515	0.55472	0.4716	0.55159	0.47544	0.55601	0.47309	0.54141	0.47945	0.55365	0.47144	0.55407	0.466	0.08	0.27129
0.56102	0.46589	0.57146	0.46108	0.57864	0.4573	0.55041	0.47139	0.56386	0.47078	0.55246	0.46951	0.56765	0.46425	0.56945	0.46495	0.53736	0.47426	0.58358	0.45818	0.55701	0.46879	0.55495	0.46709	0.55328	0.47198	0.55726	0.47208	0.54849	0.47579	0.54278	0.47814	0.55668	0.4736	0.5436	0.4751	0.1	0.3
0.55402	0.46881	0.58131	0.45537	0.55744	0.46889	0.55743	0.46824	0.55775	0.47125	0.56607	0.46303	0.57423	0.45889	0.55503	0.46785	0.56193	0.46581	0.57209	0.46386	0.55444	0.47028	0.5681	0.46114	0.55795	0.47022	0.565	0.47037	0.54913	0.47234	0.55158	0.47699	0.54798	0.47146	0.54256	0.47442	0.12	0.32496
0.55311	0.46957	0.59556	0.44763	0.56349	0.46519	0.56297	0.46623	0.56604	0.46808	0.54285	0.47537	0.55106	0.47031	0.56808	0.46508	0.55264	0.46943	0.58636	0.46119	0.55707	0.46499	0.57369	0.46121	0.56486	0.46539	0.56641	0.46835	0.55166	0.47159	0.55356	0.47761	0.56212	0.47053	0.5449	0.47433	0.14	0.34699
0.55242	0.46897	0.60633	0.44327	0.5687	0.46124	0.5574	0.46725	0.57922	0.46009	0.55814	0.46529	0.56463	0.46511	0.5445	0.47396	0.54132	0.47371	0.55686	0.4702	0.54903	0.47224	0.56685	0.45945	0.56147	0.46853	0.56519	0.46898	0.55538	0.47129	0.54075	0.47956	0.54244	0.47499	0.55055	0.47596	0.16	0.36661
0.57128	0.46137	0.5848	0.45371	0.57522	0.46183	0.56627	0.46172	0.56431	0.46924	0.57253	0.46181	0.55724	0.46754	0.57044	0.46246	0.56473	0.46571	0.56239	0.46943	0.56913	0.46092	0.56959	0.45971	0.55498	0.47081	0.54999	0.47497	0.56108	0.46913	0.53952	0.48086	0.55067	0.46929	0.54535	0.47306	0.18	0.38419
0.54969	0.46958	0.55277	0.46613	0.56536	0.4646	0.54506	0.47431	0.54973	0.47406	0.56273	0.46896	0.56115	0.46496	0.56466	0.46528	0.55594	0.46739	0.54987	0.46934	0.55943	0.46793	0.57976	0.46071	0.55828	0.47048	0.54841	0.47132	0.57029	0.46669	0.54115	0.48231	0.55159	0.47013	0.54928	0.47142	0.2	0.4
0.56269	0.46631	0.55854	0.46566	0.56317	0.46553	0.54705	0.47226	0.55799	0.46872	0.5575	0.4697	0.56521	0.46563	0.55209	0.47146	0.55756	0.46663	0.56341	0.46577	0.57853	0.46188	0.57208	0.46283	0.57374	0.46283	0.55579	0.47053	0.55516	0.46935	0.53777	0.48222	0.55518	0.46831	0.55529	0.47193	0.22	0.41425
0.56676	0.46399	0.58746	0.45482	0.5661	0.46567	0.5682	0.46321	0.57787	0.46402	0.56314	0.46591	0.56277	0.46352	0.55255	0.47304	0.56498	0.46529	0.5588	0.46731	0.55487	0.47086	0.5763	0.46156	0.55893	0.46878	0.55537	0.47384	0.55393	0.47014	0.56348	0.4712	0.54911	0.47023	0.54584	0.47328	0.24	0.42708
0.55408	0.46955	0.54583	0.46897	0.55455	0.47156	0.55747	0.46558	0.55835	0.47126	0.56277	0.4669	0.57018	0.46379	0.55207	0.47181	0.55858	0.46724	0.58764	0.45634	0.5546	0.4699	0.5745	0.46224	0.56842	0.46667	0.56393	0.46452	0.55046	0.47269	0.54045	0.4811	0.54598	0.47205	0.54308	0.4752	0.26	0.43863
0.55026	0.46962	0.58889	0.44991	0.56657	0.46178	0.54863	0.46754	0.57707	0.46439	0.55553	0.4738	0.56924	0.45994	0.55565	0.46881	0.55997	0.46981	0.55429	0.47156	0.56155	0.46807	0.55667	0.46902	0.57722	0.45987	0.57183	0.46684	0.55382	0.46857	0.55695	0.4752	0.54188	0.47686	0.54344	0.47742	0.28	0.449
0.559	0.46643	0.56225	0.46313	0.56764	0.46469	0.54175	0.47448	0.55759	0.46909	0.56033	0.46894	0.5672	0.46561	0.55383	0.47115	0.57417	0.46086	0.56423	0.46646	0.5581	0.46746	0.53785	0.47438	0.54806	0.47143	0.56672	0.46689	0.55558	0.47317	0.53627	0.48071	0.54682	0.47391	0.55373	0.4675	0.3	0.45826
0.55501	0.46764	0.54804	0.46921	0.57657	0.46189	0.55432	0.46812	0.56695	0.46699	0.55106	0.46801	0.57901	0.4583	0.56169	0.46712	0.5592	0.46941	0.57897	0.46272	0.53446	0.48041	0.56308	0.4643	0.5629	0.46654	0.55255	0.47393	0.55134	0.47364	0.54738	0.47776	0.5482	0.47094	0.54194	0.4749	0.32	0.46648
0.56501	0.4631	0.55389	0.46718	0.55987	0.46641	0.55904	0.46747	0.59394	0.45705	0.56072	0.46479	0.55973	0.46467	0.56486	0.4658	0.55784	0.46852	0.55235	0.46792	0.54218	0.47697	0.56164	0.46681	0.55846	0.46889	0.55834	0.47092	0.5666	0.46721	0.55517	0.47388	0.55107	0.47029	0.54656	0.47278	0.34	0.47371
0.55887	0.46442	0.56776	0.46036	0.55708	0.46763	0.54004	0.47562	0.56973	0.46378	0.56278	0.46613	0.57481	0.46266	0.56891	0.46339	0.56122	0.46911	0.55765	0.4695	0.54866	0.47087	0.57076	0.46372	0.57156	0.46366	0.5558	0.47231	0.53914	0.47888	0.54558	0.47458	0.55255	0.46969	0.56031	0.46872	0.36	0.48
0.57121	0.45864	0.5422	0.47293	0.55322	0.47099	0.55981	0.46982	0.58178	0.46017	0.55353	0.46815	0.5659	0.45937	0.5686	0.46666	0.5626	0.47011	0.55194	0.46833	0.57355	0.46079	0.55056	0.47065	0.5526	0.47175	0.55206	0.47599	0.55263	0.47501	0.5408	0.47713	0.54414	0.47399	0.56017	0.46529	0.38	0.48539
0.55658	0.46657	0.57269	0.46309	0.55553	0.46601	0.56723	0.46591	0.59325	0.45543	0.56684	0.46509	0.57125	0.46234	0.55016	0.47315	0.55604	0.46955	0.55604	0.46973	0.56589	0.46471	0.56078	0.46649	0.54919	0.47256	0.57248	0.46584	0.56254	0.46957	0.53291	0.48185	0.55669	0.46901	0.55257	0.46838	0.4	0.4899
0.57368	0.46029	0.55943	0.4644	0.56053	0.46512	0.56825	0.46348	0.56834	0.46702	0.54543	0.47529	0.56978	0.46299	0.55368	0.471	0.54858	0.47205	0.5486	0.47413	0.56832	0.46627	0.55945	0.47078	0.5597	0.46902	0.56818	0.46793	0.55182	0.47223	0.56623	0.47175	0.55067	0.47259	0.54847	0.47471	0.42	0.49356
0.55859	0.46735	0.56655	0.4606	0.56832	0.45823	0.55863	0.4689	0.5617	0.46907	0.56804	0.46354	0.56279	0.46588	0.57202	0.46186	0.55685	0.46769	0.55123	0.47043	0.56963	0.45926	0.56232	0.46614	0.55238	0.46876	0.55452	0.4719	0.55027	0.47515	0.55547	0.47471	0.56273	0.46847	0.53652	0.47865	0.44	0.49639
0.55825	0.46817	0.56363	0.4642	0.54601	0.47446	0.57669	0.45645	0.5698	0.4671	0.55751	0.4686	0.54749	0.4725	0.57497	0.46226	0.56151	0.46725	0.5641	0.4664	0.55138	0.46987	0.56179	0.4684	0.55698	0.46939	0.56044	0.46915	0.54669	0.47266	0.55147	0.47713	0.54871	0.4717	0.54529	0.4755	0.46	0.4984
0.56464	0.46352	0.55902	0.46737	0.56419	0.46666	0.56337	0.46514	0.54784	0.47412	0.57566	0.45836	0.58359	0.46011	0.57069	0.46253	0.5686	0.46016	0.55259	0.4717	0.55713	0.46886	0.56915	0.46546	0.56261	0.46898	0.55386	0.47256	0.54637	0.47554	0.53861	0.48234	0.54437	0.47495	0.54201	0.4767	0.48	0.4996
0.54536	0.47469	0.58479	0.45082	0.55508	0.46885	0.56416	0.46606	0.55832	0.46778	0.55865	0.47003	0.53886	0.47411	0.56455	0.46425	0.56878	0.46299	0.5368	0.47798	0.56585	0.46449	0.53291	0.47876	0.56544	0.4666	0.56287	0.46603	0.54506	0.47514	0.5394	0.48295	0.53985	0.47604	0.54049	0.47694	0.5	0.5
0.56241	0.46669	0.55895	0.46524	0.58065	0.45749	0.56196	0.46731	0.57147	0.46625	0.56759	0.46539	0.54756	0.47234	0.56805	0.46577	0.55918	0.46837	0.54716	0.47297	0.56809	0.4602	0.56724	0.46603	0.56981	0.45904	0.55161	0.47174	0.54929	0.47208	0.5421	0.47887	0.54356	0.47598	0.54653	0.4734	0.52	0.4996
0.57478	0.45826	0.5718	0.45796	0.56153	0.46321	0.56476	0.46587	0.54799	0.47481	0.56936	0.4619	0.55092	0.46948	0.58992	0.45625	0.55151	0.46797	0.55748	0.46878	0.54153	0.47444	0.55164	0.47119	0.54632	0.47302	0.54711	0.47368	0.55922	0.47188	0.53914	0.48275	0.53897	0.47596	0.55531	0.4717	0.54	0.4984
0.58352	0.45347	0.57875	0.45374	0.56525	0.46631	0.56866	0.46309	0.5513	0.46883	0.56137	0.46575	0.55826	0.46967	0.56303	0.46629	0.56517	0.46368	0.56047	0.46784	0.55698	0.46808	0.56011	0.46803	0.55601	0.46631	0.55294	0.47219	0.56199	0.47183	0.54596	0.47669	0.54597	0.47774	0.54128	0.47508	0.56	0.49639
0.56993	0.46225	0.57636	0.45493	0.57296	0.4622	0.56226	0.469	0.58312	0.45575	0.55121	0.47084	0.57272	0.46385	0.56436	0.4657	0.56975	0.46251	0.55176	0.47111	0.55303	0.4705	0.55792	0.47055	0.55705	0.46568	0.55219	0.47129	0.55152	0.47356	0.54038	0.47687	0.54034	0.47403	0.54466	0.47292	0.58	0.49356
0.56363	0.46528	0.57132	0.45803	0.58041	0.46084	0.55181	0.46862	0.55834	0.46347	0.57643	0.45598	0.54906	0.47183	0.54089	0.47571	0.56702	0.45763	0.55543	0.46955	0.56099	0.46459	0.5681	0.46789	0.5403	0.47812	0.55005	0.47504	0.55005	0.47169	0.53438	0.48057	0.54617	0.47206	0.55077	0.47106	0.6	0.4899
0.58115	0.45665	0.55212	0.46486	0.55586	0.46774	0.57507	0.46095	0.58196	0.46065	0.57499	0.46059	0.59431	0.45442	0.56877	0.46581	0.54419	0.47553	0.56524	0.46589	0.56764	0.46183	0.56772	0.46184	0.55651	0.47026	0.55876	0.4643	0.54309	0.47503	0.55444	0.47053	0.53456	0.47601	0.55011	0.47013	0.62	0.48539
0.55487	0.4707	0.56871	0.4577	0.53847	0.47547	0.55739	0.46856	0.5658	0.46572	0.53487	0.47782	0.55969	0.46766	0.58109	0.46214	0.5536	0.46915	0.5643	0.46521	0.54123	0.4745	0.55178	0.47307	0.55796	0.47004	0.55951	0.46736	0.5552	0.47111	0.55036	0.47424	0.54879	0.47254	0.55256	0.47466	0.64	0.48
0.55911	0.46734	0.55134	0.46817	0.58182	0.45914	0.54859	0.47265	0.55123	0.47165	0.55096	0.47538	0.56853	0.46052	0.56001	0.46828	0.54567	0.4746	0.56233	0.4679	0.53751	0.47406	0.56008	0.4665	0.56678	0.46582	0.54704	0.47062	0.5494	0.47447	0.54403	0.4758	0.552	0.47286	0.54619	0.47245	0.66	0.47371
0.56347	0.46582	0.56995	0.46036	0.56354	0.46706	0.57286	0.46196	0.56291	0.46614	0.55533	0.4714	0.54948	0.4676	0.56732	0.46459	0.55721	0.46415	0.55217	0.46948	0.55756	0.46884	0.57246	0.45988	0.55807	0.46986	0.55168	0.47277	0.54649	0.4716	0.53496	0.47929	0.54412	0.47633	0.55633	0.47338	0.68	0.46648
0.54382	0.47683	0.578	0.45547	0.55317	0.47163	0.55481	0.46763	0.55902	0.46515	0.54615	0.47547	0.55283	0.47325	0.55273	0.4714	0.56511	0.46815	0.54984	0.47423	0.54432	0.47469	0.57289	0.4638	0.55322	0.46793	0.53245	0.47947	0.54655	0.47224	0.55028	0.47323	0.5429	0.47225	0.55741	0.46839	0.7	0.45826
0.55931	0.46653	0.55182	0.46739	0.53956	0.4743	0.56261	0.46661	0.55209	0.47096	0.5602	0.46781	0.55781	0.46732	0.55435	0.47246	0.54804	0.47459	0.53881	0.47403	0.54585	0.47183	0.55814	0.46795	0.55502	0.47037	0.56965	0.4664	0.54657	0.47334	0.53644	0.47981	0.54552	0.47468	0.55562	0.46823	0.72	0.449
0.55752	0.46756	0.56912	0.45963	0.55371	0.46819	0.55547	0.46671	0.55344	0.47091	0.571	0.46253	0.55808	0.46903	0.54361	0.4762	0.5434	0.47504	0.54366	0.47396	0.55734	0.46928	0.54525	0.47077	0.55971	0.46827	0.53343	0.47716	0.54643	0.47088	0.55979	0.46919	0.56775	0.4595	0.54799	0.47304	0.74	0.43863
0.55299	0.47222	0.60131	0.44618	0.571	0.46173	0.54996	0.47219	0.57605	0.46267	0.58825	0.45318	0.55996	0.46792	0.56131	0.4675	0.5586	0.46957	0.55816	0.46817	0.56237	0.46526	0.54703	0.47213	0.5509	0.47263	0.54953	0.47407	0.53459	0.47864	0.54864	0.47207	0.54534	0.47617	0.55386	0.47107	0.76	0.42708
0.57612	0.4588	0.57515	0.45804	0.56965	0.4626	0.54851	0.46939	0.56535	0.46702	0.56403	0.46491	0.57582	0.46263	0.5596	0.46749	0.56872	0.46518	0.53474	0.47877	0.55667	0.46766	0.54289	0.47177	0.55934	0.46875	0.54231	0.47403	0.54757	0.47289	0.55214	0.47173	0.54872	0.47398	0.54441	0.4742	0.78	0.41425
0.55009	0.47422	0.54951	0.47023	0.55108	0.47019	0.54573	0.47206	0.56652	0.46398	0.56099	0.46713	0.5552	0.46913	0.56252	0.4652	0.55801	0.46844	0.55485	0.47004	0.55535	0.46902	0.53794	0.4773	0.56659	0.46474	0.54995	0.47199	0.55044	0.47178	0.55987	0.46768	0.54016	0.47779	0.54142	0.47768	0.8	0.4
0.55351	0.4682	0.54911	0.46938	0.57726	0.4543	0.55305	0.4696	0.57514	0.45739	0.57393	0.46046	0.56993	0.46232	0.56479	0.46575	0.57162	0.45884	0.56454	0.46651	0.53313	0.47843	0.56429	0.46629	0.56377	0.46665	0.54213	0.4761	0.55436	0.47008	0.54865	0.47194	0.55137	0.47521	0.54699	0.47017	0.82	0.38419
0.55193	0.47012	0.57798	0.45371	0.57547	0.46045	0.55858	0.46695	0.56371	0.46464	0.57978	0.45869	0.55186	0.46938	0.56628	0.46319	0.56797	0.46329	0.55157	0.47218	0.56028	0.46916	0.55971	0.4682	0.55843	0.46865	0.55724	0.47049	0.54416	0.47414	0.54185	0.47399	0.53757	0.47756	0.54682	0.47325	0.84	0.36661
0.54168	0.47684	0.57753	0.45492	0.57962	0.45566	0.5507	0.4716	0.5676	0.46574	0.55005	0.47332	0.55393	0.46828	0.56524	0.46559	0.55294	0.46908	0.55278	0.47348	0.563	0.46691	0.55311	0.46752	0.55441	0.47095	0.55465	0.47039	0.55631	0.47161	0.54853	0.47459	0.54305	0.4741	0.54908	0.47357	0.86	0.34699
0.5622	0.46647	0.5582	0.46448	0.54664	0.47499	0.56892	0.46344	0.54765	0.47255	0.56619	0.46487	0.53857	0.4734	0.55501	0.47049	0.55367	0.46782	0.55289	0.47138	0.55777	0.46943	0.55774	0.4692	0.56844	0.46442	0.55676	0.47141	0.55545	0.46975	0.55502	0.47278	0.54035	0.47865	0.54005	0.47498	0.88	0.32496
0.55261	0.46871	0.55957	0.46343	0.57689	0.45818	0.54823	0.4733	0.57984	0.45066	0.5721	0.46145	0.55481	0.46681	0.56386	0.46223	0.57569	0.46158	0.54694	0.4752	0.55301	0.46929	0.5547	0.47012	0.56778	0.46435	0.53333	0.47928	0.55142	0.47134	0.53302	0.47796	0.55036	0.46818	0.54363	0.47472	0.9	0.3
0.56969	0.46232	0.5728	0.45754	0.5462	0.47248	0.54738	0.46982	0.57445	0.4606	0.55013	0.47276	0.55302	0.46991	0.56522	0.46561	0.56728	0.46384	0.54613	0.47403	0.53749	0.47789	0.55762	0.46536	0.54383	0.47032	0.57378	0.46276	0.55969	0.47127	0.55061	0.47445	0.53984	0.47672	0.54653	0.47477	0.92	0.27129
0.55067	0.47105	0.58026	0.45512	0.58062	0.4602	0.55397	0.47072	0.57689	0.45542	0.56779	0.46148	0.55062	0.4704	0.58041	0.45962	0.54829	0.47168	0.54922	0.4729	0.55426	0.47074	0.5661	0.46535	0.56167	0.46856	0.55594	0.47115	0.53917	0.47658	0.53663	0.47759	0.54861	0.47293	0.5475	0.47183	0.94	0.23749
0.55685	0.46657	0.57615	0.45722	0.58616	0.45518	0.5622	0.46207	0.56741	0.4646	0.58912	0.45324	0.56218	0.46435	0.57405	0.4637	0.55256	0.4688	0.56247	0.46849	0.55973	0.46764	0.57501	0.46148	0.55597	0.46902	0.54255	0.47514	0.55057	0.47121	0.55157	0.47113	0.5408	0.47739	0.55164	0.47128	0.96	0.19596
0.55641	0.46438	0.57801	0.45785	0.56938	0.45892	0.55507	0.46632	0.53541	0.47925	0.57697	0.45676	0.57869	0.45606	0.56871	0.46303	0.55481	0.47102	0.55051	0.47055	0.55892	0.46681	0.56357	0.46825	0.54812	0.47071	0.55392	0.47296	0.55469	0.47069	0.54781	0.47348	0.5651	0.46498	0.54575	0.47213	0.98	0.14
0.56279	0.4644	0.57316	0.45805	0.57792	0.45853	0.57097	0.46153	0.53685	0.47788	0.55267	0.46734	0.5668	0.46255	0.55087	0.46985	0.5658	0.46228	0.54605	0.47252	0.56029	0.46776	0.54963	0.47328	0.55529	0.46784	0.56978	0.46274	0.55644	0.47177	0.55491	0.46888	0.55395	0.47008	0.54169	0.47655	0.985	0.12155
0.57519	0.45518	0.56648	0.46312	0.56503	0.46549	0.58176	0.45591	0.57818	0.45961	0.56387	0.46503	0.56767	0.46402	0.54439	0.47329	0.56089	0.4652	0.55184	0.47106	0.56123	0.469	0.56042	0.46764	0.54978	0.47238	0.55456	0.4711	0.55195	0.47104	0.54618	0.47522	0.56813	0.46832	0.55135	0.47321	0.99	0.0995
0.5578	0.46717	0.56254	0.464	0.58187	0.45814	0.56723	0.46539	0.56668	0.46356	0.57515	0.46172	0.5708	0.46236	0.56304	0.46543	0.5579	0.46728	0.55486	0.47036	0.56408	0.4671	0.56028	0.46637	0.56496	0.46489	0.55456	0.47193	0.55243	0.46651	0.54164	0.47746	0.55574	0.47032	0.55004	0.47439	0.995	0.07053
0.56385	0.46419	0.58213	0.45452	0.57027	0.46358	0.56542	0.46222	0.55773	0.46775	0.55151	0.4707	0.5714	0.46244	0.55921	0.4667	0.55485	0.46863	0.54723	0.47003	0.58102	0.46156	0.55753	0.46987	0.55133	0.47012	0.56929	0.45888	0.55106	0.46703	0.5448	0.47435	0.55082	0.4748	0.55032	0.47305	1	0
0.54451	0.47531	0.57205	0.45835	0.56877	0.46313	0.55871	0.46856	0.57266	0.46168	0.55353	0.4687	0.56026	0.46661	0.55934	0.46649	0.55333	0.46865	0.53694	0.47881	0.5515	0.47335	0.54965	0.47232	0.5596	0.46695	0.56128	0.46552	0.55788	0.47122	0.54151	0.47415	0.55463	0.4718	0.55545	0.46735
0.54592	0.47402	0.55576	0.46685	0.57347	0.4639	0.56724	0.46609	0.56066	0.46446	0.54957	0.47242	0.55328	0.46984	0.56042	0.46457	0.53659	0.47277	0.54584	0.47206	0.55092	0.47288	0.57257	0.45814	0.54969	0.46994	0.54772	0.47092	0.54806	0.47273	0.54353	0.47412	0.5473	0.47373	0.54646	0.47303
0.55841	0.46948	0.57891	0.45674	0.56488	0.46706	0.55018	0.47219	0.5586	0.46439	0.55919	0.4656	0.57224	0.45616	0.57349	0.46156	0.5604	0.47153	0.55109	0.47073	0.55642	0.46954	0.56771	0.46767	0.56865	0.46623	0.5585	0.46794	0.55046	0.46998	0.56676	0.46636	0.55029	0.47276	0.54577	0.47648
0.56903	0.46397	0.57526	0.46066	0.568	0.46385	0.55058	0.47038	0.59374	0.45169	0.55105	0.47107	0.53619	0.47899	0.57268	0.46486	0.53637	0.47494	0.54334	0.47448	0.55666	0.46866	0.58242	0.46173	0.5462	0.4739	0.54962	0.47375	0.55316	0.47391	0.54674	0.47377	0.54235	0.47692	0.55276	0.47467
0.55907	0.46791	0.59467	0.44861	0.56088	0.46741	0.57744	0.45813	0.58431	0.45167	0.55368	0.46874	0.56733	0.46464	0.55772	0.46955	0.55956	0.46716	0.56015	0.46686	0.55747	0.47224	0.55402	0.47131	0.54942	0.47179	0.55036	0.47121	0.55975	0.46698	0.55974	0.47116	0.54849	0.47142	0.55052	0.47229
0.54224	0.47671	0.55947	0.46568	0.5549	0.47016	0.5485	0.47166	0.56739	0.46076	0.56295	0.46872	0.55528	0.46866	0.56369	0.46633	0.53813	0.47716	0.56948	0.46576	0.55633	0.47061	0.55971	0.46716	0.56141	0.46437	0.55684	0.47076	0.55017	0.4733	0.55047	0.47428	0.53557	0.47916	0.55841	0.47084
0.56226	0.46809	0.56357	0.46434	0.5457	0.47402	0.56466	0.46538	0.57707	0.45451	0.57883	0.45775	0.55892	0.47006	0.56214	0.4671	0.55103	0.47052	0.56731	0.46603	0.55207	0.47175	0.55849	0.46947	0.56548	0.46568	0.5554	0.46634	0.55539	0.46931	0.54855	0.47483	0.54317	0.47478	0.55056	0.47395
0.5603	0.46523	0.59119	0.44909	0.56888	0.46237	0.56881	0.46243	0.56282	0.46454	0.57895	0.45972	0.5521	0.47074	0.5603	0.46676	0.56591	0.46398	0.54709	0.47349	0.56307	0.46748	0.55339	0.47117	0.54924	0.47168	0.5479	0.47531	0.55998	0.46837	0.56328	0.46504	0.53571	0.47791	0.54762	0.47709
0.56708	0.4641	0.56015	0.46557	0.56135	0.46835	0.55924	0.46727	0.57665	0.45945	0.57992	0.45874	0.56564	0.46495	0.55679	0.46943	0.55025	0.47537	0.55518	0.47112	0.56128	0.46718	0.54432	0.47048	0.54848	0.47292	0.55219	0.47042	0.54548	0.4741	0.55216	0.47308	0.54441	0.47392	0.5451	0.47635
0.54534	0.47091	0.5556	0.46775	0.55162	0.47223	0.5791	0.45912	0.56039	0.46495	0.56175	0.46825	0.54667	0.4724	0.57033	0.46343	0.54211	0.47356	0.55327	0.46906	0.55681	0.46938	0.56057	0.46613	0.54888	0.47099	0.55904	0.46963	0.55849	0.46603	0.55101	0.4728	0.54316	0.47575	0.54549	0.47517
0.56251	0.4646	0.56426	0.46455	0.5657	0.46653	0.57098	0.46274	0.55597	0.4696	0.55776	0.46858	0.56922	0.46415	0.55309	0.47143	0.54749	0.47228	0.55868	0.46845	0.55934	0.46608	0.54094	0.47411	0.54842	0.47353	0.54561	0.47344	0.55165	0.47196	0.5536	0.47176	0.53446	0.47849	0.54797	0.47601
0.57039	0.46152	0.55991	0.46866	0.55939	0.46635	0.56661	0.46411	0.56744	0.46334	0.56526	0.46076	0.56261	0.4644	0.56141	0.46441	0.57074	0.46302	0.55244	0.47056	0.54598	0.47265	0.55462	0.47155	0.56451	0.46654	0.55614	0.47078	0.55218	0.47266	0.55913	0.47045	0.54815	0.47289	0.54958	0.47385
0.5489	0.47277	0.56478	0.46445	0.56982	0.46229	0.5688	0.46226	0.57334	0.45969	0.5666	0.4657	0.57096	0.46042	0.57121	0.46346	0.57279	0.45956	0.55992	0.46769	0.56441	0.46521	0.53282	0.47608	0.54658	0.47597	0.55553	0.47002	0.55634	0.46869	0.56973	0.4632	0.55732	0.46766	0.55682	0.47415
0.58057	0.45533	0.55957	0.46791	0.57508	0.4589	0.5589	0.46858	0.5594	0.47045	0.57578	0.45853	0.5797	0.45872	0.56463	0.46758	0.58297	0.45822	0.55729	0.46876	0.55724	0.46617	0.55986	0.46766	0.55888	0.46751	0.55588	0.46863	0.55081	0.46972	0.54688	0.47463	0.55513	0.47	0.54772	0.47511
0.55763	0.4717	0.56183	0.46569	0.55598	0.47001	0.55729	0.4691	0.54195	0.47382	0.55568	0.46983	0.57647	0.4611	0.56881	0.46608	0.56197	0.46575	0.54689	0.47366	0.56135	0.46765	0.56734	0.46638	0.5648	0.46864	0.55425	0.47234	0.54904	0.47243	0.55016	0.47059	0.55843	0.46667	0.55486	0.47369
0.5784	0.45525	0.54966	0.4731	0.55352	0.46639	0.5614	0.46533	0.56966	0.46558	0.56842	0.46288	0.5754	0.4611	0.55181	0.47417	0.55921	0.46785	0.56983	0.46341	0.5413	0.47417	0.55979	0.46974	0.55327	0.47279	0.55912	0.46857	0.55171	0.47304	0.54443	0.47698	0.54713	0.47459	0.5468	0.47421
0.55882	0.46447	0.53442	0.47818	0.56296	0.46725	0.58307	0.45645	0.57885	0.45922	0.56399	0.4641	0.56207	0.46823	0.56011	0.46875	0.56302	0.46694	0.55553	0.46988	0.55463	0.46913	0.54407	0.47526	0.5525	0.47242	0.56968	0.46623	0.55237	0.47161	0.55251	0.46907	0.54219	0.4771	0.54563	0.47415
0.58262	0.45373	0.54834	0.47457	0.5742	0.46275	0.57632	0.46137	0.56805	0.46501	0.57567	0.45878	0.54907	0.47175	0.56974	0.46563	0.56232	0.46441	0.56143	0.46563	0.57385	0.457	0.55586	0.47226	0.55536	0.4698	0.54946	0.47313	0.55211	0.47293	0.55206	0.4714	0.55413	0.47073	0.55608	0.47248
0.58379	0.45993	0.57094	0.46237	0.56608	0.46423	0.58182	0.45701	0.56152	0.4691	0.57222	0.46298	0.57117	0.46087	0.58571	0.45521	0.56518	0.46677	0.56258	0.46701	0.55156	0.47065	0.55257	0.47206	0.55659	0.47039	0.55548	0.46931	0.54098	0.47657	0.55919	0.46773	0.54953	0.47342	0.54443	0.47732
0.56056	0.46455	0.56225	0.4648	0.57861	0.46047	0.56078	0.4673	0.57967	0.4589	0.56621	0.46251	0.57839	0.46055	0.5762	0.45949	0.55535	0.46876	0.55383	0.46927	0.55115	0.47	0.56287	0.46708	0.56782	0.4661	0.55832	0.46782	0.55073	0.47299	0.56711	0.46793	0.55132	0.47311	0.54554	0.47435
0.56411	0.46526	0.60297	0.44533	0.5633	0.46523	0.57317	0.45972	0.5696	0.4641	0.56643	0.46472	0.56872	0.46373	0.56042	0.47091	0.56129	0.46901	0.54317	0.47117	0.56947	0.46257	0.56303	0.46601	0.56876	0.46646	0.54141	0.4718	0.55525	0.47144	0.55655	0.47157	0.54976	0.47128	0.54839	0.47426
0.54029	0.47507	0.56565	0.46206	0.58641	0.45626	0.56342	0.46592	0.56375	0.46459	0.54755	0.47345	0.5452	0.47346	0.5743	0.46316	0.56992	0.46311	0.55422	0.4659	0.56356	0.4636	0.55798	0.46719	0.54196	0.47665	0.54798	0.4743	0.5431	0.4741	0.55928	0.46914	0.56068	0.46703	0.56141	0.46909
0.55565	0.46632	0.56986	0.4614	0.57371	0.45777	0.57317	0.45834	0.56591	0.4672	0.56313	0.46465	0.56336	0.46642	0.59531	0.45108	0.56387	0.46433	0.56161	0.46923	0.55706	0.46744	0.55291	0.47399	0.54978	0.47445	0.55574	0.46994	0.55155	0.47284	0.5668	0.4689	0.54423	0.47293	0.54649	0.4733
0.58	0.45406	0.58531	0.45402	0.5585	0.46621	0.55666	0.4683	0.5621	0.46691			0.5627	0.46746	0.5849	0.45667	0.58055	0.45828	0.55002	0.47096	0.55174	0.46819	0.57191	0.46278	0.55842	0.46974	0.55016	0.47252	0.55032	0.47455	0.55448	0.47405			0.54122	0.47421
0.57785	0.45605	0.54852	0.47139	0.58353	0.4569	0.58593	0.45657	0.56649	0.46661			0.56474	0.46565	0.57128	0.46344	0.5787	0.46053	0.55338	0.46966	0.56253	0.46579	0.56089	0.46394	0.57656	0.46312	0.56981	0.46552	0.56149	0.46749	0.55481	0.47133			0.54418	0.47709
0.56135	0.46559	0.55766	0.46946	0.57188	0.46361	0.57681	0.45842	0.58091	0.45754			0.58691	0.45784	0.56191	0.46604	0.55928	0.46751	0.55744	0.46753	0.55709	0.46679	0.55298	0.47172	0.55001	0.47232	0.56032	0.47085	0.56692	0.46818	0.55582	0.47158			0.55217	0.47237
0.56168	0.46414	0.56686	0.46315	0.5555	0.47212	0.5594	0.46592	0.55065	0.47272			0.54623	0.47498	0.57454	0.46166	0.56952	0.46517	0.55308	0.47171	0.56197	0.46813	0.57546	0.46345	0.57501	0.46281	0.55686	0.46957	0.55602	0.47084	0.55612	0.46687
0.55732	0.46947	0.55376	0.4677	0.57795	0.45902	0.57835	0.45936	0.58519	0.45681			0.56869	0.46369	0.59366	0.45311	0.57703	0.46065	0.55079	0.47201	0.55331	0.47209	0.56248	0.46663	0.55291	0.47419	0.55894	0.46919	0.56098	0.4704	0.55413	0.47095
0.56342	0.46497	0.59802	0.44659	0.56701	0.46489	0.57795	0.45915	0.56604	0.46468			0.57172	0.46217	0.55667	0.4675	0.55701	0.46861	0.56387	0.46779	0.53634	0.48064	0.56655	0.46221	0.57226	0.46709	0.54783	0.4751	0.54645	0.47419	0.55768	0.46556
		0.56745	0.46247	0.53628	0.48055	0.57325	0.46015	0.54556	0.47331			0.56899	0.46273	0.56147	0.46653			0.54634	0.47052	0.54205	0.47569	0.56652	0.46387	0.54103	0.47301	0.55741	0.4715	0.55641	0.46954	0.55058	0.47298
		0.59772	0.44853	0.53857	0.47855	0.55395	0.46897	0.57519	0.4566			0.57246	0.45825	0.57453	0.46108			0.57318	0.46384	0.55093	0.47281	0.58747	0.45545	0.56014	0.47096	0.55106	0.47288	0.55804	0.47023	0.55345	0.47177
		0.56639	0.46472	0.56819	0.46734	0.56959	0.4603	0.56583	0.46588			0.57401	0.46247					0.54724	0.47362	0.5514	0.47237	0.56652	0.46387	0.55848	0.47057	0.5577	0.46968	0.54724	0.47311	0.54596	0.47768
		0.58519	0.45508	0.56899	0.46524	0.56157	0.4641	0.55475	0.47136			0.55616	0.46821					0.54878	0.47111	0.56299	0.46724			0.54868	0.47369	0.54885	0.47197	0.55968	0.46556	0.5513	0.47046
		0.56124	0.46693	0.54637	0.47176	0.56695	0.46476	0.58531	0.45721			0.5719	0.46234					0.56925	0.4656	0.55239	0.4696			0.55051	0.47179	0.55909	0.46917	0.56121	0.46231	0.55338	0.47646
		0.56127	0.46531	0.5411	0.47643	0.55363	0.4715	0.57061	0.46129			0.56408	0.46335					0.56003	0.46888	0.56337	0.46763			0.55232	0.47126	0.56885	0.46633	0.56399	0.46608	0.54867	0.47389
		0.58054	0.45763	0.57889	0.4583	0.56867	0.46344	0.57636	0.46342			0.55338	0.46642					0.56542	0.46708	0.57782	0.45943			0.5592	0.46826	0.56796	0.46072	0.56589	0.4654	0.55741	0.47083
		0.56662	0.46175	0.54099	0.4711	0.58435	0.45596	0.55006	0.47242			0.56123	0.46663					0.56593	0.46717	0.56618	0.4671			0.56003	0.46834	0.55495	0.46984	0.56705	0.46488	0.54675	0.4745
		0.58286	0.45283	0.54722	0.47601	0.56837	0.46213	0.54711	0.47454			0.56745	0.46453					0.5592	0.46533	0.57048	0.46464			0.55647	0.47002	0.57457	0.46312	0.55724	0.47045	0.5569	0.47193
		0.58228	0.45204	0.5382	0.47974	0.55405	0.47073	0.54573	0.47272			0.56208	0.46494					0.5579	0.47152	0.54132	0.47651			0.5516	0.47135	0.57907	0.46231	0.55422	0.46887	0.54303	0.4742
		0.56474	0.46395	0.56678	0.46503	0.55397	0.46948	0.55225	0.47148			0.57417	0.45897					0.56532	0.46647	0.5625	0.46715			0.56903	0.46572	0.55146	0.46825	0.55112	0.47084	0.55376	0.46869
		0.54698	0.4748	0.59091	0.45438			0.56734	0.46414									0.55341	0.47078	0.54721	0.47135			0.54854	0.46976	0.56391	0.46754	0.54396	0.47495	0.55607	0.47039
		0.56722	0.46461	0.55446	0.47069			0.57272	0.46365									0.57101	0.46511	0.53356	0.4751			0.54773	0.47402	0.5505	0.47296	0.56257	0.46366	0.54597	0.47343
		0.55038	0.46861	0.55964	0.46763			0.57671	0.46313									0.54373	0.47518	0.56688	0.46452			0.57002	0.4629	0.55578	0.46804	0.54671	0.47414	0.54339	0.47465
		0.54923	0.47225	0.58682	0.45741			0.55072	0.47332									0.56086	0.46887	0.56507	0.46564			0.56888	0.46499	0.56194	0.47013	0.56484	0.46324	0.55456	0.47292
		0.57505	0.46129	0.57132	0.46291			0.55974	0.46671									0.55082	0.47226	0.55091	0.473			0.56711	0.46725	0.55529	0.47015	0.56295	0.46465	0.54829	0.47424
		0.58275	0.45759	0.60198	0.45026			0.5672	0.46451									0.56703	0.46552	0.56275	0.46578			0.56536	0.46738	0.56619	0.46642	0.56332	0.46444	0.55694	0.46921
		0.5697	0.46179	0.57778	0.46088			0.55717	0.47069									0.55681	0.46992	0.54812	0.47075			0.56136	0.46703	0.56086	0.4666	0.56391	0.46712	0.56436	0.46367
		0.57286	0.45825	0.57678	0.45752			0.55877	0.46814									0.55707	0.46903	0.56828	0.46346			0.54931	0.47446	0.549	0.47168			0.55964	0.4672
		0.57803	0.45774	0.55735	0.46979			0.57713	0.46294									0.55587	0.47118	0.56385	0.46527			0.55608	0.47308	0.56309	0.46616			0.5538	0.46893
		0.59497	0.44837	0.5498	0.47478			0.58239	0.45704									0.5584	0.46962	0.56834	0.46453			0.55241	0.47438	0.54963	0.47271			0.55238	0.4712
		0.56961	0.46233	0.5611	0.46827			0.56958	0.46242									0.55152	0.47369	0.57043	0.46255			0.54722	0.47672	0.55115	0.47091			0.55683	0.46981
		0.58708	0.4523	0.57427	0.46271			0.57169	0.4618									0.56562	0.4703	0.57223	0.46159			0.54206	0.47801	0.54655	0.47565			0.54282	0.47543
		0.55857	0.46422	0.55878	0.46999			0.56629	0.4672									0.55327	0.47449	0.55119	0.4712			0.55169	0.4726	0.566	0.46431			0.55847	0.46749
		0.57179	0.46095	0.56381	0.46393			0.55929	0.46367									0.55663	0.47222					0.55383	0.475	0.53363	0.47373			0.55822	0.47131
		0.56195	0.4667					0.56087	0.46482															0.54391	0.47601	0.55134	0.46951			0.54454	0.47677
		0.56647	0.46478					0.56591	0.46442															0.54727	0.47672	0.55156	0.47187			0.55504	0.4745
		0.57771	0.45736					0.56299	0.46466															0.55763	0.47356	0.55549	0.47438			0.5579	0.47033
		0.5777	0.45385					0.56842	0.46129															0.54829	0.47545	0.58	0.46169			0.54709	0.47323
		0.58023	0.45703					0.56478	0.4621															0.54076	0.48096	0.55653	0.47091			0.54687	0.47511
		0.57187	0.45888					0.57217	0.46022															0.54013	0.47441	0.57717	0.46098			0.54822	0.47591
		0.55367	0.46935																					0.5492	0.47393	0.57182	0.46352			0.56525	0.46927
		0.59065	0.45136																					0.54846	0.47608	0.55294	0.47194			0.55554	0.47257
		0.57287	0.46253																					0.53899	0.47968	0.56613	0.46692			0.5419	0.47815
		0.58759	0.45325																					0.54757	0.47473					0.55571	0.4711
		0.54155	0.47513																					0.55219	0.47521					0.54367	0.47773
		0.56341	0.46637																					0.54901	0.47671					0.55866	0.4688
		0.54655	0.4722																					0.53752	0.48038					0.5418	0.47632
		0.54244	0.47116																					0.55555	0.47364					0.54387	0.47695
		0.55694	0.46879																					0.55554	0.4736					0.55663	0.47266
		0.5455	0.46796																					0.54845	0.47713					0.53978	0.4802
																								0.54886	0.47513					0.54855	0.47736
																								0.54466	0.47747					0.55318	0.47336
																								0.54342	0.47766					0.54561	0.47842
																								0.54743	0.47423					0.5431	0.475
																								0.55032	0.47582					0.54957	0.4762
																								0.54661	0.47761					0.54243	0.47596
																								0.549	0.47731					0.55385	0.4737
																								0.55148	0.47492					0.54287	0.47692
																														0.54729	0.47636
																														0.55243	0.47399
																														0.54289	0.47773
																														0.55698	0.47383
																														0.54976	0.47424
																														0.54176	0.47724
																														0.54116	0.4781
																														0.55559	0.4715
																														0.55077	0.47426
																														0.55727	0.47152
																														0.55284	0.47321
																														0.55218	0.47592
																														0.55325	0.46942
																														0.55066	0.47531
																														0.54839	0.47444
																														0.55226	0.47429
																														0.54047	0.47694
