# Supplementary material for: Visualizing the disordered nuclear transport machinery in situ
Source: Nature. 2023 Apr 26;617(7959):162–9. doi: 10.1038/s41586-023-05990-0 (PMC10156602; doi:10.1038/s41586-023-05990-0)
Supplement: Supplementary file 15 — Source Data Fig. 3 [file 41586_2023_5990_MOESM15_ESM.xlsx]

## Sheet: Fig.3
Inside NPCs			In solution		In condensates
N_res(aa)	Re(Å)	std	N_res(aa)	Re(Å)	N_res(aa)	Re(Å)	std
30	39.6819	1.8518	23	35	23	42.1618	1.13456
62	59.82	1.73963	91	54.3	91	109.942	1.45275
91	74.3139	1.4931	141	61	141	126.473	0.60662
117	85.6604	1.24847	205	66.4	205	147.101	0.82287
141	95.1911	1.04618	237	68.9	237	157.636	2.19673
159	101.882	0.93674	261	73	261	166.984	0.26086
166	104.394	0.90939
177	108.251	0.88774
197	115.006	0.92149
205	117.623	0.96055
218	121.784	1.05041
226	124.291	1.11926
235	127.066	1.2066
246	130.396	1.32476
255	133.072	1.42883
261	134.833	1.50119
278	139.73	1.71633
285	141.709	1.80837
