# Supplementary material for: Visualizing the disordered nuclear transport machinery in situ
Source: Nature. 2023 Apr 26;617(7959):162–9. doi: 10.1038/s41586-023-05990-0 (PMC10156602; doi:10.1038/s41586-023-05990-0)
Supplement: Supplementary file 16 — Source Data Fig. 4 [file 41586_2023_5990_MOESM16_ESM.xlsx]

## Sheet: Fig.4A
Simu.															Exp.
	epsilon=0.1		epsilon=0.3		epsilon=0.35		epsilon=0.4		epsilon=0.42		epsilon=0.44		epsilon=0.5
N_res(aa)	Re(Å)	Std(Å)	Re(Å)	Std(Å)	Re(Å)	Std(Å)	Re(Å)	Std(Å)	Re(Å)	Std(Å)	Re(Å)	Std(Å)	Re(Å)	Std(Å)	N_res(aa)	Re(Å)	Std(Å)
1	5.82676	0.000975984	5.82523	0.00100156	5.82582	0.000729018	5.82442	0.00232574	5.824	0.00143015	5.82251	0.00124342	5.82049	0.0015918	30	39.6819	1.8518
11	28.5539	0.0322993	27.1404	0.030184	26.5872	0.0512229	26.0242	0.0419224	25.7979	0.0435922	25.4884	0.12049	25.0143	0.13481	62	59.82	1.73963
21	42.7965	0.0668667	39.6849	0.0995667	38.5266	0.0988324	37.268	0.0921404	36.7425	0.164303	35.9185	0.471124	34.7742	0.254237	91	74.3139	1.4931
31	54.2779	0.0814933	49.7659	0.164247	48.0882	0.221615	45.9531	0.235693	45.1298	0.220752	43.8347	0.651761	41.6973	0.219631	117	85.6604	1.24847
41	64.3749	0.102248	58.407	0.18833	56.2554	0.307015	53.3841	0.37824	52.0319	0.288858	50.4019	0.71389	47.2282	0.223043	141	95.1911	1.04618
51	73.4228	0.243135	66.1589	0.325563	63.491	0.346774	59.9059	0.745926	58.0301	0.465177	56.0724	0.696251	51.9619	0.318811	159	101.882	0.93674
61	81.7625	0.569015	73.3304	0.424111	70.1612	0.370313	65.7704	1.07466	63.1779	0.567887	61.152	0.754679	56.2205	0.809119	166	104.394	0.90939
71	89.621	0.855494	80.057	0.469484	76.3982	0.294572	71.1789	1.36709	67.8603	0.616558	65.6994	0.830178	60.2674	1.16586	177	108.251	0.88774
81	97.1644	0.936538	86.4918	0.703603	82.2941	0.389811	76.154	1.59485	72.1771	0.731313	69.6977	1.07351	64.1246	1.08143	197	115.006	0.92149
91	104.54	0.96157	92.5209	0.825786	87.8768	0.500086	80.9985	1.85038	76.1849	0.759134	73.274	1.08865	67.5617	1.04608	205	117.623	0.96055
101	111.672	1.04874	98.2023	1.04517	93.2035	0.538266	85.5545	1.80428	80.0802	0.986108	76.5086	1.0883	70.5527	1.28301	218	121.784	1.05041
111	118.57	1.1389	103.805	1.26222	98.5292	0.715101	90.0438	1.7888	83.6591	1.13614	79.7845	1.17121	73.4397	1.59537	226	124.291	1.11926
121	125.253	1.24956	109.239	1.61954	103.682	0.994693	94.3784	1.99929	87.1526	1.31634	82.9153	1.33308	76.3825	1.75201	235	127.066	1.2066
131	131.765	1.3315	114.588	2.22543	108.741	1.13932	98.5642	2.29487	90.4879	1.48457	85.8291	1.39931	78.8963	1.91052	246	130.396	1.32476
141	138.159	1.41813	119.787	2.73376	113.711	1.37227	102.682	2.61606	93.683	1.63599	88.9833	1.45658	81.3773	2.03379	255	133.072	1.42883
151	144.485	1.41667	124.846	3.3466	118.591	1.54876	106.873	2.91203	96.9323	1.9383	92.2611	1.48991	83.898	1.87622	261	134.833	1.50119
161	150.785	1.42993	129.801	3.94152	123.472	1.75786	110.911	3.23275	100.135	2.09535	95.5647	1.52758	86.1503	1.85898	278	139.73	1.71633
171	157.084	1.52913	134.675	4.45845	128.263	1.96336	115.06	3.60322	103.371	2.11168	98.8011	1.81073	88.3901	1.7808	285	141.709	1.80837
181	163.348	1.77942	139.476	4.94627	132.896	2.39347	119.158	3.97963	106.702	2.10486	102.039	2.09498	90.724	1.78079
191	169.554	1.98549	144.241	5.52625	137.564	2.9265	123.239	4.36274	110.056	1.95179	105.306	2.29069	93.1895	1.68529
201	175.663	2.14046	149.098	6.18055	142.112	3.31953	127.299	4.70836	113.366	1.97757	108.537	2.53425	95.6854	1.46967
211	181.823	2.04997	154.143	6.8273	146.575	3.55363	131.241	4.85574	116.686	1.83775	111.716	2.73566	98.4067	1.3164
221	188.061	1.94987	159.177	7.2564	150.925	3.86132	135.284	4.81442	120.076	1.81465	115.139	2.91584	101.377	1.28122
231	194.328	1.81682	164.221	7.62958	155.319	4.09417	139.395	4.82101	123.629	1.96764	118.791	3.09711	104.696	1.26166
241	200.719	1.70698	169.472	8.03572	159.747	4.27045	143.64	4.90209	127.198	1.9882	122.636	3.23242	108.521	1.23048
251	207.303	1.60807	174.806	8.30479	164.218	4.52661	147.958	4.89911	130.761	2.0062	126.781	3.48029	112.893	1.36844
261	214.058	1.45396	180.088	8.52581	168.75	4.8297	152.406	5.03777	134.586	1.99108	131.147	3.61789	117.777	1.63155
271	220.936	1.54599	185.556	8.60492	173.39	5.08295	156.978	5.06905	138.694	1.93047	135.592	3.79093	123.35	2.02836
