# Supplementary material for: Visualizing the disordered nuclear transport machinery in situ
Source: Nature. 2023 Apr 26;617(7959):162–9. doi: 10.1038/s41586-023-05990-0 (PMC10156602; doi:10.1038/s41586-023-05990-0)
Supplement: Supplementary file 17 — Source Data Extended Data Fig. 1 [file 41586_2023_5990_MOESM17_ESM.xlsx]

## Sheet: Ext Data Fig.1C
Distance(µm)	Intensity(A.U.)
0	2
0.5195	1.497
1.0389	1.005
1.5584	1.045
2.0778	0.59
2.5973	0.55
3.1167	0.578
3.6362	0
4.1556	0
4.6751	0.435
5.1945	0.522
5.714	0.024
6.2334	0.447
6.7529	0.585
7.2723	0.08
7.7918	0
8.3113	0
8.8307	0
9.3502	0
9.8696	0.154
10.3891	0.56
10.9085	1.257
11.428	1.543
11.9474	0.615
12.4669	0
12.9863	0
13.5058	0.048
14.0252	0.5
14.5447	1.399
15.0642	1.196
15.5836	3.885
16.1031	34.69
16.6225	156.047
17.142	304.547
17.6614	271.095
18.1809	189.878
18.7003	177.858
19.2198	208.231
19.7392	168.675
20.2587	114.427
20.7781	138.48
21.2976	149.314
21.817	171.828
22.3365	171.918
22.856	142.789
23.3754	119.432
23.8949	107.899
24.4143	135.106
24.9338	144.12
25.4532	130.834
25.9727	153.625
26.4921	154.085
27.0116	143.057
27.531	154.877
28.0505	149.016
28.5699	146.279
29.0894	112.666
29.6089	99.823
30.1283	117.978
30.6478	126.785
31.1672	114.22
31.6867	122.631
32.2061	149.544
32.7256	171.52
33.245	162.779
33.7645	169.867
34.2839	209.952
34.8034	222.999
35.3228	195.87
35.8423	223.988
36.3617	332.625
36.8812	172.511
37.4007	56.433
37.9201	50.943
38.4396	54.61
38.959	37.359
39.4785	26.295
39.9979	28.173
40.5174	16.076
41.0368	12.848
41.5563	13.34
42.0757	10.828
42.5952	9.037
43.1146	7.854
43.6341	10.735
44.1535	10.561
44.673	8.649
45.1925	5.879
45.7119	6.499
46.2314	4.885
46.7508	4.705
47.2703	1
47.7897	0.997
48.3092	0.979
48.8286	2.325
49.3481	1.511
49.8675	0.962
50.387	1.03
50.9064	1.02
51.4259	1.005
51.9454	2

## Sheet: Ext Data Fig.1D
Distance(µm)	Intensity(A.U.)
0	2.5
0.5195	1.261
1.0389	0.745
1.5584	0.739
2.0778	0.287
2.5973	2.925
3.1167	1.075
3.6362	5.912
4.1556	4.989
4.6751	8.341
5.1945	7.424
5.714	9.282
6.2334	9.545
6.7529	13.002
7.2723	16.179
7.7918	13.352
8.3113	19.007
8.8307	33.57
9.3502	63.224
9.8696	57.1
10.3891	80.178
10.9085	103.746
11.428	95.17
11.9474	103.025
12.4669	148.292
12.9863	163.733
13.5058	131.868
14.0252	148.479
14.5447	156.692
15.0642	241.752
15.5836	601.742
16.1031	743.426
16.6225	717.891
17.142	640.75
17.6614	683.383
18.1809	611.115
18.7003	545.103
19.2198	742.576
19.7392	821.305
20.2587	719.778
20.7781	556.399
21.2976	529.361
21.817	546.295
22.3365	505.843
22.856	496.136
23.3754	519.715
23.8949	495.265
24.4143	512.022
24.9338	584.597
25.4532	696.322
25.9727	835.168
26.4921	740.906
27.0116	580.923
27.531	606.148
28.0505	627.132
28.5699	585.846
29.0894	574.242
29.6089	527.644
30.1283	600.426
30.6478	719.952
31.1672	805.609
31.6867	859.13
32.2061	727.808
32.7256	646.527
33.245	737.795
33.7645	858.855
34.2839	909.042
34.8034	816.115
35.3228	718.115
35.8423	696.334
36.3617	691.423
36.8812	593.187
37.4007	333.833
37.9201	134.719
38.4396	102.211
38.959	105.971
39.4785	129.227
39.9979	126.031
40.5174	132.914
41.0368	107.197
41.5563	79.8
42.0757	58.733
42.5952	51.278
43.1146	40.844
43.6341	30.3
44.1535	20.506
44.673	27.22
45.1925	30.145
45.7119	21.867
46.2314	24.83
46.7508	21.106
47.2703	25.938
47.7897	30.568
48.3092	20.993
48.8286	14.48
49.3481	15.24
49.8675	16.146
50.387	15.725
50.9064	31.846
51.4259	45.5
