# Supplementary material for: Visualizing the disordered nuclear transport machinery in situ
Source: Nature. 2023 Apr 26;617(7959):162–9. doi: 10.1038/s41586-023-05990-0 (PMC10156602; doi:10.1038/s41586-023-05990-0)
Supplement: Supplementary file 18 — Source Data Extended Data Fig. 4 [file 41586_2023_5990_MOESM18_ESM.xlsx]

## Sheet: Ext Data Fig.4A
221aa	251aa	283aa	312aa	338aa	362aa	380aa	387aa	398aa	418aa	426aa	439aa	447aa	458aa	467aa	476aa	482aa	499aa	506aa
4.0232	3.9849	4.0077	3.9616	3.9158	4.0071	3.9636	3.9752	4.0362	4.0389	3.9647	4.014	3.9522	3.8421	3.9592	3.9912	3.9387	3.9462	3.9736
3.9838	3.9889	3.9881	4.0061	3.9714	4.0287	3.8802	3.9971	4.0185	4.0283	3.9975	3.9934	3.9758	3.9778	3.9496	4.0009	3.9867	3.9462	3.9902
3.9417	3.9225	3.9514	3.956	3.9548	3.9946	3.9707	3.9613	4.0386	3.9455	3.9765	4.0334	3.9891	3.9307	3.9891	3.97	3.9669	3.9701	3.9431
3.957	3.9796	3.9907	3.9785	3.9026	3.9911	3.9981	4.0319	3.9959	3.9576	3.9893	4.0059	3.8992	3.8899	3.9659	3.9659	3.9262	3.9512	3.9781
3.9862	3.9896	3.9835	3.9832	3.974	4.009	3.9356	3.9632	3.9331	3.9947	3.953	3.9958	3.9954	3.918	3.9493	3.957	3.9851	3.9745	3.9548
3.9308	3.9797	4.017	3.9791	3.9783	4.0434	3.9737	3.9806	4.0234	4.0404	4.0055	3.9514	3.962	4.0142	3.9997	4.0185	4.003	3.9912	3.9801
3.9496	3.9837	4.0063	3.9835	3.9488	4.0009	3.8697	4.0204	3.9881	3.9643	4.0074	4.0526	3.9809	3.8954	4.0005	4.0064	3.9561	4.0078	3.9555
3.9418	3.9398	3.9774	3.9827	3.9993	4.0218	3.9345	4.0392	3.9701	4.0606	3.9755	3.9932	4.0058	3.8753	3.909	3.9646	3.9705	3.9664	3.96
3.9645	3.9664	3.9234	3.992	3.9807	4.0137	3.9709	4.0497	4.0215	4.0302	3.9452	3.9969	3.993	3.9173	3.9684	4.0243	3.9457	3.9809	3.9628

## Sheet: Ext Data Fig.4B
221aa	251aa	283aa	312aa	338aa	362aa	380aa	387aa	398aa	418aa	426aa	439aa	447aa	458aa	467aa	476aa	482aa	499aa	506aa
0.27931	0.28799	0.28985	0.28925	0.25331	0.2931	0.25416	0.26203	0.28587	0.26748	0.27332	0.28028	0.25991	0.23404	0.27412	0.28762	0.28768	0.27932	0.2793
0.28108	0.29302	0.28462	0.28515	0.26475	0.28159	0.23327	0.2644	0.2869	0.26512	0.28783	0.28413	0.25579	0.28039	0.28018	0.28516	0.28408	0.2735	0.27743
0.28221	0.27993	0.2894	0.28465	0.26602	0.29147	0.2627	0.26688	0.26898	0.26125	0.25763	0.29126	0.26384	0.24976	0.27983	0.26951	0.26964	0.27923	0.28014
0.28309	0.28587	0.28621	0.28709	0.26361	0.28469	0.27155	0.2758	0.28033	0.25904	0.28034	0.28221	0.25252	0.23809	0.28095	0.25292	0.26464	0.28385	0.28453
0.28613	0.29165	0.27478	0.27323	0.26759	0.28221	0.25944	0.26186	0.27145	0.28382	0.28647	0.29111	0.25544	0.24789	0.23739	0.283	0.2906	0.28115	0.27909
0.29539	0.28067	0.29458	0.28328	0.27432	0.28809	0.27277	0.27713	0.28954	0.29311	0.29892	0.28462	0.2769	0.25738	0.24705	0.27986	0.25838	0.27879	0.29167
0.283	0.2899	0.29738	0.28907	0.25203	0.29582	0.24142	0.27514	0.2884	0.25928	0.25596	0.28242	0.27194	0.24533	0.26631	0.29231	0.29028	0.27909	0.2908
0.28344	0.28592	0.27897	0.28793	0.27633	0.28813	0.23318	0.25843	0.2456	0.26799	0.23908	0.29091	0.26758	0.24802	0.26743	0.29054	0.2853	0.28896	0.27377
0.29458	0.29039	0.28478	0.28684	0.27226	0.27909	0.26868	0.24528	0.276	0.27522	0.25652	0.25563	0.26168	0.22681	0.27096	0.25933	0.27104	0.2718	0.2774
