# Supplementary material for: Visualizing the disordered nuclear transport machinery in situ
Source: Nature. 2023 Apr 26;617(7959):162–9. doi: 10.1038/s41586-023-05990-0 (PMC10156602; doi:10.1038/s41586-023-05990-0)
Supplement: Supplementary file 19 — Source Data Extended Data Fig. 5 [file 41586_2023_5990_MOESM19_ESM.xlsx]

## Sheet: Ext Data Fig.5A
time(ns)	30aa	62aa	91aa	117aa	141aa	159aa	166aa	177aa	197aa	205aa	218aa	226aa	237aa	246aa	255aa	261aa	278aa	285aa
0	0.000490443	0.00043388	0.000491342	0.000479293	0.000438588	0.000478609	0.000317769	0.000366044	0.000406209	0.000444991	0.00043994	0.000511317	0.000534589	0.000441352	0.000227435	0.000419443	0.00040421	0.000387617
0.016	0.000601567	0.000502615	0.000473336	0.000406891	0.000643941	0.000357288	0.000372538	0.000415956	0.000406089	0.000416209	0.000343026	0.000361375	0.000533032	0.000470153	0.000382079	0.00046292	0.000533562	0.000452926
0.032	0.000480723	0.000380002	0.000404312	0.000496363	0.000434325	0.000333817	0.000443579	0.000278333	0.00041977	0.000349985	0.000530919	0.000433438	0.000425011	0.000426886	0.000377695	0.000474015	0.000394662	0.000467194
0.048	0.000366435	0.000416385	0.000392363	0.000479558	0.000489384	0.000541565	0.000546181	0.000448531	0.000477631	0.000349961	0.000598961	0.000400533	0.000477135	0.000439371	0.000463441	0.000610396	0.000399299	0.000556162
0.064	0.000549807	0.000491061	0.000321786	0.000447804	0.000390797	0.00036293	0.000467146	0.000385499	0.000451895	0.000344869	0.000523465	0.000398661	0.00034141	0.000469853	0.000388167	0.000498881	0.000512813	0.000451732
0.08	0.000417265	0.000502807	0.000361384	0.0003926	0.000421575	0.000369172	0.000440987	0.000388481	0.000416065	0.000455932	0.000398086	0.000454572	0.000437264	0.000348841	0.000384239	0.00041656	0.000447829	0.000379721
0.096	0.000420197	0.000368818	0.000361925	0.000413174	0.000365586	0.00039142	0.000490823	0.000434998	0.000500937	0.000417625	0.000432274	0.000419634	0.000475791	0.000435812	0.000379699	0.000423986	0.000497287	0.000539042
0.112	0.000357205	0.000457441	0.000380282	0.000526301	0.000504759	0.00040298	0.000381452	0.000436517	0.000423218	0.000443801	0.000434426	0.00049475	0.000493283	0.00043002	0.000477317	0.000388282	0.000415696	0.000475689
0.128	0.000328727	0.000327146	0.000419241	0.000425837	0.000481791	0.000375214	0.000434465	0.000343597	0.000365561	0.000485642	0.000519065	0.000563688	0.000423773	0.000436612	0.000450699	0.000404375	0.000291817	0.000508315
0.144	0.000442259	0.000356429	0.000378599	0.000408189	0.000404562	0.000350154	0.000330959	0.000275546	0.000391366	0.000500984	0.000541552	0.000515786	0.000442383	0.000397835	0.000419074	0.000398645	0.000455469	0.000617825
0.16	0.000445677	0.000489209	0.000380088	0.000567167	0.000363732	0.000370585	0.000518587	0.000346225	0.000465482	0.000402441	0.000315258	0.000317474	0.000376744	0.000423016	0.000307321	0.000456769	0.000378408	0.000412082
0.176	0.000411011	0.000297578	0.000427158	0.000390597	0.000458411	0.000416276	0.00039532	0.000375793	0.000394374	0.000398375	0.000464518	0.000508162	0.000449302	0.000448125	0.000331201	0.000474069	0.000333839	0.000369413
0.192	0.000472462	0.000321452	0.00051106	0.000487563	0.000374285	0.000430628	0.000399853	0.000340825	0.000400199	0.000460842	0.000350064	0.000383667	0.000417485	0.000322256	0.000291784	0.000484673	0.000523056	0.000324485
0.208	0.000347858	0.000482951	0.000325442	0.000310145	0.000358678	0.000289804	0.000487565	0.000376767	0.00045266	0.00035763	0.000495933	0.000329952	0.000411113	0.00035997	0.000336494	0.000298115	0.000419115	0.000396824
0.224	0.00043901	0.000458559	0.000372847	0.000346244	0.000424796	0.00042618	0.000434537	0.000414541	0.000360147	0.000404035	0.000450703	0.000338457	0.000419493	0.000363405	0.000385105	0.000361631	0.000489515	0.000410725
0.24	0.000367152	0.000340653	0.00042282	0.000482104	0.000438638	0.000437147	0.000408026	0.000384357	0.000337657	0.000374376	0.00038634	0.000404456	0.000400678	0.00035938	0.000413964	0.000374283	0.000369069	0.000434625
0.256	0.000352379	0.000376874	0.000365353	0.000460301	0.000320158	0.000359602	0.000404901	0.00046689	0.000428624	0.000458294	0.000324206	0.000501021	0.000335883	0.000422736	0.000360661	0.0003714	0.000338455	0.000528256
0.272	0.000514959	0.000382025	0.000285807	0.000422337	0.000314942	0.000291391	0.000435985	0.00043606	0.000390374	0.000383075	0.000338941	0.00040196	0.000478897	0.000358605	0.000372754	0.000388584	0.000372799	0.00053559
0.288	0.000341159	0.000366377	0.000309729	0.000313957	0.000296674	0.000366019	0.000429727	0.000353581	0.000333254	0.000398486	0.000398195	0.000371195	0.000326576	0.000307568	0.000371804	0.000366293	0.000474875	0.000484512
0.304	0.000456716	0.000439961	0.000407464	0.000352916	0.00041801	0.000294536	0.000301944	0.000317669	0.000505873	0.000327661	0.000401921	0.000335927	0.00036702	0.000355475	0.000374214	0.000405092	0.00030466	0.000382065
0.32	0.000464663	0.00037033	0.000327546	0.000398153	0.000399401	0.000353943	0.000331534	0.000377439	0.000385764	0.000466821	0.00041158	0.000449791	0.000341688	0.000344437	0.000294506	0.000412713	0.000362582	0.000405464
0.336	0.000369721	0.000387467	0.000336063	0.000311521	0.000340056	0.000305955	0.000522164	0.000256985	0.00033625	0.00036691	0.000429521	0.000390839	0.000432824	0.000339243	0.000422308	0.000430911	0.000469657	0.000477777
0.352	0.000259176	0.000425092	0.000391197	0.0003011	0.00046063	0.000420539	0.000373146	0.000300928	0.00041835	0.000345842	0.000477487	0.00037352	0.000467137	0.000376036	0.000285309	0.000393761	0.000372168	0.000411795
0.368	0.00050846	0.000660592	0.000597795	0.000595465	0.000830817	0.000642348	0.000581986	0.000531898	0.000604105	0.000649029	0.000604005	0.000686473	0.000571966	0.000602272	0.000517338	0.000671084	0.000599824	0.000709565
0.384	0.00329	0.00316	0.0029	0.0027	0.00296	0.00286	0.00228	0.00264	0.0025	0.00251	0.00229	0.00263	0.00253	0.00278	0.00249	0.0025	0.00245	0.00253
0.4	0.01696	0.01643	0.01565	0.014	0.01506	0.01459	0.01248	0.01397	0.01361	0.01367	0.01272	0.01499	0.01412	0.0146	0.01323	0.0141	0.0132	0.01388
0.416	0.06046	0.05775	0.05661	0.05248	0.05616	0.0542	0.04754	0.05206	0.05185	0.0526	0.0485	0.0551	0.05232	0.05404	0.04925	0.05215	0.05101	0.05105
0.432	0.15275	0.14821	0.14634	0.13873	0.14518	0.14168	0.12843	0.13811	0.13744	0.13809	0.13278	0.1425	0.13755	0.13922	0.13087	0.1373	0.13373	0.1346
0.448	0.29012	0.28443	0.28277	0.27302	0.28211	0.27602	0.25947	0.26941	0.27135	0.26844	0.26273	0.27909	0.26877	0.2716	0.2606	0.2665	0.26341	0.26552
0.464	0.44526	0.43938	0.4388	0.42715	0.43596	0.42764	0.41251	0.42248	0.42684	0.41999	0.41605	0.43163	0.42147	0.41967	0.40947	0.41582	0.41395	0.41493
0.48	0.59118	0.57907	0.57662	0.56973	0.57575	0.56633	0.55764	0.5615	0.56301	0.55758	0.55784	0.56669	0.55726	0.55926	0.54626	0.55412	0.55295	0.55159
0.496	0.70174	0.6909	0.68834	0.67716	0.68683	0.67536	0.67357	0.67369	0.67807	0.66873	0.67234	0.68274	0.66976	0.6666	0.65608	0.66285	0.65883	0.6596
0.512	0.78033	0.77243	0.76972	0.76084	0.76651	0.76072	0.75745	0.7558	0.75881	0.75265	0.75628	0.7558	0.74803	0.74862	0.73674	0.743	0.74317	0.74601
0.528	0.83825	0.82714	0.82922	0.82041	0.8264	0.81472	0.81436	0.81455	0.81808	0.80925	0.81421	0.81233	0.80667	0.80939	0.79747	0.80107	0.80354	0.79794
0.544	0.87996	0.8701	0.86588	0.86276	0.86708	0.85207	0.85621	0.85401	0.85672	0.85185	0.85343	0.85455	0.8475	0.8496	0.84231	0.84384	0.84265	0.84053
0.56	0.90342	0.89287	0.89409	0.88947	0.89328	0.88346	0.88591	0.88273	0.88628	0.88563	0.88668	0.88243	0.87466	0.88047	0.87096	0.86989	0.87271	0.87364
0.576	0.92548	0.91434	0.91612	0.90767	0.91272	0.90447	0.90422	0.9053	0.90443	0.90098	0.90423	0.89852	0.89545	0.89878	0.8919	0.89326	0.8887	0.89059
0.592	0.9348	0.92897	0.9293	0.9228	0.92359	0.91911	0.91849	0.92057	0.91844	0.91836	0.92003	0.91446	0.91686	0.91453	0.9077	0.91374	0.90769	0.9129
0.608	0.95006	0.94566	0.94274	0.93469	0.93788	0.93498	0.93415	0.9329	0.93356	0.93226	0.93355	0.93072	0.92766	0.92935	0.92437	0.92606	0.92285	0.92247
0.624	0.95999	0.95639	0.95618	0.94827	0.95265	0.94726	0.9481	0.94797	0.94555	0.94713	0.94836	0.94512	0.94388	0.94305	0.93778	0.93977	0.93739	0.93543
0.64	0.97042	0.96525	0.97143	0.96293	0.96767	0.96011	0.96325	0.9576	0.95996	0.95893	0.96083	0.96118	0.95481	0.95983	0.95351	0.9538	0.95424	0.95222
0.656	0.98228	0.97923	0.97973	0.97372	0.97973	0.97518	0.9706	0.97127	0.97367	0.97448	0.97178	0.97257	0.97143	0.97059	0.96735	0.96845	0.96741	0.96558
0.672	0.98958	0.9913	0.9888	0.9843	0.98464	0.98568	0.98261	0.98345	0.98506	0.98545	0.98362	0.9824	0.98161	0.9831	0.9767	0.97693	0.97983	0.97991
0.688	0.99494	0.99731	0.99835	0.99313	0.99063	0.99288	0.99235	0.99192	0.99191	0.99273	0.99214	0.99054	0.98808	0.99165	0.9886	0.99036	0.98993	0.9859
0.704	0.99814	0.99938	1	0.99538	0.99404	0.99692	0.99932	0.9933	0.99965	0.9957	0.99471	0.99576	0.99065	0.99558	0.99567	0.99564	0.99331	0.99355
0.72	0.99944	0.99624	0.99892	1	0.99671	0.99961	1	1	0.99743	0.99985	1	0.99299	0.99666	0.99696	1	0.99892	1	0.99824
0.736	0.99732	1	0.99924	0.99715	1	1	0.99903	0.99883	1	0.99972	0.99807	1	1	1	0.99931	1	0.99713	1
0.752	0.99848	0.99606	0.99964	0.99837	0.99257	0.99989	0.99916	0.99621	0.99912	1	0.99707	0.99796	0.99838	0.99754	0.99794	0.99952	0.99566	0.99677
0.768	1	0.98923	0.99745	0.99516	0.99337	0.99458	0.997	0.99461	0.99431	0.99436	0.99275	0.99002	0.99747	0.99749	0.99465	0.99639	0.99979	1
0.784	0.98825	0.98565	0.99443	0.98792	0.99381	0.99196	0.99575	0.98971	0.99104	0.9917	0.98861	0.98723	0.99179	0.99612	0.99323	0.99044	0.99379	0.9946
0.8	0.98376	0.9812	0.98828	0.98363	0.98815	0.98528	0.98655	0.98527	0.99034	0.98775	0.98773	0.98694	0.98742	0.98923	0.98807	0.98893	0.99111	0.98672
0.816	0.98277	0.9721	0.97968	0.97659	0.97727	0.97895	0.98079	0.9791	0.98004	0.97943	0.97788	0.97906	0.98277	0.98427	0.98064	0.98287	0.98459	0.98111
0.832	0.97121	0.96743	0.97232	0.97004	0.9667	0.97047	0.97304	0.97254	0.97227	0.97251	0.971	0.96723	0.97441	0.97824	0.97585	0.9755	0.97828	0.97536
0.848	0.96044	0.95914	0.96236	0.95979	0.96255	0.96273	0.96684	0.9639	0.96762	0.96674	0.96329	0.96422	0.96827	0.97063	0.96679	0.96873	0.97342	0.96782
0.864	0.95175	0.94719	0.95397	0.95437	0.9501	0.95513	0.95599	0.95386	0.95663	0.957	0.95469	0.95499	0.96013	0.96479	0.96222	0.96069	0.96823	0.95834
0.88	0.93996	0.9374	0.94951	0.94472	0.94008	0.94188	0.94667	0.9455	0.94518	0.94731	0.94598	0.94767	0.95069	0.95478	0.9533	0.95247	0.95781	0.95465
0.896	0.93333	0.93087	0.93594	0.93867	0.93306	0.93192	0.93786	0.93645	0.93706	0.94191	0.93859	0.94015	0.94025	0.94632	0.94253	0.94302	0.95058	0.94781
0.912	0.92467	0.91531	0.92526	0.92911	0.92376	0.92739	0.92867	0.92934	0.93009	0.92937	0.93223	0.93028	0.93495	0.93821	0.93837	0.93431	0.94068	0.94053
0.928	0.91274	0.91092	0.91926	0.91897	0.91528	0.91643	0.91815	0.92227	0.91745	0.92385	0.91795	0.92289	0.92534	0.93034	0.92926	0.92905	0.9327	0.93262
0.944	0.9067	0.90359	0.90979	0.90984	0.90592	0.90973	0.91271	0.91194	0.91314	0.91592	0.9169	0.91359	0.91554	0.92412	0.92142	0.91877	0.92186	0.92493
0.96	0.89786	0.8934	0.90533	0.90235	0.90084	0.90239	0.90405	0.90283	0.90609	0.90746	0.90692	0.90465	0.91394	0.91397	0.91537	0.91348	0.91566	0.9139
0.976	0.8924	0.88513	0.89256	0.89387	0.89067	0.89575	0.89322	0.89567	0.89568	0.90028	0.8951	0.89582	0.90384	0.90656	0.9076	0.90851	0.91081	0.90822
0.992	0.87854	0.87573	0.88664	0.88649	0.88276	0.88425	0.88606	0.88782	0.88695	0.89478	0.89007	0.88674	0.89695	0.89713	0.89735	0.90057	0.90403	0.90007
1.008	0.87044	0.86976	0.87791	0.87592	0.8759	0.87871	0.87916	0.88049	0.88224	0.88361	0.88141	0.87933	0.88887	0.89479	0.8909	0.88977	0.89671	0.89235
1.024	0.86389	0.86257	0.87218	0.87155	0.86864	0.86901	0.87222	0.87291	0.87452	0.87571	0.8773	0.87805	0.88036	0.88635	0.88529	0.88526	0.88789	0.88071
1.04	0.8596	0.851	0.86307	0.86328	0.86007	0.85831	0.86535	0.86696	0.86877	0.87177	0.867	0.86456	0.86997	0.87839	0.87803	0.87769	0.88225	0.87649
1.056	0.85176	0.84865	0.85781	0.85469	0.8552	0.85651	0.85619	0.85765	0.86013	0.8658	0.85958	0.85797	0.86473	0.87039	0.87048	0.8699	0.8787	0.87401
1.072	0.844	0.84384	0.84879	0.84843	0.84712	0.85209	0.84962	0.84887	0.85495	0.85638	0.85552	0.85175	0.86308	0.8667	0.86406	0.86468	0.86952	0.86257
1.088	0.83566	0.82954	0.84097	0.84039	0.83702	0.84101	0.84317	0.84435	0.84649	0.84992	0.84673	0.84651	0.85297	0.85748	0.8583	0.85549	0.86172	0.85717
1.104	0.82634	0.82874	0.83444	0.82908	0.83486	0.83899	0.83302	0.83693	0.84141	0.84528	0.84133	0.83639	0.84702	0.8506	0.8516	0.85203	0.85377	0.85121
1.12	0.8254	0.81922	0.82388	0.82985	0.82628	0.8255	0.83167	0.8309	0.82956	0.83551	0.83245	0.8312	0.83978	0.84394	0.84233	0.84553	0.85009	0.84807
1.136	0.82255	0.81255	0.82065	0.82297	0.81663	0.82088	0.82468	0.82479	0.83019	0.83017	0.82761	0.82692	0.83606	0.83949	0.83748	0.83919	0.8457	0.84054
1.152	0.80882	0.80204	0.81481	0.81675	0.81115	0.81676	0.81467	0.82072	0.81858	0.82457	0.8205	0.81716	0.82913	0.83329	0.83309	0.83257	0.83833	0.83316
1.168	0.80226	0.79758	0.80527	0.80848	0.80421	0.81083	0.80987	0.81296	0.81258	0.82053	0.81702	0.81082	0.82189	0.8264	0.82715	0.82626	0.83322	0.82185
1.184	0.7974	0.79359	0.80047	0.80252	0.79808	0.80543	0.80035	0.80581	0.81064	0.81193	0.8108	0.81027	0.81301	0.81859	0.81955	0.82202	0.82548	0.82066
1.2	0.79169	0.78779	0.79638	0.79652	0.79212	0.8014	0.79552	0.80043	0.80415	0.80698	0.80175	0.80501	0.80918	0.8132	0.81578	0.81542	0.82041	0.81278
1.216	0.78395	0.78176	0.79027	0.79389	0.78687	0.79323	0.792	0.79442	0.79815	0.79744	0.79604	0.79405	0.80545	0.80751	0.81254	0.80804	0.81216	0.80869
1.232	0.78337	0.77602	0.78298	0.78512	0.78076	0.7853	0.78672	0.78788	0.79228	0.79479	0.79256	0.78796	0.79648	0.80353	0.80304	0.80612	0.80946	0.80642
1.248	0.77676	0.77166	0.77805	0.78041	0.77603	0.7823	0.77833	0.78265	0.78391	0.78879	0.78538	0.78577	0.79187	0.79654	0.79624	0.79853	0.80462	0.7968
1.264	0.76915	0.76536	0.77205	0.76962	0.76908	0.77304	0.77105	0.77598	0.77965	0.78467	0.7813	0.7795	0.78577	0.79559	0.79523	0.79056	0.79692	0.79568
1.28	0.76359	0.76181	0.76577	0.76955	0.762	0.77045	0.76875	0.77232	0.77629	0.77835	0.77688	0.77206	0.78186	0.78839	0.78634	0.78707	0.79663	0.78637
1.296	0.75623	0.75194	0.76188	0.76412	0.75688	0.7657	0.76376	0.76951	0.76625	0.7733	0.77004	0.76981	0.77605	0.78322	0.78485	0.78337	0.79024	0.78526
1.312	0.75375	0.74896	0.75435	0.75917	0.75489	0.75887	0.75772	0.76053	0.76157	0.76589	0.76298	0.76564	0.77312	0.77891	0.77861	0.77756	0.78509	0.78153
1.328	0.74628	0.74176	0.75303	0.75467	0.74673	0.75538	0.75176	0.75535	0.75833	0.76155	0.75801	0.75651	0.76704	0.77377	0.77503	0.77466	0.78069	0.77676
1.344	0.74371	0.73698	0.74607	0.74868	0.73993	0.74933	0.74706	0.75078	0.75045	0.75905	0.75433	0.75483	0.76296	0.76978	0.76767	0.76724	0.77226	0.76883
1.36	0.73574	0.73156	0.74012	0.74413	0.73569	0.74367	0.74022	0.74756	0.74889	0.75203	0.74952	0.74898	0.75373	0.76389	0.76287	0.76394	0.76724	0.76341
1.376	0.73236	0.72357	0.73286	0.73682	0.73271	0.73825	0.73699	0.73957	0.74165	0.75057	0.74501	0.7431	0.75225	0.75891	0.75858	0.75903	0.76331	0.758
1.392	0.72684	0.72071	0.72894	0.73041	0.72952	0.7352	0.73216	0.73375	0.73683	0.74541	0.73884	0.7398	0.74728	0.75396	0.75336	0.75263	0.75812	0.75743
1.408	0.72313	0.71833	0.72501	0.72904	0.72262	0.72772	0.72873	0.73129	0.73397	0.73882	0.73709	0.73456	0.73881	0.74744	0.74915	0.74908	0.75242	0.7471
1.424	0.71413	0.71129	0.7197	0.72249	0.72244	0.72706	0.72211	0.72726	0.73108	0.73387	0.73034	0.7321	0.73828	0.74333	0.74409	0.74564	0.74852	0.74494
1.44	0.71186	0.70768	0.71745	0.72069	0.71701	0.71991	0.71599	0.72211	0.72568	0.72884	0.72793	0.72296	0.73371	0.74146	0.7404	0.74047	0.74612	0.73957
1.456	0.70787	0.70068	0.71265	0.71548	0.70826	0.71347	0.71011	0.71815	0.72195	0.72461	0.72228	0.71936	0.72881	0.73383	0.73422	0.73286	0.7418	0.73532
1.472	0.70322	0.69765	0.70611	0.713	0.7049	0.70845	0.70905	0.71121	0.71114	0.72216	0.71728	0.71366	0.72397	0.72891	0.7328	0.72928	0.73679	0.73239
1.488	0.6979	0.69466	0.70454	0.70452	0.70144	0.70745	0.70212	0.70776	0.71087	0.71583	0.7105	0.71485	0.71795	0.7246	0.73018	0.72828	0.73406	0.72785
1.504	0.69727	0.68856	0.69878	0.69809	0.6969	0.70388	0.70091	0.70491	0.70538	0.70866	0.71029	0.70599	0.71687	0.72141	0.72277	0.72207	0.72732	0.72348
1.52	0.69063	0.68447	0.69214	0.69668	0.6899	0.6979	0.69613	0.69829	0.70445	0.70725	0.70399	0.70206	0.71273	0.71888	0.71678	0.71648	0.72323	0.72026
1.536	0.68721	0.68177	0.68927	0.69303	0.68674	0.69555	0.69364	0.69447	0.6974	0.70311	0.69845	0.701	0.7052	0.71414	0.71414	0.71276	0.71876	0.71672
1.552	0.68429	0.67693	0.68747	0.68691	0.68245	0.68851	0.68839	0.68981	0.69625	0.69976	0.69695	0.69408	0.70376	0.70824	0.70812	0.70949	0.71813	0.71156
1.568	0.67843	0.67376	0.6811	0.68666	0.67986	0.68375	0.68434	0.68637	0.69036	0.69558	0.69207	0.68935	0.69608	0.70672	0.70384	0.70673	0.71162	0.7041
1.584	0.67394	0.66981	0.67706	0.67811	0.6741	0.67977	0.68223	0.6822	0.68422	0.69263	0.68853	0.68782	0.69914	0.70081	0.70228	0.70294	0.7043	0.70337
1.6	0.66861	0.66303	0.67244	0.6742	0.6674	0.67899	0.67346	0.67721	0.68194	0.6869	0.68674	0.68166	0.6901	0.69408	0.69592	0.69963	0.70251	0.69985
1.616	0.66876	0.66053	0.66743	0.67169	0.66421	0.67284	0.67286	0.67518	0.6765	0.68249	0.68183	0.6788	0.68767	0.69311	0.6929	0.69397	0.6992	0.69492
1.632	0.66265	0.65772	0.66358	0.67149	0.65957	0.66852	0.67095	0.67205	0.67706	0.67762	0.67619	0.67456	0.68276	0.69015	0.68944	0.69078	0.69309	0.69198
1.648	0.65789	0.65008	0.66057	0.66502	0.65966	0.66363	0.6614	0.667	0.66581	0.67591	0.67214	0.67106	0.67796	0.6861	0.6856	0.68616	0.69427	0.68372
1.664	0.65575	0.6463	0.65578	0.66129	0.65299	0.65945	0.65873	0.66236	0.66406	0.67108	0.66739	0.66474	0.67349	0.68215	0.68103	0.68397	0.68794	0.68125
1.68	0.6522	0.64162	0.65005	0.65601	0.6499	0.65489	0.65509	0.65902	0.6606	0.66431	0.66328	0.66272	0.67016	0.67563	0.67701	0.67665	0.68413	0.68151
1.696	0.64459	0.63978	0.6495	0.65499	0.64452	0.65482	0.65271	0.65336	0.65967	0.66547	0.66047	0.65785	0.66631	0.67125	0.67301	0.67374	0.68192	0.67534
1.712	0.6395	0.6356	0.64698	0.64852	0.6428	0.64758	0.64836	0.64964	0.6546	0.6591	0.654	0.65268	0.65932	0.66824	0.67257	0.66932	0.67798	0.67376
1.728	0.63671	0.6337	0.64195	0.64527	0.64011	0.64482	0.64246	0.64847	0.65091	0.65722	0.65257	0.653	0.65788	0.66621	0.66826	0.66567	0.67381	0.66794
1.744	0.63504	0.6287	0.6379	0.64372	0.63598	0.64216	0.63836	0.64268	0.64619	0.65243	0.64808	0.64748	0.65451	0.66311	0.66384	0.66414	0.67023	0.66107
1.76	0.63176	0.62459	0.63154	0.63716	0.63239	0.63687	0.63638	0.63804	0.64442	0.64949	0.64588	0.64229	0.65086	0.65881	0.66032	0.65894	0.66545	0.65986
1.776	0.62672	0.62079	0.62762	0.63262	0.62936	0.63381	0.63341	0.63603	0.63941	0.64761	0.6409	0.64057	0.64843	0.65492	0.65438	0.65493	0.65873	0.65381
1.792	0.62655	0.61599	0.62644	0.63076	0.6239	0.63088	0.63096	0.63245	0.6353	0.6428	0.63843	0.64183	0.64205	0.64779	0.65302	0.65456	0.65955	0.65602
1.808	0.61987	0.61437	0.6205	0.62641	0.61757	0.62833	0.62194	0.62873	0.63192	0.63832	0.6361	0.63259	0.63975	0.64689	0.64906	0.64965	0.65344	0.65015
1.824	0.61854	0.61151	0.61911	0.6246	0.61771	0.62208	0.62083	0.62561	0.62831	0.63337	0.63097	0.6282	0.63668	0.64335	0.644	0.64348	0.65267	0.64655
1.84	0.61786	0.60676	0.61395	0.61912	0.6142	0.6209	0.6183	0.62102	0.6231	0.63014	0.62881	0.62598	0.63303	0.63947	0.6411	0.64009	0.64745	0.64265
1.856	0.60954	0.60327	0.61531	0.61531	0.60822	0.61713	0.61517	0.61722	0.61875	0.62654	0.62244	0.62271	0.63106	0.63754	0.64267	0.63678	0.64671	0.63912
1.872	0.60477	0.60098	0.60805	0.61254	0.60565	0.61426	0.609	0.61399	0.61888	0.62367	0.62185	0.61965	0.62894	0.63368	0.63463	0.63522	0.64188	0.63683
1.888	0.60184	0.59434	0.60599	0.61082	0.60425	0.60987	0.60963	0.60908	0.61265	0.62032	0.61645	0.61586	0.62273	0.62888	0.63126	0.63307	0.63503	0.63036
1.904	0.60076	0.593	0.60078	0.60429	0.59801	0.60655	0.60597	0.60941	0.60882	0.61642	0.61573	0.6112	0.62141	0.62812	0.62824	0.62947	0.63494	0.62708
1.92	0.59741	0.59044	0.59955	0.60344	0.59807	0.60438	0.59954	0.60598	0.60903	0.61249	0.61188	0.61006	0.61829	0.62298	0.6249	0.62445	0.63037	0.6255
1.936	0.59174	0.58677	0.59602	0.60113	0.59092	0.60145	0.59563	0.60045	0.60414	0.61003	0.6064	0.60832	0.61445	0.62071	0.62165	0.62213	0.63091	0.62548
1.952	0.58959	0.58324	0.59281	0.59463	0.58943	0.59759	0.59487	0.59872	0.6034	0.60823	0.60634	0.60104	0.60879	0.61771	0.6176	0.61779	0.62882	0.62217
1.968	0.5841	0.58093	0.58899	0.59257	0.58787	0.59231	0.58843	0.5927	0.59746	0.60606	0.603	0.60043	0.60747	0.61407	0.61189	0.61564	0.62155	0.61946
1.984	0.58091	0.57696	0.58295	0.59165	0.58354	0.594	0.58841	0.59159	0.59589	0.60222	0.5989	0.59866	0.6046	0.61157	0.61139	0.61168	0.6194	0.61246
2	0.58233	0.57384	0.5835	0.58603	0.57861	0.58681	0.58536	0.58739	0.59164	0.59656	0.59377	0.59741	0.60225	0.60826	0.60779	0.60779	0.61399	0.60953
2.016	0.57815	0.56938	0.57921	0.58413	0.57561	0.58452	0.58068	0.58403	0.58931	0.59498	0.59301	0.59206	0.59997	0.60577	0.60576	0.60972	0.61279	0.60638
2.032	0.57661	0.57008	0.57769	0.58303	0.57384	0.58222	0.57811	0.58202	0.58591	0.59167	0.59112	0.58726	0.59373	0.60153	0.60376	0.60448	0.61101	0.60633
2.048	0.5733	0.56678	0.57203	0.57617	0.57152	0.57831	0.5777	0.58017	0.58585	0.58909	0.5859	0.58358	0.59143	0.59803	0.60087	0.59823	0.60772	0.60179
2.064	0.57129	0.56289	0.56872	0.5743	0.56866	0.57278	0.57168	0.57479	0.58401	0.58772	0.58307	0.57944	0.5876	0.5943	0.59512	0.59398	0.60493	0.59775
2.08	0.56517	0.55724	0.56706	0.57182	0.56174	0.57103	0.56767	0.57395	0.57517	0.58316	0.5806	0.57741	0.58605	0.58991	0.59442	0.59502	0.599	0.59715
2.096	0.56392	0.55449	0.56303	0.56674	0.56077	0.56855	0.5668	0.57091	0.57134	0.57786	0.57577	0.57259	0.58352	0.5887	0.58845	0.58727	0.59419	0.59156
2.112	0.55896	0.55315	0.55979	0.56504	0.56099	0.56816	0.56452	0.5658	0.5706	0.57724	0.57396	0.57135	0.57962	0.58649	0.58661	0.58708	0.5925	0.58837
2.128	0.55742	0.5492	0.55638	0.56095	0.55239	0.56384	0.56096	0.5643	0.56648	0.57334	0.5689	0.56963	0.57452	0.58133	0.5835	0.58519	0.58973	0.58962
2.144	0.55393	0.54532	0.55388	0.56029	0.55258	0.5593	0.55768	0.56162	0.56414	0.57107	0.56749	0.56791	0.57223	0.57931	0.58283	0.5831	0.58896	0.58652
2.16	0.54977	0.54167	0.55014	0.5566	0.54793	0.55862	0.55495	0.55956	0.56244	0.56761	0.56657	0.56324	0.57105	0.57773	0.58054	0.57715	0.5847	0.58243
2.176	0.54814	0.5431	0.54629	0.5552	0.54712	0.55715	0.55254	0.55444	0.55934	0.56331	0.56132	0.56231	0.56508	0.57215	0.57613	0.57515	0.58115	0.57773
2.192	0.54739	0.53744	0.54501	0.5519	0.5476	0.55334	0.54951	0.55191	0.5564	0.56092	0.55853	0.55754	0.56144	0.57191	0.57349	0.57281	0.57687	0.57477
2.208	0.54472	0.53708	0.54337	0.54706	0.53939	0.5478	0.5472	0.54959	0.55462	0.55679	0.55704	0.55191	0.56171	0.56631	0.57195	0.57007	0.57509	0.57054
2.224	0.53784	0.53435	0.53987	0.54768	0.5385	0.54627	0.54352	0.54738	0.54897	0.55634	0.55236	0.55332	0.55874	0.56463	0.56654	0.56859	0.57218	0.5693
2.24	0.53919	0.52748	0.53652	0.5415	0.53624	0.5422	0.54154	0.54349	0.54627	0.55205	0.54979	0.54726	0.5568	0.56235	0.5617	0.56271	0.56842	0.56525
2.256	0.53507	0.52681	0.53449	0.53825	0.53401	0.54142	0.53761	0.54096	0.54391	0.55088	0.54866	0.54521	0.55119	0.56004	0.56086	0.56265	0.57162	0.56308
2.272	0.53142	0.52372	0.53417	0.53733	0.52697	0.54174	0.53576	0.5405	0.54323	0.54687	0.54459	0.54197	0.55177	0.55846	0.55739	0.55787	0.56581	0.56102
2.288	0.52896	0.52297	0.52598	0.53251	0.52503	0.53455	0.53301	0.53577	0.53602	0.54441	0.54224	0.53925	0.54826	0.55255	0.55516	0.55888	0.56236	0.55899
2.304	0.52725	0.51665	0.527	0.5314	0.52384	0.53197	0.52903	0.53383	0.53558	0.54151	0.53846	0.53672	0.5462	0.55002	0.55296	0.55464	0.56099	0.55797
2.32	0.52434	0.51612	0.52192	0.53202	0.52102	0.5292	0.52837	0.52994	0.53186	0.54033	0.53496	0.53519	0.54053	0.54824	0.54835	0.55262	0.56023	0.55214
2.336	0.51955	0.51178	0.51914	0.52794	0.52084	0.52733	0.5224	0.52775	0.53165	0.53445	0.53297	0.53296	0.53984	0.54419	0.54603	0.5495	0.55291	0.5468
2.352	0.51871	0.51168	0.5181	0.5227	0.51552	0.52257	0.5221	0.5234	0.52876	0.53663	0.53328	0.53014	0.53607	0.54323	0.54381	0.54345	0.55085	0.54497
2.368	0.51574	0.50707	0.51556	0.52064	0.51685	0.52101	0.52081	0.52258	0.5294	0.52986	0.53	0.5276	0.53456	0.54198	0.54103	0.54164	0.54876	0.54608
2.384	0.5138	0.50561	0.51468	0.51843	0.50905	0.51749	0.51718	0.5224	0.52635	0.52796	0.5287	0.52656	0.53321	0.54015	0.54069	0.53864	0.54846	0.54344
2.4	0.51221	0.50356	0.51244	0.51726	0.51102	0.51543	0.51624	0.51979	0.5228	0.52855	0.5252	0.52203	0.53002	0.53788	0.53647	0.53851	0.54476	0.53961
2.416	0.50714	0.50177	0.50997	0.51575	0.50513	0.51429	0.51162	0.51629	0.52055	0.52422	0.52345	0.52038	0.52652	0.53326	0.53377	0.53927	0.54253	0.53768
2.432	0.50705	0.49883	0.50791	0.50988	0.50429	0.51231	0.51033	0.51313	0.51452	0.5211	0.52111	0.51855	0.52326	0.53233	0.5334	0.53085	0.54016	0.53591
2.448	0.50436	0.49802	0.50362	0.51085	0.50496	0.50743	0.50528	0.51142	0.51392	0.52016	0.51615	0.51636	0.52238	0.52846	0.52989	0.53188	0.53615	0.53329
2.464	0.50333	0.4949	0.5027	0.50428	0.49853	0.50619	0.50409	0.50873	0.51368	0.5167	0.51797	0.51305	0.51916	0.52656	0.52569	0.52624	0.53676	0.53115
2.48	0.49866	0.49291	0.49755	0.50551	0.49783	0.5054	0.50362	0.50643	0.50989	0.51611	0.5118	0.51095	0.51643	0.52263	0.52562	0.52607	0.53109	0.52758
2.496	0.49678	0.48848	0.49567	0.50126	0.49438	0.50301	0.50083	0.50185	0.50862	0.51268	0.50999	0.50829	0.51316	0.5211	0.5236	0.52381	0.5282	0.52461
2.512	0.49386	0.48915	0.4937	0.50022	0.4941	0.49993	0.49814	0.50031	0.50448	0.51017	0.50772	0.50742	0.5143	0.51999	0.51867	0.52112	0.52784	0.52487
2.528	0.49349	0.48385	0.4924	0.49419	0.48901	0.49671	0.49476	0.49804	0.50062	0.50642	0.50549	0.50146	0.51127	0.51577	0.51973	0.51923	0.52402	0.51991
2.544	0.49038	0.48342	0.48755	0.49719	0.48633	0.49596	0.49387	0.49518	0.50246	0.50756	0.50327	0.49906	0.5096	0.51282	0.51638	0.51729	0.52143	0.51883
2.56	0.48756	0.47949	0.48631	0.4908	0.48496	0.49209	0.49095	0.49168	0.49625	0.50227	0.50097	0.49632	0.50727	0.51063	0.51419	0.51327	0.51957	0.51342
2.576	0.48545	0.48109	0.48485	0.48957	0.48367	0.49063	0.48805	0.49018	0.49528	0.5009	0.49823	0.49827	0.50385	0.50858	0.51162	0.51168	0.52068	0.51484
2.592	0.48482	0.47477	0.48143	0.4867	0.48144	0.48711	0.48701	0.48991	0.49362	0.49756	0.49679	0.4922	0.50374	0.50511	0.50781	0.50766	0.51492	0.512
2.608	0.48189	0.47502	0.47942	0.48612	0.47965	0.48516	0.48413	0.48836	0.48982	0.49533	0.49251	0.49244	0.49983	0.50419	0.50613	0.50687	0.51307	0.51023
2.624	0.4774	0.47044	0.47861	0.4828	0.47681	0.48285	0.47947	0.48555	0.48745	0.49406	0.48902	0.49067	0.49654	0.50195	0.5018	0.50477	0.51101	0.50757
2.64	0.47526	0.47025	0.4749	0.47854	0.47282	0.48252	0.48064	0.48177	0.48589	0.49094	0.48791	0.48805	0.49426	0.50006	0.50121	0.50452	0.50692	0.50388
2.656	0.47357	0.46765	0.47239	0.4785	0.46928	0.48037	0.47635	0.48054	0.48411	0.48937	0.4858	0.48238	0.4907	0.49702	0.49747	0.49999	0.50673	0.50126
2.672	0.47391	0.46525	0.47031	0.47836	0.46936	0.47572	0.47247	0.47758	0.47942	0.48478	0.48443	0.47952	0.49023	0.49511	0.49652	0.49655	0.50387	0.50078
2.688	0.46858	0.46442	0.46752	0.47424	0.46695	0.47259	0.4703	0.47564	0.47806	0.48465	0.48196	0.47706	0.48838	0.49295	0.49533	0.49615	0.50162	0.49832
2.704	0.46718	0.4587	0.46305	0.47252	0.46431	0.47229	0.4671	0.47177	0.47759	0.48255	0.47823	0.47866	0.48262	0.48958	0.49228	0.49142	0.49761	0.49604
2.72	0.46476	0.45627	0.46386	0.46962	0.46276	0.47	0.46608	0.47003	0.47629	0.48023	0.47736	0.47433	0.48316	0.48736	0.48814	0.48903	0.49715	0.49365
2.736	0.46067	0.45584	0.46126	0.46758	0.45987	0.46616	0.46414	0.46618	0.47182	0.47863	0.47524	0.47165	0.47883	0.48514	0.48892	0.48692	0.4956	0.49096
2.752	0.45689	0.45371	0.46058	0.46412	0.4565	0.46698	0.46107	0.4647	0.46647	0.47399	0.47341	0.46952	0.47638	0.48375	0.48381	0.48759	0.49236	0.48642
2.768	0.45637	0.45057	0.45672	0.46116	0.4536	0.46164	0.46101	0.4618	0.46827	0.47236	0.47053	0.46747	0.47621	0.48282	0.48163	0.48263	0.48886	0.48526
2.784	0.45627	0.45027	0.45372	0.46039	0.45332	0.45843	0.45742	0.46259	0.46287	0.46857	0.46676	0.46268	0.4738	0.47997	0.47981	0.48083	0.48705	0.4849
2.8	0.45297	0.44474	0.45184	0.45595	0.45156	0.4566	0.45486	0.4568	0.46194	0.46954	0.46645	0.46242	0.47203	0.47697	0.47689	0.47951	0.4841	0.48047
2.816	0.45254	0.44418	0.45118	0.45565	0.4472	0.45741	0.45341	0.45577	0.46016	0.46579	0.46478	0.46324	0.46827	0.47323	0.47605	0.4755	0.48139	0.47678
2.832	0.45067	0.44222	0.44698	0.45429	0.44799	0.45413	0.45224	0.45549	0.45731	0.4635	0.46219	0.45914	0.46512	0.46961	0.47245	0.47271	0.48051	0.47605
2.848	0.44672	0.43467	0.44727	0.45128	0.44483	0.45135	0.45027	0.45175	0.45545	0.46288	0.46214	0.456	0.46628	0.46848	0.46898	0.47379	0.48097	0.47438
2.864	0.44231	0.43656	0.44398	0.44937	0.44429	0.45041	0.44475	0.4489	0.45409	0.46057	0.45523	0.45467	0.46198	0.46673	0.47094	0.4704	0.47602	0.47255
2.88	0.44538	0.43348	0.44249	0.44798	0.44058	0.4482	0.44341	0.44761	0.45275	0.45698	0.45482	0.4527	0.45811	0.46319	0.46686	0.46742	0.47618	0.47319
2.896	0.43812	0.43563	0.43844	0.44531	0.43735	0.44495	0.44474	0.44518	0.44904	0.45382	0.45493	0.4495	0.45713	0.46263	0.46539	0.46563	0.47133	0.46844
2.912	0.43756	0.43122	0.4372	0.44113	0.43603	0.44319	0.44159	0.44377	0.44736	0.45522	0.45085	0.44738	0.45308	0.46064	0.46347	0.46311	0.46833	0.46676
2.928	0.43529	0.42865	0.43549	0.43976	0.43564	0.4426	0.43942	0.44031	0.44697	0.44894	0.44729	0.44554	0.45189	0.45837	0.45954	0.46052	0.46568	0.46389
2.944	0.43418	0.42662	0.43231	0.43965	0.42985	0.43683	0.43696	0.43776	0.44129	0.44685	0.44585	0.44474	0.44892	0.45691	0.45719	0.45822	0.4659	0.4628
2.96	0.43067	0.4234	0.4304	0.43695	0.42825	0.43655	0.43478	0.43615	0.44158	0.44715	0.44258	0.44142	0.4489	0.45311	0.4557	0.45546	0.46273	0.4587
2.976	0.42966	0.42277	0.42768	0.43386	0.42695	0.43336	0.43346	0.43221	0.43809	0.44444	0.44268	0.44149	0.44609	0.4523	0.45262	0.45617	0.46234	0.45813
2.992	0.42674	0.42005	0.42567	0.43233	0.42804	0.43219	0.42942	0.43334	0.43751	0.44078	0.4393	0.43948	0.44574	0.44847	0.44997	0.45242	0.45834	0.45514
3.008	0.42449	0.41823	0.42447	0.43011	0.42299	0.42878	0.42713	0.43052	0.43434	0.44084	0.43863	0.43572	0.43996	0.44567	0.44842	0.45	0.45567	0.45283
3.024	0.4235	0.41684	0.42086	0.4259	0.4212	0.42822	0.42649	0.43045	0.43346	0.43743	0.43395	0.43582	0.44044	0.44521	0.44683	0.44932	0.45412	0.44831
3.04	0.41778	0.41474	0.42074	0.42775	0.42009	0.42703	0.42359	0.42537	0.43108	0.43432	0.43554	0.43053	0.43772	0.44194	0.44486	0.44405	0.45197	0.44924
3.056	0.41881	0.41341	0.41809	0.42486	0.41887	0.42613	0.42078	0.42355	0.42896	0.43376	0.43028	0.43113	0.43478	0.44313	0.44141	0.44406	0.45148	0.44752
3.072	0.41732	0.40809	0.41598	0.42287	0.41328	0.42134	0.418	0.422	0.42594	0.43114	0.43352	0.4292	0.43331	0.43976	0.43904	0.44246	0.44666	0.44314
3.088	0.41267	0.40853	0.41483	0.4207	0.41213	0.42041	0.41867	0.42009	0.42299	0.42954	0.42731	0.4246	0.43217	0.4384	0.43661	0.44102	0.44584	0.44097
3.104	0.4163	0.40578	0.41234	0.41796	0.41203	0.42095	0.41714	0.41807	0.42311	0.42458	0.42685	0.42383	0.43088	0.43426	0.43605	0.43688	0.4442	0.44189
3.12	0.4107	0.40422	0.40997	0.41395	0.41015	0.41743	0.4124	0.41583	0.41999	0.42553	0.42129	0.4186	0.42738	0.43233	0.43611	0.43384	0.44224	0.43727
3.136	0.40903	0.40181	0.40779	0.41538	0.40647	0.41489	0.40908	0.41392	0.41875	0.42342	0.42189	0.41884	0.42608	0.43126	0.43104	0.43354	0.43937	0.43708
3.152	0.40854	0.39938	0.40596	0.41224	0.40444	0.41267	0.41034	0.4098	0.41586	0.42049	0.42091	0.41726	0.42349	0.42952	0.42991	0.43024	0.43573	0.43718
3.168	0.40406	0.3983	0.40304	0.4076	0.40347	0.41132	0.40789	0.41202	0.41339	0.42005	0.4181	0.41551	0.42219	0.42761	0.42557	0.42855	0.43588	0.42919
3.184	0.40393	0.39698	0.40152	0.40865	0.39896	0.40698	0.4057	0.40955	0.41467	0.41586	0.41503	0.41469	0.419	0.42543	0.42804	0.4261	0.43388	0.42971
3.2	0.40246	0.39456	0.39903	0.4063	0.39782	0.4072	0.40463	0.40887	0.41068	0.41457	0.40998	0.41094	0.4155	0.42346	0.42498	0.4241	0.43217	0.42862
3.216	0.40134	0.39515	0.39649	0.40528	0.39778	0.40555	0.40052	0.40546	0.40923	0.41338	0.41332	0.41176	0.4168	0.42069	0.42391	0.42396	0.42779	0.42752
3.232	0.39605	0.39046	0.39717	0.40337	0.39545	0.40144	0.40015	0.40172	0.40649	0.41055	0.41031	0.40751	0.41199	0.41936	0.42135	0.42292	0.4288	0.42461
3.248	0.39568	0.39016	0.39389	0.4002	0.3951	0.40053	0.39952	0.40248	0.40329	0.41	0.40818	0.40339	0.41404	0.41723	0.42011	0.42205	0.42869	0.42184
3.264	0.39574	0.38807	0.39264	0.3984	0.39488	0.39736	0.39708	0.39707	0.40468	0.40847	0.40603	0.40309	0.41178	0.41354	0.41688	0.41816	0.42601	0.41995
3.28	0.3933	0.38664	0.38931	0.39638	0.38969	0.39644	0.39225	0.39585	0.40213	0.40592	0.40426	0.40225	0.40768	0.41326	0.41637	0.41581	0.42135	0.41859
3.296	0.39004	0.38471	0.38997	0.3969	0.38962	0.39618	0.39266	0.39486	0.40065	0.40311	0.40141	0.40033	0.40389	0.41143	0.41336	0.41396	0.41847	0.41701
3.312	0.38519	0.38179	0.38574	0.39541	0.38667	0.39414	0.38895	0.39185	0.39637	0.40093	0.40053	0.40038	0.40489	0.40911	0.4118	0.41257	0.41818	0.41657
3.328	0.38484	0.38049	0.38423	0.39241	0.38412	0.39141	0.38765	0.39116	0.39662	0.40163	0.40158	0.39479	0.40085	0.40784	0.40881	0.40933	0.41805	0.41248
3.344	0.3878	0.38	0.38356	0.39119	0.38235	0.3901	0.38414	0.39037	0.39528	0.3985	0.39551	0.39444	0.4003	0.40534	0.40767	0.40902	0.41531	0.41113
3.36	0.38376	0.37642	0.38171	0.3891	0.38328	0.38706	0.387	0.38863	0.39102	0.39672	0.39439	0.39284	0.39759	0.40331	0.40523	0.40872	0.41161	0.40703
3.376	0.3827	0.37441	0.38166	0.38512	0.3781	0.38642	0.38409	0.38488	0.39036	0.39394	0.39463	0.39058	0.39767	0.40153	0.40587	0.40392	0.41073	0.40806
3.392	0.38016	0.37482	0.37853	0.38581	0.38023	0.38404	0.38066	0.38345	0.38769	0.39496	0.39211	0.39061	0.39262	0.39862	0.40156	0.40108	0.40961	0.40747
3.408	0.37895	0.37196	0.37674	0.38282	0.37543	0.38375	0.37901	0.37993	0.38651	0.38986	0.38976	0.38716	0.39479	0.39924	0.39986	0.40109	0.40723	0.40369
3.424	0.37905	0.36762	0.37578	0.38162	0.37413	0.38081	0.3766	0.38007	0.38423	0.39044	0.38875	0.38347	0.39376	0.39563	0.39792	0.39764	0.40719	0.40224
3.44	0.37397	0.36605	0.37228	0.37785	0.37231	0.37908	0.37609	0.38071	0.38246	0.38798	0.38746	0.38276	0.39059	0.39385	0.3991	0.39806	0.40204	0.40112
3.456	0.37499	0.36866	0.36947	0.37757	0.37198	0.37653	0.37454	0.37879	0.38151	0.38465	0.38629	0.38311	0.38792	0.39218	0.39703	0.39855	0.40087	0.40031
3.472	0.37076	0.36495	0.36915	0.37435	0.36943	0.37486	0.37346	0.3754	0.37821	0.38472	0.38331	0.3807	0.38647	0.39252	0.39241	0.39302	0.40094	0.39928
3.488	0.371	0.36191	0.36759	0.37376	0.36707	0.37227	0.37316	0.37453	0.37811	0.38383	0.38085	0.38089	0.3848	0.38942	0.39364	0.39209	0.39837	0.39688
3.504	0.36873	0.36331	0.36587	0.37084	0.36609	0.37107	0.37012	0.37272	0.37873	0.38054	0.3782	0.37903	0.38408	0.3871	0.39054	0.39054	0.39832	0.39156
3.52	0.36686	0.36037	0.36438	0.37013	0.36395	0.37194	0.36768	0.37018	0.37564	0.3793	0.37741	0.37447	0.37975	0.38551	0.388	0.38985	0.39636	0.39132
3.536	0.36439	0.35966	0.36223	0.3693	0.36027	0.3685	0.36661	0.36887	0.37322	0.37838	0.37641	0.37503	0.37661	0.38507	0.38717	0.38711	0.39282	0.39012
3.552	0.36279	0.3548	0.36295	0.36348	0.3594	0.36725	0.36409	0.3654	0.37168	0.37464	0.3761	0.37253	0.37754	0.38159	0.38357	0.38481	0.39057	0.38722
3.568	0.36309	0.35403	0.35963	0.36521	0.35679	0.366	0.36407	0.36445	0.36927	0.37322	0.37349	0.3689	0.3742	0.38132	0.38144	0.3843	0.38938	0.38832
3.584	0.36062	0.35111	0.3557	0.36474	0.35726	0.36313	0.35898	0.36318	0.36752	0.37157	0.37146	0.36915	0.37403	0.37917	0.38162	0.38162	0.38775	0.38503
3.6	0.35872	0.3505	0.357	0.36172	0.35658	0.36011	0.35945	0.3621	0.36549	0.37113	0.3688	0.36666	0.37244	0.37645	0.37806	0.37946	0.38609	0.38235
3.616	0.35664	0.3492	0.35501	0.3611	0.3538	0.36118	0.35891	0.36097	0.36684	0.36695	0.36647	0.36564	0.37024	0.37572	0.37807	0.37786	0.3839	0.38226
3.632	0.35433	0.34661	0.35333	0.35828	0.35113	0.35728	0.35668	0.36	0.36139	0.36723	0.36586	0.36419	0.37007	0.37484	0.37582	0.37563	0.38211	0.37769
3.648	0.35193	0.34781	0.35278	0.3575	0.35133	0.35678	0.35328	0.35459	0.36158	0.3654	0.36442	0.36085	0.36651	0.37326	0.37491	0.37451	0.38047	0.37922
3.664	0.35358	0.34457	0.34787	0.35445	0.34792	0.35484	0.35341	0.35527	0.35952	0.36443	0.36143	0.35727	0.36664	0.37159	0.37162	0.3735	0.37916	0.37812
3.68	0.34984	0.34194	0.34924	0.35497	0.34665	0.35416	0.35158	0.35338	0.35731	0.36211	0.36035	0.36261	0.36376	0.36877	0.3703	0.37087	0.37808	0.37534
3.696	0.34742	0.34429	0.34691	0.35286	0.34485	0.35276	0.35074	0.35243	0.35545	0.36162	0.35914	0.35758	0.36351	0.36728	0.3688	0.37046	0.3766	0.37358
3.712	0.34826	0.3385	0.34542	0.35139	0.34428	0.34985	0.34883	0.35132	0.35612	0.3596	0.35794	0.35679	0.36006	0.36526	0.36705	0.36977	0.37504	0.37095
3.728	0.34505	0.33775	0.34491	0.35174	0.34027	0.34957	0.34883	0.34936	0.35389	0.35832	0.35787	0.3551	0.35837	0.36534	0.36641	0.36628	0.37233	0.37029
3.744	0.34396	0.33617	0.3404	0.34898	0.34046	0.34628	0.34337	0.34833	0.3505	0.35572	0.35542	0.35316	0.35933	0.3623	0.36581	0.36545	0.37223	0.36776
3.76	0.34393	0.33611	0.33967	0.34422	0.34204	0.34763	0.34223	0.34501	0.34975	0.35372	0.35225	0.34999	0.35575	0.36153	0.3631	0.36322	0.37068	0.36675
3.776	0.34311	0.33499	0.33831	0.34582	0.33954	0.3436	0.34364	0.34266	0.34859	0.35379	0.35216	0.34996	0.35219	0.36106	0.36075	0.36336	0.36791	0.36654
3.792	0.34013	0.33509	0.33685	0.34395	0.33719	0.34364	0.34081	0.34218	0.34507	0.35347	0.35037	0.34833	0.35412	0.35939	0.3586	0.36064	0.36508	0.36473
3.808	0.33934	0.32932	0.33599	0.34093	0.33397	0.34189	0.33858	0.34169	0.34559	0.34954	0.34878	0.34497	0.35284	0.35591	0.36128	0.36045	0.36381	0.36217
3.824	0.33706	0.33279	0.33579	0.34049	0.33327	0.33987	0.33867	0.33885	0.34306	0.34855	0.3469	0.34616	0.34923	0.35529	0.35604	0.35855	0.36355	0.3626
3.84	0.33596	0.32906	0.33343	0.33856	0.33332	0.33747	0.33552	0.33864	0.34208	0.34734	0.34747	0.34358	0.34885	0.35601	0.35512	0.35805	0.36343	0.36066
3.856	0.3346	0.32766	0.33418	0.337	0.33249	0.33834	0.33431	0.33814	0.34201	0.34655	0.34472	0.34095	0.3472	0.35111	0.3556	0.35711	0.3594	0.35821
3.872	0.3331	0.32597	0.33031	0.33517	0.32919	0.33476	0.33368	0.33404	0.33903	0.34378	0.34358	0.34169	0.34706	0.35081	0.35239	0.35304	0.35967	0.35666
3.888	0.33078	0.32562	0.32944	0.33468	0.32821	0.33401	0.33164	0.33542	0.33607	0.34336	0.34157	0.34178	0.34566	0.34949	0.35117	0.34916	0.35744	0.35486
3.904	0.32976	0.32497	0.3281	0.33239	0.32753	0.33405	0.33186	0.33145	0.33795	0.34189	0.33944	0.33781	0.34108	0.34598	0.34912	0.35011	0.35729	0.35169
3.92	0.32893	0.32263	0.32631	0.33284	0.32405	0.33403	0.32809	0.33057	0.33512	0.34116	0.33939	0.33491	0.34083	0.3471	0.34685	0.3479	0.35371	0.35272
3.936	0.32762	0.31983	0.32467	0.32978	0.32286	0.32972	0.32825	0.32941	0.33455	0.33858	0.33679	0.33362	0.33939	0.34306	0.34579	0.34798	0.35256	0.3513
3.952	0.32465	0.31947	0.32325	0.32905	0.32297	0.32838	0.32655	0.32925	0.33128	0.33783	0.33511	0.33328	0.33724	0.34379	0.34551	0.34511	0.35037	0.34818
3.968	0.32335	0.31751	0.32269	0.32754	0.32106	0.3282	0.32663	0.32623	0.33056	0.33561	0.33349	0.33176	0.33542	0.34	0.34337	0.34496	0.35063	0.34761
3.984	0.32222	0.31624	0.31989	0.32778	0.31795	0.32564	0.32172	0.32665	0.33005	0.33346	0.33221	0.329	0.33448	0.33938	0.3412	0.34319	0.34639	0.34744
4	0.32031	0.31544	0.31988	0.32633	0.31956	0.32483	0.32207	0.32431	0.32688	0.3315	0.33198	0.33196	0.33322	0.33766	0.34059	0.34209	0.34752	0.34324
4.016	0.32016	0.31319	0.31648	0.32253	0.31697	0.32389	0.32194	0.32204	0.32541	0.33153	0.32998	0.3281	0.33255	0.33613	0.33897	0.33946	0.348	0.34234
4.032	0.31916	0.31337	0.31565	0.32235	0.31441	0.31942	0.31823	0.32071	0.32587	0.32873	0.32863	0.32457	0.33096	0.33687	0.33496	0.33713	0.3436	0.34102
4.048	0.31581	0.30883	0.31514	0.32176	0.3147	0.32187	0.31735	0.32	0.3235	0.32772	0.32738	0.32427	0.33052	0.3347	0.33452	0.33842	0.34106	0.3423
4.064	0.31387	0.30855	0.31352	0.31858	0.31449	0.31755	0.31783	0.31739	0.32358	0.32668	0.32578	0.32414	0.32824	0.3324	0.33484	0.33529	0.33868	0.33779
4.08	0.31468	0.30882	0.31226	0.31792	0.31181	0.31743	0.31577	0.31702	0.3211	0.32652	0.32261	0.32187	0.32428	0.33094	0.333	0.33515	0.33876	0.33721
4.096	0.31292	0.30462	0.31082	0.3163	0.31066	0.31499	0.31397	0.31569	0.3187	0.32382	0.32002	0.3203	0.32616	0.33086	0.33095	0.3329	0.33768	0.33618
4.112	0.31044	0.30609	0.30885	0.31337	0.3069	0.3146	0.31006	0.31487	0.31823	0.32262	0.32242	0.31864	0.32408	0.3275	0.32885	0.33043	0.33738	0.33361
4.128	0.30921	0.30382	0.30728	0.3134	0.30646	0.31454	0.31123	0.31326	0.31622	0.32167	0.32	0.3177	0.32323	0.3261	0.32825	0.3297	0.33395	0.33289
4.144	0.30956	0.3024	0.30511	0.31354	0.30665	0.31146	0.3082	0.31098	0.31617	0.31823	0.31907	0.31563	0.32084	0.32532	0.32807	0.32831	0.33275	0.33119
4.16	0.30787	0.30056	0.30419	0.3132	0.30339	0.31109	0.30775	0.31021	0.31363	0.31744	0.3163	0.31512	0.3194	0.32256	0.32477	0.32755	0.33437	0.3278
4.176	0.30539	0.29856	0.30328	0.3098	0.30159	0.30937	0.30704	0.30726	0.31058	0.31734	0.31433	0.31352	0.3193	0.32226	0.32401	0.32497	0.32996	0.32996
4.192	0.30456	0.29775	0.30066	0.30602	0.3014	0.30631	0.3051	0.30746	0.31035	0.31532	0.31295	0.31257	0.31623	0.32138	0.32477	0.32172	0.32967	0.32766
4.208	0.30335	0.29577	0.30206	0.30855	0.2991	0.30537	0.30345	0.30577	0.30904	0.31439	0.31399	0.31178	0.31579	0.32134	0.32103	0.32313	0.3289	0.32592
4.224	0.3005	0.29327	0.29738	0.30525	0.29812	0.30524	0.303	0.30567	0.30751	0.31166	0.31039	0.31056	0.31394	0.31807	0.32057	0.31917	0.32621	0.32353
4.24	0.29865	0.29441	0.29894	0.30413	0.29852	0.30416	0.3018	0.30161	0.30663	0.31111	0.30965	0.30789	0.31238	0.31576	0.31737	0.32174	0.32734	0.32258
4.256	0.29722	0.2932	0.29809	0.30236	0.29612	0.30261	0.29964	0.3007	0.30483	0.3093	0.30948	0.30668	0.31256	0.31416	0.31701	0.31773	0.32469	0.32008
4.272	0.29953	0.29246	0.29525	0.30111	0.29466	0.30058	0.29924	0.30018	0.30242	0.30923	0.30721	0.30444	0.30981	0.31495	0.31542	0.31667	0.32262	0.31622
4.288	0.29534	0.28828	0.29157	0.29932	0.29356	0.2995	0.29764	0.29926	0.30359	0.30598	0.3059	0.30336	0.30878	0.31166	0.31337	0.31575	0.31888	0.31707
4.304	0.29592	0.28783	0.29289	0.29827	0.29212	0.29922	0.29565	0.29834	0.3003	0.30568	0.30507	0.30162	0.30787	0.31193	0.31205	0.31322	0.3191	0.31642
4.32	0.29292	0.28939	0.29212	0.29688	0.29107	0.2981	0.29622	0.29708	0.2995	0.30483	0.30305	0.30209	0.30523	0.30844	0.3115	0.31349	0.31806	0.31571
4.336	0.2918	0.28839	0.28981	0.29526	0.28941	0.29734	0.29213	0.29801	0.29782	0.30168	0.30189	0.29964	0.30491	0.30866	0.31007	0.3116	0.31741	0.31244
4.352	0.29099	0.28465	0.28873	0.29489	0.28803	0.29251	0.29201	0.29462	0.29696	0.30141	0.29925	0.2991	0.30121	0.30736	0.30859	0.31052	0.31601	0.31285
4.368	0.29081	0.28246	0.28714	0.29237	0.28567	0.29335	0.28968	0.29241	0.29601	0.30111	0.2989	0.29648	0.30289	0.30519	0.30623	0.30966	0.31447	0.31107
4.384	0.29012	0.28135	0.2856	0.29015	0.28616	0.29195	0.29029	0.29167	0.2954	0.2982	0.29744	0.29702	0.30018	0.30334	0.30539	0.3067	0.31297	0.30869
4.4	0.28922	0.28031	0.28598	0.29266	0.28389	0.29012	0.28838	0.28837	0.29222	0.29756	0.29743	0.2958	0.29785	0.30352	0.30527	0.30737	0.31078	0.31074
4.416	0.28631	0.28084	0.28412	0.28945	0.28486	0.28923	0.28605	0.28726	0.29042	0.29526	0.29509	0.29333	0.29886	0.30309	0.30268	0.30639	0.31125	0.30573
4.432	0.2854	0.2791	0.28197	0.28665	0.28068	0.28856	0.2846	0.28785	0.29021	0.29564	0.29448	0.29253	0.29597	0.3001	0.30142	0.30253	0.30975	0.30668
4.448	0.28491	0.27744	0.28273	0.28738	0.27907	0.2872	0.28423	0.28628	0.28818	0.29474	0.29149	0.29071	0.2928	0.29899	0.30151	0.30119	0.3085	0.3065
4.464	0.28368	0.27651	0.27966	0.28625	0.28076	0.28348	0.28185	0.28405	0.288	0.29118	0.29265	0.28955	0.2971	0.29749	0.30083	0.30083	0.30481	0.30483
4.48	0.28096	0.27586	0.27881	0.28558	0.27915	0.28384	0.28189	0.28213	0.28788	0.29047	0.29058	0.28887	0.29249	0.29664	0.29804	0.29956	0.30411	0.30341
4.496	0.28093	0.27516	0.27713	0.2834	0.27752	0.28273	0.28014	0.28324	0.2853	0.28945	0.28878	0.28711	0.29114	0.29464	0.29733	0.29914	0.30127	0.30134
4.512	0.27852	0.27265	0.27577	0.28128	0.27841	0.28195	0.27944	0.28082	0.28278	0.28839	0.2878	0.2873	0.28984	0.29301	0.29605	0.29599	0.30267	0.30146
4.528	0.27767	0.27281	0.27599	0.28004	0.27279	0.28065	0.27935	0.27952	0.28388	0.28609	0.28574	0.28503	0.28776	0.29096	0.29395	0.29591	0.30165	0.29718
4.544	0.27645	0.26927	0.27392	0.2778	0.27293	0.27965	0.27607	0.27841	0.28185	0.28551	0.28519	0.28237	0.28626	0.29162	0.29065	0.29505	0.29798	0.29741
4.56	0.27605	0.27045	0.2734	0.27791	0.27063	0.27784	0.27704	0.27869	0.27996	0.28322	0.28396	0.28153	0.286	0.29007	0.29203	0.29345	0.2985	0.29777
4.576	0.27394	0.26873	0.27151	0.27678	0.27077	0.27735	0.27474	0.27518	0.27942	0.28333	0.28551	0.28037	0.28374	0.2879	0.2897	0.2904	0.29661	0.29485
4.592	0.27304	0.26843	0.26981	0.27705	0.26958	0.27412	0.27317	0.27573	0.27895	0.2829	0.28054	0.28145	0.28393	0.28566	0.28899	0.29223	0.29592	0.29445
4.608	0.27275	0.26605	0.26868	0.27496	0.26965	0.27464	0.27216	0.27188	0.27626	0.28215	0.28139	0.2795	0.28321	0.28823	0.2895	0.28913	0.29385	0.29177
4.624	0.27058	0.26409	0.26756	0.27464	0.2648	0.27262	0.26964	0.27155	0.27458	0.27924	0.27926	0.27613	0.28209	0.28482	0.28656	0.28895	0.29181	0.29224
4.64	0.27063	0.26221	0.26699	0.27436	0.26568	0.27272	0.26819	0.27206	0.27303	0.27714	0.27949	0.27469	0.28079	0.28462	0.28579	0.28676	0.29166	0.29119
4.656	0.26918	0.26167	0.26545	0.27138	0.26529	0.26868	0.26788	0.27064	0.27186	0.27677	0.27536	0.27175	0.27744	0.28381	0.28312	0.28575	0.28915	0.28729
4.672	0.2683	0.26171	0.26487	0.26794	0.26409	0.26975	0.26774	0.26942	0.27275	0.27687	0.27468	0.27488	0.27839	0.28015	0.28166	0.2847	0.28832	0.28795
4.688	0.26515	0.25875	0.26379	0.26851	0.26186	0.26661	0.26647	0.26728	0.27157	0.27451	0.27362	0.27313	0.27745	0.2801	0.28077	0.28377	0.28883	0.28416
4.704	0.26507	0.2581	0.26031	0.26843	0.26133	0.2668	0.26611	0.26529	0.27071	0.27523	0.27262	0.27139	0.27591	0.27924	0.27838	0.28237	0.28606	0.28543
4.72	0.26172	0.25544	0.26122	0.26699	0.26029	0.26584	0.26312	0.26678	0.26884	0.27224	0.27253	0.2697	0.27464	0.2779	0.27878	0.27882	0.28753	0.2844
4.736	0.2627	0.25674	0.25909	0.26562	0.25954	0.26588	0.26222	0.26328	0.26692	0.27241	0.27041	0.26759	0.27329	0.27766	0.27722	0.27973	0.28395	0.28138
4.752	0.2627	0.25391	0.25857	0.26409	0.25703	0.26377	0.26207	0.26386	0.26572	0.27021	0.26995	0.26733	0.27066	0.27491	0.27586	0.27803	0.28256	0.28046
4.768	0.25953	0.25251	0.25775	0.2632	0.25676	0.26291	0.25967	0.26295	0.26465	0.27057	0.26862	0.26714	0.27207	0.274	0.27564	0.27805	0.28227	0.28105
4.784	0.26144	0.25356	0.25685	0.26178	0.2547	0.26021	0.25942	0.261	0.26387	0.26759	0.26505	0.26444	0.26914	0.27318	0.2746	0.27754	0.28019	0.27948
4.8	0.25703	0.25214	0.25491	0.26107	0.2545	0.25965	0.25926	0.26017	0.26218	0.26692	0.26561	0.26339	0.26902	0.272	0.27368	0.27388	0.27913	0.27639
4.816	0.25754	0.25421	0.25482	0.25982	0.25251	0.25802	0.2582	0.2579	0.26071	0.26425	0.26517	0.26374	0.26658	0.27036	0.27011	0.27194	0.2787	0.27732
4.832	0.25523	0.24955	0.25152	0.25771	0.25422	0.25686	0.25559	0.25628	0.2602	0.26384	0.26311	0.26243	0.26521	0.26921	0.27105	0.27307	0.27726	0.27667
4.848	0.25516	0.24812	0.25285	0.25889	0.25174	0.25454	0.25561	0.25751	0.26001	0.26472	0.26271	0.26166	0.26687	0.26848	0.26953	0.27083	0.27574	0.27358
4.864	0.25323	0.2471	0.2506	0.25633	0.25138	0.25558	0.25302	0.25627	0.25896	0.26167	0.26187	0.25737	0.26475	0.2663	0.27001	0.27096	0.27387	0.27296
4.88	0.25241	0.2471	0.24948	0.25334	0.24853	0.25599	0.25148	0.25427	0.25727	0.26086	0.26251	0.2587	0.26227	0.26613	0.26904	0.26884	0.27244	0.26934
4.896	0.25067	0.24516	0.24845	0.25365	0.24788	0.25307	0.25056	0.25345	0.25568	0.26016	0.25878	0.25698	0.26283	0.26481	0.26687	0.26649	0.27341	0.27021
4.912	0.24924	0.24326	0.24807	0.25116	0.24793	0.2533	0.24939	0.25072	0.25759	0.26008	0.25659	0.25647	0.26081	0.26379	0.26537	0.266	0.26944	0.26899
4.928	0.24859	0.24274	0.24536	0.25112	0.24478	0.25193	0.24902	0.24961	0.25414	0.25701	0.25748	0.2563	0.25753	0.26409	0.2654	0.26615	0.26979	0.26881
4.944	0.24711	0.24533	0.24587	0.25053	0.24416	0.25048	0.24761	0.25034	0.2525	0.25672	0.25535	0.25513	0.25943	0.26061	0.26342	0.26501	0.27113	0.26576
4.96	0.24617	0.24202	0.24339	0.24857	0.24363	0.24803	0.24843	0.24788	0.25202	0.25541	0.25402	0.25253	0.25779	0.25963	0.26188	0.26298	0.26824	0.26589
4.976	0.2454	0.23935	0.24168	0.24814	0.24275	0.24826	0.24565	0.24796	0.25178	0.25536	0.25227	0.25062	0.25567	0.25946	0.26235	0.26309	0.26702	0.26364
4.992	0.24657	0.2386	0.24148	0.2467	0.24138	0.24649	0.2457	0.24716	0.24856	0.25273	0.2537	0.25062	0.25503	0.25779	0.25818	0.26132	0.26605	0.26566
5.008	0.24505	0.23779	0.23975	0.24622	0.23971	0.24664	0.2429	0.24449	0.24637	0.25046	0.25236	0.24886	0.25416	0.25714	0.25761	0.26132	0.26366	0.26323
5.024	0.2432	0.23818	0.24051	0.24566	0.24088	0.24301	0.24409	0.24487	0.24893	0.25148	0.24914	0.24882	0.2514	0.25433	0.25677	0.25851	0.26267	0.26065
5.04	0.24074	0.2346	0.23851	0.24423	0.24017	0.24262	0.24414	0.24317	0.24708	0.25104	0.2501	0.24995	0.25173	0.2549	0.25561	0.25864	0.26235	0.26108
5.056	0.23862	0.23389	0.2384	0.24415	0.23725	0.2415	0.23957	0.24086	0.24579	0.24889	0.24762	0.24555	0.25057	0.25321	0.25523	0.25832	0.26259	0.25903
5.072	0.24015	0.23347	0.23673	0.24211	0.23586	0.24084	0.24075	0.24049	0.24513	0.24758	0.24715	0.24519	0.24923	0.25255	0.25472	0.25793	0.2601	0.25879
5.088	0.23948	0.23189	0.23473	0.23829	0.23578	0.23897	0.23983	0.24044	0.24254	0.24713	0.24643	0.24398	0.24745	0.25124	0.25222	0.25545	0.26041	0.25535
5.104	0.2362	0.23151	0.23496	0.23802	0.2345	0.23857	0.23753	0.23921	0.24171	0.24636	0.24535	0.24452	0.24701	0.25016	0.25051	0.25251	0.25798	0.2565
5.12	0.23609	0.22894	0.2356	0.23779	0.23295	0.24007	0.2347	0.23712	0.24059	0.24524	0.24387	0.24127	0.24529	0.24846	0.25186	0.25279	0.25664	0.25291
5.136	0.23472	0.22917	0.23255	0.23737	0.23468	0.23811	0.23436	0.23715	0.24014	0.24372	0.24187	0.24313	0.2471	0.24663	0.2508	0.25149	0.25535	0.25388
5.152	0.23329	0.22743	0.23041	0.2379	0.23098	0.23559	0.23345	0.23705	0.23816	0.24173	0.24153	0.24089	0.24421	0.24685	0.2477	0.25004	0.2552	0.25142
5.168	0.23504	0.2273	0.22965	0.23541	0.22932	0.23532	0.23419	0.23575	0.23899	0.24051	0.241	0.23791	0.24376	0.24607	0.24832	0.24928	0.25197	0.25065
5.184	0.23269	0.22719	0.22928	0.23409	0.22855	0.23357	0.23288	0.23288	0.23799	0.23977	0.24165	0.24019	0.24278	0.24523	0.24705	0.24714	0.25382	0.24943
5.2	0.23198	0.22734	0.22856	0.23446	0.22895	0.23158	0.23245	0.23277	0.23633	0.23879	0.23922	0.23541	0.24119	0.24379	0.24428	0.24592	0.25258	0.24939
5.216	0.22958	0.22523	0.22719	0.23258	0.22757	0.23246	0.22862	0.23167	0.23603	0.2379	0.2386	0.23594	0.24031	0.24219	0.24362	0.2465	0.25185	0.24843
5.232	0.231	0.22319	0.22625	0.23151	0.22538	0.23061	0.22936	0.23036	0.23492	0.2377	0.23747	0.2356	0.23824	0.24145	0.24198	0.2448	0.24844	0.24674
5.248	0.22796	0.22102	0.22403	0.23031	0.22668	0.23082	0.22774	0.23063	0.23312	0.23555	0.23658	0.23274	0.23842	0.24035	0.24263	0.24374	0.24663	0.24688
5.264	0.22752	0.22205	0.22373	0.22893	0.22308	0.23021	0.22665	0.22918	0.23208	0.2362	0.23515	0.23412	0.23685	0.24049	0.24052	0.24274	0.24731	0.24496
5.28	0.22594	0.22055	0.22319	0.22913	0.22381	0.22685	0.227	0.22839	0.23101	0.23549	0.23377	0.23212	0.23537	0.24055	0.24095	0.24119	0.2477	0.24395
5.296	0.22474	0.21704	0.22316	0.22844	0.22338	0.22735	0.22631	0.22633	0.2305	0.23383	0.23173	0.23197	0.23579	0.23841	0.24021	0.24094	0.24344	0.24294
5.312	0.22516	0.21884	0.22053	0.22652	0.22213	0.22709	0.22376	0.22553	0.22986	0.23418	0.232	0.2292	0.23402	0.23663	0.23892	0.23874	0.2431	0.24102
5.328	0.22364	0.21783	0.2212	0.22591	0.22091	0.22387	0.22446	0.22631	0.22737	0.23173	0.23223	0.22935	0.23205	0.23531	0.23823	0.2393	0.24319	0.24048
5.344	0.22127	0.21653	0.21918	0.22645	0.2182	0.22481	0.22311	0.22426	0.22686	0.22969	0.22808	0.22801	0.23226	0.23528	0.23609	0.23768	0.24154	0.24177
5.36	0.22375	0.21514	0.21877	0.22515	0.2184	0.22349	0.22223	0.22126	0.22508	0.22899	0.22846	0.22681	0.23169	0.23425	0.23502	0.23646	0.24077	0.23914
5.376	0.22129	0.21453	0.21777	0.22239	0.21738	0.22226	0.22174	0.21996	0.22516	0.22772	0.22724	0.22775	0.23114	0.23137	0.23333	0.23559	0.24006	0.23862
5.392	0.21982	0.21443	0.21743	0.22113	0.21718	0.22181	0.22008	0.21935	0.22441	0.22683	0.22601	0.22431	0.22814	0.23214	0.23312	0.23461	0.23855	0.23851
5.408	0.21845	0.21428	0.21725	0.22047	0.21616	0.2207	0.21876	0.22113	0.22308	0.22617	0.22713	0.22469	0.22758	0.2312	0.23183	0.23254	0.23892	0.23807
5.424	0.2189	0.213	0.21282	0.22073	0.21565	0.22103	0.21663	0.21959	0.22161	0.22467	0.22597	0.22392	0.22697	0.23089	0.23155	0.23387	0.23534	0.2355
5.44	0.21553	0.21436	0.21532	0.22005	0.21321	0.2196	0.21597	0.21761	0.2213	0.2252	0.22379	0.22277	0.22545	0.22775	0.22916	0.23153	0.23597	0.23524
5.456	0.2152	0.21037	0.21325	0.21892	0.21327	0.21647	0.21531	0.2168	0.22058	0.22333	0.22251	0.22086	0.22451	0.22803	0.22746	0.23095	0.23397	0.23234
5.472	0.21508	0.21006	0.21141	0.21861	0.21225	0.21596	0.21542	0.21578	0.22142	0.22293	0.22352	0.22037	0.22396	0.2269	0.22868	0.22984	0.2354	0.23102
5.488	0.21514	0.20958	0.21085	0.21756	0.21013	0.2157	0.2131	0.21544	0.21916	0.22091	0.22101	0.22047	0.22244	0.2243	0.22703	0.2288	0.23327	0.23172
5.504	0.21348	0.20939	0.21094	0.21643	0.21074	0.21378	0.21255	0.21571	0.21742	0.2217	0.22033	0.21793	0.22177	0.2246	0.22782	0.22636	0.23176	0.22905
5.52	0.21305	0.20797	0.20839	0.21462	0.20799	0.2153	0.21265	0.21312	0.21672	0.21862	0.21971	0.21667	0.22112	0.22408	0.22599	0.22691	0.22993	0.2291
5.536	0.21181	0.20457	0.20905	0.21293	0.2065	0.21351	0.21103	0.21309	0.21631	0.21801	0.21959	0.21614	0.2199	0.22279	0.22394	0.22533	0.23062	0.22799
5.552	0.21104	0.20506	0.20899	0.21324	0.20826	0.21261	0.21064	0.21293	0.21443	0.21739	0.21766	0.21647	0.21907	0.22221	0.22299	0.22656	0.22811	0.22736
5.568	0.20947	0.20285	0.20606	0.21103	0.20732	0.21148	0.20971	0.21097	0.21316	0.21766	0.216	0.21305	0.21772	0.2201	0.22251	0.22368	0.22705	0.22713
5.584	0.2083	0.20387	0.20663	0.21071	0.20617	0.20963	0.20923	0.20964	0.21265	0.21548	0.21535	0.21462	0.21697	0.22049	0.2205	0.22197	0.228	0.22539
5.6	0.20824	0.2031	0.20489	0.21021	0.20689	0.21054	0.20729	0.2088	0.2115	0.21538	0.21528	0.21197	0.21533	0.21915	0.22024	0.22075	0.22503	0.22363
5.616	0.20762	0.20111	0.20336	0.20873	0.20504	0.20884	0.20768	0.20588	0.21138	0.21485	0.21398	0.21357	0.21513	0.21692	0.21964	0.2232	0.22684	0.22474
5.632	0.20569	0.2016	0.20371	0.20815	0.20271	0.20662	0.20575	0.20844	0.21088	0.21475	0.21291	0.20986	0.21442	0.21754	0.21842	0.22062	0.22296	0.22322
5.648	0.20359	0.19932	0.20295	0.20779	0.20087	0.20747	0.20515	0.20508	0.20923	0.21177	0.21312	0.20905	0.21407	0.21665	0.2173	0.21933	0.22311	0.22109
5.664	0.20426	0.20023	0.20199	0.20701	0.20137	0.20717	0.20455	0.20553	0.20963	0.21141	0.21335	0.21097	0.21383	0.21495	0.21821	0.2199	0.22319	0.22109
5.68	0.20225	0.19801	0.20072	0.2061	0.20006	0.20487	0.20448	0.20532	0.20846	0.21093	0.2102	0.2092	0.2111	0.21464	0.21475	0.21867	0.22186	0.22128
5.696	0.20159	0.19701	0.19873	0.20491	0.20029	0.20362	0.20283	0.20567	0.20718	0.20941	0.20996	0.2081	0.21153	0.21305	0.21503	0.21744	0.2211	0.21792
5.712	0.20264	0.1955	0.19787	0.20405	0.19942	0.20242	0.2014	0.20299	0.20624	0.20866	0.2091	0.20533	0.20843	0.21344	0.21354	0.21609	0.22066	0.21714
5.728	0.20077	0.1959	0.1984	0.20326	0.19794	0.20309	0.20092	0.20244	0.2055	0.20834	0.20712	0.20538	0.2089	0.21127	0.21324	0.21396	0.21805	0.21824
5.744	0.20088	0.19426	0.19688	0.2012	0.1979	0.20232	0.19866	0.20141	0.20501	0.2078	0.20575	0.20419	0.20755	0.21156	0.2125	0.21382	0.21686	0.21533
5.76	0.19931	0.19295	0.19553	0.20027	0.19806	0.20243	0.19967	0.19942	0.20515	0.20679	0.20509	0.20586	0.2082	0.21019	0.21021	0.21268	0.21786	0.21493
5.776	0.19908	0.19328	0.19736	0.20059	0.19369	0.2	0.19964	0.19897	0.20172	0.20619	0.20482	0.20266	0.20665	0.20954	0.20992	0.21279	0.21669	0.21407
5.792	0.19794	0.19213	0.1948	0.19937	0.19387	0.19899	0.19728	0.19907	0.20384	0.2041	0.20508	0.20185	0.2067	0.2089	0.20912	0.21072	0.21525	0.21441
5.808	0.19694	0.1914	0.19438	0.19974	0.19332	0.19665	0.19729	0.19682	0.20024	0.20483	0.20341	0.20191	0.20477	0.20786	0.20889	0.20967	0.2145	0.21262
5.824	0.19591	0.18962	0.19437	0.19945	0.19238	0.19811	0.19448	0.19706	0.20025	0.20355	0.20041	0.20203	0.20468	0.2058	0.20826	0.20947	0.21584	0.21079
5.84	0.19596	0.18896	0.19145	0.19667	0.19226	0.19523	0.19465	0.19515	0.20017	0.20227	0.2013	0.2006	0.203	0.20545	0.20821	0.2079	0.21218	0.2116
5.856	0.1957	0.1898	0.19079	0.19625	0.19168	0.19372	0.19545	0.19531	0.19978	0.19989	0.20153	0.19792	0.20158	0.20465	0.20586	0.20731	0.21243	0.20988
5.872	0.19384	0.18926	0.19067	0.19565	0.18822	0.19431	0.19377	0.19417	0.19756	0.19933	0.19949	0.19985	0.20002	0.20504	0.20555	0.20602	0.21181	0.20791
5.888	0.1925	0.18764	0.18929	0.19439	0.18883	0.19477	0.19251	0.19373	0.19615	0.19963	0.20025	0.19811	0.20126	0.20273	0.20367	0.20655	0.21079	0.21025
5.904	0.19347	0.18756	0.18854	0.19262	0.18924	0.19281	0.18925	0.19216	0.1942	0.19955	0.19952	0.19596	0.19942	0.20177	0.2038	0.20397	0.20882	0.20555
5.92	0.19224	0.18551	0.18842	0.19361	0.1871	0.1916	0.19047	0.19206	0.1956	0.19867	0.19764	0.19763	0.19722	0.20185	0.20202	0.204	0.20645	0.2088
5.936	0.19123	0.18425	0.18757	0.19139	0.18596	0.19065	0.18971	0.19099	0.19391	0.19735	0.19554	0.19408	0.19743	0.19984	0.202	0.20233	0.2069	0.20595
5.952	0.1891	0.18441	0.18596	0.19307	0.18741	0.19125	0.1881	0.19041	0.19214	0.19669	0.19542	0.19322	0.19799	0.19898	0.2022	0.20222	0.20686	0.20704
5.968	0.18917	0.18366	0.18504	0.19095	0.18615	0.19023	0.18947	0.18954	0.19192	0.19554	0.19533	0.19383	0.19678	0.19891	0.20087	0.20058	0.20518	0.20277
5.984	0.18773	0.18526	0.1863	0.19081	0.18534	0.18862	0.18708	0.1893	0.19193	0.19377	0.19428	0.19351	0.19348	0.19902	0.19937	0.2009	0.20532	0.20343
6	0.18717	0.18179	0.18392	0.18847	0.18428	0.18852	0.18752	0.18734	0.19121	0.1934	0.19252	0.19142	0.19454	0.19759	0.19819	0.19903	0.20458	0.20229
6.016	0.18667	0.18135	0.18361	0.18913	0.18308	0.18655	0.18674	0.18678	0.18967	0.19199	0.19295	0.19115	0.19335	0.1967	0.197	0.19844	0.20194	0.20293
6.032	0.18513	0.17979	0.18284	0.18613	0.18156	0.18575	0.18352	0.18533	0.18973	0.19268	0.19177	0.1897	0.19266	0.1954	0.19638	0.19938	0.20172	0.20183
6.048	0.1855	0.17906	0.18249	0.18696	0.18244	0.18695	0.18436	0.18542	0.18737	0.19117	0.19204	0.18962	0.19099	0.19462	0.19649	0.19774	0.19968	0.19979
6.064	0.18518	0.17858	0.18054	0.18454	0.18031	0.18396	0.18539	0.18427	0.1881	0.19106	0.18968	0.18747	0.1906	0.19432	0.19414	0.19695	0.20056	0.19841
6.08	0.1836	0.17774	0.18093	0.18573	0.17831	0.1836	0.18061	0.18367	0.18636	0.18925	0.18967	0.18757	0.19007	0.19378	0.1936	0.19537	0.2	0.2004
6.096	0.18294	0.17591	0.17915	0.18469	0.17919	0.1834	0.18295	0.18364	0.1856	0.18932	0.18731	0.18664	0.19097	0.19241	0.19288	0.19586	0.19893	0.19732
6.112	0.17972	0.1778	0.17826	0.1844	0.17996	0.18316	0.18176	0.18284	0.18474	0.18784	0.18792	0.18494	0.1876	0.19125	0.19255	0.19426	0.19934	0.19674
6.128	0.18301	0.17678	0.17865	0.18247	0.17825	0.18124	0.17994	0.18127	0.18408	0.18589	0.18713	0.18426	0.18895	0.19116	0.19248	0.1937	0.19624	0.19604
6.144	0.17988	0.17764	0.17668	0.18135	0.17844	0.18116	0.17866	0.18139	0.18507	0.18648	0.18779	0.18458	0.18853	0.18973	0.1917	0.19256	0.19599	0.19504
6.16	0.17965	0.17417	0.17663	0.18119	0.17576	0.17948	0.17992	0.17977	0.1826	0.18504	0.18439	0.18477	0.1858	0.19082	0.19071	0.1908	0.19542	0.19207
6.176	0.17759	0.1757	0.17596	0.18032	0.17445	0.17808	0.1787	0.17947	0.18258	0.18531	0.18329	0.18419	0.18515	0.1896	0.18977	0.19126	0.19448	0.19396
6.192	0.17743	0.17507	0.17419	0.18118	0.17399	0.18097	0.17605	0.17905	0.17946	0.18435	0.18238	0.18314	0.18561	0.18741	0.18946	0.19075	0.19428	0.19287
6.208	0.17793	0.17405	0.17515	0.17907	0.17428	0.17836	0.17785	0.17763	0.18087	0.1832	0.18288	0.18163	0.18457	0.18705	0.18747	0.18989	0.19229	0.19168
6.224	0.17727	0.17149	0.17347	0.17861	0.17353	0.17762	0.17549	0.17671	0.17948	0.18334	0.1814	0.18234	0.18403	0.18558	0.18624	0.18814	0.19317	0.19068
6.24	0.17579	0.17084	0.17315	0.17846	0.17289	0.17682	0.17578	0.17685	0.17897	0.18143	0.18182	0.18033	0.18302	0.18506	0.18589	0.18669	0.19166	0.18942
6.256	0.17593	0.17174	0.17124	0.17501	0.17163	0.175	0.17328	0.17652	0.17644	0.18056	0.1809	0.17868	0.18138	0.18409	0.18518	0.18796	0.19058	0.18942
6.272	0.17432	0.16969	0.17068	0.17589	0.17076	0.17425	0.17408	0.17446	0.17899	0.18104	0.18073	0.17851	0.18184	0.18381	0.18575	0.18651	0.18945	0.18745
6.288	0.17438	0.16854	0.17096	0.17548	0.17093	0.17526	0.17268	0.17302	0.1756	0.17976	0.17875	0.17789	0.18083	0.18316	0.18518	0.18593	0.18922	0.1876
6.304	0.17286	0.16805	0.17011	0.1733	0.16996	0.17446	0.17158	0.17195	0.17583	0.17854	0.17764	0.17692	0.17908	0.18206	0.18321	0.18354	0.18887	0.18654
6.32	0.17196	0.16746	0.16956	0.17418	0.16949	0.17304	0.17137	0.17276	0.17595	0.17878	0.17729	0.17464	0.1783	0.18092	0.1823	0.18361	0.18881	0.18643
6.336	0.17126	0.16738	0.16832	0.17307	0.16768	0.17232	0.17025	0.17157	0.17524	0.17644	0.17673	0.17455	0.17744	0.18108	0.18219	0.18244	0.18589	0.18805
6.352	0.17053	0.16618	0.16812	0.17187	0.16948	0.17211	0.17103	0.17265	0.17411	0.17619	0.17617	0.17437	0.17807	0.17996	0.18144	0.18151	0.18643	0.18603
6.368	0.16861	0.16519	0.16637	0.17153	0.1663	0.17217	0.17056	0.17019	0.17263	0.17568	0.17586	0.17433	0.17766	0.17908	0.18023	0.1803	0.18411	0.18424
6.384	0.16947	0.16337	0.16658	0.17099	0.16691	0.16974	0.16856	0.16886	0.17132	0.17447	0.17427	0.17332	0.1761	0.17759	0.17992	0.18141	0.18415	0.18362
6.4	0.16925	0.1633	0.16654	0.17053	0.16588	0.16786	0.16851	0.16891	0.17175	0.17398	0.17316	0.17259	0.17548	0.17688	0.1786	0.18021	0.18433	0.18398
6.416	0.16728	0.16374	0.16533	0.16977	0.16545	0.16832	0.16717	0.17068	0.17056	0.17353	0.17297	0.17113	0.17441	0.17617	0.17947	0.18042	0.18299	0.18183
6.432	0.16687	0.16136	0.16232	0.16761	0.16447	0.16873	0.16657	0.16731	0.16887	0.17343	0.17178	0.17009	0.17486	0.17673	0.17657	0.17788	0.18169	0.181
6.448	0.16489	0.16185	0.16366	0.1681	0.16282	0.16663	0.16604	0.16627	0.16933	0.17238	0.1744	0.1697	0.17262	0.17634	0.17695	0.17753	0.18185	0.1802
6.464	0.16724	0.1619	0.16253	0.16517	0.16314	0.16579	0.16598	0.16489	0.16846	0.17234	0.17105	0.16981	0.17257	0.17437	0.17635	0.176	0.17934	0.17968
6.48	0.16455	0.15942	0.16229	0.16607	0.16261	0.16695	0.16547	0.1661	0.1689	0.17146	0.17027	0.16894	0.17132	0.17391	0.17371	0.17628	0.17969	0.17856
6.496	0.16235	0.16142	0.1613	0.16547	0.16161	0.16495	0.16331	0.16357	0.16744	0.17022	0.16959	0.167	0.16944	0.1733	0.17412	0.17631	0.18047	0.17758
6.512	0.16346	0.15838	0.16094	0.16483	0.16144	0.16508	0.16371	0.16412	0.16815	0.16896	0.16913	0.16721	0.16994	0.17286	0.1736	0.17535	0.17806	0.17698
6.528	0.16265	0.15818	0.16009	0.16491	0.15988	0.16431	0.16307	0.16327	0.1671	0.16831	0.16879	0.16708	0.1706	0.17202	0.17314	0.17305	0.1781	0.17799
6.544	0.16066	0.1576	0.15926	0.16454	0.16016	0.1624	0.16156	0.16196	0.16501	0.16805	0.16751	0.16603	0.16769	0.17163	0.17163	0.1735	0.17633	0.17581
6.56	0.16106	0.15738	0.15924	0.16446	0.1594	0.16202	0.16225	0.16211	0.16508	0.16746	0.16728	0.16572	0.16739	0.17047	0.17123	0.17216	0.1769	0.17592
6.576	0.16023	0.15481	0.15805	0.16121	0.1578	0.16148	0.16133	0.16135	0.16434	0.16648	0.16631	0.16394	0.16733	0.16855	0.17087	0.17224	0.17519	0.1748
6.592	0.16057	0.15548	0.15797	0.1615	0.15845	0.16219	0.15947	0.16024	0.16304	0.16581	0.16501	0.16237	0.16581	0.16936	0.16975	0.17072	0.17293	0.17305
6.608	0.15981	0.15724	0.15759	0.16151	0.15835	0.15997	0.15831	0.1593	0.16253	0.16554	0.16477	0.16333	0.1667	0.16898	0.16935	0.17083	0.17356	0.17347
6.624	0.15762	0.15421	0.15513	0.16007	0.15577	0.16046	0.15878	0.1596	0.1617	0.16524	0.1639	0.16309	0.16622	0.16775	0.16835	0.16915	0.17295	0.1727
6.64	0.15834	0.15214	0.15563	0.15889	0.15715	0.15925	0.15895	0.15755	0.16151	0.1633	0.16255	0.16204	0.16342	0.16818	0.16793	0.16956	0.17312	0.17351
6.656	0.15593	0.15413	0.15526	0.15887	0.15532	0.15815	0.15717	0.15775	0.1608	0.16301	0.16291	0.16067	0.16377	0.16605	0.16731	0.16844	0.1729	0.17153
6.672	0.15552	0.15244	0.15527	0.15663	0.15399	0.1584	0.15654	0.15748	0.15867	0.16267	0.16232	0.16203	0.163	0.16568	0.16611	0.16817	0.17145	0.17087
6.688	0.15706	0.15267	0.15478	0.15692	0.15308	0.15579	0.15653	0.15552	0.15853	0.16253	0.16164	0.16116	0.16211	0.16495	0.16545	0.16746	0.16981	0.1673
6.704	0.15592	0.15205	0.15318	0.15734	0.15315	0.15672	0.15505	0.1566	0.15921	0.15997	0.16205	0.15767	0.16168	0.16321	0.1651	0.16682	0.17032	0.16813
6.72	0.15481	0.15184	0.15237	0.15602	0.15178	0.1558	0.15414	0.15488	0.15745	0.16126	0.16024	0.1578	0.16024	0.16371	0.1642	0.16572	0.16884	0.16624
6.736	0.15496	0.14977	0.1515	0.15586	0.1501	0.15455	0.15366	0.1546	0.15708	0.16031	0.16005	0.15984	0.16066	0.16283	0.16354	0.16583	0.1687	0.16727
6.752	0.15302	0.14969	0.15086	0.15597	0.15185	0.15472	0.15269	0.15364	0.15611	0.15948	0.15873	0.15658	0.15978	0.16205	0.1624	0.16357	0.16794	0.16568
6.768	0.15378	0.14872	0.14975	0.15489	0.15005	0.15426	0.15236	0.15389	0.15519	0.15876	0.15871	0.1569	0.15908	0.16103	0.162	0.16355	0.16656	0.16564
6.784	0.15226	0.14832	0.14847	0.1528	0.15034	0.15178	0.15267	0.15216	0.15527	0.15767	0.15662	0.15688	0.15903	0.16053	0.16226	0.16319	0.16507	0.1653
6.8	0.15162	0.14563	0.14849	0.15272	0.15034	0.1518	0.15148	0.15263	0.15568	0.15653	0.15756	0.15477	0.15937	0.15944	0.16135	0.16202	0.16562	0.16572
6.816	0.14977	0.14846	0.14853	0.1515	0.14845	0.15074	0.15016	0.15094	0.15481	0.1574	0.15651	0.15725	0.15742	0.15992	0.1604	0.1608	0.16478	0.16443
6.832	0.15027	0.14519	0.14804	0.15271	0.14784	0.15053	0.15067	0.15049	0.15446	0.15555	0.15495	0.15392	0.1561	0.15801	0.15983	0.16146	0.16468	0.1622
6.848	0.151	0.14609	0.14776	0.15161	0.14702	0.14999	0.14933	0.15052	0.15378	0.15557	0.15596	0.15154	0.15554	0.15828	0.16059	0.16138	0.16464	0.16148
6.864	0.15052	0.14303	0.14677	0.15075	0.14801	0.15029	0.14867	0.1493	0.15222	0.15503	0.15426	0.15293	0.15509	0.15787	0.15839	0.1596	0.16207	0.16244
6.88	0.14779	0.14441	0.1462	0.1502	0.14607	0.14911	0.14879	0.14993	0.15093	0.15442	0.15393	0.15278	0.15403	0.156	0.15727	0.15827	0.16244	0.15996
6.896	0.14729	0.14424	0.14465	0.14877	0.14465	0.14851	0.14735	0.14776	0.15155	0.15309	0.15319	0.15283	0.15235	0.15682	0.15635	0.15966	0.16167	0.16092
6.912	0.14815	0.14304	0.14419	0.14795	0.14412	0.14792	0.14772	0.14714	0.15084	0.15315	0.15118	0.15124	0.15379	0.1548	0.156	0.15775	0.16214	0.16072
6.928	0.14728	0.14208	0.14468	0.1483	0.14609	0.14664	0.14582	0.14749	0.14979	0.15273	0.15278	0.15115	0.15266	0.15543	0.15497	0.1575	0.15958	0.16136
6.944	0.14612	0.14102	0.14369	0.1471	0.14342	0.14635	0.14669	0.14629	0.14891	0.15134	0.15057	0.1493	0.15191	0.15413	0.15545	0.15653	0.15841	0.15924
6.96	0.14518	0.1406	0.14321	0.14607	0.14402	0.14587	0.14621	0.1462	0.14833	0.15158	0.1497	0.14824	0.15225	0.1531	0.15368	0.15489	0.15775	0.15901
6.976	0.14541	0.14095	0.14228	0.14658	0.14246	0.14617	0.14443	0.14565	0.14785	0.14985	0.14931	0.14907	0.15162	0.15177	0.15354	0.15573	0.15912	0.15746
6.992	0.14628	0.13953	0.14143	0.14592	0.14042	0.145	0.14437	0.14494	0.14659	0.14865	0.14885	0.14623	0.14986	0.15247	0.15408	0.15527	0.15716	0.15658
7.008	0.14319	0.14019	0.14117	0.14468	0.14019	0.14512	0.14306	0.14529	0.14489	0.14889	0.14899	0.14825	0.14937	0.15212	0.15135	0.15317	0.15808	0.15558
7.024	0.14336	0.13907	0.14073	0.14354	0.1403	0.1446	0.14159	0.1437	0.14611	0.14913	0.14788	0.14715	0.14905	0.15019	0.15165	0.15313	0.15665	0.15439
7.04	0.14174	0.1369	0.14017	0.14463	0.14016	0.14322	0.1441	0.14346	0.14561	0.14623	0.14738	0.14625	0.1487	0.15028	0.15119	0.15162	0.15636	0.15479
7.056	0.14066	0.1384	0.1385	0.14395	0.13874	0.142	0.1423	0.14243	0.14554	0.14679	0.1468	0.14581	0.14892	0.14978	0.15126	0.15197	0.15522	0.15434
7.072	0.14102	0.13751	0.13867	0.14367	0.13755	0.14254	0.14044	0.14135	0.14345	0.14645	0.14635	0.14574	0.14733	0.1497	0.15121	0.15152	0.15547	0.15259
7.088	0.14172	0.13753	0.13933	0.14028	0.13888	0.14211	0.13987	0.14192	0.14215	0.14572	0.14567	0.14397	0.14699	0.14798	0.14932	0.15071	0.15316	0.1526
7.104	0.13904	0.13514	0.13737	0.14184	0.13819	0.14067	0.14071	0.14035	0.14244	0.14611	0.14483	0.14278	0.14628	0.14848	0.14674	0.15027	0.15227	0.15169
7.12	0.13958	0.13486	0.13748	0.14038	0.13577	0.14032	0.1388	0.13962	0.14168	0.14448	0.14454	0.14384	0.14519	0.14776	0.14826	0.14838	0.15225	0.15249
7.136	0.13847	0.13588	0.13695	0.14072	0.13693	0.13985	0.13878	0.13966	0.14074	0.14409	0.14421	0.14185	0.14556	0.14644	0.14701	0.14835	0.15251	0.15187
7.152	0.13848	0.1335	0.13458	0.1395	0.13716	0.1389	0.13842	0.13913	0.14252	0.14289	0.14384	0.14169	0.14469	0.1463	0.14596	0.1484	0.15054	0.1501
7.168	0.13802	0.13495	0.13607	0.13977	0.13614	0.13864	0.1377	0.13782	0.14053	0.1422	0.14281	0.14176	0.14369	0.14489	0.1455	0.14794	0.15008	0.14963
7.184	0.13735	0.13316	0.13518	0.13891	0.13478	0.13755	0.1371	0.1383	0.13956	0.1419	0.1428	0.14197	0.14282	0.14451	0.14668	0.14694	0.15102	0.14863
7.2	0.13621	0.13276	0.13408	0.13771	0.13499	0.13715	0.13619	0.13756	0.13877	0.14167	0.14254	0.14003	0.14198	0.14484	0.14517	0.14666	0.15114	0.14961
7.216	0.13529	0.13247	0.13334	0.13854	0.13327	0.13697	0.1354	0.13687	0.13814	0.1411	0.14085	0.13929	0.14149	0.14502	0.14451	0.1458	0.14937	0.14743
7.232	0.13563	0.13058	0.13352	0.13659	0.13312	0.13658	0.13473	0.13622	0.13792	0.14017	0.1405	0.13958	0.1405	0.14311	0.14407	0.14543	0.14848	0.14765
7.248	0.13602	0.13021	0.1325	0.13708	0.13437	0.13607	0.13463	0.13497	0.13741	0.13947	0.14	0.13825	0.1403	0.14292	0.14221	0.14425	0.1486	0.14566
7.264	0.13344	0.13084	0.13248	0.135	0.13206	0.13477	0.13576	0.13487	0.13697	0.14022	0.13879	0.1386	0.13975	0.14138	0.14203	0.14492	0.14728	0.14592
7.28	0.13352	0.13054	0.13129	0.13659	0.13162	0.13485	0.13305	0.13371	0.13638	0.13844	0.13876	0.13668	0.13897	0.14052	0.14247	0.14321	0.14721	0.14566
7.296	0.13375	0.12943	0.13011	0.13404	0.1324	0.1347	0.13297	0.13379	0.13641	0.13878	0.13883	0.13703	0.139	0.14088	0.14135	0.14163	0.14681	0.14523
7.312	0.13284	0.13034	0.13043	0.13322	0.13165	0.1328	0.13234	0.13357	0.1338	0.13789	0.13698	0.13461	0.13872	0.14011	0.14212	0.14267	0.14582	0.14529
7.328	0.13159	0.12815	0.12949	0.13301	0.13056	0.13259	0.1327	0.13233	0.13425	0.13649	0.13751	0.13519	0.13699	0.13944	0.13949	0.1409	0.14458	0.14323
7.344	0.13325	0.12985	0.12879	0.13247	0.12917	0.13264	0.13017	0.13222	0.13321	0.13731	0.13588	0.13552	0.13714	0.13921	0.13975	0.14093	0.14498	0.14386
7.36	0.13069	0.12767	0.12956	0.13209	0.12853	0.13184	0.13078	0.13223	0.13456	0.13614	0.1362	0.13489	0.13723	0.13791	0.13912	0.14108	0.14405	0.14173
7.376	0.13044	0.12736	0.12841	0.13188	0.12856	0.13097	0.13002	0.13104	0.13227	0.13528	0.13534	0.13479	0.13654	0.13809	0.13894	0.1397	0.14264	0.1417
7.392	0.12984	0.12762	0.12869	0.12951	0.12729	0.13079	0.1295	0.13026	0.13217	0.13449	0.13454	0.13463	0.13451	0.13692	0.13784	0.13987	0.14356	0.14289
7.408	0.13	0.12556	0.12746	0.13037	0.12666	0.13044	0.12909	0.12992	0.13234	0.13396	0.13421	0.13374	0.13393	0.13695	0.13824	0.1385	0.14147	0.1406
7.424	0.12868	0.12503	0.12772	0.13058	0.1262	0.12976	0.12891	0.12887	0.13193	0.13417	0.1347	0.13174	0.13408	0.13602	0.13771	0.13832	0.14131	0.13882
7.44	0.12813	0.12564	0.12671	0.12983	0.12566	0.12861	0.12943	0.12897	0.13052	0.13358	0.13244	0.13303	0.13286	0.13504	0.13654	0.13704	0.13984	0.14037
7.456	0.12853	0.1242	0.12621	0.12891	0.12491	0.12884	0.12796	0.12818	0.1305	0.13262	0.13246	0.13034	0.13248	0.13558	0.1353	0.13658	0.13952	0.13947
7.472	0.12724	0.12351	0.12402	0.12829	0.12515	0.12755	0.12706	0.12882	0.13011	0.13329	0.13098	0.13136	0.13435	0.13365	0.13557	0.13607	0.13999	0.13852
7.488	0.12715	0.12335	0.125	0.12718	0.12547	0.12733	0.12728	0.12753	0.12953	0.13151	0.13053	0.12818	0.13234	0.13409	0.13406	0.13567	0.14032	0.13783
7.504	0.12735	0.12275	0.12516	0.12821	0.12289	0.12712	0.12581	0.1265	0.12934	0.13053	0.13089	0.13114	0.13077	0.13334	0.13468	0.1359	0.13829	0.1389
7.52	0.12735	0.1225	0.1242	0.12708	0.1236	0.12649	0.12561	0.12653	0.12901	0.13012	0.13022	0.12784	0.13081	0.13313	0.135	0.13488	0.13715	0.13706
7.536	0.1257	0.12225	0.1249	0.1249	0.12095	0.12708	0.12424	0.12572	0.12811	0.12978	0.1306	0.12697	0.13065	0.13177	0.13275	0.13349	0.13579	0.13637
7.552	0.12436	0.12229	0.12262	0.12549	0.12224	0.12653	0.12393	0.12503	0.12637	0.12938	0.12956	0.12785	0.1299	0.1317	0.13325	0.13401	0.13657	0.1355
7.568	0.12422	0.11998	0.12204	0.12637	0.12184	0.12435	0.12416	0.12351	0.12541	0.12822	0.12836	0.12851	0.12863	0.13168	0.13257	0.13467	0.13527	0.13451
7.584	0.12415	0.12058	0.12222	0.12405	0.12117	0.12389	0.12392	0.12338	0.12684	0.12781	0.12853	0.12583	0.12943	0.13011	0.13172	0.13152	0.13525	0.13386
7.6	0.12435	0.11886	0.12169	0.12555	0.12081	0.12399	0.12233	0.12328	0.12516	0.12737	0.12771	0.12573	0.12904	0.12983	0.13169	0.13177	0.13669	0.13402
7.616	0.12169	0.11915	0.1206	0.12387	0.12054	0.12317	0.12274	0.12268	0.12648	0.12737	0.12714	0.12747	0.12893	0.12973	0.12995	0.13165	0.13357	0.13383
7.632	0.12275	0.11996	0.12031	0.12335	0.11976	0.1229	0.12192	0.12233	0.12498	0.12632	0.12687	0.12466	0.12694	0.12815	0.13081	0.13092	0.13364	0.13326
7.648	0.1224	0.11857	0.11975	0.12288	0.1195	0.12227	0.12112	0.12166	0.12458	0.1265	0.12468	0.12509	0.12731	0.12848	0.12882	0.13059	0.1329	0.1317
7.664	0.12091	0.11848	0.11997	0.12278	0.11943	0.12207	0.12079	0.12097	0.12392	0.12538	0.12626	0.12521	0.1266	0.12809	0.12909	0.12841	0.13282	0.13229
7.68	0.1198	0.11723	0.11919	0.12172	0.11813	0.12036	0.12016	0.12018	0.12323	0.12406	0.12571	0.12439	0.12563	0.12727	0.12828	0.12882	0.13179	0.13311
7.696	0.11954	0.11649	0.11762	0.12135	0.11903	0.12114	0.12061	0.12011	0.12297	0.12501	0.12435	0.12317	0.12647	0.12609	0.12876	0.129	0.13094	0.13046
7.712	0.12057	0.11621	0.11836	0.12128	0.11721	0.12074	0.11946	0.11983	0.12162	0.12416	0.12449	0.12349	0.125	0.12633	0.12694	0.12843	0.13053	0.13046
7.728	0.119	0.11581	0.11739	0.11984	0.11777	0.12017	0.11919	0.11936	0.12213	0.12479	0.12471	0.12327	0.12454	0.12614	0.12702	0.12791	0.13064	0.13051
7.744	0.11833	0.1157	0.11609	0.12028	0.11646	0.11913	0.11884	0.11776	0.11997	0.12252	0.12364	0.12154	0.12327	0.12574	0.12661	0.12838	0.12881	0.12923
7.76	0.11842	0.11568	0.11608	0.11945	0.11472	0.11886	0.11694	0.11836	0.12113	0.12291	0.12147	0.12127	0.12398	0.12433	0.12599	0.12627	0.12901	0.12792
7.776	0.11692	0.11363	0.11599	0.11823	0.11674	0.11934	0.11892	0.11775	0.12002	0.12231	0.12261	0.11996	0.12236	0.12471	0.12483	0.12645	0.12913	0.12756
7.792	0.11719	0.11352	0.11502	0.11939	0.11494	0.11735	0.11733	0.11752	0.11995	0.12126	0.12191	0.12153	0.12204	0.12384	0.12509	0.12568	0.12852	0.12614
7.808	0.11749	0.11316	0.11489	0.11778	0.11487	0.11607	0.11639	0.11706	0.12011	0.12067	0.12088	0.11934	0.12125	0.12322	0.12429	0.12498	0.1266	0.12735
7.824	0.1166	0.11275	0.11532	0.11802	0.11414	0.1174	0.1167	0.11801	0.11829	0.12052	0.11999	0.11854	0.12118	0.12195	0.12303	0.12437	0.12812	0.1263
7.84	0.11627	0.11235	0.1139	0.11668	0.1142	0.11648	0.11704	0.11515	0.11796	0.12018	0.1211	0.12013	0.1202	0.1223	0.12378	0.1235	0.12688	0.12509
7.856	0.11471	0.11291	0.1131	0.11511	0.11326	0.11493	0.11583	0.1167	0.11738	0.11926	0.12023	0.11792	0.12134	0.12179	0.12283	0.12324	0.12587	0.12587
7.872	0.11601	0.11214	0.11406	0.11619	0.11268	0.11609	0.11525	0.11474	0.11522	0.1193	0.11952	0.11717	0.11956	0.12152	0.12229	0.1235	0.12707	0.12554
7.888	0.11354	0.11113	0.11349	0.1158	0.11153	0.11523	0.11438	0.11472	0.11677	0.11801	0.11876	0.11704	0.11939	0.12067	0.12146	0.1224	0.12536	0.12403
7.904	0.11416	0.1107	0.11184	0.11499	0.11318	0.11344	0.1134	0.11467	0.1165	0.11789	0.11792	0.11681	0.11842	0.12041	0.12095	0.12197	0.12383	0.1247
7.92	0.11236	0.11098	0.11223	0.11397	0.11075	0.11452	0.11391	0.11289	0.11576	0.11806	0.1177	0.11613	0.11836	0.1194	0.12107	0.12145	0.12429	0.12512
7.936	0.11288	0.10934	0.11163	0.11423	0.11131	0.11338	0.11333	0.11344	0.11468	0.11792	0.11604	0.11622	0.11678	0.12018	0.11918	0.12143	0.12288	0.12321
7.952	0.11299	0.10994	0.10981	0.11337	0.11047	0.11309	0.11238	0.11169	0.11388	0.11685	0.11618	0.11588	0.11779	0.11992	0.1204	0.12144	0.12348	0.12187
7.968	0.11273	0.10872	0.11057	0.11327	0.10975	0.11284	0.11196	0.11283	0.11359	0.11584	0.11545	0.11444	0.11667	0.11811	0.11954	0.11967	0.12226	0.12261
7.984	0.11159	0.10886	0.10994	0.11317	0.10957	0.11212	0.11185	0.11151	0.11402	0.11566	0.11586	0.11444	0.11741	0.11811	0.11822	0.11877	0.12202	0.12188
8	0.11098	0.10813	0.10944	0.11265	0.11007	0.11211	0.11203	0.11047	0.11336	0.11519	0.11522	0.11428	0.11627	0.11723	0.11827	0.11923	0.12201	0.12149
8.016	0.11053	0.10803	0.10933	0.11265	0.11013	0.11014	0.11035	0.11109	0.11417	0.11545	0.11525	0.11383	0.11379	0.11662	0.11855	0.11821	0.12019	0.11996
8.032	0.11055	0.10798	0.10896	0.11163	0.10847	0.11054	0.11071	0.11077	0.11127	0.11398	0.11453	0.11389	0.11467	0.11636	0.1179	0.11837	0.1211	0.12002
8.048	0.11068	0.10687	0.10768	0.11106	0.10671	0.11065	0.10941	0.1107	0.11084	0.113	0.11408	0.1125	0.11333	0.11643	0.11665	0.11804	0.12123	0.12079
8.064	0.10977	0.10634	0.10698	0.11081	0.10845	0.1096	0.10931	0.10971	0.1124	0.11354	0.11309	0.11291	0.11408	0.11519	0.11617	0.11667	0.11928	0.11964
8.08	0.10972	0.10584	0.10743	0.11052	0.10725	0.10876	0.10884	0.1091	0.11116	0.11336	0.11252	0.11171	0.11299	0.11625	0.11581	0.11591	0.11917	0.11917
8.096	0.10819	0.10486	0.1069	0.10988	0.1066	0.10887	0.10835	0.10759	0.11025	0.11255	0.11244	0.11089	0.1125	0.11498	0.11542	0.1169	0.11882	0.11856
8.112	0.10856	0.10427	0.10658	0.10985	0.10639	0.10813	0.10678	0.10888	0.11048	0.11158	0.11244	0.11095	0.1121	0.1145	0.11456	0.11638	0.11831	0.11788
8.128	0.10634	0.10411	0.10464	0.10973	0.1048	0.10776	0.10765	0.10784	0.10942	0.11165	0.11109	0.11133	0.11223	0.11333	0.1145	0.11489	0.11917	0.11524
8.144	0.10707	0.10352	0.10551	0.10921	0.10586	0.10796	0.10718	0.10747	0.10981	0.11069	0.11027	0.11043	0.11076	0.1136	0.11413	0.1146	0.11792	0.11677
8.16	0.10718	0.10459	0.1048	0.10829	0.10459	0.10659	0.10641	0.10666	0.10784	0.11023	0.1107	0.1094	0.11095	0.11219	0.11394	0.1137	0.11705	0.11685
8.176	0.10673	0.10343	0.1044	0.1072	0.10407	0.10693	0.10568	0.10632	0.10827	0.10987	0.11059	0.10812	0.10984	0.11272	0.11198	0.1137	0.11666	0.11582
8.192	0.10454	0.10393	0.1044	0.1067	0.10461	0.10676	0.10509	0.10486	0.10724	0.11072	0.10989	0.10941	0.10927	0.11121	0.11193	0.11421	0.11605	0.11667
8.208	0.10579	0.10211	0.10365	0.10589	0.10338	0.10578	0.10516	0.10561	0.1067	0.10939	0.11005	0.10929	0.10993	0.11034	0.11177	0.11301	0.11663	0.11309
8.224	0.10541	0.10156	0.10352	0.10571	0.10396	0.10645	0.10479	0.10422	0.10679	0.10943	0.10839	0.10741	0.10909	0.11074	0.11132	0.11227	0.11468	0.11423
8.24	0.10518	0.10205	0.10205	0.10462	0.10342	0.10503	0.10372	0.10538	0.10635	0.109	0.10888	0.10762	0.10915	0.1108	0.1097	0.11177	0.11464	0.1136
8.256	0.10414	0.10142	0.10213	0.10502	0.10137	0.10548	0.10387	0.10485	0.10654	0.10813	0.10731	0.10668	0.10821	0.10979	0.11003	0.11287	0.11305	0.11313
8.272	0.10385	0.09996	0.10162	0.10298	0.10123	0.10404	0.10407	0.10365	0.10586	0.10754	0.10809	0.10555	0.1084	0.10838	0.1103	0.11111	0.11299	0.11335
8.288	0.10372	0.09996	0.10113	0.10473	0.10203	0.10412	0.1016	0.10411	0.10495	0.10845	0.10685	0.10674	0.10719	0.10861	0.1101	0.11168	0.11272	0.11397
8.304	0.10247	0.09971	0.10118	0.1046	0.10148	0.10338	0.1028	0.10258	0.105	0.10614	0.10674	0.10512	0.10656	0.10921	0.10911	0.11013	0.11233	0.11291
8.32	0.10202	0.09921	0.09998	0.10287	0.0996	0.10311	0.10049	0.10184	0.10501	0.10595	0.10659	0.1052	0.10643	0.10874	0.10866	0.11049	0.11269	0.11187
8.336	0.10275	0.09873	0.09996	0.10248	0.10074	0.10161	0.10177	0.10262	0.10351	0.10611	0.10602	0.10615	0.10668	0.10694	0.10847	0.10872	0.11185	0.11121
8.352	0.10106	0.09803	0.09952	0.10195	0.09967	0.10171	0.10259	0.10139	0.10302	0.10461	0.10504	0.1045	0.10622	0.10759	0.10704	0.10878	0.11054	0.11044
8.368	0.10186	0.09871	0.09973	0.10311	0.09767	0.10209	0.10091	0.10107	0.10329	0.10503	0.1056	0.10311	0.10577	0.1073	0.10692	0.10812	0.1106	0.11168
8.384	0.10117	0.09789	0.09857	0.10163	0.09839	0.10089	0.10081	0.10138	0.10277	0.10564	0.10493	0.10349	0.10435	0.10702	0.10779	0.10804	0.11027	0.10989
8.4	0.10027	0.09778	0.09944	0.10141	0.09848	0.10117	0.1003	0.10037	0.10346	0.10282	0.10355	0.10292	0.10497	0.10655	0.10627	0.10667	0.11037	0.10963
8.416	0.10012	0.09781	0.09856	0.10146	0.09759	0.10032	0.09961	0.0999	0.10257	0.10304	0.10324	0.10212	0.10347	0.10568	0.10582	0.10767	0.10921	0.10821
8.432	0.1004	0.09597	0.09735	0.10147	0.09839	0.09974	0.09933	0.10003	0.10047	0.10305	0.10318	0.10185	0.1029	0.1051	0.10543	0.10632	0.10948	0.10883
8.448	0.09828	0.09644	0.09721	0.1003	0.09718	0.09958	0.09977	0.09886	0.10115	0.10263	0.10382	0.10113	0.10397	0.10448	0.10624	0.10657	0.10923	0.10817
8.464	0.09932	0.09562	0.09714	0.10033	0.09639	0.09809	0.09924	0.09966	0.10018	0.10184	0.10148	0.10176	0.10255	0.10463	0.10485	0.10554	0.10759	0.10603
8.48	0.09897	0.09604	0.09602	0.09917	0.0967	0.09907	0.0977	0.09823	0.10123	0.10203	0.1019	0.09993	0.10189	0.10322	0.10428	0.10635	0.1077	0.10718
8.496	0.09749	0.09469	0.09655	0.09827	0.09666	0.09863	0.09681	0.09856	0.09968	0.10155	0.10228	0.09949	0.10285	0.10305	0.10346	0.10587	0.10723	0.10784
8.512	0.09787	0.09577	0.0953	0.09871	0.09575	0.09815	0.0968	0.09689	0.09969	0.10181	0.10084	0.10082	0.10128	0.10224	0.10303	0.10413	0.10704	0.1068
8.528	0.09647	0.09394	0.09486	0.09838	0.09513	0.09708	0.09623	0.09687	0.09921	0.10071	0.10068	0.10015	0.10223	0.10241	0.10364	0.10421	0.10677	0.10649
8.544	0.09676	0.09326	0.09488	0.09635	0.09538	0.09792	0.09546	0.09681	0.09959	0.10033	0.10011	0.09868	0.10016	0.10194	0.10159	0.10418	0.10672	0.10619
8.56	0.09618	0.09228	0.09373	0.09674	0.09425	0.09665	0.096	0.09627	0.09885	0.09965	0.09965	0.09984	0.09949	0.10228	0.10208	0.10325	0.10608	0.10532
8.576	0.0958	0.09313	0.09428	0.09741	0.0944	0.09561	0.09525	0.09647	0.09845	0.0996	0.09964	0.09857	0.10015	0.1018	0.10065	0.10367	0.1058	0.10465
8.592	0.0951	0.09336	0.09381	0.09735	0.09333	0.09612	0.09502	0.09547	0.09789	0.09924	0.09969	0.09887	0.09914	0.10056	0.10144	0.10291	0.10539	0.10316
8.608	0.09547	0.09172	0.09326	0.09618	0.09337	0.09623	0.09386	0.09557	0.09718	0.09869	0.09903	0.09768	0.09932	0.10062	0.10126	0.10076	0.10483	0.10322
8.624	0.09482	0.09217	0.09377	0.09653	0.0927	0.09496	0.09532	0.0945	0.0962	0.09811	0.09811	0.09729	0.09867	0.1002	0.10079	0.10196	0.10348	0.10395
8.64	0.09427	0.09125	0.09316	0.09549	0.0922	0.09464	0.09333	0.09491	0.09603	0.09735	0.09847	0.09688	0.09895	0.0996	0.10028	0.1004	0.10338	0.10328
8.656	0.09426	0.09068	0.09274	0.09495	0.09336	0.09533	0.09434	0.09389	0.09581	0.09715	0.09712	0.09574	0.09775	0.09852	0.09976	0.10081	0.10298	0.10235
8.672	0.09358	0.09038	0.0917	0.09495	0.09079	0.09421	0.09316	0.09391	0.09537	0.09748	0.09768	0.0965	0.09776	0.09951	0.10011	0.09979	0.10282	0.10176
8.688	0.09252	0.09091	0.09136	0.0936	0.09114	0.09366	0.0928	0.09282	0.09466	0.0969	0.09633	0.0942	0.09698	0.09845	0.09881	0.09999	0.10237	0.10076
8.704	0.09253	0.09071	0.09162	0.09301	0.09058	0.09256	0.09313	0.09274	0.09531	0.09662	0.0966	0.09594	0.09645	0.09863	0.0989	0.09974	0.10184	0.10009
8.72	0.09225	0.0889	0.09089	0.09334	0.09003	0.09249	0.09253	0.09274	0.09401	0.09688	0.09547	0.09442	0.09621	0.09746	0.09869	0.09969	0.1023	0.10126
8.736	0.09195	0.08918	0.08994	0.09291	0.09122	0.09146	0.09327	0.09142	0.09436	0.09529	0.09517	0.09449	0.09614	0.09719	0.09772	0.09875	0.10148	0.10129
8.752	0.09071	0.08955	0.09004	0.09156	0.08918	0.0923	0.09115	0.09054	0.0941	0.09472	0.09472	0.09449	0.09426	0.09653	0.09776	0.09838	0.10175	0.09949
8.768	0.09175	0.08819	0.08986	0.09241	0.08996	0.0924	0.09043	0.09012	0.09371	0.09485	0.09429	0.09344	0.09439	0.09675	0.09756	0.09751	0.10012	0.09865
8.784	0.09136	0.08798	0.08866	0.09144	0.08883	0.09212	0.09034	0.08966	0.09254	0.09391	0.0941	0.09289	0.09433	0.09604	0.09695	0.09814	0.09901	0.09942
8.8	0.09092	0.0875	0.08902	0.09151	0.08947	0.08999	0.0909	0.09023	0.09273	0.09443	0.09296	0.09382	0.094	0.09585	0.09609	0.09727	0.09977	0.09945
8.816	0.09023	0.08845	0.08763	0.09186	0.08939	0.09073	0.08898	0.08993	0.09087	0.09347	0.0935	0.09308	0.09397	0.09572	0.09595	0.09677	0.09832	0.09928
8.832	0.09056	0.08769	0.08828	0.09147	0.08805	0.08976	0.08919	0.08851	0.092	0.0931	0.09335	0.09185	0.09411	0.09486	0.09553	0.09595	0.09822	0.09825
8.848	0.09066	0.0875	0.08855	0.09053	0.08743	0.09008	0.08925	0.08927	0.09107	0.09265	0.09141	0.09108	0.09319	0.09446	0.0952	0.09668	0.09849	0.09677
8.864	0.08883	0.08675	0.08749	0.08963	0.08788	0.08926	0.08872	0.08945	0.09031	0.09222	0.09262	0.09192	0.09242	0.09476	0.09425	0.09591	0.09755	0.09713
8.88	0.08971	0.08601	0.08629	0.09068	0.08675	0.08942	0.08838	0.08907	0.09104	0.09239	0.09247	0.09213	0.09125	0.09359	0.09476	0.09559	0.09621	0.09774
8.896	0.0886	0.08544	0.08594	0.08946	0.08595	0.08874	0.08817	0.0878	0.09014	0.09183	0.09193	0.09051	0.09206	0.09345	0.09338	0.09535	0.09772	0.09647
8.912	0.08838	0.08586	0.08623	0.08847	0.08756	0.08875	0.08791	0.08851	0.08958	0.0911	0.09154	0.09042	0.09215	0.09256	0.09346	0.09438	0.09661	0.09469
8.928	0.0875	0.08514	0.0861	0.0885	0.08607	0.08859	0.08718	0.08766	0.08945	0.09072	0.09098	0.09043	0.09029	0.09299	0.09357	0.09425	0.09555	0.09576
8.944	0.08828	0.08534	0.08627	0.08735	0.08575	0.08762	0.08713	0.0879	0.08966	0.09078	0.09124	0.08886	0.09134	0.09155	0.0925	0.09422	0.09593	0.09514
8.96	0.08772	0.08429	0.08566	0.08689	0.08578	0.08582	0.08599	0.08771	0.08922	0.09053	0.08968	0.08957	0.09022	0.0922	0.09279	0.09279	0.09615	0.09612
8.976	0.08691	0.08364	0.08536	0.08788	0.0853	0.08679	0.08675	0.08673	0.08859	0.08997	0.09083	0.08882	0.08973	0.09095	0.09222	0.09274	0.09395	0.09451
8.992	0.08621	0.08304	0.08383	0.08569	0.08402	0.08693	0.08513	0.08676	0.08679	0.0898	0.08944	0.08839	0.0896	0.09076	0.0922	0.09296	0.09482	0.09423
9.008	0.0866	0.0843	0.08383	0.08737	0.08446	0.08497	0.08523	0.08645	0.08775	0.08921	0.08934	0.08967	0.09006	0.08961	0.09137	0.09255	0.09443	0.09381
9.024	0.08481	0.08339	0.08381	0.08621	0.08324	0.08546	0.08549	0.08558	0.08684	0.08884	0.08837	0.08698	0.08871	0.08972	0.0906	0.09191	0.09388	0.09259
9.04	0.08599	0.08283	0.08364	0.08703	0.08314	0.0857	0.08559	0.08478	0.08645	0.08751	0.08812	0.08698	0.08877	0.08956	0.09026	0.09108	0.09336	0.09369
9.056	0.08434	0.08294	0.08319	0.0861	0.08287	0.08498	0.08449	0.08439	0.08556	0.08754	0.08816	0.08593	0.08872	0.08975	0.08998	0.09187	0.09347	0.09258
9.072	0.08513	0.08129	0.08353	0.0847	0.08178	0.08472	0.08436	0.08473	0.08689	0.08764	0.08747	0.08681	0.08786	0.08933	0.08901	0.09153	0.09183	0.09307
9.088	0.08491	0.08126	0.08249	0.08471	0.08289	0.08403	0.08447	0.08433	0.08543	0.08742	0.0875	0.0859	0.08756	0.08793	0.08981	0.0908	0.09196	0.09242
9.104	0.08409	0.08176	0.08291	0.08381	0.08214	0.08377	0.08304	0.08462	0.08549	0.08698	0.08729	0.08606	0.08718	0.08804	0.08874	0.09074	0.09168	0.09232
9.12	0.0843	0.08154	0.08209	0.08383	0.08249	0.0832	0.08274	0.08322	0.08456	0.08693	0.0868	0.08495	0.08713	0.08803	0.08942	0.08934	0.09145	0.0918
9.136	0.08326	0.08154	0.08187	0.08382	0.08098	0.08268	0.08236	0.08203	0.08535	0.08675	0.08558	0.08484	0.08679	0.08797	0.08903	0.0886	0.09168	0.09034
9.152	0.08314	0.07942	0.08062	0.08379	0.0818	0.08379	0.08261	0.08301	0.08524	0.08676	0.08524	0.08541	0.08618	0.08815	0.08788	0.08822	0.0915	0.09079
9.168	0.08263	0.0795	0.08034	0.08328	0.0812	0.08249	0.08179	0.08202	0.08481	0.08547	0.0851	0.08408	0.0864	0.08692	0.08715	0.08936	0.09	0.09015
9.184	0.0805	0.081	0.08067	0.08225	0.0806	0.08205	0.08165	0.08176	0.08347	0.08509	0.08597	0.08332	0.08601	0.08651	0.08786	0.08865	0.09025	0.0899
9.2	0.08092	0.07854	0.07923	0.08178	0.07937	0.08211	0.08118	0.08124	0.08357	0.08463	0.08479	0.08469	0.08556	0.08643	0.08743	0.08857	0.08996	0.08888
9.216	0.08255	0.07859	0.08019	0.08221	0.07989	0.08188	0.08208	0.08105	0.08298	0.08403	0.08517	0.08454	0.08493	0.08552	0.08606	0.08768	0.09099	0.08945
9.232	0.08157	0.0784	0.0795	0.08197	0.07938	0.08131	0.08178	0.08035	0.08228	0.08471	0.08406	0.08208	0.08483	0.08522	0.08621	0.08698	0.08894	0.08826
9.248	0.08099	0.07839	0.07936	0.08173	0.07958	0.08074	0.08132	0.08155	0.0825	0.08356	0.08305	0.08255	0.08369	0.08538	0.08626	0.08633	0.08769	0.08988
9.264	0.08093	0.07729	0.07919	0.08189	0.07817	0.08026	0.07974	0.07939	0.0809	0.08319	0.08357	0.08341	0.08286	0.08485	0.08581	0.08733	0.08767	0.0877
9.28	0.08038	0.07798	0.0786	0.08179	0.07801	0.08085	0.0795	0.07949	0.08129	0.08269	0.08312	0.08228	0.08294	0.08479	0.08536	0.08555	0.08714	0.08773
9.296	0.07946	0.07679	0.07897	0.08067	0.07785	0.08076	0.07973	0.08007	0.08047	0.08333	0.08269	0.08239	0.08281	0.0849	0.08488	0.08561	0.08799	0.08793
9.312	0.07848	0.0778	0.0775	0.08086	0.07895	0.08055	0.0795	0.07918	0.08239	0.08164	0.0827	0.08103	0.08247	0.08375	0.08378	0.0851	0.08749	0.08675
9.328	0.07868	0.0764	0.07654	0.07947	0.07723	0.07938	0.07875	0.07943	0.08081	0.08226	0.08215	0.08072	0.0828	0.08283	0.08427	0.08518	0.08673	0.08677
9.344	0.08016	0.07635	0.07719	0.07952	0.07645	0.07972	0.07921	0.07913	0.0804	0.0819	0.08246	0.08086	0.08273	0.08317	0.08427	0.08456	0.08653	0.08642
9.36	0.0786	0.07637	0.07651	0.07868	0.0771	0.0797	0.07875	0.07843	0.08003	0.08108	0.08206	0.08163	0.08081	0.08278	0.08405	0.08397	0.0852	0.08596
9.376	0.07802	0.07548	0.076	0.07929	0.07673	0.07979	0.078	0.07784	0.07987	0.08049	0.08125	0.08004	0.08114	0.08263	0.08233	0.08482	0.08651	0.08581
9.392	0.07866	0.0752	0.07664	0.07996	0.0768	0.07807	0.07784	0.07689	0.07867	0.08019	0.07981	0.08	0.07968	0.08184	0.08225	0.08242	0.08655	0.08517
9.408	0.0771	0.07493	0.07586	0.07766	0.07501	0.07799	0.07701	0.07734	0.07888	0.08071	0.07931	0.07897	0.07993	0.08206	0.08211	0.08308	0.08482	0.08521
9.424	0.07715	0.07384	0.07501	0.0784	0.07574	0.07806	0.07672	0.07788	0.07954	0.08023	0.0799	0.07902	0.08134	0.08191	0.08158	0.08242	0.08554	0.08459
9.44	0.07711	0.07379	0.07524	0.07752	0.07511	0.0769	0.077	0.07728	0.07861	0.07917	0.07996	0.07805	0.07934	0.08061	0.08229	0.08265	0.08499	0.08443
9.456	0.07699	0.07352	0.07473	0.07781	0.07465	0.07723	0.07622	0.07706	0.07714	0.07982	0.07969	0.07971	0.07954	0.08088	0.08129	0.08225	0.084	0.08382
9.472	0.07581	0.07409	0.07514	0.0764	0.0751	0.07643	0.07557	0.07629	0.0775	0.07851	0.07995	0.07792	0.07871	0.07991	0.0812	0.08208	0.08417	0.08231
9.488	0.07614	0.07377	0.0745	0.07671	0.07492	0.07669	0.07605	0.07678	0.07774	0.07885	0.07838	0.07821	0.08046	0.0806	0.08159	0.0815	0.08317	0.08223
9.504	0.07553	0.0729	0.0745	0.07647	0.07402	0.07633	0.07493	0.07584	0.07654	0.07781	0.0795	0.07832	0.07854	0.07991	0.08049	0.08075	0.08386	0.08193
9.52	0.07458	0.07254	0.07344	0.0761	0.07405	0.07549	0.07556	0.07629	0.07668	0.07889	0.07828	0.07758	0.07822	0.07896	0.08044	0.08137	0.0834	0.08258
9.536	0.07454	0.07229	0.07257	0.07653	0.07367	0.07525	0.0751	0.07573	0.07611	0.07819	0.07783	0.07782	0.07797	0.07918	0.08014	0.08021	0.08268	0.08187
9.552	0.07431	0.07132	0.0734	0.07584	0.07334	0.07431	0.07572	0.07455	0.07576	0.07711	0.07754	0.07642	0.07664	0.07914	0.07984	0.07973	0.08246	0.082
9.568	0.07426	0.07205	0.07256	0.07434	0.07397	0.07541	0.07472	0.07479	0.07557	0.07648	0.0779	0.07634	0.07644	0.07876	0.07869	0.08013	0.08209	0.08067
9.584	0.07477	0.07234	0.07268	0.07434	0.07244	0.0739	0.07537	0.07361	0.07455	0.07697	0.07643	0.07772	0.07713	0.07833	0.07781	0.08005	0.0817	0.08181
9.6	0.07377	0.07136	0.07254	0.07481	0.07223	0.07389	0.07415	0.0734	0.0752	0.07693	0.07617	0.07571	0.07766	0.07781	0.07793	0.07948	0.08212	0.08091
9.616	0.07391	0.07185	0.0716	0.07419	0.07175	0.07366	0.07387	0.07351	0.07483	0.07686	0.07596	0.07512	0.07741	0.07726	0.0779	0.07864	0.08103	0.08134
9.632	0.07273	0.07209	0.07179	0.07378	0.07192	0.07305	0.07288	0.07235	0.07349	0.07583	0.07612	0.07487	0.07716	0.077	0.07758	0.07863	0.08035	0.07933
9.648	0.07338	0.07087	0.07128	0.0729	0.07134	0.0731	0.07302	0.07216	0.07412	0.07528	0.07636	0.07405	0.07611	0.07702	0.07791	0.07759	0.0802	0.07949
9.664	0.07264	0.07053	0.07136	0.07372	0.07098	0.07267	0.07309	0.07285	0.07442	0.07521	0.07508	0.07398	0.07493	0.07681	0.07715	0.07769	0.07961	0.07909
9.68	0.07312	0.07006	0.07161	0.0739	0.07121	0.07321	0.07156	0.07223	0.07352	0.07474	0.07541	0.0736	0.07624	0.07593	0.07619	0.07781	0.07866	0.07863
9.696	0.0709	0.07031	0.07084	0.07252	0.07076	0.0723	0.07191	0.07272	0.07435	0.07458	0.07484	0.07356	0.07508	0.07584	0.07669	0.07798	0.07952	0.07902
9.712	0.07182	0.06933	0.06998	0.07217	0.06894	0.07171	0.07189	0.07109	0.07261	0.07502	0.07427	0.07339	0.07442	0.0756	0.07571	0.0767	0.07932	0.07848
9.728	0.07235	0.06967	0.0694	0.07157	0.07026	0.07258	0.07183	0.07209	0.07332	0.07443	0.07392	0.07362	0.07435	0.07563	0.07598	0.07718	0.07983	0.07817
9.744	0.07155	0.06974	0.0702	0.07177	0.06972	0.07109	0.07171	0.07198	0.07312	0.07392	0.07378	0.07338	0.07434	0.07473	0.07556	0.07698	0.07782	0.07753
9.76	0.07008	0.06922	0.06957	0.07167	0.06857	0.0714	0.07059	0.07133	0.07219	0.07286	0.07397	0.07353	0.07369	0.07532	0.07505	0.07545	0.0792	0.07715
9.776	0.07039	0.06811	0.06887	0.07076	0.06899	0.07034	0.06956	0.07127	0.07257	0.0731	0.07346	0.07279	0.07327	0.07481	0.07556	0.07554	0.0778	0.07762
9.792	0.07043	0.06734	0.06884	0.07146	0.06933	0.07019	0.06947	0.07135	0.07219	0.07244	0.07244	0.07191	0.07332	0.07389	0.07441	0.0753	0.07582	0.07762
9.808	0.07013	0.06785	0.06898	0.07096	0.06836	0.07096	0.07037	0.06991	0.07089	0.07249	0.0732	0.07141	0.07346	0.07476	0.07431	0.07515	0.07777	0.07746
9.824	0.0697	0.06727	0.06791	0.07127	0.06788	0.07038	0.06877	0.06916	0.07089	0.07233	0.07219	0.071	0.07347	0.07357	0.07444	0.07557	0.07696	0.07646
9.84	0.06892	0.06759	0.06739	0.07127	0.06823	0.06918	0.07002	0.06917	0.07134	0.07231	0.0721	0.07114	0.07352	0.07285	0.07403	0.07489	0.07638	0.07633
9.856	0.06917	0.06716	0.06765	0.07026	0.06759	0.07059	0.06967	0.06858	0.0696	0.0718	0.07269	0.07107	0.07202	0.07288	0.07367	0.07448	0.0754	0.07614
9.872	0.06917	0.06717	0.06767	0.0698	0.06731	0.06918	0.0689	0.06854	0.0703	0.07178	0.0715	0.07023	0.0708	0.07278	0.07324	0.07393	0.07467	0.07571
9.888	0.06811	0.06676	0.06719	0.0689	0.06766	0.06818	0.0682	0.06883	0.07006	0.07145	0.07112	0.07021	0.07108	0.07169	0.07293	0.07243	0.07599	0.07496
9.904	0.06897	0.06581	0.06712	0.06921	0.06642	0.06733	0.06857	0.06893	0.06829	0.07146	0.0708	0.06963	0.07125	0.07161	0.07206	0.07393	0.07555	0.07609
9.92	0.06735	0.0664	0.06645	0.06893	0.06572	0.0681	0.06772	0.06852	0.06944	0.07024	0.07042	0.0712	0.07053	0.07206	0.07232	0.07313	0.07397	0.07503
9.936	0.06747	0.06572	0.06646	0.06869	0.06596	0.06842	0.06784	0.06714	0.06893	0.06965	0.07093	0.06904	0.07094	0.07142	0.07199	0.07297	0.07447	0.07443
9.952	0.06741	0.06466	0.06625	0.06804	0.06552	0.06772	0.06671	0.06733	0.06847	0.07012	0.06973	0.07004	0.07088	0.07085	0.07147	0.07262	0.07441	0.07466
9.968	0.06768	0.06579	0.06616	0.06778	0.06578	0.06838	0.06653	0.06725	0.06787	0.06993	0.0703	0.06863	0.07032	0.07055	0.07104	0.07214	0.07409	0.07436
9.984	0.06715	0.06487	0.06596	0.06761	0.06517	0.06659	0.06646	0.06694	0.06868	0.0696	0.06953	0.0695	0.06898	0.07005	0.07137	0.07097	0.07355	0.0725
10	0.06672	0.06407	0.06519	0.06693	0.06476	0.06769	0.06595	0.06643	0.06889	0.06919	0.06912	0.0688	0.06996	0.07037	0.07048	0.07114	0.07373	0.07332
10.016	0.0662	0.06318	0.06499	0.0677	0.06545	0.06632	0.06597	0.06573	0.06846	0.06886	0.06827	0.06948	0.06966	0.06938	0.07036	0.07067	0.07243	0.07286
10.032	0.0666	0.06329	0.06516	0.06647	0.06389	0.06655	0.06589	0.06704	0.06642	0.06792	0.0691	0.06829	0.06927	0.07009	0.07035	0.07097	0.07298	0.07222
10.048	0.06623	0.06365	0.06447	0.06582	0.06399	0.06603	0.06536	0.06611	0.06668	0.06785	0.06887	0.06643	0.06875	0.06947	0.0695	0.07058	0.07315	0.07252
10.064	0.06539	0.06453	0.06421	0.06553	0.06407	0.06574	0.06591	0.06563	0.06682	0.06787	0.06803	0.06694	0.06769	0.0693	0.06957	0.06994	0.07222	0.07141
10.08	0.06603	0.06376	0.06364	0.06575	0.06413	0.06545	0.06484	0.06547	0.0669	0.06726	0.0677	0.06606	0.06749	0.06917	0.0697	0.07068	0.07259	0.07214
10.096	0.0657	0.0629	0.06359	0.06563	0.06399	0.06544	0.06401	0.06519	0.06588	0.06724	0.06726	0.06628	0.06815	0.06832	0.06834	0.06975	0.07191	0.07107
10.112	0.065	0.06275	0.06396	0.06541	0.06305	0.06486	0.06523	0.06468	0.06625	0.06693	0.06732	0.06601	0.06755	0.06859	0.06883	0.07087	0.07083	0.07145
10.128	0.06504	0.06328	0.06333	0.06528	0.06332	0.06486	0.06433	0.06358	0.06647	0.06756	0.06678	0.06626	0.06798	0.06854	0.06777	0.06974	0.07089	0.07042
10.144	0.06358	0.06208	0.06268	0.06549	0.06331	0.06552	0.06405	0.06378	0.06589	0.06719	0.06676	0.06589	0.06674	0.06775	0.06804	0.06841	0.07132	0.0708
10.16	0.06438	0.06242	0.06291	0.06467	0.06303	0.06428	0.06375	0.06456	0.06506	0.06723	0.06688	0.06546	0.06715	0.06728	0.06849	0.06919	0.07162	0.06974
10.176	0.06405	0.06188	0.06217	0.06439	0.06152	0.06312	0.06408	0.06374	0.0665	0.067	0.06624	0.06548	0.0659	0.06693	0.06759	0.06841	0.0701	0.06986
10.192	0.06339	0.06174	0.06184	0.06417	0.06236	0.06463	0.06266	0.06403	0.06439	0.06668	0.06639	0.06403	0.06685	0.06737	0.06742	0.06765	0.06964	0.06933
10.208	0.06469	0.06148	0.06198	0.06349	0.06264	0.06421	0.06321	0.06258	0.06532	0.06504	0.06557	0.06542	0.06554	0.06691	0.06721	0.06771	0.06884	0.06924
10.224	0.06297	0.06068	0.0613	0.06378	0.06159	0.06348	0.06378	0.06305	0.0642	0.06544	0.06548	0.06377	0.06504	0.06639	0.06648	0.06772	0.06974	0.06792
10.24	0.06269	0.06071	0.06124	0.06418	0.0618	0.06333	0.0626	0.06297	0.06458	0.06535	0.06482	0.06429	0.06506	0.06583	0.06677	0.06715	0.0698	0.06939
10.256	0.06299	0.05957	0.06085	0.06383	0.06014	0.06438	0.06195	0.06151	0.06458	0.06442	0.06524	0.06416	0.06618	0.06526	0.06678	0.06694	0.06872	0.0677
10.272	0.06254	0.06071	0.06133	0.06221	0.06152	0.06222	0.06155	0.06306	0.06366	0.06435	0.06397	0.06351	0.06502	0.06551	0.06589	0.06753	0.06863	0.06732
10.288	0.06212	0.06016	0.0599	0.06251	0.06191	0.06306	0.0621	0.06173	0.06291	0.06459	0.06391	0.06354	0.06496	0.06523	0.06599	0.06706	0.06823	0.06826
10.304	0.06272	0.05984	0.06026	0.06252	0.05984	0.06228	0.06101	0.06139	0.06244	0.06394	0.06421	0.0633	0.06451	0.06489	0.06626	0.06615	0.06777	0.06743
10.32	0.06123	0.05974	0.06029	0.06148	0.06013	0.06101	0.06062	0.06208	0.06274	0.06353	0.06355	0.06292	0.06458	0.0642	0.06537	0.06601	0.06791	0.06712
10.336	0.06139	0.05921	0.06042	0.06201	0.06001	0.0614	0.06096	0.06158	0.062	0.06321	0.06319	0.0633	0.06421	0.06445	0.06449	0.0658	0.06733	0.0672
10.352	0.06047	0.05908	0.05967	0.06183	0.05905	0.06082	0.06052	0.06039	0.06209	0.06329	0.06287	0.06181	0.06396	0.065	0.06446	0.06578	0.06784	0.06756
10.368	0.06093	0.05899	0.05916	0.06138	0.05951	0.06176	0.05978	0.06047	0.06165	0.0628	0.06346	0.06199	0.06303	0.06457	0.06488	0.06398	0.06649	0.06722
10.384	0.06081	0.0591	0.05952	0.06088	0.05959	0.06026	0.06057	0.06086	0.06125	0.06299	0.0619	0.06203	0.06355	0.06411	0.06372	0.06479	0.06646	0.06643
10.4	0.06103	0.05868	0.05971	0.06098	0.05836	0.06065	0.06001	0.06058	0.0608	0.0625	0.06344	0.06145	0.06292	0.0635	0.06352	0.06509	0.06628	0.06559
10.416	0.06001	0.05825	0.0588	0.06065	0.05955	0.06026	0.0596	0.05956	0.06038	0.06204	0.06264	0.06155	0.063	0.06258	0.06389	0.06424	0.06531	0.0649
10.432	0.05996	0.05785	0.05846	0.06048	0.05814	0.05945	0.05906	0.05977	0.06115	0.06232	0.06133	0.06205	0.06174	0.06236	0.06397	0.0644	0.06526	0.06649
10.448	0.05905	0.05831	0.05832	0.06059	0.05851	0.06012	0.05958	0.05955	0.06058	0.06182	0.06178	0.06051	0.06157	0.06305	0.06365	0.06378	0.06506	0.06539
10.464	0.05926	0.05595	0.05865	0.05934	0.05761	0.05839	0.05791	0.05906	0.06091	0.06172	0.06102	0.06149	0.06178	0.06199	0.06313	0.06334	0.06608	0.06481
10.48	0.05944	0.05688	0.05822	0.05893	0.058	0.05998	0.0589	0.05961	0.06067	0.06128	0.06148	0.06087	0.0621	0.06263	0.06262	0.06314	0.06548	0.06473
10.496	0.05831	0.05735	0.05716	0.05954	0.05786	0.05901	0.05857	0.05837	0.06109	0.06131	0.06107	0.06031	0.06125	0.06218	0.06333	0.06256	0.06529	0.06447
10.512	0.05836	0.05712	0.05739	0.05977	0.05691	0.0584	0.05776	0.05835	0.05923	0.06116	0.06175	0.05981	0.06051	0.06167	0.06225	0.06222	0.06502	0.06358
10.528	0.05835	0.05612	0.05715	0.05808	0.05639	0.05844	0.05831	0.05822	0.05946	0.0612	0.06102	0.05915	0.06117	0.06169	0.06133	0.06201	0.06442	0.06384
10.544	0.05835	0.05631	0.05601	0.05928	0.05618	0.0582	0.05791	0.05873	0.05877	0.05993	0.06005	0.05913	0.06068	0.06125	0.06183	0.06208	0.0638	0.06465
10.56	0.0584	0.05682	0.05557	0.05818	0.05679	0.05846	0.0572	0.05808	0.05963	0.06015	0.06038	0.05887	0.06072	0.06041	0.06138	0.06224	0.06246	0.06424
10.576	0.05816	0.05624	0.05609	0.05817	0.05633	0.05734	0.05761	0.05762	0.05913	0.0596	0.05952	0.05922	0.05966	0.06178	0.06144	0.06221	0.06348	0.06365
10.592	0.05848	0.05574	0.05641	0.05851	0.05645	0.05817	0.05781	0.05704	0.05884	0.05956	0.05901	0.05901	0.0599	0.0595	0.06208	0.06153	0.06245	0.06281
10.608	0.0572	0.05536	0.05607	0.05788	0.05679	0.0572	0.05698	0.05774	0.05833	0.05886	0.0592	0.05938	0.05899	0.06046	0.06048	0.06163	0.06286	0.06216
10.624	0.05726	0.05487	0.05631	0.05724	0.05464	0.05724	0.05747	0.0571	0.05764	0.05966	0.05988	0.05867	0.05894	0.05988	0.06053	0.06068	0.06175	0.06282
10.64	0.0572	0.05501	0.05524	0.05779	0.05451	0.05643	0.05624	0.05659	0.05814	0.05836	0.05932	0.05873	0.05876	0.06009	0.05975	0.06119	0.06277	0.06228
10.656	0.0569	0.05485	0.05503	0.0572	0.05534	0.05661	0.05654	0.05614	0.05761	0.05879	0.05897	0.05734	0.05822	0.05931	0.05999	0.06074	0.06223	0.06337
10.672	0.05661	0.05503	0.05509	0.05731	0.0554	0.05649	0.05639	0.0566	0.05718	0.0572	0.05822	0.05699	0.05821	0.05956	0.05988	0.0608	0.06179	0.06175
10.688	0.05623	0.0543	0.055	0.05695	0.05489	0.05642	0.05541	0.05583	0.05748	0.05845	0.05806	0.05725	0.05789	0.05919	0.05998	0.06055	0.06131	0.06193
10.704	0.05528	0.05487	0.05406	0.05629	0.05475	0.05588	0.05628	0.05544	0.05754	0.05808	0.05834	0.0571	0.05801	0.05845	0.05951	0.06069	0.06188	0.06141
10.72	0.05616	0.05423	0.05411	0.0557	0.05455	0.05569	0.05518	0.05589	0.05667	0.05725	0.05765	0.05711	0.058	0.05896	0.05879	0.05916	0.06112	0.06144
10.736	0.05482	0.05394	0.05431	0.05594	0.05479	0.05531	0.05457	0.05541	0.05691	0.05691	0.0571	0.05737	0.05774	0.05728	0.05878	0.05999	0.06011	0.06013
10.752	0.05527	0.05308	0.05446	0.05522	0.05395	0.05468	0.0543	0.05457	0.0565	0.0576	0.05733	0.0567	0.0569	0.05755	0.05821	0.05858	0.06075	0.06173
10.768	0.05401	0.05278	0.05325	0.05537	0.05446	0.05437	0.05538	0.05482	0.05539	0.05734	0.05692	0.05659	0.05721	0.05824	0.05841	0.05857	0.06018	0.06001
10.784	0.0548	0.05259	0.05353	0.05596	0.05299	0.05566	0.05391	0.05403	0.05612	0.05653	0.05619	0.05628	0.05663	0.05781	0.05791	0.0583	0.06055	0.06138
10.8	0.05427	0.05288	0.05344	0.05485	0.05376	0.05484	0.05396	0.05443	0.0553	0.05629	0.05612	0.05619	0.05669	0.05752	0.05779	0.05842	0.05996	0.0601
10.816	0.05417	0.05266	0.05328	0.05555	0.05208	0.05366	0.05464	0.05454	0.0552	0.05684	0.05673	0.05534	0.05685	0.05693	0.05688	0.05829	0.05931	0.05924
10.832	0.05418	0.05164	0.05307	0.05432	0.05212	0.05411	0.05414	0.05419	0.05482	0.05581	0.05533	0.05514	0.05552	0.05638	0.05697	0.05808	0.05936	0.05889
10.848	0.05347	0.05256	0.05249	0.05417	0.05232	0.05357	0.05398	0.05406	0.0545	0.05606	0.05631	0.05548	0.05663	0.05664	0.0572	0.05812	0.05884	0.05948
10.864	0.05389	0.05202	0.05185	0.05432	0.0514	0.05363	0.05338	0.05295	0.05419	0.056	0.0558	0.05417	0.05584	0.05626	0.05726	0.05743	0.05865	0.05856
10.88	0.05311	0.05149	0.05182	0.0533	0.05148	0.05364	0.05309	0.05344	0.05387	0.05489	0.05521	0.05543	0.05529	0.05644	0.0566	0.05745	0.05882	0.05763
10.896	0.05294	0.05153	0.0521	0.0534	0.0516	0.05351	0.0532	0.05274	0.05411	0.05548	0.05498	0.05604	0.05444	0.05654	0.05613	0.05711	0.05792	0.05898
10.912	0.05341	0.05159	0.05152	0.0538	0.05232	0.05296	0.0527	0.05241	0.05432	0.05471	0.05469	0.05454	0.05536	0.05573	0.05668	0.0567	0.05781	0.05739
10.928	0.05285	0.05061	0.05131	0.05264	0.0519	0.05216	0.05271	0.05274	0.05302	0.05553	0.05473	0.05356	0.05493	0.05499	0.05624	0.05661	0.05829	0.05761
10.944	0.05259	0.04994	0.05157	0.05247	0.05197	0.05244	0.05253	0.05206	0.0528	0.05422	0.0542	0.05294	0.05436	0.0555	0.05588	0.05682	0.05774	0.05832
10.96	0.05261	0.05109	0.05094	0.05273	0.05168	0.05264	0.05204	0.05156	0.05274	0.05432	0.05418	0.05462	0.05452	0.05496	0.05551	0.05621	0.05707	0.05742
10.976	0.05223	0.05038	0.05075	0.05203	0.05014	0.05171	0.05154	0.05222	0.05309	0.05457	0.05422	0.05357	0.05461	0.05573	0.05527	0.05687	0.05781	0.05734
10.992	0.05227	0.04973	0.05067	0.05263	0.05105	0.05178	0.05091	0.05188	0.05288	0.05346	0.05363	0.05273	0.05348	0.05483	0.0551	0.05579	0.05835	0.05711
11.008	0.05287	0.05061	0.0508	0.05265	0.05019	0.05175	0.05212	0.05151	0.05226	0.05384	0.05308	0.05246	0.05464	0.05436	0.05508	0.05564	0.05588	0.05601
11.024	0.05194	0.04974	0.05055	0.0527	0.04991	0.05106	0.05128	0.05113	0.05214	0.0533	0.05349	0.05325	0.05379	0.05437	0.0545	0.05518	0.05646	0.05632
11.04	0.05135	0.04999	0.05073	0.05173	0.04963	0.05119	0.05118	0.05127	0.0518	0.05255	0.05334	0.05287	0.05254	0.05478	0.05496	0.05568	0.05569	0.05655
11.056	0.05086	0.04955	0.04945	0.05074	0.05	0.05085	0.05145	0.05088	0.05069	0.05309	0.05322	0.05212	0.05313	0.05356	0.05419	0.05403	0.05614	0.05608
11.072	0.05075	0.04988	0.04952	0.05209	0.04968	0.05062	0.05066	0.0505	0.05198	0.05276	0.05193	0.05183	0.053	0.05345	0.05375	0.05423	0.0564	0.05631
11.088	0.0508	0.04935	0.04995	0.05092	0.05001	0.0508	0.05033	0.05088	0.05177	0.05225	0.05282	0.05177	0.05254	0.05356	0.05333	0.05427	0.05541	0.05581
11.104	0.05032	0.04915	0.04933	0.05158	0.04901	0.04961	0.04988	0.05012	0.05213	0.0523	0.05241	0.05187	0.0528	0.05299	0.0532	0.05414	0.05451	0.05534
11.12	0.05084	0.04854	0.0491	0.05095	0.04901	0.05102	0.04962	0.05072	0.0513	0.05229	0.052	0.05151	0.05222	0.05266	0.05362	0.0534	0.05551	0.05416
11.136	0.05022	0.04801	0.04842	0.05038	0.04917	0.05071	0.05005	0.0495	0.05051	0.05152	0.05147	0.0512	0.05162	0.05196	0.05305	0.05361	0.055	0.056
11.152	0.0501	0.04778	0.04863	0.04991	0.04816	0.04977	0.05009	0.0505	0.05054	0.05135	0.05229	0.05051	0.05229	0.05266	0.05267	0.05394	0.05534	0.05365
11.168	0.04966	0.04803	0.04779	0.05048	0.04839	0.04912	0.04913	0.04898	0.05036	0.0508	0.05181	0.05066	0.05148	0.05217	0.05247	0.05381	0.0534	0.05357
11.184	0.04925	0.04722	0.04819	0.04995	0.04799	0.04897	0.04933	0.04906	0.04946	0.05101	0.05185	0.05022	0.05167	0.05209	0.05179	0.05296	0.05509	0.05451
11.2	0.0497	0.04746	0.0478	0.04995	0.04866	0.04929	0.04955	0.04908	0.04965	0.0509	0.05113	0.05053	0.05078	0.05192	0.05174	0.05251	0.05474	0.05356
11.216	0.04879	0.04677	0.04795	0.04946	0.0489	0.04961	0.0486	0.04849	0.04998	0.05135	0.05095	0.04942	0.05041	0.05138	0.05143	0.05219	0.05372	0.05362
11.232	0.04848	0.04685	0.04729	0.0494	0.04771	0.04907	0.04838	0.04805	0.04992	0.05011	0.05006	0.04948	0.05083	0.05117	0.05163	0.05285	0.05414	0.05381
11.248	0.04942	0.04668	0.04772	0.04902	0.04738	0.04862	0.04759	0.04833	0.04995	0.04994	0.05013	0.04963	0.05063	0.0512	0.0521	0.05234	0.05342	0.05346
11.264	0.04905	0.04705	0.04773	0.04926	0.04743	0.04852	0.04828	0.04872	0.04937	0.05004	0.05028	0.04911	0.04958	0.05153	0.05153	0.05195	0.05292	0.05314
11.28	0.04903	0.04717	0.04712	0.0491	0.04612	0.04798	0.04847	0.04811	0.04942	0.04987	0.0504	0.04973	0.05006	0.05066	0.05121	0.05187	0.0535	0.0526
11.296	0.04853	0.04653	0.04642	0.04822	0.04662	0.04843	0.04756	0.0475	0.04848	0.05032	0.04974	0.04923	0.0497	0.05055	0.05078	0.05207	0.053	0.05275
11.312	0.0486	0.0465	0.04614	0.04821	0.04687	0.04788	0.04752	0.0477	0.04869	0.04946	0.05029	0.04959	0.04944	0.05098	0.05195	0.0518	0.0522	0.05217
11.328	0.04737	0.04561	0.04604	0.04825	0.04651	0.04687	0.04694	0.04802	0.04824	0.04942	0.0497	0.04867	0.04996	0.05069	0.04969	0.05094	0.05277	0.05197
11.344	0.04746	0.0458	0.04665	0.04712	0.04628	0.04744	0.04673	0.04725	0.04808	0.04969	0.04837	0.04828	0.05001	0.04963	0.05029	0.05107	0.05191	0.05221
11.36	0.0473	0.04555	0.04574	0.04786	0.04611	0.04801	0.04733	0.0468	0.04773	0.04898	0.0487	0.04817	0.04916	0.049	0.04971	0.05112	0.05158	0.0512
11.376	0.04705	0.04565	0.04726	0.04781	0.04638	0.04665	0.04687	0.04677	0.0479	0.0485	0.04875	0.04801	0.04845	0.04926	0.04898	0.04995	0.05164	0.05147
11.392	0.04702	0.04552	0.04596	0.04712	0.04593	0.04733	0.04708	0.04684	0.04712	0.04825	0.04853	0.04763	0.04914	0.04938	0.04997	0.0504	0.05123	0.05125
11.408	0.04663	0.04532	0.04536	0.04706	0.04534	0.04703	0.04629	0.0464	0.04794	0.04855	0.04778	0.0489	0.0482	0.0493	0.04941	0.0499	0.05156	0.0514
11.424	0.04639	0.04566	0.04547	0.04738	0.04483	0.04712	0.04693	0.04631	0.0466	0.04875	0.04788	0.04729	0.04812	0.0489	0.04977	0.04988	0.05091	0.05008
11.44	0.04625	0.04463	0.04536	0.04678	0.04525	0.04632	0.04698	0.04574	0.04716	0.0479	0.04752	0.04738	0.04751	0.04891	0.04909	0.05013	0.0506	0.0506
11.456	0.04636	0.04499	0.04476	0.04668	0.0444	0.046	0.04563	0.04624	0.04744	0.04824	0.04782	0.04646	0.04816	0.04837	0.04914	0.0492	0.05067	0.05057
11.472	0.04594	0.04437	0.04531	0.04609	0.04531	0.04601	0.04568	0.04601	0.04703	0.0478	0.04823	0.04704	0.04749	0.04821	0.04903	0.04941	0.05005	0.05042
11.488	0.04618	0.04417	0.04443	0.04681	0.04423	0.04581	0.04582	0.046	0.04644	0.04719	0.04738	0.04578	0.04731	0.04846	0.04831	0.04909	0.0501	0.05003
11.504	0.04587	0.04406	0.04416	0.04597	0.04476	0.04621	0.0455	0.0461	0.04622	0.04722	0.04655	0.046	0.04808	0.04781	0.04897	0.04863	0.04931	0.0502
11.52	0.04585	0.0441	0.04389	0.04586	0.04398	0.04582	0.04528	0.04515	0.04627	0.0466	0.04696	0.04687	0.04757	0.04798	0.04756	0.04823	0.05007	0.04932
11.536	0.04506	0.04429	0.04393	0.04574	0.04384	0.04536	0.04468	0.04414	0.04577	0.04697	0.04727	0.04597	0.04655	0.04782	0.04752	0.04852	0.04983	0.04955
11.552	0.04498	0.04326	0.04404	0.04566	0.04353	0.04544	0.04436	0.04461	0.04567	0.04672	0.04625	0.04697	0.04669	0.04759	0.04863	0.04895	0.04933	0.04967
11.568	0.04472	0.0435	0.04406	0.04513	0.04416	0.04517	0.04397	0.0448	0.04569	0.04642	0.04615	0.04631	0.04697	0.04713	0.04767	0.04773	0.04981	0.04904
11.584	0.04446	0.0429	0.04311	0.04467	0.04366	0.04467	0.04476	0.04426	0.04536	0.0471	0.04667	0.0459	0.04684	0.04642	0.04751	0.04766	0.04879	0.04903
11.6	0.04436	0.04341	0.04317	0.04524	0.04354	0.04454	0.0447	0.04486	0.04499	0.04642	0.04641	0.04638	0.04664	0.04701	0.04671	0.04749	0.04946	0.049
11.616	0.04412	0.04297	0.04378	0.04528	0.0434	0.04484	0.04411	0.0436	0.04538	0.0458	0.04586	0.04496	0.04694	0.04653	0.0474	0.04761	0.04886	0.0483
11.632	0.04377	0.04269	0.04318	0.04421	0.04322	0.04366	0.0439	0.04487	0.04519	0.04556	0.04571	0.04526	0.04564	0.04638	0.04656	0.04712	0.04843	0.04845
11.648	0.04375	0.0423	0.04255	0.04392	0.04276	0.04466	0.0437	0.04348	0.04534	0.04578	0.04571	0.045	0.0458	0.04624	0.04673	0.04682	0.04877	0.04746
11.664	0.04375	0.04214	0.04265	0.04377	0.04331	0.0442	0.04316	0.04302	0.04488	0.0451	0.04569	0.04424	0.04506	0.04649	0.04617	0.04771	0.04796	0.04779
11.68	0.04371	0.04161	0.04273	0.04416	0.04134	0.04355	0.04404	0.04335	0.04387	0.04562	0.04566	0.04511	0.04495	0.04605	0.04564	0.04636	0.0482	0.04787
11.696	0.04303	0.0424	0.04254	0.04391	0.04227	0.04276	0.04272	0.04378	0.04426	0.04458	0.04505	0.04389	0.04551	0.04531	0.04615	0.04666	0.04758	0.04724
11.712	0.04362	0.04157	0.04194	0.04331	0.04156	0.0438	0.04317	0.04266	0.04416	0.04482	0.04473	0.04433	0.04485	0.04582	0.04599	0.04659	0.04783	0.04715
11.728	0.04321	0.04169	0.04207	0.04295	0.04222	0.0439	0.0427	0.04242	0.04339	0.04457	0.04469	0.04368	0.04497	0.04557	0.04554	0.04662	0.04769	0.04808
11.744	0.04285	0.04182	0.04184	0.0427	0.04231	0.04341	0.04377	0.04343	0.04367	0.04375	0.04511	0.04441	0.0444	0.04542	0.0456	0.04646	0.04655	0.04658
11.76	0.04317	0.04205	0.0415	0.04338	0.04104	0.04252	0.04235	0.04298	0.04381	0.04407	0.04412	0.04327	0.04475	0.04489	0.0441	0.04518	0.04699	0.04695
11.776	0.04185	0.04129	0.04181	0.04302	0.04117	0.04264	0.04125	0.04217	0.04295	0.04413	0.04402	0.04404	0.04457	0.04429	0.04471	0.04546	0.0473	0.04705
11.792	0.04209	0.04075	0.04119	0.04279	0.04069	0.04223	0.04227	0.04251	0.04336	0.04354	0.0436	0.04376	0.04451	0.0448	0.04511	0.04562	0.04705	0.04637
11.808	0.04307	0.04138	0.0409	0.04253	0.0411	0.04216	0.04232	0.04212	0.04258	0.04334	0.04395	0.04336	0.04427	0.04424	0.04495	0.04537	0.04689	0.04607
11.824	0.04181	0.04053	0.04076	0.04317	0.04117	0.04192	0.04101	0.04167	0.04242	0.04306	0.04372	0.04286	0.04386	0.04413	0.04435	0.04499	0.04634	0.04583
11.84	0.04204	0.03951	0.0403	0.04192	0.04034	0.04196	0.04086	0.04184	0.04247	0.04342	0.04316	0.04286	0.04369	0.04399	0.04371	0.04485	0.04561	0.04609
11.856	0.04131	0.04065	0.04075	0.04191	0.04045	0.04247	0.04094	0.04119	0.04248	0.04258	0.04312	0.04149	0.04387	0.0435	0.04462	0.04559	0.04628	0.04536
11.872	0.04151	0.03951	0.04027	0.04225	0.04059	0.041	0.04156	0.04183	0.04232	0.04291	0.04297	0.04285	0.04264	0.04355	0.04435	0.04448	0.046	0.046
11.888	0.04094	0.03971	0.0399	0.04221	0.03988	0.04096	0.04085	0.04089	0.04148	0.04324	0.04342	0.04183	0.04298	0.04329	0.04365	0.04407	0.04606	0.04475
11.904	0.04121	0.03898	0.0403	0.04211	0.03983	0.03998	0.04039	0.04089	0.04156	0.04207	0.04283	0.04237	0.04262	0.04313	0.04483	0.04397	0.04591	0.04461
11.92	0.0411	0.03948	0.03966	0.04128	0.04051	0.04118	0.04083	0.04031	0.04134	0.04219	0.04304	0.04232	0.04207	0.04296	0.04358	0.0437	0.04519	0.04413
11.936	0.04089	0.039	0.03956	0.04139	0.03954	0.04043	0.0406	0.04117	0.04179	0.04214	0.04254	0.04107	0.04247	0.04332	0.04291	0.04397	0.04513	0.04466
11.952	0.04038	0.03926	0.04008	0.04093	0.03978	0.04037	0.04026	0.04037	0.04138	0.042	0.042	0.04154	0.04152	0.04314	0.04327	0.04384	0.04512	0.0443
11.968	0.04082	0.03949	0.0398	0.04068	0.03905	0.04033	0.04003	0.04023	0.04103	0.04194	0.04215	0.04121	0.0413	0.04273	0.04294	0.04327	0.0453	0.04486
11.984	0.04052	0.03939	0.03945	0.04044	0.03889	0.04046	0.0398	0.04021	0.04142	0.04136	0.04214	0.04102	0.04212	0.04208	0.04317	0.04366	0.04422	0.04321
12	0.03981	0.03902	0.03913	0.04099	0.03961	0.04027	0.03968	0.03973	0.04095	0.0418	0.04216	0.04084	0.04215	0.04217	0.04305	0.04332	0.04425	0.04381
12.016	0.04039	0.03926	0.03941	0.04083	0.03904	0.04011	0.03952	0.04015	0.04032	0.04173	0.04124	0.0412	0.04171	0.04173	0.04207	0.04281	0.04414	0.04263
12.032	0.03996	0.03862	0.03858	0.04055	0.03941	0.03971	0.04007	0.03967	0.04056	0.04047	0.04109	0.04098	0.04145	0.04194	0.04247	0.04274	0.04401	0.04301
12.048	0.03965	0.03789	0.0387	0.03975	0.03836	0.03999	0.03922	0.03947	0.04031	0.04122	0.04079	0.04067	0.04123	0.04133	0.04199	0.04225	0.0442	0.04365
12.064	0.03883	0.0377	0.03866	0.04051	0.03811	0.03982	0.0396	0.03942	0.0403	0.04085	0.04101	0.04105	0.04144	0.04188	0.04142	0.043	0.04342	0.04356
12.08	0.03888	0.03835	0.03797	0.04035	0.03852	0.03915	0.03866	0.03935	0.03973	0.04084	0.0409	0.04035	0.04042	0.04117	0.0412	0.04146	0.04319	0.04309
12.096	0.03866	0.03808	0.03878	0.03949	0.03913	0.03864	0.03924	0.03876	0.03962	0.04082	0.04064	0.04042	0.04111	0.04121	0.0416	0.04177	0.04374	0.0423
12.112	0.0385	0.038	0.03855	0.03867	0.03809	0.03921	0.03936	0.03899	0.03977	0.04038	0.04073	0.04037	0.04008	0.04125	0.0415	0.04176	0.04346	0.04246
12.128	0.0396	0.03752	0.03758	0.03908	0.03849	0.0391	0.03818	0.03907	0.03979	0.04031	0.04014	0.03957	0.04043	0.04084	0.04184	0.04169	0.0431	0.04161
12.144	0.03909	0.03776	0.03776	0.0384	0.03747	0.03865	0.03848	0.03828	0.03904	0.03936	0.0404	0.03968	0.03986	0.04087	0.04105	0.04194	0.04306	0.04254
12.16	0.03835	0.03696	0.03727	0.03904	0.0372	0.03816	0.0383	0.03819	0.03983	0.03987	0.04006	0.03971	0.04002	0.0413	0.04068	0.04125	0.04299	0.0422
12.176	0.0388	0.03726	0.03785	0.03836	0.03717	0.03883	0.03783	0.03778	0.03919	0.03987	0.03972	0.03934	0.04001	0.04041	0.04072	0.04143	0.04179	0.04156
12.192	0.03873	0.03676	0.03698	0.03815	0.03729	0.0386	0.03854	0.03819	0.03928	0.03968	0.03959	0.03835	0.03968	0.04002	0.04066	0.04111	0.04239	0.04148
12.208	0.03887	0.03707	0.03739	0.03912	0.03703	0.03782	0.03804	0.03805	0.03852	0.03919	0.03972	0.03944	0.03943	0.04055	0.04045	0.04136	0.04173	0.04196
12.224	0.03823	0.03673	0.03687	0.03846	0.03766	0.03794	0.03767	0.03747	0.03914	0.03925	0.03962	0.03897	0.04011	0.03952	0.04069	0.04114	0.04164	0.04192
12.24	0.03767	0.03704	0.03674	0.03804	0.03685	0.03785	0.03735	0.03735	0.03889	0.03947	0.03852	0.03747	0.0391	0.03992	0.03948	0.04103	0.04119	0.04194
12.256	0.03827	0.03604	0.03644	0.03768	0.0368	0.03797	0.03769	0.03741	0.03834	0.03902	0.03972	0.0375	0.03824	0.03989	0.03947	0.04039	0.04157	0.04218
12.272	0.03802	0.03662	0.03645	0.03822	0.03631	0.038	0.03693	0.03703	0.03847	0.03883	0.03907	0.03839	0.03838	0.03906	0.0393	0.04028	0.04124	0.04133
12.288	0.03744	0.03597	0.03626	0.03715	0.03659	0.0375	0.0369	0.03719	0.03742	0.03861	0.03869	0.03763	0.03927	0.03907	0.04052	0.03996	0.04175	0.04068
12.304	0.03756	0.03607	0.03638	0.03714	0.03607	0.03661	0.03672	0.03716	0.0377	0.03839	0.03915	0.03752	0.03827	0.03899	0.03938	0.04009	0.0411	0.0409
12.32	0.03672	0.03549	0.03617	0.03782	0.03641	0.03657	0.03648	0.03628	0.03731	0.03823	0.03829	0.03818	0.0386	0.03955	0.03918	0.03965	0.04063	0.04
12.336	0.0372	0.03567	0.03574	0.03667	0.03609	0.03703	0.03658	0.03668	0.03728	0.03844	0.03768	0.03767	0.0385	0.03838	0.03905	0.03952	0.04136	0.04047
12.352	0.03699	0.03579	0.03582	0.03769	0.03589	0.03691	0.03641	0.03637	0.03775	0.03766	0.03871	0.03809	0.03759	0.03858	0.03948	0.03911	0.04089	0.04005
12.368	0.03653	0.03517	0.03569	0.0371	0.03554	0.03656	0.03627	0.03661	0.03686	0.03772	0.03801	0.03791	0.03827	0.03873	0.03836	0.03899	0.03992	0.04033
12.384	0.03654	0.0356	0.03605	0.03705	0.03542	0.03615	0.0366	0.03614	0.0373	0.03772	0.03861	0.03751	0.03766	0.03825	0.03867	0.03962	0.03906	0.03951
12.4	0.03569	0.03487	0.03578	0.03696	0.03503	0.03581	0.0362	0.0369	0.03678	0.03729	0.03777	0.03725	0.03766	0.03776	0.03855	0.03919	0.03958	0.03898
12.416	0.0362	0.0352	0.03557	0.03611	0.03532	0.03633	0.03615	0.03568	0.03639	0.03733	0.0375	0.03708	0.03709	0.03796	0.0384	0.03858	0.04058	0.03946
12.432	0.03583	0.03443	0.03551	0.0357	0.03513	0.03564	0.03546	0.03604	0.03614	0.03716	0.03715	0.03639	0.03734	0.03828	0.03839	0.03854	0.03993	0.03956
12.448	0.03553	0.03484	0.03535	0.03649	0.0351	0.0355	0.03598	0.03609	0.03642	0.03675	0.03723	0.0364	0.0371	0.03741	0.0383	0.03847	0.03941	0.03886
12.464	0.03522	0.0339	0.03466	0.03664	0.03524	0.03618	0.03567	0.03545	0.03629	0.03721	0.0369	0.03623	0.03765	0.03754	0.03791	0.03799	0.03962	0.03856
12.48	0.03567	0.03406	0.03486	0.03611	0.03452	0.03578	0.03558	0.03542	0.03584	0.03628	0.0363	0.036	0.03756	0.03734	0.03737	0.03814	0.03922	0.03855
12.496	0.0351	0.0347	0.03438	0.03574	0.03465	0.03604	0.03508	0.0354	0.03669	0.03667	0.03696	0.03637	0.03663	0.03741	0.0379	0.03794	0.03963	0.03867
12.512	0.03527	0.03426	0.03443	0.03588	0.03395	0.0357	0.03415	0.03533	0.03608	0.03665	0.03705	0.03563	0.03689	0.03695	0.03768	0.03727	0.03876	0.03834
12.528	0.03569	0.03396	0.03427	0.03536	0.03434	0.03558	0.03482	0.03469	0.03594	0.03661	0.03623	0.03602	0.03622	0.037	0.03713	0.03826	0.03882	0.03883
12.544	0.03558	0.03458	0.03402	0.03567	0.03414	0.03479	0.03488	0.03468	0.03605	0.0357	0.03612	0.03526	0.03675	0.03663	0.03723	0.03731	0.03928	0.03815
12.56	0.03518	0.0337	0.03413	0.03464	0.03396	0.03466	0.03509	0.0347	0.03564	0.03622	0.03593	0.0358	0.03626	0.03664	0.03765	0.03744	0.03844	0.03781
12.576	0.03408	0.03317	0.03384	0.03485	0.03337	0.03456	0.03466	0.03397	0.03514	0.0357	0.03587	0.03529	0.03592	0.03675	0.03674	0.03758	0.03802	0.03797
12.592	0.03505	0.03304	0.03353	0.03499	0.03362	0.03461	0.03468	0.03441	0.03519	0.03576	0.03615	0.03521	0.03602	0.03624	0.03708	0.0372	0.03828	0.0377
12.608	0.03521	0.03402	0.03322	0.034	0.03374	0.03406	0.03446	0.03436	0.03572	0.03557	0.03555	0.03512	0.03597	0.03617	0.03609	0.03746	0.03831	0.03808
12.624	0.0339	0.03251	0.03312	0.03474	0.03402	0.03345	0.03385	0.03446	0.03482	0.03575	0.03574	0.03513	0.03515	0.03624	0.03626	0.03665	0.03781	0.03736
12.64	0.03461	0.03238	0.03302	0.03396	0.0331	0.03348	0.03393	0.03396	0.03384	0.03538	0.03599	0.03482	0.03529	0.03525	0.03596	0.03658	0.03755	0.03749
12.656	0.03396	0.03295	0.03361	0.03412	0.03228	0.03447	0.03395	0.03328	0.03486	0.03489	0.03545	0.03537	0.03499	0.03548	0.03536	0.03627	0.03704	0.03782
12.672	0.03354	0.03283	0.03319	0.03435	0.03386	0.03409	0.03403	0.03422	0.03461	0.03523	0.03494	0.03505	0.03476	0.035	0.03544	0.03652	0.03745	0.03709
12.688	0.03335	0.03288	0.03283	0.03434	0.03233	0.03408	0.03343	0.03343	0.03447	0.03395	0.0348	0.03447	0.0351	0.03546	0.03597	0.03598	0.03704	0.03658
12.704	0.03317	0.03225	0.03288	0.03382	0.03278	0.03391	0.03361	0.03396	0.03463	0.03516	0.03468	0.03406	0.03511	0.03473	0.03585	0.03562	0.03695	0.03618
12.72	0.03342	0.03217	0.03256	0.03401	0.03294	0.03401	0.03343	0.03332	0.03441	0.03479	0.03504	0.03426	0.0344	0.03504	0.03514	0.03601	0.03657	0.03662
12.736	0.03353	0.0321	0.0321	0.03366	0.03206	0.03338	0.0332	0.03336	0.03395	0.03426	0.03471	0.03364	0.03467	0.03498	0.03522	0.03569	0.03609	0.0359
12.752	0.03294	0.03243	0.03285	0.03383	0.03248	0.03415	0.03309	0.03207	0.03316	0.03394	0.03441	0.03385	0.03417	0.03499	0.03552	0.03593	0.03685	0.03653
12.768	0.0329	0.03212	0.03214	0.03357	0.03179	0.03297	0.03221	0.03277	0.03364	0.03368	0.03435	0.03396	0.03478	0.0349	0.03523	0.03552	0.03643	0.03651
12.784	0.03316	0.03173	0.03156	0.03277	0.03203	0.03282	0.03294	0.03305	0.03384	0.03438	0.03425	0.0337	0.03404	0.03434	0.03494	0.03556	0.03611	0.03649
12.8	0.03292	0.03126	0.03142	0.03305	0.03186	0.0326	0.03261	0.0324	0.03317	0.03413	0.03356	0.03368	0.03455	0.03414	0.03477	0.03498	0.03589	0.03628
12.816	0.03287	0.03132	0.03183	0.03304	0.03173	0.0324	0.03241	0.03181	0.0335	0.03418	0.03361	0.03366	0.0344	0.03414	0.03464	0.03533	0.0357	0.03556
12.832	0.0328	0.03056	0.03196	0.03298	0.03135	0.03257	0.03197	0.03224	0.03304	0.03358	0.03415	0.03311	0.03394	0.03418	0.03475	0.0346	0.03568	0.03527
12.848	0.03246	0.03123	0.0315	0.03302	0.03176	0.03309	0.03261	0.0317	0.0334	0.03341	0.03347	0.03386	0.03357	0.03357	0.03425	0.03458	0.03559	0.03499
12.864	0.0326	0.03147	0.03185	0.03277	0.03157	0.0322	0.03229	0.03235	0.03297	0.03308	0.03312	0.03319	0.03346	0.03375	0.03412	0.03404	0.03521	0.0354
12.88	0.0318	0.03124	0.03143	0.03237	0.03114	0.03197	0.03197	0.03196	0.03197	0.03306	0.03319	0.03297	0.03322	0.03402	0.03435	0.03455	0.03548	0.03462
12.896	0.03163	0.03084	0.03058	0.03234	0.03098	0.03209	0.03151	0.03179	0.03184	0.03306	0.03266	0.03234	0.03338	0.03396	0.0338	0.03458	0.0349	0.03523
12.912	0.03197	0.03002	0.03126	0.03222	0.03063	0.03163	0.032	0.03185	0.03233	0.03355	0.03287	0.03253	0.03326	0.03381	0.03303	0.03433	0.03506	0.03468
12.928	0.03198	0.03098	0.03101	0.03185	0.03106	0.03207	0.03171	0.0313	0.03182	0.03288	0.03213	0.03201	0.03284	0.03314	0.03292	0.034	0.03504	0.0341
12.944	0.03139	0.03115	0.03048	0.03181	0.03075	0.03137	0.03169	0.03163	0.03215	0.03273	0.03262	0.03214	0.03247	0.03365	0.03346	0.03399	0.03462	0.03473
12.96	0.03185	0.03045	0.03045	0.03196	0.03005	0.03137	0.03092	0.03101	0.03231	0.03323	0.03267	0.03156	0.03296	0.03271	0.03326	0.03406	0.03473	0.03395
12.976	0.03118	0.03005	0.03056	0.03163	0.03086	0.03127	0.03141	0.03084	0.03207	0.03282	0.03216	0.0314	0.0325	0.03294	0.03336	0.03348	0.03447	0.03386
12.992	0.03157	0.03003	0.03004	0.03163	0.03038	0.03065	0.03079	0.03122	0.03182	0.03202	0.03244	0.03222	0.0322	0.03311	0.03266	0.03325	0.03439	0.03415
13.008	0.0312	0.03032	0.03017	0.03175	0.02962	0.03112	0.03101	0.03071	0.03186	0.03218	0.03218	0.03188	0.03195	0.03272	0.03319	0.03306	0.03346	0.03312
13.024	0.03083	0.02995	0.02977	0.03128	0.0308	0.03061	0.03046	0.0311	0.0316	0.03167	0.03165	0.03137	0.03178	0.03281	0.03281	0.03278	0.03471	0.03269
13.04	0.03103	0.02961	0.03001	0.03044	0.02979	0.0305	0.03022	0.03055	0.0316	0.03197	0.03198	0.03171	0.03218	0.0321	0.03279	0.03257	0.03372	0.03293
13.056	0.03052	0.02953	0.02926	0.03117	0.0293	0.02978	0.03077	0.02994	0.03126	0.03142	0.03169	0.03151	0.03185	0.032	0.03325	0.03325	0.03418	0.03297
13.072	0.03011	0.02913	0.02914	0.03065	0.02975	0.03058	0.03044	0.03027	0.03138	0.03192	0.03139	0.03156	0.0316	0.03224	0.03177	0.03211	0.03384	0.03324
13.088	0.02998	0.02896	0.02946	0.031	0.02915	0.03005	0.03059	0.03005	0.03132	0.03128	0.03122	0.03121	0.03197	0.03177	0.03204	0.03289	0.0334	0.03351
13.104	0.03035	0.02958	0.02903	0.03044	0.02989	0.0297	0.03021	0.02962	0.03108	0.03114	0.03121	0.03096	0.03176	0.03231	0.03244	0.03276	0.03337	0.03306
13.12	0.03003	0.02878	0.02897	0.03049	0.02942	0.02978	0.0302	0.03024	0.03078	0.03142	0.03108	0.03082	0.03133	0.03252	0.03208	0.03256	0.03318	0.03315
13.136	0.03026	0.02894	0.02901	0.0302	0.02871	0.03042	0.03023	0.03001	0.03039	0.0309	0.03131	0.03052	0.03147	0.03194	0.03184	0.03145	0.03301	0.03358
13.152	0.03026	0.02878	0.02923	0.03053	0.02865	0.02964	0.02923	0.02945	0.03027	0.03068	0.03076	0.03015	0.0306	0.03147	0.03132	0.03182	0.03269	0.03332
13.168	0.02935	0.02849	0.02915	0.03034	0.0288	0.02978	0.0295	0.02962	0.03063	0.03086	0.0309	0.03042	0.03125	0.0311	0.03168	0.03158	0.03283	0.03207
13.184	0.03029	0.02817	0.02882	0.0299	0.02897	0.02953	0.02997	0.0289	0.0295	0.03062	0.0308	0.03051	0.03127	0.03098	0.03162	0.03185	0.03221	0.03222
13.2	0.0296	0.02844	0.02849	0.03041	0.02909	0.02962	0.03002	0.02941	0.02905	0.03051	0.03085	0.0304	0.03058	0.03082	0.03106	0.03187	0.03296	0.03253
13.216	0.02981	0.02869	0.02869	0.02968	0.02835	0.02969	0.03001	0.02905	0.02978	0.03048	0.02999	0.03096	0.03057	0.03145	0.03137	0.03098	0.03191	0.032
13.232	0.02997	0.02895	0.02832	0.02898	0.02908	0.0291	0.02913	0.02938	0.02938	0.03009	0.03069	0.02997	0.03019	0.03109	0.0312	0.03179	0.03235	0.03141
13.248	0.02889	0.02808	0.02877	0.02961	0.02876	0.02923	0.02918	0.0294	0.02986	0.03008	0.03017	0.03042	0.03008	0.0307	0.03142	0.03131	0.03189	0.0319
13.264	0.02933	0.02849	0.02862	0.02999	0.02845	0.02902	0.02862	0.0291	0.02897	0.0299	0.03022	0.02998	0.03066	0.0304	0.03103	0.03098	0.03216	0.03225
13.28	0.02835	0.02804	0.02805	0.03004	0.02802	0.02906	0.02902	0.02885	0.02936	0.03044	0.03038	0.02971	0.02999	0.03088	0.03051	0.03073	0.03226	0.03192
13.296	0.02879	0.02806	0.02786	0.02908	0.02792	0.02923	0.02881	0.02884	0.02915	0.02997	0.02962	0.03027	0.02983	0.02995	0.02986	0.03002	0.03182	0.03213
13.312	0.02844	0.02798	0.028	0.02878	0.02765	0.02789	0.02925	0.02835	0.02888	0.02984	0.03022	0.02955	0.03012	0.02968	0.03127	0.03083	0.03126	0.03206
13.328	0.02833	0.02759	0.0279	0.02868	0.02772	0.02908	0.02819	0.02833	0.02915	0.02977	0.02942	0.02869	0.02971	0.03013	0.03003	0.03033	0.0312	0.03118
13.344	0.02913	0.02686	0.02761	0.02908	0.02797	0.02877	0.02836	0.02853	0.02928	0.02978	0.02963	0.02944	0.02945	0.03013	0.02982	0.02988	0.03165	0.03083
13.36	0.0277	0.02742	0.02818	0.02876	0.02794	0.02851	0.02849	0.02839	0.02868	0.02948	0.02918	0.02893	0.03005	0.02958	0.03048	0.03058	0.03071	0.03153
13.376	0.02812	0.02773	0.02743	0.02855	0.02777	0.02798	0.02828	0.02751	0.02879	0.02946	0.02886	0.02906	0.02936	0.02895	0.03013	0.03045	0.03153	0.0306
13.392	0.02891	0.02769	0.02695	0.02828	0.02683	0.02835	0.02771	0.02814	0.02832	0.02985	0.02933	0.02831	0.02913	0.02944	0.02997	0.02968	0.03158	0.03153
13.408	0.02819	0.02739	0.02711	0.02792	0.02699	0.0277	0.02754	0.02817	0.02863	0.02928	0.02906	0.02837	0.02896	0.02936	0.0292	0.03029	0.03099	0.0308
13.424	0.02833	0.02669	0.02773	0.02833	0.02746	0.02832	0.02773	0.02749	0.0285	0.02868	0.02866	0.0286	0.02887	0.0292	0.02961	0.02958	0.03	0.03061
13.44	0.02747	0.02696	0.0268	0.02792	0.02717	0.02785	0.02761	0.02794	0.02779	0.02876	0.02953	0.02825	0.0288	0.02933	0.02904	0.02986	0.03021	0.03067
13.456	0.02753	0.02691	0.02739	0.02783	0.02719	0.02827	0.02779	0.02724	0.02808	0.0287	0.02921	0.02834	0.0289	0.02919	0.02877	0.02993	0.03015	0.03045
13.472	0.02767	0.02622	0.02672	0.02799	0.02719	0.02758	0.02748	0.02735	0.028	0.02864	0.02935	0.0276	0.02917	0.0287	0.02912	0.03001	0.03019	0.03017
13.488	0.02719	0.02735	0.02602	0.02775	0.02686	0.02754	0.02773	0.02717	0.02826	0.02825	0.02812	0.02826	0.0281	0.02911	0.02866	0.03004	0.03026	0.02994
13.504	0.02754	0.0262	0.02668	0.02785	0.02653	0.02732	0.02705	0.02727	0.02738	0.02828	0.02876	0.02787	0.02801	0.02885	0.02885	0.02905	0.03061	0.03054
13.52	0.02747	0.02638	0.0269	0.02752	0.02572	0.02753	0.02714	0.02729	0.02772	0.0282	0.02799	0.02773	0.02838	0.02835	0.02841	0.02856	0.02973	0.02979
13.536	0.02734	0.0263	0.0264	0.02716	0.02566	0.02765	0.02668	0.02684	0.02728	0.02842	0.0275	0.02735	0.02835	0.02802	0.02848	0.02879	0.03042	0.02976
13.552	0.02659	0.02561	0.02602	0.02699	0.0268	0.02611	0.02656	0.02713	0.02713	0.02808	0.02771	0.02792	0.02774	0.02865	0.02887	0.02819	0.02878	0.03049
13.568	0.02655	0.02644	0.026	0.02715	0.02634	0.02689	0.02692	0.02678	0.02733	0.02781	0.02794	0.02707	0.02784	0.02832	0.02862	0.02899	0.02962	0.02938
13.584	0.02712	0.02604	0.02609	0.02662	0.02583	0.02644	0.02659	0.02624	0.02748	0.02797	0.02819	0.02734	0.0275	0.02789	0.02841	0.02882	0.029	0.02923
13.6	0.02643	0.02616	0.02613	0.02684	0.0261	0.02701	0.02715	0.02651	0.02756	0.02737	0.0272	0.02749	0.0276	0.02839	0.02801	0.02819	0.02915	0.02868
13.616	0.02688	0.02568	0.02634	0.02637	0.02556	0.02665	0.02663	0.02592	0.02723	0.02741	0.02757	0.02718	0.0274	0.02761	0.02821	0.02892	0.02881	0.02874
13.632	0.02683	0.02578	0.02609	0.02703	0.02531	0.0268	0.02637	0.02611	0.02676	0.02728	0.02724	0.02692	0.02732	0.02764	0.02756	0.02866	0.02964	0.02858
13.648	0.02668	0.02558	0.02574	0.02686	0.0252	0.02657	0.02611	0.02596	0.02663	0.02725	0.0276	0.02685	0.02745	0.02783	0.02784	0.02866	0.02929	0.02915
13.664	0.02595	0.02585	0.02585	0.02631	0.02545	0.02615	0.02629	0.02616	0.02686	0.02712	0.02771	0.02639	0.02698	0.0278	0.02792	0.02818	0.02869	0.02889
13.68	0.02648	0.02561	0.02515	0.02577	0.02559	0.02586	0.0261	0.02549	0.02657	0.02693	0.02674	0.02624	0.02681	0.0275	0.02803	0.02795	0.02854	0.02915
13.696	0.02588	0.02541	0.02569	0.0266	0.02529	0.026	0.02623	0.02639	0.0268	0.02695	0.02714	0.02651	0.02652	0.02723	0.02763	0.02785	0.02894	0.02835
13.712	0.02585	0.02537	0.02533	0.02639	0.02519	0.02557	0.02601	0.02573	0.02629	0.02703	0.02679	0.02586	0.02689	0.02772	0.0273	0.02742	0.02888	0.02797
13.728	0.02546	0.02496	0.02474	0.02655	0.02512	0.02559	0.02546	0.02587	0.02625	0.0269	0.02755	0.02662	0.02702	0.02741	0.02783	0.02717	0.02815	0.02846
13.744	0.02615	0.02492	0.02542	0.0265	0.02533	0.02567	0.02525	0.02535	0.02629	0.02661	0.02636	0.02683	0.02652	0.02686	0.02736	0.02734	0.02851	0.02763
13.76	0.02565	0.02446	0.02479	0.02562	0.02518	0.02566	0.02514	0.02536	0.02624	0.02673	0.0265	0.02643	0.02648	0.02683	0.0275	0.02793	0.02805	0.02767
13.776	0.02571	0.02463	0.02443	0.02527	0.02499	0.02564	0.02502	0.02541	0.02526	0.02641	0.02697	0.0258	0.02641	0.02682	0.02662	0.02717	0.02807	0.02796
13.792	0.0252	0.02459	0.025	0.02508	0.02489	0.02546	0.02461	0.02572	0.02612	0.02634	0.0261	0.02592	0.02655	0.02694	0.02648	0.02765	0.02774	0.02808
13.808	0.02535	0.02459	0.02466	0.0261	0.02447	0.02496	0.02506	0.02494	0.02597	0.02627	0.02617	0.0263	0.02625	0.02627	0.02697	0.02713	0.02753	0.02728
13.824	0.0255	0.02517	0.02428	0.02558	0.02506	0.02492	0.02434	0.02533	0.0256	0.02637	0.02633	0.02598	0.02604	0.02621	0.02645	0.02692	0.0278	0.02809
13.84	0.02576	0.02444	0.02459	0.02506	0.02439	0.0255	0.02452	0.025	0.0255	0.02603	0.02575	0.02633	0.02586	0.02645	0.02616	0.02744	0.02786	0.02755
13.856	0.02497	0.02366	0.02392	0.02536	0.02417	0.025	0.02479	0.02484	0.0252	0.02588	0.02633	0.025	0.02597	0.02621	0.02628	0.02702	0.02819	0.02769
13.872	0.02468	0.02431	0.02386	0.02541	0.02422	0.02562	0.02455	0.02527	0.02538	0.02564	0.0258	0.02568	0.02531	0.02572	0.02598	0.02615	0.02712	0.02814
13.888	0.02411	0.02317	0.02408	0.02448	0.02396	0.0245	0.02478	0.0249	0.02484	0.0264	0.02607	0.02537	0.0259	0.02605	0.02635	0.02652	0.027	0.02711
13.904	0.02456	0.02422	0.0238	0.02522	0.02371	0.02463	0.02446	0.02469	0.02499	0.02534	0.02575	0.02525	0.02523	0.02601	0.02589	0.02607	0.02729	0.02691
13.92	0.02465	0.02317	0.02371	0.0246	0.02429	0.02466	0.02489	0.02396	0.02478	0.02558	0.02532	0.02492	0.02592	0.02572	0.02613	0.02606	0.02722	0.02688
13.936	0.02508	0.02355	0.02399	0.02479	0.02416	0.02461	0.02458	0.02472	0.02517	0.02516	0.02607	0.02543	0.02548	0.02587	0.02575	0.02612	0.02759	0.02743
13.952	0.02425	0.02291	0.02378	0.02428	0.02363	0.02458	0.02411	0.02457	0.025	0.02501	0.02501	0.02473	0.02542	0.02528	0.02555	0.02599	0.02694	0.02643
13.968	0.02398	0.02336	0.02331	0.02446	0.02394	0.02443	0.024	0.02412	0.02455	0.02551	0.02549	0.02401	0.02481	0.02576	0.02536	0.02559	0.02704	0.02667
13.984	0.02449	0.02385	0.02328	0.02479	0.02395	0.02396	0.02393	0.02397	0.02471	0.02407	0.02487	0.02482	0.02537	0.02512	0.02538	0.02608	0.02664	0.02661
14	0.02361	0.02328	0.0232	0.02462	0.02312	0.02436	0.02366	0.02389	0.02466	0.02508	0.02478	0.02476	0.02496	0.02527	0.02501	0.02544	0.02635	0.02575
14.016	0.02372	0.02325	0.02368	0.02452	0.02316	0.02372	0.02383	0.02409	0.0241	0.02491	0.02506	0.02484	0.02443	0.02525	0.0253	0.02558	0.02627	0.02628
14.032	0.02388	0.02318	0.02348	0.02393	0.02293	0.02319	0.02375	0.02362	0.02488	0.02513	0.02468	0.02439	0.02487	0.02491	0.02507	0.02599	0.02576	0.02647
14.048	0.02356	0.02282	0.02267	0.02412	0.02315	0.0235	0.02386	0.02394	0.02408	0.02395	0.0248	0.02402	0.02453	0.02485	0.02521	0.02589	0.0257	0.02586
14.064	0.02332	0.02281	0.02319	0.02415	0.02286	0.02364	0.02353	0.02369	0.02428	0.02474	0.02463	0.02433	0.02451	0.02489	0.0251	0.02542	0.02619	0.02602
14.08	0.02363	0.0225	0.02251	0.02347	0.02282	0.02362	0.02331	0.02343	0.02379	0.02413	0.02425	0.0244	0.0246	0.02446	0.0251	0.02498	0.02568	0.02551
14.096	0.02322	0.02236	0.02287	0.02349	0.02251	0.02395	0.02357	0.02389	0.02342	0.02445	0.02433	0.02452	0.02482	0.02478	0.02504	0.02525	0.02595	0.02534
14.112	0.02362	0.02231	0.02252	0.02366	0.0221	0.0235	0.02252	0.02287	0.024	0.02415	0.02397	0.02419	0.02449	0.02497	0.02484	0.02572	0.02583	0.02567
14.128	0.02399	0.02185	0.0223	0.02368	0.02256	0.02362	0.02312	0.02277	0.0236	0.02444	0.02408	0.02427	0.02434	0.02439	0.02491	0.02497	0.02524	0.02628
14.144	0.02378	0.02274	0.0227	0.02364	0.0225	0.02273	0.02291	0.02334	0.02379	0.024	0.0245	0.02314	0.02409	0.0242	0.02471	0.02419	0.02533	0.02571
14.16	0.02321	0.02214	0.02284	0.02312	0.02289	0.0233	0.02283	0.02282	0.02352	0.02384	0.02433	0.02363	0.02419	0.02378	0.02453	0.02465	0.02572	0.02491
14.176	0.02317	0.02231	0.02243	0.02332	0.02257	0.02299	0.02267	0.02268	0.02311	0.02358	0.02362	0.02345	0.0237	0.02435	0.02428	0.02456	0.02524	0.02492
14.192	0.02298	0.022	0.02188	0.02275	0.02227	0.02321	0.02276	0.02267	0.02315	0.02351	0.02385	0.02317	0.02378	0.02399	0.02437	0.02468	0.02544	0.02478
14.208	0.02301	0.02174	0.02177	0.02338	0.022	0.02259	0.02304	0.02262	0.02363	0.02306	0.02359	0.02329	0.02322	0.02382	0.02398	0.02475	0.0253	0.02492
14.224	0.02269	0.02186	0.02221	0.02299	0.02237	0.02283	0.02218	0.02238	0.02329	0.02385	0.02347	0.02317	0.02324	0.02408	0.02386	0.02422	0.02523	0.02535
14.24	0.02255	0.02195	0.02219	0.02268	0.02242	0.02302	0.02245	0.02205	0.02323	0.02363	0.0236	0.02286	0.02355	0.02364	0.02409	0.02424	0.02495	0.02427
14.256	0.02265	0.02178	0.02143	0.02296	0.02158	0.0231	0.02212	0.02219	0.02282	0.02299	0.02338	0.02302	0.02316	0.02328	0.02386	0.02408	0.02453	0.02401
14.272	0.02197	0.02222	0.0217	0.02256	0.02224	0.02241	0.02214	0.02256	0.02341	0.02352	0.02287	0.0228	0.02325	0.02374	0.02342	0.02416	0.02481	0.02455
14.288	0.02251	0.02191	0.02195	0.02272	0.02171	0.02227	0.02221	0.02248	0.02282	0.02329	0.02298	0.02301	0.02286	0.02329	0.0238	0.02408	0.02443	0.02467
14.304	0.02188	0.02211	0.02196	0.02291	0.02161	0.02197	0.02209	0.02192	0.02221	0.02327	0.02291	0.02206	0.02376	0.02281	0.02339	0.02425	0.02447	0.02412
14.32	0.02216	0.02092	0.02134	0.02165	0.02143	0.02239	0.02181	0.02215	0.02219	0.02299	0.0229	0.02274	0.02268	0.02291	0.02317	0.02401	0.02407	0.02401
14.336	0.02217	0.0211	0.0215	0.02221	0.02149	0.02224	0.0219	0.02193	0.02246	0.02301	0.02266	0.02236	0.02253	0.0235	0.02299	0.02367	0.02452	0.02443
14.352	0.02155	0.0214	0.02135	0.02239	0.02075	0.02168	0.02144	0.02204	0.02225	0.02278	0.02255	0.02234	0.02215	0.02229	0.02296	0.02383	0.02381	0.02374
14.368	0.02181	0.02135	0.02151	0.02196	0.02099	0.02203	0.02174	0.02175	0.02249	0.02262	0.02262	0.0226	0.02211	0.02265	0.02252	0.02341	0.02427	0.02422
14.384	0.02197	0.02058	0.02118	0.02173	0.02081	0.02178	0.02159	0.02163	0.02219	0.02274	0.02217	0.02194	0.02297	0.02264	0.0228	0.02312	0.02336	0.02385
14.4	0.02161	0.0213	0.02077	0.02229	0.02096	0.02187	0.02201	0.02155	0.02198	0.02287	0.0223	0.02227	0.02236	0.02286	0.02288	0.02337	0.02375	0.02371
14.416	0.02213	0.02129	0.02043	0.0217	0.02081	0.02142	0.02118	0.02153	0.02221	0.02233	0.0227	0.02151	0.02226	0.02263	0.0228	0.02289	0.02389	0.02372
14.432	0.02134	0.02066	0.02085	0.02164	0.02004	0.02106	0.02123	0.02138	0.02206	0.02214	0.0221	0.02219	0.02211	0.02248	0.02289	0.02282	0.02328	0.02381
14.448	0.02142	0.02076	0.02042	0.02152	0.02015	0.02128	0.02104	0.02096	0.02201	0.02223	0.022	0.02174	0.02188	0.0223	0.02268	0.023	0.02366	0.02382
14.464	0.02133	0.02078	0.02046	0.02157	0.02065	0.02101	0.0208	0.02114	0.02185	0.02248	0.0222	0.02126	0.02268	0.02216	0.02183	0.02286	0.02375	0.02328
14.48	0.02112	0.02018	0.02091	0.02132	0.02052	0.02117	0.02092	0.02087	0.02109	0.0216	0.02211	0.02229	0.02171	0.02239	0.02281	0.02288	0.02371	0.02383
14.496	0.02125	0.02049	0.02074	0.02135	0.02049	0.02123	0.02137	0.02132	0.0211	0.02217	0.02214	0.02149	0.02215	0.02223	0.0224	0.02291	0.02354	0.02323
14.512	0.0208	0.02057	0.02024	0.02142	0.02037	0.02119	0.02084	0.02102	0.02194	0.02142	0.02148	0.02154	0.02172	0.02178	0.02212	0.02281	0.02293	0.02271
14.528	0.02169	0.02056	0.02015	0.02094	0.02034	0.02108	0.02113	0.02116	0.02139	0.02176	0.02119	0.02162	0.02132	0.0222	0.0224	0.02254	0.02279	0.02294
14.544	0.02113	0.01963	0.02047	0.02091	0.02057	0.02115	0.02129	0.02076	0.02116	0.02203	0.02176	0.0209	0.02159	0.02237	0.02188	0.02244	0.02378	0.02261
14.56	0.0209	0.02001	0.02053	0.02094	0.02027	0.02035	0.02044	0.02073	0.02128	0.02145	0.02129	0.02099	0.02182	0.02159	0.02216	0.02229	0.02283	0.02336
14.576	0.02067	0.02003	0.01961	0.02106	0.02027	0.02115	0.02059	0.02068	0.02126	0.02195	0.02105	0.02091	0.02205	0.02174	0.02243	0.02215	0.02288	0.02252
14.592	0.02056	0.01961	0.01988	0.02053	0.01995	0.02053	0.02065	0.02095	0.02081	0.02151	0.02125	0.02048	0.02135	0.02177	0.0221	0.02234	0.02274	0.02322
14.608	0.02032	0.02034	0.0202	0.02038	0.01965	0.0205	0.01995	0.02065	0.02025	0.02164	0.02196	0.02106	0.02192	0.02183	0.02127	0.02164	0.02282	0.02206
14.624	0.02073	0.01939	0.02024	0.02093	0.0201	0.02054	0.0202	0.02025	0.02064	0.02138	0.02107	0.02055	0.02163	0.02128	0.02171	0.02216	0.02233	0.02289
14.64	0.02009	0.01957	0.01966	0.02056	0.01984	0.02042	0.02036	0.02024	0.0203	0.02144	0.02095	0.02082	0.02161	0.02103	0.02197	0.02216	0.02192	0.02238
14.656	0.02004	0.01939	0.01951	0.02019	0.02028	0.02015	0.01992	0.02033	0.02066	0.0209	0.0216	0.02067	0.02093	0.02101	0.02123	0.02145	0.02246	0.02241
14.672	0.02036	0.01999	0.01968	0.02037	0.0191	0.02024	0.0201	0.02002	0.02028	0.0212	0.02076	0.02108	0.02126	0.02148	0.0213	0.02145	0.0221	0.02165
14.688	0.02014	0.01942	0.01974	0.02007	0.01991	0.0194	0.01943	0.02019	0.02043	0.02061	0.02107	0.0205	0.02108	0.02125	0.02148	0.02158	0.02248	0.02164
14.704	0.01964	0.01876	0.01973	0.02052	0.01985	0.02038	0.01952	0.01999	0.02014	0.02059	0.02087	0.02064	0.02084	0.02098	0.0206	0.02117	0.02195	0.0219
14.72	0.02002	0.01939	0.01946	0.01968	0.01918	0.02026	0.02005	0.01986	0.02009	0.02043	0.02095	0.01968	0.02086	0.02088	0.02105	0.02116	0.02191	0.02193
14.736	0.02033	0.01912	0.01924	0.0205	0.01911	0.01963	0.01903	0.0196	0.01985	0.02052	0.02099	0.02018	0.021	0.0212	0.0207	0.02181	0.02207	0.02158
14.752	0.02035	0.01904	0.0193	0.02001	0.01956	0.01984	0.01991	0.01958	0.0199	0.02008	0.02043	0.02017	0.02081	0.0206	0.02061	0.02126	0.02165	0.02111
14.768	0.01908	0.0193	0.01905	0.01991	0.01918	0.01967	0.01965	0.01968	0.01989	0.02037	0.02093	0.01968	0.02055	0.02086	0.02065	0.02114	0.02181	0.02131
14.784	0.01928	0.01913	0.01924	0.01971	0.01922	0.02007	0.01957	0.01934	0.02008	0.02057	0.02051	0.02004	0.02068	0.02066	0.02065	0.02093	0.02153	0.02141
14.8	0.02011	0.01895	0.01892	0.01953	0.01867	0.01953	0.01908	0.01933	0.01948	0.02057	0.02018	0.01959	0.02023	0.02054	0.02044	0.02112	0.02137	0.02117
14.816	0.01902	0.01884	0.01868	0.01987	0.0187	0.01904	0.0193	0.01901	0.01962	0.01996	0.01964	0.01994	0.0202	0.02052	0.02076	0.0208	0.02163	0.02145
14.832	0.01929	0.01848	0.01921	0.01995	0.01858	0.01865	0.01932	0.01927	0.02005	0.01995	0.01975	0.01973	0.02007	0.02031	0.02043	0.02085	0.0221	0.02075
14.848	0.01955	0.01854	0.01905	0.02006	0.01852	0.01909	0.01901	0.01896	0.01969	0.01989	0.01969	0.01936	0.02001	0.02035	0.02017	0.02105	0.02149	0.0213
14.864	0.0193	0.01884	0.01916	0.01915	0.01811	0.01907	0.01878	0.01931	0.01929	0.01979	0.02016	0.01978	0.0198	0.01991	0.02018	0.02007	0.02103	0.021
14.88	0.01938	0.01913	0.01848	0.0188	0.01792	0.01888	0.01897	0.01918	0.01917	0.02023	0.0197	0.01941	0.02	0.02007	0.02054	0.02057	0.02146	0.02099
14.896	0.0189	0.01819	0.01817	0.01894	0.01811	0.0194	0.01882	0.01911	0.01925	0.01964	0.01976	0.01936	0.01936	0.02017	0.0201	0.02032	0.0207	0.02141
14.912	0.01857	0.01815	0.01865	0.01905	0.01816	0.01909	0.01884	0.01914	0.0192	0.01953	0.01938	0.01968	0.01953	0.02005	0.02003	0.02011	0.02079	0.02113
14.928	0.01876	0.01804	0.0185	0.01886	0.01816	0.01905	0.01888	0.01846	0.01924	0.01969	0.01943	0.01947	0.01922	0.01968	0.01973	0.02012	0.02096	0.02087
14.944	0.01902	0.01796	0.0186	0.01879	0.01831	0.01855	0.01868	0.01862	0.01878	0.01953	0.02008	0.01926	0.01903	0.01973	0.01968	0.02002	0.02112	0.02126
14.96	0.01886	0.01812	0.01826	0.01904	0.0179	0.0189	0.01876	0.01848	0.01952	0.01943	0.01945	0.01924	0.01957	0.01935	0.02006	0.02017	0.02053	0.02089
14.976	0.01838	0.01792	0.0183	0.01844	0.01812	0.01851	0.01835	0.01825	0.01865	0.0193	0.0188	0.01852	0.01959	0.01973	0.01965	0.0197	0.02056	0.02042
14.992	0.01908	0.01833	0.01753	0.01824	0.01757	0.0183	0.01821	0.01883	0.01874	0.0189	0.01911	0.01856	0.01938	0.01937	0.01932	0.01983	0.02011	0.02014
15.008	0.01833	0.01739	0.01821	0.01857	0.01822	0.01823	0.01836	0.01814	0.01872	0.01946	0.01905	0.019	0.0196	0.01902	0.01948	0.01954	0.02018	0.02055
15.024	0.01783	0.01827	0.01781	0.01861	0.01781	0.01842	0.01828	0.0184	0.01876	0.01882	0.01927	0.01899	0.01905	0.01984	0.01974	0.01919	0.02065	0.02034
15.04	0.01821	0.01766	0.01775	0.0182	0.01804	0.01845	0.01856	0.01824	0.01855	0.01894	0.01885	0.01872	0.0189	0.01916	0.01992	0.01948	0.0202	0.02057
15.056	0.01856	0.01773	0.01757	0.01871	0.018	0.01872	0.01804	0.01828	0.01883	0.01897	0.01876	0.01822	0.01862	0.01958	0.01931	0.01972	0.01974	0.02029
15.072	0.018	0.01762	0.01759	0.01773	0.01755	0.01818	0.01789	0.01769	0.01816	0.01852	0.01874	0.01943	0.01905	0.01895	0.01898	0.01922	0.02032	0.01976
15.088	0.01815	0.01791	0.01767	0.0182	0.01775	0.01822	0.01764	0.0178	0.01832	0.01915	0.01892	0.01827	0.01916	0.01906	0.0193	0.01943	0.02031	0.01969
15.104	0.01794	0.01729	0.01772	0.0181	0.01747	0.01781	0.01759	0.01783	0.01842	0.01899	0.01913	0.01858	0.01848	0.01898	0.01938	0.01942	0.02012	0.01975
15.12	0.01809	0.01716	0.01709	0.01854	0.01708	0.01782	0.0178	0.01736	0.0181	0.01855	0.01854	0.0188	0.01851	0.01859	0.01898	0.01936	0.01949	0.02008
15.136	0.01765	0.01694	0.01744	0.01821	0.01736	0.0178	0.01757	0.01743	0.01834	0.01872	0.01823	0.0181	0.0189	0.01901	0.0188	0.01914	0.02004	0.01967
15.152	0.01748	0.01731	0.01723	0.01766	0.01715	0.01793	0.01764	0.01794	0.01824	0.0181	0.01847	0.01804	0.01805	0.01866	0.01932	0.01886	0.01943	0.0198
15.168	0.01773	0.01703	0.01684	0.01786	0.01727	0.01764	0.01795	0.01775	0.01802	0.01825	0.01817	0.01821	0.01845	0.01861	0.01854	0.019	0.01911	0.01949
15.184	0.01771	0.01691	0.01732	0.01742	0.01756	0.01708	0.01756	0.01777	0.01776	0.01853	0.0181	0.01862	0.01822	0.01812	0.01854	0.01929	0.01942	0.01916
15.2	0.01808	0.01698	0.01717	0.01771	0.01707	0.01756	0.01744	0.01754	0.01745	0.01822	0.01804	0.01816	0.01787	0.01852	0.01864	0.01885	0.01999	0.0193
15.216	0.01758	0.01702	0.01714	0.01768	0.0172	0.01727	0.01705	0.0171	0.01766	0.01857	0.01819	0.01777	0.01808	0.01858	0.01858	0.01903	0.01927	0.01979
15.232	0.01796	0.01664	0.01682	0.01734	0.01672	0.01739	0.01723	0.01746	0.01772	0.01799	0.01749	0.01753	0.01868	0.01806	0.01839	0.01867	0.01928	0.01959
15.248	0.01716	0.01689	0.01689	0.01769	0.01723	0.01761	0.01732	0.01711	0.01736	0.01778	0.01764	0.0176	0.01821	0.01774	0.01812	0.01899	0.0198	0.01857
15.264	0.01696	0.01668	0.01687	0.01784	0.01719	0.01716	0.01735	0.01692	0.01756	0.01791	0.01821	0.01722	0.01794	0.01823	0.01812	0.01826	0.0193	0.0189
15.28	0.01734	0.01679	0.01654	0.01737	0.01615	0.01695	0.01671	0.01719	0.0174	0.01787	0.01801	0.01771	0.01787	0.01777	0.01821	0.01856	0.01917	0.01936
15.296	0.01736	0.01683	0.01652	0.0174	0.0166	0.01726	0.01755	0.01697	0.01693	0.01757	0.01753	0.01706	0.01761	0.01817	0.0181	0.01866	0.01916	0.01885
15.312	0.01661	0.01689	0.01697	0.01705	0.01669	0.01647	0.01684	0.0166	0.01745	0.01702	0.01773	0.01696	0.01753	0.01802	0.01853	0.01788	0.01878	0.01832
15.328	0.01686	0.01625	0.01605	0.01689	0.01668	0.01686	0.01691	0.01728	0.01707	0.01768	0.01773	0.01728	0.01774	0.01771	0.01782	0.01812	0.01912	0.01883
15.344	0.01696	0.01552	0.01619	0.01716	0.01658	0.0168	0.01661	0.01676	0.01747	0.01769	0.0173	0.01741	0.0172	0.01761	0.01784	0.01802	0.01891	0.01878
15.36	0.01725	0.01578	0.01608	0.01691	0.01599	0.01669	0.01647	0.017	0.01734	0.0171	0.01752	0.01733	0.01753	0.0176	0.01754	0.01834	0.01868	0.01836
15.376	0.01636	0.01627	0.01654	0.01668	0.01646	0.01682	0.01668	0.0163	0.01742	0.01734	0.01729	0.01711	0.01782	0.0175	0.0179	0.01759	0.0186	0.01841
15.392	0.01687	0.01571	0.01606	0.01706	0.01623	0.01706	0.01661	0.01677	0.01666	0.01751	0.01711	0.01687	0.01729	0.01701	0.01754	0.01769	0.0186	0.01823
15.408	0.01646	0.01655	0.01602	0.01657	0.01636	0.01697	0.01651	0.01667	0.01737	0.01699	0.01718	0.01678	0.01735	0.01736	0.01788	0.01772	0.01827	0.01826
15.424	0.01634	0.01543	0.01604	0.01659	0.01593	0.0163	0.01657	0.01638	0.01733	0.01718	0.01707	0.0171	0.01681	0.01735	0.01737	0.01787	0.01774	0.01811
15.44	0.01641	0.01575	0.01618	0.0166	0.01518	0.01682	0.01638	0.01654	0.01657	0.01676	0.01723	0.01682	0.01706	0.01755	0.01744	0.01799	0.01832	0.01834
15.456	0.01669	0.01577	0.0162	0.01627	0.01607	0.0164	0.01624	0.01639	0.01693	0.01676	0.01675	0.01724	0.01748	0.01724	0.01756	0.01793	0.01834	0.01756
15.472	0.01629	0.01541	0.01603	0.01637	0.01587	0.01659	0.01621	0.01616	0.01668	0.01689	0.01711	0.01672	0.01689	0.01678	0.01688	0.0173	0.01759	0.01834
15.488	0.01634	0.01553	0.01567	0.01638	0.01601	0.01621	0.01621	0.01613	0.01714	0.01692	0.01706	0.01666	0.0169	0.01722	0.01754	0.01774	0.01794	0.01804
15.504	0.01633	0.01579	0.01565	0.01598	0.01551	0.01644	0.01632	0.01617	0.01622	0.01699	0.01682	0.01631	0.01677	0.01745	0.01711	0.01769	0.01796	0.01765
15.52	0.01565	0.01527	0.01568	0.01609	0.01559	0.0163	0.01604	0.01595	0.01618	0.01688	0.01681	0.01641	0.01659	0.0164	0.01724	0.01728	0.01746	0.01751
15.536	0.01587	0.01588	0.01531	0.01662	0.01575	0.01552	0.0165	0.01577	0.01664	0.01648	0.01719	0.01633	0.01682	0.01723	0.01718	0.01692	0.01796	0.0178
15.552	0.01651	0.01573	0.01559	0.0162	0.01571	0.0157	0.01554	0.01558	0.01667	0.01651	0.0164	0.01637	0.01643	0.0166	0.01694	0.01744	0.01759	0.01702
15.568	0.01614	0.01519	0.01536	0.01598	0.01523	0.01594	0.01607	0.01575	0.01629	0.01612	0.01681	0.01597	0.01659	0.01688	0.01637	0.01711	0.0174	0.01691
15.584	0.01567	0.0152	0.01503	0.01542	0.01536	0.0157	0.01549	0.0156	0.0164	0.01647	0.01669	0.01608	0.01673	0.01632	0.01693	0.01664	0.01723	0.01738
15.6	0.0156	0.01511	0.0156	0.01592	0.01564	0.01539	0.01587	0.01551	0.01592	0.0167	0.01626	0.01634	0.01602	0.01611	0.01675	0.01691	0.01753	0.01747
15.616	0.01616	0.01541	0.01504	0.01555	0.01582	0.01536	0.0156	0.01592	0.01596	0.01601	0.01602	0.01611	0.01625	0.01672	0.01666	0.01716	0.01678	0.01688
15.632	0.01561	0.01521	0.01536	0.01576	0.0152	0.01555	0.01574	0.01518	0.01603	0.01628	0.01595	0.01595	0.016	0.01652	0.01675	0.01675	0.01726	0.0172
15.648	0.01612	0.01503	0.0147	0.01574	0.01512	0.01565	0.01551	0.01547	0.01556	0.01632	0.01613	0.01607	0.0165	0.01605	0.017	0.01678	0.0172	0.01754
15.664	0.01556	0.01499	0.01493	0.01586	0.01471	0.01545	0.01541	0.01536	0.01529	0.01605	0.01622	0.01574	0.01605	0.01658	0.01635	0.01665	0.01763	0.01714
15.68	0.01545	0.01515	0.01521	0.0161	0.01496	0.01527	0.01536	0.01524	0.01568	0.01616	0.01606	0.01598	0.01638	0.01601	0.01644	0.01642	0.01671	0.01715
15.696	0.01552	0.01497	0.01439	0.01554	0.01497	0.01531	0.01502	0.01554	0.01572	0.01598	0.01622	0.01562	0.01573	0.01653	0.01641	0.01615	0.01734	0.01702
15.712	0.01492	0.0149	0.01472	0.01588	0.01458	0.01522	0.01516	0.0152	0.01554	0.01571	0.01592	0.01554	0.01594	0.01585	0.01632	0.01644	0.01707	0.01654
15.728	0.01521	0.01464	0.01475	0.01567	0.0147	0.01471	0.0152	0.01507	0.01567	0.0158	0.01569	0.0156	0.01582	0.01567	0.01623	0.01601	0.01721	0.01682
15.744	0.01522	0.01468	0.01468	0.01558	0.01462	0.0153	0.01554	0.01506	0.01539	0.01575	0.01539	0.01558	0.01604	0.01603	0.01609	0.01622	0.01659	0.01712
15.76	0.01499	0.01502	0.01472	0.01526	0.01429	0.01528	0.01481	0.015	0.01514	0.01582	0.01552	0.01509	0.01533	0.01583	0.01594	0.01618	0.0163	0.01618
15.776	0.01556	0.01421	0.01444	0.01548	0.01447	0.01532	0.015	0.01525	0.01533	0.01559	0.01536	0.01506	0.01549	0.01587	0.01588	0.01586	0.01656	0.01595
15.792	0.0148	0.01465	0.01425	0.01513	0.01459	0.01517	0.01501	0.01473	0.01541	0.01593	0.01545	0.01559	0.01575	0.01581	0.01598	0.01615	0.01672	0.01617
15.808	0.01507	0.01477	0.01479	0.01522	0.01462	0.0149	0.01484	0.01471	0.01486	0.01564	0.01537	0.01532	0.01547	0.01546	0.01581	0.01587	0.01676	0.01623
15.824	0.01486	0.01466	0.01447	0.01528	0.01477	0.01528	0.01488	0.01482	0.01499	0.01537	0.01554	0.01478	0.01591	0.0157	0.01556	0.01579	0.01653	0.01625
15.84	0.01452	0.01404	0.01417	0.01489	0.01446	0.015	0.0148	0.01469	0.01503	0.01493	0.01548	0.01591	0.01568	0.01541	0.01539	0.01553	0.01663	0.01584
15.856	0.01507	0.01418	0.01432	0.01493	0.01478	0.01456	0.01447	0.0147	0.01508	0.01565	0.01516	0.01482	0.01544	0.01556	0.01551	0.01603	0.01629	0.0165
15.872	0.01423	0.0143	0.01416	0.01455	0.01432	0.015	0.01471	0.01463	0.01472	0.01479	0.01487	0.01521	0.01554	0.01585	0.01576	0.01608	0.01671	0.01632
15.888	0.01501	0.0139	0.01389	0.01478	0.01423	0.01481	0.01409	0.01431	0.01458	0.01466	0.01526	0.01479	0.01506	0.01511	0.01554	0.01555	0.01559	0.0158
15.904	0.01454	0.01401	0.01388	0.0149	0.01409	0.01414	0.01464	0.0146	0.01477	0.01529	0.01484	0.01491	0.01509	0.01537	0.0155	0.01525	0.01603	0.01611
15.92	0.01408	0.01383	0.01405	0.01452	0.01391	0.01458	0.01447	0.01419	0.01477	0.01502	0.01468	0.01454	0.0148	0.01511	0.01539	0.01525	0.01632	0.01593
15.936	0.01441	0.0138	0.01383	0.01453	0.01408	0.01452	0.01465	0.01452	0.01464	0.01478	0.01454	0.01458	0.01555	0.01504	0.0149	0.01545	0.01564	0.01573
15.952	0.0145	0.01359	0.01397	0.01454	0.01403	0.01415	0.0143	0.01385	0.01472	0.01495	0.01471	0.01435	0.01506	0.01515	0.01529	0.01509	0.01614	0.01602
15.968	0.01488	0.01397	0.0141	0.01486	0.01403	0.01459	0.01421	0.01398	0.01493	0.01464	0.01513	0.01453	0.01484	0.0149	0.01537	0.01548	0.01617	0.01576
15.984	0.01401	0.01349	0.0137	0.01487	0.01396	0.01421	0.01409	0.01422	0.01453	0.01479	0.01447	0.01452	0.01483	0.01475	0.01515	0.01499	0.01622	0.01555
16	0.01413	0.01377	0.01397	0.01442	0.01365	0.01457	0.01424	0.01414	0.01421	0.01464	0.01452	0.01469	0.01458	0.01482	0.01506	0.01536	0.01563	0.01557
16.016	0.01396	0.01364	0.0133	0.01428	0.01351	0.01414	0.0142	0.01403	0.01428	0.01456	0.0149	0.0145	0.01478	0.01487	0.01479	0.01512	0.01574	0.01537
16.032	0.01394	0.01378	0.01388	0.01413	0.01372	0.01374	0.01395	0.01398	0.01376	0.01456	0.0147	0.01418	0.01422	0.01462	0.01483	0.01512	0.01525	0.01533
16.048	0.01392	0.01328	0.01366	0.01416	0.01405	0.01399	0.01387	0.01365	0.01421	0.01486	0.0147	0.01433	0.01487	0.01462	0.01456	0.01509	0.01545	0.01523
16.064	0.01378	0.01391	0.01375	0.01386	0.0136	0.01432	0.01353	0.01377	0.0141	0.01472	0.01468	0.01442	0.01443	0.01474	0.01497	0.01494	0.01568	0.01559
16.08	0.0137	0.01326	0.01338	0.01402	0.01366	0.01391	0.01372	0.0139	0.01401	0.01396	0.01469	0.01428	0.0145	0.01472	0.0147	0.01507	0.0152	0.01562
16.096	0.01357	0.01355	0.01352	0.01377	0.01342	0.01385	0.01398	0.01386	0.01439	0.01413	0.01459	0.0145	0.01413	0.014	0.01464	0.01464	0.01496	0.01469
16.112	0.01407	0.01311	0.01358	0.01438	0.01353	0.01361	0.01368	0.01363	0.01433	0.01417	0.01432	0.01418	0.0142	0.01453	0.01436	0.01482	0.01525	0.01513
16.128	0.01369	0.01353	0.01368	0.01382	0.01348	0.01361	0.01318	0.01392	0.0143	0.01411	0.01425	0.01418	0.01482	0.01417	0.01429	0.01508	0.01483	0.01512
16.144	0.01348	0.01356	0.01344	0.01348	0.01272	0.01324	0.01382	0.01337	0.01398	0.01416	0.01385	0.01421	0.01402	0.01436	0.01436	0.01436	0.01472	0.01524
16.16	0.01326	0.01285	0.01309	0.01398	0.01317	0.0132	0.01365	0.01356	0.01379	0.01415	0.01411	0.01408	0.01429	0.01444	0.01427	0.01427	0.01519	0.01457
16.176	0.01382	0.01299	0.01327	0.01384	0.01333	0.01363	0.01347	0.01335	0.01371	0.01428	0.01404	0.01381	0.0143	0.01389	0.01434	0.01466	0.01527	0.01465
16.192	0.01341	0.01291	0.01318	0.01342	0.0128	0.0138	0.01355	0.01332	0.01358	0.01393	0.01424	0.01376	0.01376	0.01411	0.01419	0.01424	0.01522	0.01528
16.208	0.01343	0.01338	0.01333	0.01374	0.01294	0.01313	0.0132	0.01303	0.01363	0.01401	0.01389	0.01359	0.01415	0.01395	0.01366	0.01434	0.01443	0.0148
16.224	0.01333	0.01293	0.01298	0.01357	0.01302	0.01378	0.01315	0.01339	0.01308	0.01413	0.01392	0.01424	0.01388	0.01416	0.0139	0.01435	0.01479	0.01469
16.24	0.01301	0.01271	0.01244	0.01383	0.0128	0.0132	0.01355	0.01299	0.01355	0.01398	0.014	0.01403	0.01381	0.0137	0.01427	0.01431	0.01467	0.01452
16.256	0.0132	0.01278	0.01281	0.0132	0.01272	0.0135	0.01295	0.01301	0.01358	0.01347	0.01364	0.01347	0.01325	0.01382	0.01385	0.01414	0.01446	0.01422
16.272	0.01341	0.01272	0.01281	0.01318	0.01316	0.01322	0.01287	0.01308	0.0135	0.01373	0.01376	0.01359	0.01399	0.01415	0.01437	0.01386	0.01458	0.01412
16.288	0.01312	0.0127	0.01258	0.01302	0.01252	0.01328	0.01319	0.01321	0.01308	0.01356	0.01341	0.01329	0.01404	0.0138	0.01373	0.01415	0.0146	0.01515
16.304	0.01325	0.01262	0.01244	0.01331	0.01298	0.01311	0.01326	0.01261	0.0132	0.01329	0.01371	0.01303	0.01314	0.01385	0.01351	0.01391	0.01457	0.01463
16.32	0.0125	0.01234	0.01263	0.01322	0.01226	0.01328	0.01258	0.01285	0.01287	0.0133	0.01333	0.0133	0.01346	0.01366	0.01349	0.01376	0.0146	0.01431
16.336	0.01254	0.01265	0.0127	0.01353	0.01287	0.01263	0.01264	0.01296	0.01304	0.01314	0.01328	0.0127	0.0133	0.01338	0.01339	0.01401	0.0141	0.01366
16.352	0.0131	0.01271	0.01233	0.01339	0.01196	0.01287	0.01281	0.0128	0.01309	0.01331	0.01386	0.01344	0.01317	0.01358	0.01363	0.01349	0.01436	0.01413
16.368	0.01269	0.01255	0.01218	0.01304	0.01242	0.01249	0.01291	0.01275	0.01301	0.01306	0.01309	0.01289	0.01308	0.01337	0.01392	0.014	0.01421	0.0139
16.384	0.01303	0.01194	0.01246	0.01273	0.01223	0.01267	0.01273	0.01293	0.01309	0.01289	0.01317	0.01288	0.01346	0.01343	0.01365	0.01326	0.01377	0.01361
16.4	0.01281	0.01223	0.01222	0.01216	0.01242	0.01264	0.01272	0.01287	0.0131	0.01335	0.01302	0.01307	0.01327	0.01326	0.01318	0.0133	0.01405	0.01408
16.416	0.01256	0.01219	0.01243	0.01296	0.01251	0.01286	0.01245	0.01258	0.01291	0.01302	0.01308	0.01337	0.01343	0.01296	0.01312	0.0136	0.01433	0.01361
16.432	0.01278	0.01236	0.01218	0.01285	0.01224	0.01226	0.01236	0.01265	0.01296	0.01289	0.01336	0.01285	0.01274	0.0131	0.0132	0.01353	0.01418	0.01405
16.448	0.01253	0.01196	0.01195	0.01287	0.01203	0.01266	0.01257	0.01231	0.01279	0.01296	0.01279	0.01269	0.01351	0.01294	0.01351	0.01356	0.01359	0.01382
16.464	0.01242	0.01205	0.01195	0.01295	0.01225	0.01241	0.01247	0.01204	0.01264	0.01264	0.01265	0.01248	0.01297	0.01301	0.01275	0.01345	0.01384	0.01379
16.48	0.01237	0.0118	0.01217	0.0127	0.01228	0.0124	0.01222	0.0124	0.01308	0.01248	0.0126	0.01246	0.01285	0.01341	0.01307	0.01339	0.01384	0.01386
16.496	0.01227	0.01188	0.01231	0.01258	0.01202	0.01245	0.01247	0.01206	0.01274	0.013	0.01299	0.01249	0.01292	0.01275	0.01312	0.01333	0.01381	0.01369
16.512	0.01244	0.01194	0.01163	0.01238	0.01177	0.0121	0.01238	0.01234	0.01264	0.01293	0.01267	0.01284	0.01292	0.01315	0.01312	0.01342	0.01378	0.01365
16.528	0.01229	0.01195	0.01145	0.01248	0.01203	0.01247	0.01212	0.01208	0.01237	0.01232	0.01279	0.01228	0.01233	0.01322	0.01303	0.0131	0.01355	0.01375
16.544	0.01253	0.012	0.01221	0.01287	0.0117	0.01214	0.01203	0.01195	0.01261	0.01285	0.01248	0.01265	0.01259	0.01275	0.01278	0.01325	0.01364	0.01312
16.56	0.01217	0.01137	0.01169	0.01227	0.01184	0.01221	0.01198	0.01246	0.01244	0.01282	0.01293	0.01235	0.01292	0.01277	0.01233	0.01313	0.01391	0.01288
16.576	0.012	0.01187	0.01181	0.0121	0.01158	0.01225	0.01209	0.01214	0.01239	0.01234	0.01234	0.01271	0.01232	0.01272	0.01253	0.01318	0.01342	0.01297
16.592	0.01204	0.01172	0.01155	0.01195	0.01158	0.01212	0.01196	0.01218	0.01258	0.01283	0.01269	0.01267	0.01262	0.01226	0.01268	0.01309	0.0137	0.01309
16.608	0.01235	0.01195	0.01159	0.01207	0.01185	0.0122	0.01208	0.0124	0.01195	0.01231	0.01229	0.01212	0.01264	0.01289	0.01247	0.01305	0.01305	0.01346
16.624	0.01192	0.01143	0.01171	0.01191	0.01132	0.01222	0.01192	0.01191	0.01186	0.01233	0.0125	0.01262	0.01255	0.012	0.01254	0.01273	0.01283	0.01271
16.64	0.01192	0.01176	0.01182	0.01244	0.0119	0.0118	0.01165	0.01172	0.01222	0.01225	0.01228	0.01165	0.01213	0.01249	0.01289	0.01292	0.01303	0.01312
16.656	0.01166	0.01136	0.01126	0.01196	0.01159	0.01169	0.01166	0.01173	0.01201	0.01236	0.01234	0.01192	0.01225	0.01247	0.01243	0.01267	0.01335	0.01328
16.672	0.01197	0.0116	0.01152	0.01163	0.01128	0.01133	0.01163	0.01186	0.01203	0.01215	0.0122	0.0119	0.01257	0.01195	0.01249	0.01312	0.0132	0.01261
16.688	0.01192	0.01148	0.01139	0.01186	0.01145	0.01148	0.0116	0.01174	0.01245	0.0123	0.0123	0.01254	0.01162	0.01239	0.01237	0.0124	0.01287	0.01311
16.704	0.01138	0.01118	0.01137	0.01165	0.01153	0.01156	0.01117	0.01134	0.01211	0.01219	0.0124	0.01201	0.01226	0.012	0.01268	0.01278	0.01276	0.01344
16.72	0.01176	0.01098	0.0115	0.01158	0.0113	0.0117	0.01179	0.0114	0.01164	0.0123	0.01199	0.01186	0.0126	0.01213	0.01242	0.01243	0.01253	0.01268
16.736	0.01186	0.01114	0.01116	0.01166	0.01146	0.0118	0.01121	0.01125	0.0116	0.01197	0.01153	0.01181	0.01171	0.0122	0.01211	0.01289	0.01349	0.01293
16.752	0.01157	0.01099	0.01146	0.01157	0.01136	0.01133	0.01201	0.01154	0.01162	0.01203	0.01205	0.01155	0.01182	0.01207	0.01227	0.01204	0.01297	0.0127
16.768	0.01117	0.0109	0.01093	0.0114	0.01112	0.01136	0.01152	0.01128	0.0117	0.01191	0.01191	0.0118	0.01212	0.01237	0.01219	0.01201	0.01266	0.01279
16.784	0.01152	0.01111	0.01091	0.01168	0.01134	0.01169	0.01136	0.01122	0.01139	0.01188	0.01179	0.01162	0.01199	0.01188	0.01198	0.01235	0.01265	0.01258
16.8	0.01166	0.01136	0.01111	0.01147	0.01105	0.01117	0.01153	0.01123	0.01158	0.01167	0.01202	0.01183	0.01189	0.01234	0.01169	0.01229	0.01256	0.01267
16.816	0.0112	0.01091	0.0108	0.01165	0.01118	0.01089	0.01102	0.01125	0.0114	0.0118	0.01172	0.01166	0.01184	0.01193	0.01169	0.01227	0.01279	0.01238
16.832	0.01135	0.01086	0.01093	0.01161	0.01112	0.01121	0.01119	0.01125	0.01103	0.01171	0.01192	0.01184	0.01186	0.01171	0.01187	0.01239	0.01293	0.01237
16.848	0.01146	0.01094	0.01087	0.01158	0.01069	0.01107	0.01112	0.01081	0.01142	0.01156	0.01166	0.01172	0.01125	0.01167	0.01174	0.01191	0.01191	0.0122
16.864	0.01116	0.01073	0.01066	0.01167	0.01102	0.01109	0.01098	0.01107	0.01131	0.01166	0.01175	0.0112	0.01157	0.01188	0.01169	0.01166	0.01255	0.01199
16.88	0.01127	0.01088	0.01094	0.01119	0.01122	0.01118	0.01094	0.01083	0.01176	0.01165	0.01126	0.01106	0.01164	0.01177	0.01171	0.01185	0.01231	0.01206
16.896	0.01053	0.01087	0.01076	0.01116	0.011	0.01129	0.01072	0.01071	0.01113	0.01165	0.01146	0.01183	0.01205	0.01177	0.01194	0.01169	0.01232	0.01243
16.912	0.01118	0.01053	0.01072	0.0112	0.01053	0.01093	0.01087	0.01148	0.01158	0.01133	0.01123	0.01157	0.01118	0.01158	0.01168	0.01202	0.01219	0.01205
16.928	0.01118	0.01081	0.01053	0.01071	0.01065	0.01083	0.01074	0.01096	0.01088	0.01147	0.01151	0.01151	0.01135	0.01133	0.01157	0.01177	0.0122	0.01195
16.944	0.01098	0.01052	0.01087	0.0113	0.01038	0.01097	0.01087	0.01049	0.01114	0.01113	0.01152	0.01139	0.01143	0.01155	0.01164	0.01198	0.01218	0.01244
16.96	0.01108	0.01028	0.0106	0.01101	0.01052	0.01101	0.01066	0.01096	0.01085	0.01108	0.01142	0.01103	0.01143	0.01133	0.01191	0.01157	0.01209	0.01184
16.976	0.01078	0.01088	0.01059	0.01118	0.01078	0.01054	0.01084	0.01088	0.01111	0.01135	0.01133	0.01095	0.01123	0.01143	0.0116	0.01169	0.01183	0.01187
16.992	0.0109	0.01015	0.01045	0.01087	0.01073	0.01075	0.0105	0.01072	0.01105	0.01127	0.0112	0.01109	0.01095	0.01118	0.01154	0.01147	0.01179	0.01148
17.008	0.01079	0.01041	0.01035	0.01086	0.01073	0.01088	0.01063	0.0108	0.01086	0.01121	0.01109	0.01072	0.01117	0.01111	0.0114	0.01147	0.01204	0.01176
17.024	0.01102	0.01072	0.01036	0.01071	0.01027	0.01072	0.01057	0.01058	0.01078	0.0113	0.0108	0.01096	0.01106	0.01127	0.01154	0.01117	0.01224	0.01207
17.04	0.01059	0.01002	0.01035	0.01052	0.01018	0.01039	0.01054	0.01059	0.01074	0.01078	0.01133	0.01084	0.01145	0.01107	0.01141	0.01136	0.01193	0.01115
17.056	0.01032	0.01006	0.01032	0.0107	0.01027	0.01078	0.01016	0.0103	0.01075	0.01106	0.01101	0.01115	0.01126	0.0112	0.01127	0.01163	0.01155	0.01127
17.072	0.01059	0.01	0.01031	0.01041	0.00999	0.01059	0.01055	0.01047	0.01068	0.01095	0.01085	0.01046	0.01084	0.01098	0.0113	0.01085	0.01211	0.01129
17.088	0.01016	0.01019	0.01009	0.0108	0.01004	0.01054	0.01012	0.01052	0.01096	0.0107	0.01074	0.01078	0.01086	0.011	0.01082	0.0116	0.01142	0.01208
17.104	0.01068	0.00973	0.01009	0.01036	0.01025	0.0101	0.01036	0.01031	0.01054	0.01073	0.01058	0.01062	0.01088	0.01104	0.01124	0.0113	0.01144	0.01157
17.12	0.01017	0.00997	0.01026	0.0104	0.01008	0.01035	0.01059	0.01019	0.01083	0.01082	0.01086	0.01083	0.01086	0.01091	0.01099	0.01119	0.01179	0.01127
17.136	0.01037	0.01024	0.00983	0.01017	0.01022	0.00989	0.01001	0.01009	0.01065	0.01033	0.01073	0.0106	0.01053	0.01072	0.01095	0.0115	0.0115	0.01174
17.152	0.01046	0.00994	0.01005	0.01053	0.01018	0.01065	0.0098	0.01016	0.01013	0.01048	0.0108	0.00994	0.0108	0.01062	0.01099	0.01115	0.0116	0.01136
17.168	0.01018	0.00983	0.00991	0.01064	0.01059	0.01046	0.01034	0.01038	0.01057	0.01052	0.01067	0.01077	0.01061	0.01102	0.01083	0.0109	0.01133	0.01164
17.184	0.01045	0.00999	0.00993	0.01017	0.01025	0.0106	0.01046	0.01004	0.01032	0.01065	0.0108	0.01032	0.01019	0.01085	0.01096	0.01087	0.01158	0.01129
17.2	0.01028	0.01005	0.00985	0.01015	0.01004	0.01003	0.01035	0.01002	0.01043	0.01048	0.01057	0.01041	0.01058	0.01038	0.01075	0.01093	0.01143	0.01136
17.216	0.01031	0.0097	0.00964	0.01015	0.00975	0.00981	0.01028	0.01009	0.01037	0.01066	0.01051	0.0104	0.01074	0.01064	0.01092	0.01097	0.01135	0.01098
17.232	0.01029	0.00949	0.00994	0.01012	0.00961	0.0103	0.01013	0.00983	0.01065	0.01058	0.01059	0.0103	0.01068	0.01034	0.0106	0.01087	0.01119	0.01106
17.248	0.00996	0.01001	0.00961	0.01023	0.01	0.01012	0.00967	0.01	0.00992	0.0104	0.01039	0.01041	0.01023	0.01028	0.01088	0.0107	0.01103	0.01073
17.264	0.00997	0.00965	0.00965	0.01017	0.00973	0.0099	0.00998	0.00977	0.00999	0.01057	0.01017	0.01029	0.01058	0.0105	0.01033	0.01088	0.01117	0.01116
17.28	0.00972	0.00917	0.0097	0.01035	0.00991	0.01011	0.0098	0.00975	0.00986	0.01046	0.0103	0.0101	0.01041	0.01038	0.01029	0.01119	0.01109	0.01114
17.296	0.01007	0.0096	0.00966	0.00996	0.00931	0.00996	0.00974	0.00989	0.01011	0.01021	0.01018	0.00992	0.01039	0.01058	0.01067	0.01063	0.01143	0.01109
17.312	0.00997	0.00957	0.00965	0.01021	0.01013	0.0099	0.00982	0.00961	0.01015	0.00981	0.01003	0.01018	0.0104	0.0107	0.01064	0.01041	0.01078	0.01049
17.328	0.01005	0.00957	0.00973	0.00987	0.00934	0.00988	0.00961	0.00928	0.00961	0.00996	0.01018	0.01022	0.01047	0.01014	0.01026	0.01062	0.01091	0.01104
17.344	0.01017	0.00937	0.0097	0.00964	0.00933	0.00985	0.00995	0.00987	0.00978	0.00995	0.0101	0.00985	0.01007	0.01027	0.01035	0.01094	0.0108	0.01112
17.36	0.0099	0.00964	0.00935	0.0096	0.00969	0.00996	0.00987	0.00955	0.00969	0.01027	0.01014	0.01016	0.01012	0.00993	0.01054	0.01005	0.01035	0.01076
17.376	0.01017	0.00914	0.00914	0.00994	0.00953	0.00938	0.00972	0.00962	0.00974	0.01029	0.01007	0.00966	0.01022	0.01001	0.00994	0.01039	0.01042	0.01105
17.392	0.00953	0.00923	0.00909	0.00995	0.00923	0.00942	0.00951	0.00924	0.00991	0.00989	0.00991	0.01023	0.01004	0.01003	0.01013	0.01018	0.01071	0.01058
17.408	0.00925	0.00938	0.00939	0.00953	0.00923	0.00951	0.00965	0.00953	0.00949	0.01023	0.01005	0.00982	0.00986	0.01005	0.01006	0.01015	0.01103	0.01055
17.424	0.00899	0.00912	0.00958	0.00921	0.00934	0.00959	0.00976	0.00959	0.01005	0.01007	0.00993	0.01021	0.00997	0.00995	0.01033	0.01063	0.01092	0.01081
17.44	0.0096	0.00891	0.00911	0.00985	0.00955	0.00977	0.00959	0.00933	0.00978	0.00954	0.01001	0.01002	0.01	0.00996	0.00999	0.0102	0.01025	0.01041
17.456	0.00945	0.00951	0.00921	0.00957	0.00885	0.00943	0.00941	0.00927	0.00947	0.00993	0.00941	0.00981	0.00993	0.00971	0.00971	0.01033	0.01066	0.0104
17.472	0.00956	0.00914	0.00907	0.00951	0.0093	0.00966	0.00934	0.00931	0.0097	0.00965	0.01002	0.01	0.0098	0.00946	0.01025	0.00989	0.01034	0.01052
17.488	0.00946	0.009	0.00909	0.00948	0.00924	0.00948	0.00956	0.00913	0.00978	0.00971	0.00977	0.01003	0.00975	0.00965	0.00988	0.00997	0.01063	0.01061
17.504	0.00923	0.00897	0.00895	0.00917	0.00901	0.00943	0.00915	0.00857	0.0094	0.00948	0.00949	0.00977	0.01015	0.00988	0.01003	0.00979	0.01028	0.01022
17.52	0.00948	0.00876	0.00906	0.00934	0.00922	0.00914	0.00907	0.00919	0.00964	0.01	0.00971	0.00925	0.00971	0.00968	0.00966	0.00998	0.01035	0.01042
17.536	0.0092	0.00892	0.00896	0.00945	0.00933	0.00898	0.00908	0.00908	0.00918	0.00944	0.00971	0.00963	0.00983	0.00973	0.00978	0.00989	0.01011	0.01004
17.552	0.00908	0.00872	0.00874	0.00918	0.00878	0.00937	0.00907	0.00909	0.00977	0.00966	0.00983	0.00919	0.00968	0.00971	0.0096	0.00995	0.01001	0.00966
17.568	0.00944	0.0088	0.00881	0.00919	0.00864	0.00921	0.00891	0.00888	0.00937	0.00948	0.0097	0.00943	0.00986	0.00981	0.00996	0.00985	0.00984	0.01065
17.584	0.00889	0.00876	0.00893	0.00941	0.00857	0.00913	0.00889	0.00897	0.00926	0.00962	0.00949	0.00971	0.00969	0.00948	0.00998	0.00977	0.01046	0.0102
17.6	0.00893	0.00884	0.00889	0.00938	0.00859	0.00896	0.00897	0.00899	0.00954	0.00952	0.00981	0.00984	0.0092	0.00989	0.01007	0.00953	0.01063	0.01001
17.616	0.009	0.00864	0.0086	0.00935	0.00851	0.00912	0.0091	0.00911	0.00921	0.00932	0.00958	0.00908	0.00944	0.00953	0.00963	0.01008	0.00965	0.00996
17.632	0.00871	0.00876	0.00878	0.00895	0.00869	0.00893	0.00891	0.00892	0.00867	0.00932	0.0094	0.00934	0.00939	0.0095	0.00954	0.00923	0.01036	0.00992
17.648	0.00867	0.00868	0.0087	0.00921	0.009	0.0092	0.00918	0.00892	0.00899	0.00933	0.00931	0.00918	0.00923	0.00972	0.00939	0.00948	0.00963	0.00977
17.664	0.00878	0.00842	0.00863	0.00917	0.00887	0.00875	0.00899	0.00852	0.00907	0.00963	0.00922	0.00898	0.00958	0.00948	0.00952	0.00967	0.00968	0.01009
17.68	0.00898	0.00872	0.00873	0.00894	0.00882	0.00917	0.00872	0.009	0.0092	0.00896	0.00923	0.00908	0.00909	0.00963	0.00942	0.00974	0.00981	0.00953
17.696	0.0087	0.00847	0.00856	0.00883	0.00849	0.00847	0.00874	0.00884	0.0093	0.00906	0.009	0.00906	0.00906	0.00948	0.00918	0.00954	0.00997	0.00939
17.712	0.00901	0.00864	0.00822	0.009	0.00882	0.00873	0.00859	0.00888	0.00893	0.00898	0.00927	0.00936	0.0088	0.00941	0.00911	0.00917	0.00978	0.00946
17.728	0.00858	0.00836	0.00815	0.00905	0.00866	0.00863	0.00903	0.00847	0.00905	0.00916	0.00882	0.00926	0.00928	0.0094	0.00903	0.00933	0.00963	0.00921
17.744	0.00841	0.00855	0.00853	0.0085	0.00835	0.00868	0.0083	0.00836	0.00873	0.00898	0.00912	0.00896	0.00897	0.0092	0.00913	0.00915	0.00965	0.00963
17.76	0.00881	0.00844	0.00842	0.00855	0.00802	0.00855	0.00841	0.00856	0.00873	0.00913	0.00942	0.009	0.00876	0.0093	0.00879	0.0092	0.00942	0.00954
17.776	0.0087	0.00863	0.00859	0.00837	0.00815	0.00851	0.009	0.00884	0.00863	0.00879	0.00894	0.00853	0.0089	0.00907	0.00918	0.00954	0.00972	0.00988
17.792	0.00852	0.00826	0.00845	0.0083	0.00846	0.00876	0.0084	0.00853	0.00877	0.00876	0.00915	0.00871	0.00896	0.00932	0.00908	0.00912	0.00937	0.00948
17.808	0.00815	0.00876	0.0083	0.00829	0.00865	0.0086	0.00886	0.00839	0.00886	0.00874	0.00881	0.00887	0.00892	0.00887	0.00904	0.00958	0.00972	0.00967
17.824	0.00837	0.00862	0.00819	0.00857	0.00866	0.00882	0.00838	0.00872	0.00875	0.00889	0.00858	0.00859	0.00891	0.00905	0.00902	0.00896	0.00927	0.00928
17.84	0.0084	0.00818	0.00838	0.00869	0.00823	0.00858	0.00827	0.00842	0.00827	0.00855	0.00883	0.00881	0.00931	0.00905	0.00902	0.00896	0.0089	0.00933
17.856	0.00824	0.00799	0.00798	0.00827	0.00808	0.00826	0.00835	0.00821	0.0087	0.00874	0.00849	0.00855	0.00888	0.00876	0.00937	0.00913	0.00944	0.00944
17.872	0.00846	0.00833	0.00792	0.00852	0.00805	0.00857	0.00851	0.00835	0.00868	0.00895	0.00876	0.00847	0.00847	0.00863	0.00889	0.00913	0.00921	0.00952
17.888	0.00851	0.00819	0.00806	0.0087	0.00832	0.00856	0.00829	0.00805	0.00817	0.00913	0.00857	0.00844	0.00859	0.00917	0.00904	0.00859	0.00886	0.00922
17.904	0.00833	0.00813	0.00829	0.00853	0.00776	0.00837	0.00809	0.00823	0.00848	0.00875	0.00863	0.00848	0.00857	0.00885	0.00914	0.00865	0.00924	0.00906
17.92	0.00871	0.00847	0.00814	0.00835	0.00795	0.00835	0.00856	0.00834	0.00843	0.0084	0.00869	0.0086	0.00857	0.00882	0.00871	0.00875	0.0092	0.00901
17.936	0.0085	0.00807	0.00805	0.00829	0.00774	0.00794	0.00826	0.00809	0.00834	0.00856	0.00864	0.00856	0.00829	0.00855	0.00863	0.00913	0.00871	0.00894
17.952	0.00818	0.00798	0.00821	0.00852	0.00806	0.00837	0.00843	0.00815	0.00843	0.00823	0.00876	0.00843	0.00846	0.00884	0.00903	0.00877	0.00931	0.00881
17.968	0.00809	0.00783	0.00772	0.00817	0.008	0.00813	0.00853	0.00793	0.00813	0.00845	0.00868	0.00812	0.00867	0.00869	0.00864	0.00893	0.00919	0.00896
17.984	0.00794	0.00817	0.00799	0.00818	0.00799	0.00803	0.00796	0.00828	0.00815	0.00805	0.0087	0.00812	0.00864	0.00853	0.00858	0.00848	0.00913	0.00901
18	0.00801	0.00769	0.0078	0.00806	0.00796	0.00796	0.00804	0.00807	0.00836	0.00842	0.0086	0.00823	0.00837	0.00849	0.00853	0.00888	0.0087	0.0083
18.016	0.00809	0.00763	0.00786	0.00789	0.00827	0.00833	0.00803	0.00783	0.00821	0.00836	0.00817	0.00855	0.00841	0.00834	0.00842	0.00846	0.00883	0.00889
18.032	0.00807	0.00807	0.00776	0.00787	0.00761	0.00791	0.00822	0.00826	0.00839	0.00834	0.0082	0.00774	0.00816	0.00834	0.00861	0.0088	0.00898	0.00848
18.048	0.00757	0.00758	0.00778	0.0078	0.00761	0.00831	0.0081	0.00793	0.00798	0.00849	0.00825	0.00821	0.00801	0.00831	0.0084	0.0085	0.0088	0.00877
18.064	0.00784	0.00765	0.0076	0.00789	0.00769	0.00792	0.00818	0.00799	0.008	0.0083	0.00821	0.00779	0.00837	0.00855	0.00812	0.0085	0.00869	0.00891
18.08	0.00801	0.00781	0.00734	0.00779	0.00774	0.00799	0.00776	0.00771	0.00777	0.00832	0.00845	0.00808	0.00827	0.00861	0.00833	0.00894	0.00905	0.00848
18.096	0.0079	0.00759	0.00769	0.00817	0.00776	0.00774	0.00767	0.00765	0.00815	0.00841	0.00833	0.00799	0.00842	0.00806	0.00799	0.00829	0.00842	0.00846
18.112	0.00782	0.00756	0.00749	0.0077	0.00752	0.00788	0.00789	0.0078	0.0077	0.00782	0.00827	0.00784	0.00807	0.00807	0.00824	0.00861	0.00837	0.00842
18.128	0.00789	0.00757	0.00742	0.00774	0.00784	0.00763	0.00797	0.00743	0.00761	0.00795	0.00833	0.0078	0.00818	0.00797	0.00808	0.00856	0.00878	0.00893
18.144	0.0076	0.00732	0.00751	0.00745	0.00763	0.00771	0.00781	0.00756	0.00774	0.00807	0.00796	0.00815	0.00805	0.00817	0.00811	0.00822	0.00838	0.00878
18.16	0.00773	0.00749	0.00767	0.00809	0.00765	0.00785	0.00751	0.00764	0.0079	0.00816	0.00829	0.00815	0.00831	0.00797	0.00826	0.00819	0.00841	0.00867
18.176	0.00749	0.00734	0.00755	0.00787	0.0076	0.00774	0.0072	0.00754	0.00787	0.00798	0.00774	0.00772	0.00772	0.00819	0.00812	0.00861	0.00852	0.00862
18.192	0.00788	0.00741	0.0073	0.00789	0.00737	0.008	0.0075	0.00808	0.00747	0.00788	0.00796	0.00771	0.00814	0.0081	0.00794	0.00823	0.00871	0.0081
18.208	0.00771	0.00745	0.00764	0.00751	0.00733	0.00779	0.00743	0.00773	0.00769	0.00777	0.00806	0.00775	0.00812	0.0083	0.00797	0.00803	0.00854	0.00826
18.224	0.00732	0.00749	0.00732	0.00784	0.00697	0.00743	0.00731	0.00748	0.00782	0.00793	0.00798	0.00754	0.00769	0.00805	0.00789	0.00817	0.00848	0.00807
18.24	0.00768	0.00749	0.00742	0.00745	0.0075	0.00736	0.00728	0.00735	0.00771	0.00761	0.00786	0.00804	0.00768	0.00807	0.00801	0.00823	0.00868	0.00841
18.256	0.00748	0.00705	0.00758	0.00746	0.00702	0.00743	0.00702	0.00739	0.00738	0.00782	0.00777	0.00756	0.00771	0.00775	0.00785	0.00788	0.00837	0.0079
18.272	0.00763	0.00716	0.00741	0.00763	0.00732	0.00747	0.00713	0.00746	0.00751	0.00787	0.00783	0.00758	0.00805	0.00771	0.00779	0.00791	0.00806	0.00825
18.288	0.00759	0.00711	0.007	0.00742	0.00701	0.0071	0.0076	0.00728	0.00759	0.00764	0.00766	0.00798	0.00831	0.00794	0.00762	0.00778	0.0082	0.00749
18.304	0.00714	0.00723	0.00724	0.0074	0.0071	0.00757	0.00759	0.0074	0.00755	0.00763	0.00755	0.00763	0.00757	0.00763	0.00789	0.0081	0.00808	0.00836
18.32	0.00751	0.00718	0.00724	0.00772	0.00718	0.00744	0.00727	0.00716	0.00787	0.00736	0.00764	0.00761	0.00761	0.0079	0.00811	0.00813	0.00823	0.0078
18.336	0.00739	0.00701	0.00726	0.00733	0.0072	0.00722	0.00721	0.0072	0.00771	0.00788	0.00773	0.0075	0.00778	0.00776	0.00781	0.00768	0.00848	0.00802
18.352	0.00737	0.00715	0.00697	0.00766	0.00702	0.0071	0.00688	0.00714	0.0071	0.00762	0.00768	0.00749	0.00772	0.00776	0.00757	0.00799	0.00782	0.00824
18.368	0.00706	0.00712	0.00687	0.0076	0.00726	0.00734	0.00713	0.00708	0.00711	0.00757	0.00755	0.00752	0.00741	0.0074	0.00794	0.00802	0.00806	0.00792
18.384	0.00731	0.00695	0.00694	0.00723	0.00692	0.00737	0.00693	0.0073	0.00719	0.00763	0.00763	0.00706	0.00776	0.00756	0.00764	0.00777	0.00794	0.00794
18.4	0.0072	0.00699	0.00696	0.00698	0.00713	0.00721	0.00728	0.00714	0.00717	0.00752	0.00737	0.00771	0.00737	0.00756	0.00757	0.00778	0.00809	0.00782
18.416	0.00706	0.00694	0.00705	0.00725	0.00668	0.00715	0.00685	0.00717	0.00745	0.00754	0.00739	0.00732	0.0077	0.00756	0.00751	0.00751	0.00777	0.00822
18.432	0.0067	0.0069	0.00695	0.00687	0.00711	0.00692	0.00717	0.00698	0.00714	0.0074	0.00729	0.00728	0.00759	0.00756	0.00763	0.00747	0.00797	0.00779
18.448	0.00732	0.00665	0.00702	0.00714	0.00702	0.00724	0.00718	0.00708	0.007	0.00735	0.00759	0.00733	0.0075	0.00734	0.00765	0.00765	0.00805	0.0075
18.464	0.00699	0.00691	0.00668	0.00697	0.00684	0.00685	0.00716	0.00705	0.00719	0.00723	0.00717	0.00717	0.00745	0.00746	0.00748	0.00752	0.00781	0.00792
18.48	0.00695	0.00653	0.00703	0.00711	0.00654	0.00694	0.00691	0.00695	0.00712	0.00707	0.00756	0.0074	0.00739	0.00736	0.0072	0.0075	0.00759	0.00768
18.496	0.00685	0.00699	0.007	0.00691	0.00665	0.00682	0.00674	0.00687	0.00731	0.0072	0.00749	0.00736	0.00754	0.00739	0.00739	0.00759	0.00789	0.00779
18.512	0.00718	0.00694	0.00668	0.00703	0.00664	0.00713	0.00717	0.00678	0.00724	0.00733	0.00752	0.00746	0.00714	0.00703	0.00728	0.00748	0.00756	0.00749
18.528	0.00692	0.00688	0.00692	0.00711	0.00688	0.00712	0.00695	0.0068	0.00685	0.00721	0.00712	0.00704	0.0071	0.0074	0.0073	0.00766	0.00801	0.00743
18.544	0.00696	0.00644	0.00667	0.00675	0.00667	0.00673	0.00685	0.00683	0.00694	0.00707	0.00724	0.00699	0.00714	0.00723	0.00732	0.00741	0.00771	0.00734
18.56	0.0068	0.00683	0.00644	0.00691	0.00676	0.00666	0.00648	0.00674	0.00699	0.00716	0.00725	0.007	0.00728	0.00714	0.00754	0.00759	0.00744	0.00762
18.576	0.00641	0.00648	0.00674	0.00718	0.00653	0.0069	0.00706	0.0068	0.00702	0.00721	0.00747	0.00703	0.00714	0.00714	0.00707	0.00748	0.00763	0.00736
18.592	0.00677	0.00638	0.00672	0.00679	0.00632	0.00696	0.00675	0.00673	0.00707	0.00737	0.00699	0.00707	0.00707	0.00714	0.00701	0.00727	0.00747	0.00743
18.608	0.00682	0.00678	0.00685	0.00705	0.0064	0.00658	0.00671	0.00673	0.0069	0.00703	0.00668	0.00721	0.0072	0.00709	0.00687	0.00736	0.00736	0.00747
18.624	0.00689	0.00645	0.00644	0.00668	0.00662	0.00692	0.00683	0.00653	0.00688	0.00674	0.00668	0.00704	0.00714	0.00707	0.00716	0.00698	0.0073	0.00721
18.64	0.00681	0.00634	0.00655	0.00665	0.00659	0.0069	0.0066	0.0069	0.00681	0.00703	0.00714	0.00647	0.00693	0.00692	0.00694	0.00743	0.00714	0.00705
18.656	0.0066	0.00649	0.00633	0.00637	0.00645	0.00679	0.00651	0.00653	0.00728	0.00726	0.00702	0.00712	0.00709	0.00703	0.00723	0.00711	0.00733	0.00719
18.672	0.00669	0.00653	0.00674	0.00666	0.00638	0.00656	0.00651	0.00652	0.00661	0.00689	0.00716	0.00676	0.007	0.00715	0.00705	0.00727	0.0072	0.00722
18.688	0.00671	0.00671	0.00634	0.00649	0.00645	0.00663	0.0066	0.00647	0.00708	0.00686	0.00683	0.00661	0.00704	0.00693	0.00705	0.00683	0.00722	0.00721
18.704	0.00653	0.00659	0.00605	0.0067	0.00634	0.00655	0.00674	0.00648	0.00655	0.0066	0.00686	0.00671	0.00685	0.00692	0.0068	0.00707	0.00747	0.00728
18.72	0.00648	0.00634	0.00618	0.00688	0.00654	0.00644	0.00625	0.00637	0.0068	0.00703	0.00703	0.00652	0.00674	0.0068	0.00706	0.00727	0.0073	0.00691
18.736	0.00664	0.00635	0.00631	0.00668	0.00622	0.00665	0.00667	0.00643	0.00662	0.00667	0.00661	0.00682	0.00664	0.00673	0.00671	0.0068	0.00699	0.00704
18.752	0.00664	0.00633	0.0063	0.00647	0.00656	0.0064	0.00644	0.00641	0.00644	0.00671	0.00713	0.00645	0.00683	0.00676	0.00677	0.00688	0.00693	0.00688
18.768	0.00641	0.00599	0.00653	0.00661	0.00643	0.00652	0.00628	0.00649	0.00625	0.00655	0.00666	0.0068	0.0065	0.00664	0.00665	0.00668	0.00671	0.00717
18.784	0.00623	0.00597	0.00617	0.00657	0.00639	0.0062	0.00616	0.00643	0.00626	0.00684	0.00671	0.00658	0.00695	0.00676	0.00664	0.00706	0.00683	0.00727
18.8	0.00637	0.00619	0.00596	0.00643	0.0063	0.00654	0.00599	0.00657	0.00686	0.00638	0.00691	0.00635	0.00649	0.00647	0.00693	0.00696	0.00731	0.00677
18.816	0.0066	0.00614	0.00635	0.0065	0.00586	0.00656	0.00622	0.00641	0.00636	0.00657	0.00664	0.00644	0.00668	0.00665	0.00649	0.00668	0.00711	0.00703
18.832	0.00669	0.00621	0.00622	0.00651	0.00629	0.00627	0.00608	0.00618	0.0062	0.00633	0.00659	0.00681	0.00673	0.00659	0.00669	0.00693	0.00689	0.00683
18.848	0.00638	0.00602	0.00632	0.00642	0.00612	0.00662	0.00618	0.00632	0.00638	0.00647	0.00641	0.00638	0.00671	0.0064	0.00655	0.00661	0.00699	0.00697
18.864	0.00617	0.00615	0.00611	0.00643	0.00615	0.00669	0.00627	0.00591	0.00647	0.00634	0.00654	0.00621	0.00638	0.00664	0.00667	0.00646	0.00719	0.00685
18.88	0.0061	0.00609	0.00634	0.00635	0.00659	0.00617	0.00627	0.00604	0.0061	0.00625	0.00639	0.00679	0.00668	0.0065	0.00681	0.00671	0.00712	0.00686
18.896	0.00639	0.00605	0.00617	0.00625	0.00582	0.00623	0.00602	0.00617	0.00616	0.00646	0.00636	0.00627	0.00642	0.00653	0.00656	0.00657	0.00694	0.00707
18.912	0.00614	0.00599	0.00578	0.00653	0.00609	0.0062	0.00615	0.0063	0.00613	0.00647	0.00628	0.00641	0.00641	0.00683	0.00648	0.00675	0.00677	0.00698
18.928	0.00644	0.00601	0.0061	0.00596	0.00615	0.00619	0.00597	0.00605	0.00641	0.00646	0.00636	0.00618	0.0064	0.00654	0.00654	0.00638	0.00682	0.00695
18.944	0.00612	0.00588	0.00604	0.00632	0.0061	0.00602	0.0062	0.00607	0.00638	0.00623	0.00633	0.00601	0.00647	0.00655	0.00653	0.0064	0.0066	0.00695
18.96	0.00599	0.00548	0.00606	0.00626	0.00604	0.00613	0.00607	0.0061	0.00614	0.00607	0.00633	0.00637	0.0063	0.00638	0.00633	0.00628	0.00652	0.00654
18.976	0.00594	0.00576	0.00613	0.00615	0.00623	0.00606	0.00601	0.00587	0.00635	0.00626	0.00644	0.00601	0.0063	0.00627	0.00636	0.00642	0.00652	0.00694
18.992	0.00604	0.00581	0.00576	0.00599	0.00569	0.00601	0.00579	0.00593	0.00596	0.0062	0.0061	0.00596	0.00605	0.00618	0.00625	0.00631	0.00663	0.00617
19.008	0.00599	0.00576	0.00568	0.00604	0.00593	0.00577	0.00604	0.006	0.00609	0.00629	0.00606	0.00596	0.00633	0.0064	0.00635	0.00646	0.00698	0.00642
19.024	0.00602	0.0055	0.00577	0.00583	0.00607	0.00591	0.00605	0.00583	0.00615	0.00603	0.00633	0.00611	0.00649	0.00631	0.00652	0.00633	0.00679	0.00641
19.04	0.00577	0.00578	0.00571	0.00617	0.00556	0.00618	0.00574	0.00593	0.00593	0.00631	0.00598	0.00602	0.0061	0.00629	0.00605	0.0066	0.00671	0.00658
19.056	0.00566	0.00564	0.00575	0.00596	0.00529	0.00598	0.00589	0.00603	0.00609	0.00601	0.00625	0.00625	0.00601	0.00618	0.00644	0.00633	0.00661	0.00638
19.072	0.00555	0.00555	0.0056	0.0061	0.00573	0.00587	0.0059	0.00579	0.00594	0.00642	0.00617	0.00595	0.0061	0.00638	0.00611	0.00622	0.00623	0.00637
19.088	0.00572	0.00584	0.00559	0.00609	0.00584	0.0057	0.00564	0.00576	0.00597	0.00596	0.00619	0.00604	0.00627	0.00606	0.00613	0.00629	0.00638	0.00658
19.104	0.00554	0.00598	0.00566	0.00555	0.00544	0.0059	0.00555	0.00569	0.00599	0.00622	0.00617	0.00612	0.00608	0.00586	0.00636	0.00602	0.00634	0.00661
19.12	0.00592	0.00573	0.00556	0.00581	0.0058	0.00599	0.00583	0.00583	0.00594	0.00618	0.00584	0.00589	0.00597	0.00579	0.00595	0.006	0.00648	0.00637
19.136	0.00574	0.00535	0.00547	0.00584	0.00542	0.00565	0.00605	0.00597	0.00592	0.00581	0.0063	0.00605	0.00624	0.00599	0.00617	0.00629	0.00626	0.00645
19.152	0.00587	0.00581	0.00574	0.006	0.00579	0.00595	0.00599	0.00591	0.00596	0.0059	0.00602	0.00579	0.0058	0.00599	0.00596	0.00631	0.00607	0.00665
19.168	0.00577	0.00564	0.00561	0.00572	0.00555	0.00567	0.00541	0.00574	0.00557	0.00593	0.00592	0.00589	0.00585	0.00613	0.0059	0.00606	0.00606	0.00627
19.184	0.00562	0.0057	0.00546	0.00557	0.00584	0.00534	0.00571	0.00564	0.0058	0.00597	0.00586	0.00578	0.0057	0.00609	0.00581	0.00577	0.00613	0.00647
19.2	0.00565	0.00524	0.00551	0.00564	0.0056	0.00556	0.00584	0.00558	0.00565	0.0059	0.00616	0.00571	0.006	0.00602	0.0059	0.00617	0.00599	0.00617
19.216	0.00557	0.0051	0.00557	0.00548	0.00523	0.00564	0.00588	0.00534	0.00571	0.00566	0.00548	0.00586	0.00587	0.00599	0.0061	0.00591	0.00595	0.00581
19.232	0.00554	0.0053	0.0056	0.0053	0.00551	0.00541	0.00567	0.00551	0.00561	0.00593	0.00569	0.00582	0.00581	0.0059	0.00578	0.00624	0.00608	0.00627
19.248	0.00593	0.00559	0.00541	0.00547	0.00514	0.00564	0.00568	0.00548	0.00575	0.00613	0.00587	0.00563	0.00604	0.00581	0.00607	0.00575	0.00642	0.00631
19.264	0.00533	0.00524	0.00548	0.00556	0.00566	0.00569	0.00558	0.00542	0.00574	0.00601	0.0058	0.00566	0.00588	0.00588	0.00591	0.00625	0.00631	0.00627
19.28	0.00571	0.0053	0.00534	0.00542	0.00526	0.00554	0.00557	0.00553	0.00567	0.00556	0.00552	0.00552	0.00571	0.00583	0.00603	0.00594	0.00633	0.00615
19.296	0.00548	0.00544	0.00509	0.00541	0.00523	0.00544	0.00556	0.00521	0.00556	0.0059	0.00565	0.00552	0.00587	0.00582	0.00567	0.00585	0.00631	0.00629
19.312	0.00539	0.00522	0.00524	0.00548	0.00511	0.0056	0.00547	0.00546	0.00564	0.00545	0.00562	0.00569	0.00575	0.00558	0.00579	0.0056	0.00619	0.00581
19.328	0.0059	0.00488	0.00524	0.0054	0.00509	0.00547	0.00546	0.00529	0.00568	0.00568	0.00563	0.00566	0.00555	0.00563	0.00577	0.00579	0.00579	0.0062
19.344	0.00534	0.00511	0.00513	0.00513	0.00548	0.0055	0.0053	0.00536	0.00533	0.00562	0.00567	0.00545	0.00556	0.00568	0.00554	0.00588	0.00576	0.00551
19.36	0.00484	0.00501	0.00508	0.00554	0.00509	0.00533	0.00515	0.00551	0.00541	0.00551	0.00545	0.00551	0.00568	0.00554	0.00564	0.00564	0.00588	0.00589
19.376	0.00541	0.00512	0.00495	0.00519	0.00519	0.00543	0.0054	0.00516	0.00541	0.0055	0.00574	0.00546	0.00558	0.00578	0.00569	0.00585	0.00609	0.00586
19.392	0.00523	0.00493	0.00496	0.00545	0.00526	0.0055	0.00514	0.00531	0.00525	0.0055	0.00596	0.00527	0.0058	0.00555	0.00549	0.00559	0.00581	0.00569
19.408	0.0052	0.00533	0.00522	0.00554	0.00501	0.00534	0.0052	0.00517	0.00512	0.0057	0.00557	0.00536	0.00558	0.00562	0.0056	0.00575	0.00563	0.00599
19.424	0.00554	0.00494	0.00511	0.00554	0.00506	0.00513	0.00521	0.00523	0.00539	0.0055	0.00563	0.00521	0.00552	0.00537	0.0053	0.00586	0.00573	0.00586
19.44	0.00497	0.00493	0.00501	0.00523	0.00489	0.00512	0.00496	0.00517	0.00533	0.0053	0.00548	0.005	0.00557	0.00559	0.0058	0.00582	0.00591	0.00577
19.456	0.00548	0.0051	0.00501	0.00534	0.00528	0.00526	0.0054	0.00509	0.00538	0.00533	0.00539	0.00506	0.00546	0.00543	0.00545	0.00572	0.00572	0.00586
19.472	0.00534	0.00489	0.00501	0.0051	0.00515	0.00525	0.00513	0.00503	0.00523	0.00528	0.00527	0.00538	0.00525	0.0052	0.00554	0.00559	0.00557	0.00568
19.488	0.00525	0.00507	0.00497	0.00507	0.00499	0.005	0.00493	0.00536	0.00512	0.00527	0.00547	0.00533	0.00538	0.00555	0.00535	0.00576	0.00536	0.00579
19.504	0.00521	0.00492	0.00485	0.00516	0.00484	0.0052	0.00505	0.00507	0.00536	0.0053	0.00523	0.00525	0.00533	0.00526	0.00528	0.00554	0.00564	0.00516
19.52	0.0051	0.00483	0.00503	0.00522	0.00525	0.00514	0.00521	0.00515	0.00522	0.00537	0.00527	0.0054	0.00525	0.00541	0.00527	0.00517	0.00589	0.00574
19.536	0.00521	0.00485	0.00496	0.00512	0.00505	0.00504	0.00482	0.00479	0.00523	0.00537	0.00509	0.00501	0.00553	0.00539	0.0054	0.00573	0.00569	0.00532
19.552	0.00504	0.00497	0.00513	0.00533	0.00531	0.00515	0.00495	0.00485	0.00523	0.00509	0.00543	0.00514	0.00526	0.00538	0.00532	0.00557	0.00565	0.00534
19.568	0.00509	0.00496	0.00475	0.00528	0.00474	0.00498	0.00495	0.00492	0.00492	0.00543	0.00498	0.00488	0.00518	0.00525	0.00537	0.0052	0.0053	0.00554
19.584	0.00494	0.00465	0.0047	0.00514	0.00496	0.00502	0.00499	0.00507	0.00512	0.00511	0.00528	0.00509	0.00506	0.00509	0.00567	0.00494	0.00569	0.00551
19.6	0.00529	0.00486	0.00485	0.00488	0.00514	0.00499	0.00489	0.00482	0.00489	0.00492	0.00515	0.00541	0.00514	0.00531	0.00513	0.00524	0.00562	0.00549
19.616	0.00481	0.00494	0.00487	0.00493	0.00463	0.00502	0.00458	0.00508	0.00523	0.00503	0.00546	0.00494	0.00535	0.00518	0.00531	0.00549	0.00556	0.00547
19.632	0.00479	0.00497	0.00485	0.00508	0.00487	0.00501	0.00482	0.00482	0.00503	0.00502	0.00513	0.005	0.0051	0.00515	0.00515	0.0051	0.00553	0.00543
19.648	0.00465	0.0049	0.00474	0.00498	0.00459	0.00475	0.00506	0.00523	0.00517	0.0049	0.00501	0.00489	0.00514	0.00522	0.00528	0.00484	0.00526	0.0058
19.664	0.00441	0.00453	0.00463	0.00492	0.00468	0.00478	0.00466	0.00495	0.00494	0.00504	0.00502	0.00497	0.00514	0.00502	0.00498	0.00544	0.00522	0.00566
19.68	0.00471	0.00487	0.00468	0.00473	0.00448	0.00469	0.00473	0.00473	0.00493	0.00505	0.00488	0.00491	0.00521	0.00507	0.00489	0.00532	0.00553	0.00545
19.696	0.00492	0.00485	0.00448	0.00475	0.00474	0.00465	0.00469	0.00483	0.0047	0.00485	0.00475	0.00464	0.00511	0.0051	0.00514	0.00505	0.00533	0.00522
19.712	0.00457	0.00456	0.00451	0.0047	0.00449	0.00505	0.0047	0.00491	0.00517	0.00478	0.00518	0.00484	0.00492	0.00482	0.0049	0.00519	0.00546	0.00544
19.728	0.00475	0.00483	0.00484	0.00465	0.00465	0.00482	0.00482	0.00464	0.00479	0.00508	0.00517	0.00495	0.00494	0.00489	0.00517	0.00515	0.00539	0.00509
19.744	0.00456	0.00462	0.00442	0.00469	0.00452	0.00489	0.00448	0.00466	0.00478	0.00516	0.00507	0.00478	0.00511	0.00491	0.00502	0.00531	0.00533	0.00549
19.76	0.00479	0.00455	0.00464	0.00512	0.00461	0.00474	0.0045	0.00473	0.00489	0.00473	0.00463	0.00492	0.00476	0.00485	0.00457	0.00509	0.00541	0.00506
19.776	0.00485	0.00435	0.00441	0.00466	0.0043	0.00449	0.00451	0.00466	0.00485	0.00459	0.00519	0.00473	0.00505	0.00491	0.00497	0.00498	0.00529	0.00492
19.792	0.00466	0.00462	0.00449	0.00476	0.00486	0.00452	0.00452	0.00467	0.00481	0.00495	0.0049	0.00469	0.00466	0.00496	0.00486	0.00516	0.00516	0.00527
19.808	0.00467	0.00448	0.00444	0.00484	0.00428	0.00497	0.00466	0.00453	0.00463	0.00473	0.00497	0.00473	0.00481	0.00475	0.0049	0.00495	0.00535	0.00499
19.824	0.00466	0.00442	0.00436	0.00497	0.00483	0.00468	0.00441	0.00471	0.00506	0.00463	0.00452	0.0047	0.00462	0.00465	0.00484	0.00493	0.00513	0.00496
19.84	0.00456	0.00438	0.00428	0.00475	0.00431	0.00453	0.00466	0.00459	0.00446	0.00479	0.00494	0.0049	0.00477	0.00477	0.00455	0.00526	0.00503	0.00501
19.856	0.00462	0.00422	0.00416	0.00448	0.00476	0.00467	0.00465	0.00466	0.00493	0.00463	0.00486	0.00455	0.00482	0.00489	0.00486	0.00504	0.00521	0.00518
19.872	0.00444	0.00434	0.00423	0.00478	0.00428	0.00447	0.0046	0.00418	0.00462	0.00492	0.00481	0.00479	0.00484	0.00465	0.00507	0.005	0.00493	0.00482
19.888	0.00457	0.00424	0.0042	0.00455	0.0048	0.00465	0.00438	0.00473	0.00455	0.00466	0.00484	0.00478	0.00488	0.00469	0.00485	0.00482	0.00497	0.00499
19.904	0.00459	0.00427	0.00443	0.00445	0.00459	0.00443	0.0042	0.00437	0.00464	0.00489	0.00476	0.00466	0.00489	0.00462	0.00453	0.00492	0.00496	0.00494
19.92	0.00444	0.00447	0.00433	0.00452	0.00428	0.00467	0.00456	0.00423	0.00463	0.00437	0.00461	0.00472	0.00469	0.00454	0.00468	0.00478	0.00486	0.00509
19.936	0.00448	0.00408	0.00444	0.0046	0.00411	0.00467	0.00431	0.00446	0.00429	0.00445	0.00457	0.00489	0.00439	0.00464	0.0047	0.00512	0.00512	0.00466
19.952	0.00418	0.00401	0.00416	0.00452	0.00434	0.00448	0.00459	0.00449	0.00462	0.0048	0.00482	0.00429	0.00462	0.0048	0.00483	0.00464	0.00488	0.0045
19.968	0.00421	0.00411	0.00432	0.00439	0.00405	0.00443	0.00451	0.00441	0.00429	0.0045	0.0046	0.00442	0.00472	0.00462	0.00465	0.00447	0.00497	0.00469
19.984	0.00422	0.00438	0.00435	0.0042	0.00422	0.00448	0.00441	0.00451	0.00437	0.00444	0.0045	0.00421	0.00476	0.00468	0.00459	0.00461	0.00481	0.00458
20	0.00415	0.00408	0.00427	0.00448	0.00413	0.00411	0.00438	0.00412	0.00438	0.00451	0.00436	0.0042	0.00482	0.00474	0.00455	0.00476	0.00503	0.00494
20.016	0.0043	0.00398	0.00415	0.00449	0.0042	0.00439	0.00448	0.00425	0.00445	0.00438	0.00444	0.00428	0.00476	0.00443	0.00482	0.00463	0.00489	0.00476
20.032	0.00436	0.00447	0.00423	0.00428	0.00429	0.00433	0.00407	0.00422	0.00445	0.00477	0.0047	0.00412	0.00425	0.00418	0.00449	0.00449	0.00466	0.00495
20.048	0.0042	0.00409	0.00411	0.00403	0.00431	0.00449	0.00452	0.00412	0.00447	0.00444	0.00434	0.00433	0.00453	0.00461	0.00479	0.00439	0.0046	0.0047
20.064	0.00439	0.00437	0.00401	0.00437	0.00391	0.0043	0.00413	0.00423	0.00441	0.00441	0.00444	0.00461	0.00454	0.00437	0.00438	0.00457	0.00462	0.00455
20.08	0.00425	0.00408	0.00426	0.0043	0.00419	0.00431	0.00407	0.00428	0.00434	0.00449	0.00428	0.00422	0.0043	0.00467	0.00439	0.00459	0.00447	0.00442
20.096	0.00435	0.0039	0.00395	0.00436	0.00407	0.00413	0.00425	0.00408	0.0042	0.00421	0.00442	0.00451	0.00449	0.00449	0.00455	0.00455	0.00467	0.00479
20.112	0.00418	0.00396	0.00416	0.00414	0.00398	0.00408	0.00412	0.00417	0.00444	0.00415	0.00439	0.00422	0.00449	0.00441	0.00443	0.00427	0.00462	0.0048
20.128	0.00407	0.00392	0.00402	0.00392	0.00399	0.00402	0.00421	0.00418	0.00421	0.00424	0.00483	0.0046	0.00448	0.00423	0.00444	0.00464	0.00464	0.00488
20.144	0.00415	0.00427	0.00425	0.00402	0.00421	0.00399	0.00433	0.00403	0.00424	0.00413	0.00436	0.00421	0.00445	0.00427	0.00447	0.0044	0.00463	0.00455
20.16	0.00407	0.00422	0.00423	0.00427	0.00385	0.00426	0.00427	0.00415	0.00412	0.00433	0.00412	0.00408	0.00416	0.00438	0.00444	0.00478	0.00463	0.00444
20.176	0.00419	0.00412	0.00396	0.00403	0.00394	0.00428	0.00424	0.00412	0.0042	0.00441	0.00446	0.00434	0.00407	0.00433	0.00425	0.0043	0.00457	0.00466
20.192	0.00412	0.0038	0.00394	0.00429	0.00442	0.00398	0.00392	0.00408	0.0041	0.00424	0.0043	0.00398	0.00435	0.00409	0.00424	0.00451	0.00469	0.00453
20.208	0.00401	0.00405	0.00388	0.00389	0.00402	0.00429	0.00402	0.00401	0.00434	0.00406	0.00425	0.00387	0.00426	0.00421	0.00411	0.0044	0.0042	0.00434
20.224	0.00414	0.00365	0.00392	0.00396	0.00399	0.00371	0.00394	0.00385	0.00417	0.00409	0.00433	0.00414	0.00455	0.00426	0.00404	0.00428	0.00435	0.0044
20.24	0.00421	0.00378	0.00395	0.00374	0.004	0.00385	0.00402	0.00404	0.00392	0.00415	0.004	0.0042	0.00418	0.00431	0.00414	0.0044	0.00454	0.00424
20.256	0.00375	0.00404	0.00384	0.00405	0.00414	0.00384	0.0039	0.00397	0.00383	0.0041	0.00432	0.00396	0.00417	0.00412	0.00438	0.00436	0.00468	0.00431
20.272	0.0038	0.00392	0.0038	0.00412	0.0039	0.00398	0.00399	0.00404	0.00402	0.0041	0.00426	0.00393	0.00414	0.00397	0.00392	0.00431	0.00452	0.00443
20.288	0.00371	0.00375	0.00389	0.00398	0.00388	0.004	0.00402	0.004	0.00386	0.00398	0.0041	0.00422	0.0039	0.00413	0.00412	0.00433	0.0046	0.00448
20.304	0.00389	0.0039	0.00385	0.00421	0.0038	0.00388	0.00369	0.00383	0.00379	0.00399	0.00401	0.00416	0.00417	0.00404	0.00443	0.00431	0.00444	0.00446
20.32	0.00396	0.0037	0.00382	0.0039	0.00357	0.00365	0.00381	0.00386	0.00396	0.00408	0.00417	0.004	0.00418	0.00424	0.00425	0.00431	0.00414	0.00431
20.336	0.00359	0.00374	0.00399	0.00396	0.00395	0.00393	0.00384	0.00375	0.004	0.00396	0.00404	0.00384	0.00421	0.00404	0.00403	0.00397	0.00418	0.00405
20.352	0.00384	0.00359	0.00356	0.00419	0.0042	0.00394	0.00396	0.0039	0.00398	0.00406	0.00379	0.00396	0.00425	0.00406	0.00402	0.00432	0.00417	0.00434
20.368	0.00367	0.00377	0.00385	0.00392	0.00377	0.00378	0.00372	0.00369	0.00398	0.00379	0.0041	0.00422	0.00414	0.00411	0.00408	0.00424	0.00403	0.00436
20.384	0.00362	0.00398	0.00362	0.00404	0.00383	0.00401	0.00378	0.00394	0.00386	0.00396	0.00408	0.00381	0.00403	0.00413	0.00423	0.00423	0.00432	0.00408
20.4	0.00379	0.00353	0.0038	0.00347	0.00406	0.00359	0.00394	0.00379	0.00369	0.00398	0.00375	0.0039	0.00373	0.00387	0.004	0.00417	0.00462	0.0045
20.416	0.00375	0.00353	0.00361	0.004	0.0037	0.00361	0.00383	0.00351	0.00396	0.00412	0.00379	0.00381	0.00407	0.00392	0.00416	0.00412	0.00414	0.00416
20.432	0.00368	0.0036	0.00382	0.00364	0.00369	0.00367	0.00394	0.00383	0.00369	0.00389	0.00375	0.00387	0.00363	0.00389	0.00416	0.00424	0.00437	0.00384
20.448	0.00375	0.00371	0.00377	0.00394	0.00363	0.00382	0.00369	0.00358	0.00397	0.00384	0.00375	0.00362	0.00386	0.00369	0.00409	0.00413	0.00418	0.00426
20.464	0.00384	0.00347	0.00376	0.00397	0.00347	0.0037	0.00389	0.0036	0.00366	0.00391	0.00381	0.00344	0.00397	0.0039	0.00405	0.00387	0.00425	0.00412
20.48	0.00399	0.00348	0.00355	0.00388	0.00368	0.00364	0.00387	0.00344	0.00369	0.00404	0.00395	0.00375	0.00411	0.00396	0.00402	0.00386	0.00421	0.00435
20.496	0.00355	0.00346	0.0035	0.00367	0.00363	0.00352	0.00359	0.00368	0.00377	0.0036	0.0038	0.0038	0.00386	0.00378	0.00397	0.0039	0.00396	0.00416
20.512	0.00367	0.0034	0.00362	0.00353	0.00357	0.00368	0.00364	0.00379	0.00361	0.0038	0.00379	0.00403	0.00375	0.00367	0.00387	0.00405	0.00405	0.00398
20.528	0.00363	0.0034	0.00364	0.00351	0.00373	0.00383	0.00385	0.00339	0.00354	0.00378	0.00382	0.0037	0.00386	0.0037	0.00415	0.00401	0.00404	0.00392
20.544	0.00376	0.00358	0.00343	0.0036	0.00357	0.00353	0.00369	0.00358	0.00361	0.0039	0.00365	0.00367	0.00364	0.00359	0.00387	0.00365	0.0039	0.0041
20.56	0.00333	0.00342	0.00346	0.00373	0.00347	0.00359	0.00361	0.00344	0.00356	0.00375	0.00392	0.0037	0.00398	0.0039	0.00364	0.00375	0.00365	0.00396
20.576	0.00349	0.0032	0.00348	0.00376	0.00354	0.00357	0.00353	0.00361	0.00339	0.0037	0.00376	0.00356	0.00345	0.0038	0.00363	0.00391	0.00413	0.00426
20.592	0.00357	0.00342	0.0036	0.00351	0.00339	0.00349	0.00359	0.00358	0.00366	0.00334	0.00371	0.00352	0.00398	0.00383	0.00364	0.00357	0.00411	0.00391
20.608	0.00379	0.00353	0.00339	0.00367	0.0033	0.00328	0.00364	0.00339	0.00356	0.00367	0.00365	0.00389	0.00367	0.00356	0.00384	0.00383	0.00383	0.00389
20.624	0.0036	0.00337	0.0032	0.00354	0.00349	0.00358	0.00341	0.00337	0.00336	0.00376	0.00367	0.0038	0.0037	0.00365	0.00369	0.00354	0.00381	0.00385
20.64	0.00356	0.00331	0.00324	0.00361	0.00337	0.00325	0.00364	0.00367	0.00354	0.0035	0.00344	0.00365	0.0036	0.00376	0.00346	0.00387	0.00398	0.004
20.656	0.00366	0.0033	0.00325	0.00341	0.00341	0.00334	0.00355	0.00348	0.00354	0.00348	0.00356	0.00346	0.00401	0.00358	0.00373	0.00363	0.00386	0.00398
20.672	0.00328	0.00342	0.00341	0.00326	0.00344	0.00348	0.00367	0.00337	0.00333	0.00345	0.0038	0.00341	0.00365	0.00361	0.00348	0.00394	0.0037	0.00368
20.688	0.00349	0.0034	0.00329	0.00361	0.00328	0.00345	0.00323	0.00327	0.00367	0.00362	0.00328	0.0037	0.00319	0.00377	0.00381	0.0039	0.0038	0.0038
20.704	0.00335	0.00328	0.00327	0.00337	0.0033	0.00333	0.00352	0.00339	0.00336	0.00377	0.00338	0.00349	0.00373	0.00365	0.00381	0.00369	0.00387	0.00404
20.72	0.00324	0.00324	0.0031	0.00346	0.00336	0.00364	0.00355	0.00331	0.00315	0.00336	0.0034	0.00353	0.00364	0.00342	0.00362	0.00381	0.00349	0.00361
20.736	0.00327	0.00346	0.00339	0.00351	0.00343	0.00344	0.00331	0.00303	0.00337	0.0034	0.00333	0.0033	0.0036	0.00368	0.00343	0.00359	0.00385	0.00364
20.752	0.00322	0.00324	0.00325	0.00338	0.00314	0.00326	0.00327	0.00306	0.00362	0.00328	0.00351	0.00347	0.00347	0.00336	0.0036	0.0036	0.00365	0.00374
20.768	0.00344	0.00335	0.00333	0.00323	0.00339	0.00362	0.00311	0.00343	0.00339	0.00357	0.00338	0.00347	0.00323	0.00356	0.00334	0.00359	0.0039	0.00369
20.784	0.00297	0.00333	0.0032	0.00337	0.00326	0.00342	0.00328	0.00308	0.00329	0.00347	0.00348	0.00321	0.00337	0.00339	0.0035	0.00353	0.00344	0.00364
20.8	0.00308	0.0031	0.00319	0.00349	0.00318	0.00338	0.00343	0.00319	0.0034	0.00339	0.00327	0.00354	0.00363	0.00346	0.0036	0.0034	0.00348	0.00341
20.816	0.00319	0.0032	0.00307	0.00337	0.00308	0.0034	0.00347	0.00318	0.00336	0.00332	0.00326	0.00358	0.00323	0.00348	0.00352	0.00337	0.00398	0.00372
20.832	0.00339	0.003	0.00325	0.00316	0.00312	0.00324	0.00353	0.00331	0.00336	0.00337	0.00354	0.00347	0.00346	0.0036	0.00345	0.0035	0.0039	0.00345
20.848	0.00331	0.00324	0.00312	0.00356	0.00314	0.00314	0.00327	0.00305	0.00339	0.00328	0.00335	0.00309	0.00356	0.00331	0.00369	0.00359	0.0035	0.00343
20.864	0.00334	0.00321	0.00306	0.00321	0.00297	0.00313	0.00321	0.00337	0.00323	0.00333	0.00347	0.00341	0.00351	0.00339	0.00345	0.00328	0.00372	0.00351
20.88	0.00303	0.00338	0.00326	0.00318	0.00298	0.00328	0.00307	0.00323	0.00314	0.00338	0.00339	0.00322	0.00303	0.00318	0.00311	0.0035	0.0035	0.00337
20.896	0.00322	0.00284	0.00302	0.00323	0.00306	0.00297	0.0031	0.00329	0.00321	0.00348	0.00348	0.00294	0.00319	0.0033	0.00334	0.00359	0.0035	0.00356
20.912	0.0033	0.0031	0.00317	0.00322	0.00304	0.00308	0.00315	0.00315	0.00339	0.00344	0.00344	0.00321	0.00341	0.00333	0.00335	0.00352	0.0036	0.00357
20.928	0.00315	0.00319	0.00302	0.00311	0.00323	0.00322	0.00304	0.00312	0.00295	0.00327	0.00322	0.00303	0.00335	0.00337	0.00324	0.0034	0.00343	0.00373
20.944	0.00299	0.00293	0.00295	0.00329	0.00291	0.00322	0.0032	0.00338	0.00331	0.00326	0.00325	0.00307	0.00345	0.00337	0.00335	0.00314	0.00378	0.00335
20.96	0.0032	0.00318	0.00311	0.00306	0.0034	0.00324	0.00314	0.00316	0.00327	0.00323	0.0033	0.00331	0.00339	0.00327	0.00318	0.00344	0.00323	0.00317
20.976	0.00279	0.00274	0.00312	0.00331	0.00299	0.00297	0.00297	0.00283	0.00317	0.00325	0.00327	0.00319	0.00325	0.00321	0.00332	0.00335	0.00339	0.00326
20.992	0.00321	0.00306	0.00292	0.00313	0.00302	0.00309	0.0032	0.00291	0.00287	0.00305	0.00327	0.00307	0.00312	0.00306	0.00301	0.00314	0.00351	0.00366
21.008	0.00288	0.00322	0.00313	0.00327	0.00289	0.0033	0.00284	0.00305	0.00302	0.00311	0.00316	0.00322	0.00316	0.00316	0.00345	0.00326	0.00316	0.00344
21.024	0.00301	0.00295	0.00312	0.0032	0.00294	0.00292	0.00333	0.0031	0.00303	0.00322	0.00313	0.00315	0.00327	0.00317	0.0032	0.00344	0.00326	0.00321
21.04	0.00291	0.00307	0.00304	0.00286	0.00301	0.00319	0.00306	0.00309	0.00303	0.003	0.0031	0.00316	0.0033	0.00325	0.0032	0.00314	0.00357	0.00347
21.056	0.00292	0.00303	0.00285	0.00322	0.00291	0.00306	0.0029	0.00301	0.00293	0.00312	0.0031	0.00296	0.00307	0.00327	0.00312	0.00322	0.00345	0.00359
21.072	0.00255	0.00303	0.00287	0.00286	0.00297	0.00296	0.00284	0.00301	0.00314	0.00318	0.00302	0.00304	0.00314	0.00319	0.00311	0.00308	0.0032	0.00333
21.088	0.00278	0.00276	0.00288	0.00281	0.00281	0.00306	0.00297	0.00323	0.00295	0.00293	0.00303	0.00324	0.0035	0.00304	0.00333	0.00336	0.00303	0.00315
21.104	0.00311	0.00304	0.0028	0.00312	0.00275	0.00294	0.00306	0.00297	0.0033	0.00297	0.00286	0.00292	0.0031	0.003	0.00305	0.00311	0.00338	0.00332
21.12	0.00296	0.00258	0.00271	0.00297	0.00284	0.00299	0.00292	0.00299	0.00275	0.00325	0.00311	0.00307	0.00318	0.00304	0.00308	0.00341	0.00326	0.00318
21.136	0.00318	0.00284	0.00278	0.00278	0.00267	0.00291	0.00284	0.00294	0.00299	0.00306	0.00303	0.00295	0.00308	0.00312	0.00299	0.00296	0.00316	0.00332
21.152	0.00288	0.00287	0.00269	0.00274	0.00273	0.00307	0.00299	0.00287	0.00277	0.00274	0.00325	0.00306	0.00332	0.00326	0.00281	0.00293	0.0032	0.00335
21.168	0.00285	0.00281	0.00283	0.00305	0.0026	0.00281	0.00289	0.00295	0.00274	0.0028	0.00289	0.00301	0.0032	0.00311	0.00332	0.0029	0.00316	0.00299
21.184	0.00294	0.00269	0.00264	0.00288	0.00299	0.00288	0.00292	0.00275	0.00296	0.00297	0.00302	0.00317	0.00305	0.003	0.00293	0.00289	0.00305	0.00294
21.2	0.00286	0.00281	0.00293	0.00301	0.00286	0.00294	0.00301	0.00268	0.00265	0.00303	0.00306	0.00304	0.00291	0.00296	0.00307	0.00297	0.00316	0.00291
21.216	0.00274	0.00267	0.00279	0.00311	0.00284	0.00283	0.00268	0.00288	0.00282	0.00285	0.00303	0.00274	0.0028	0.00301	0.00298	0.00318	0.00308	0.00305
21.232	0.00282	0.00288	0.00284	0.00284	0.00279	0.00288	0.00259	0.00268	0.00281	0.00279	0.00297	0.00273	0.0031	0.00282	0.00309	0.00313	0.00294	0.00324
21.248	0.00303	0.00269	0.00251	0.0027	0.00268	0.00294	0.00296	0.00264	0.00285	0.00289	0.00296	0.00304	0.0027	0.00292	0.00299	0.00286	0.00319	0.00323
21.264	0.00271	0.00273	0.00262	0.00275	0.00272	0.00284	0.00285	0.00286	0.00289	0.00279	0.003	0.00267	0.00309	0.00288	0.00297	0.00327	0.003	0.00329
21.28	0.00278	0.00273	0.00285	0.00288	0.00258	0.00277	0.00287	0.00297	0.00261	0.00248	0.00294	0.0029	0.00288	0.00288	0.00269	0.00281	0.00314	0.00293
21.296	0.0027	0.0028	0.0026	0.00281	0.00255	0.00275	0.00273	0.00256	0.00271	0.00288	0.00295	0.00281	0.00276	0.00292	0.00308	0.003	0.00309	0.00295
21.312	0.00291	0.00259	0.0028	0.00267	0.00264	0.00267	0.00274	0.00279	0.00278	0.0027	0.00272	0.00268	0.0029	0.00278	0.00292	0.00294	0.00305	0.00321
21.328	0.00244	0.00266	0.00259	0.0026	0.00265	0.00285	0.0028	0.00277	0.00278	0.00273	0.00281	0.0028	0.00307	0.00276	0.00296	0.00275	0.003	0.00325
21.344	0.0028	0.00281	0.00262	0.00284	0.0026	0.00271	0.00308	0.00257	0.00259	0.00277	0.00285	0.00266	0.00269	0.00293	0.00283	0.0031	0.00288	0.003
21.36	0.0024	0.00262	0.00262	0.0029	0.00257	0.00281	0.0026	0.00265	0.00279	0.00283	0.00293	0.00262	0.00306	0.00265	0.00294	0.00286	0.00302	0.00297
21.376	0.00273	0.00256	0.00263	0.00244	0.00257	0.0029	0.00239	0.00265	0.00262	0.00301	0.00257	0.00269	0.00298	0.00265	0.00273	0.00302	0.00293	0.00315
21.392	0.00276	0.00243	0.0028	0.00283	0.00247	0.00265	0.00257	0.00261	0.00259	0.00273	0.00275	0.00261	0.0028	0.00282	0.00296	0.00274	0.003	0.00295
21.408	0.00264	0.00264	0.00254	0.00283	0.00267	0.00257	0.00276	0.0027	0.00272	0.00262	0.0027	0.00288	0.00275	0.00282	0.00272	0.00269	0.00314	0.00291
21.424	0.00248	0.0025	0.00266	0.00272	0.00255	0.00249	0.0025	0.0025	0.00278	0.00253	0.00285	0.00249	0.00268	0.00276	0.00279	0.00284	0.00283	0.00295
21.44	0.00271	0.00251	0.00264	0.00268	0.00236	0.00266	0.00255	0.00248	0.00275	0.00276	0.00278	0.00284	0.00257	0.00286	0.00279	0.00278	0.00291	0.00301
21.456	0.00267	0.00263	0.00247	0.00244	0.00244	0.00267	0.00259	0.00253	0.00261	0.00252	0.00261	0.00234	0.00299	0.00281	0.00289	0.00264	0.00295	0.00276
21.472	0.00246	0.00247	0.00263	0.00244	0.00242	0.00248	0.00267	0.00247	0.00267	0.00263	0.00265	0.00276	0.0027	0.00298	0.00255	0.00261	0.00279	0.00298
21.488	0.00236	0.00251	0.00248	0.00248	0.00255	0.00275	0.00267	0.00277	0.0026	0.00268	0.00263	0.00259	0.00268	0.00248	0.00255	0.00284	0.00277	0.0027
21.504	0.00271	0.00233	0.0025	0.00247	0.00244	0.00271	0.00244	0.00253	0.00258	0.00241	0.00269	0.00258	0.00239	0.00281	0.00271	0.00255	0.0024	0.00286
21.52	0.00246	0.00226	0.0026	0.00265	0.00244	0.00251	0.00253	0.00267	0.00256	0.00256	0.00295	0.00266	0.00263	0.00265	0.0025	0.00281	0.00269	0.00293
21.536	0.0025	0.0024	0.00237	0.0027	0.00255	0.00245	0.00248	0.00234	0.00264	0.00265	0.00239	0.00266	0.00265	0.00272	0.00246	0.0027	0.00282	0.00291
21.552	0.00256	0.00236	0.00227	0.00244	0.00246	0.0024	0.00232	0.00239	0.00266	0.00253	0.00272	0.00251	0.00256	0.00264	0.00261	0.00272	0.00282	0.00285
21.568	0.00266	0.00241	0.0023	0.0024	0.00246	0.00248	0.00243	0.00248	0.00251	0.00247	0.00258	0.00277	0.00257	0.00251	0.00247	0.00242	0.00271	0.0027
21.584	0.00226	0.0025	0.00244	0.00254	0.00245	0.00244	0.00252	0.00239	0.00254	0.00268	0.00253	0.00231	0.0027	0.00261	0.00277	0.00274	0.00239	0.00264
21.6	0.0024	0.00235	0.00248	0.00258	0.00248	0.00213	0.00237	0.00236	0.00259	0.00262	0.00233	0.00229	0.00247	0.00269	0.00275	0.00276	0.00268	0.00295
21.616	0.00233	0.00237	0.00235	0.00246	0.00233	0.00229	0.00236	0.00251	0.00263	0.00255	0.00259	0.00248	0.00254	0.00262	0.00264	0.00261	0.00262	0.00268
21.632	0.00247	0.00244	0.00216	0.00244	0.00227	0.00241	0.00251	0.00216	0.00265	0.00226	0.00251	0.00222	0.00264	0.00278	0.00245	0.00248	0.0025	0.00282
21.648	0.00258	0.00255	0.00238	0.00238	0.00234	0.00247	0.00229	0.00213	0.00253	0.00235	0.00253	0.00279	0.0024	0.00236	0.00223	0.00252	0.0026	0.00279
21.664	0.00248	0.00239	0.00254	0.00239	0.0024	0.00234	0.00237	0.00232	0.00245	0.00242	0.00234	0.00257	0.00241	0.00243	0.00248	0.00246	0.00251	0.00279
21.68	0.00232	0.00207	0.00259	0.00251	0.00224	0.0022	0.00218	0.0023	0.00247	0.0024	0.00245	0.00233	0.00251	0.00239	0.00241	0.00264	0.00231	0.00241
21.696	0.00262	0.00231	0.00229	0.00224	0.00244	0.00219	0.0023	0.00247	0.00257	0.00243	0.00246	0.0023	0.00261	0.00254	0.00223	0.00252	0.00259	0.00247
21.712	0.0022	0.0021	0.00238	0.00225	0.00211	0.00206	0.00238	0.00242	0.00245	0.00233	0.00242	0.00242	0.00246	0.00249	0.0025	0.0024	0.00267	0.00256
21.728	0.00235	0.00209	0.00224	0.00234	0.00224	0.00223	0.00218	0.00231	0.00223	0.00224	0.00224	0.0022	0.00235	0.00237	0.00247	0.00243	0.00234	0.0025
21.744	0.00233	0.00206	0.00222	0.00237	0.00222	0.00218	0.00221	0.00235	0.00231	0.00226	0.00233	0.00234	0.00248	0.0025	0.00237	0.00241	0.0024	0.00294
21.76	0.00228	0.00223	0.00231	0.0021	0.00215	0.00245	0.00242	0.0022	0.00231	0.00226	0.00249	0.0025	0.00238	0.00235	0.00247	0.00252	0.00237	0.00261
21.776	0.00213	0.00243	0.00227	0.00225	0.00221	0.00239	0.00223	0.00222	0.00223	0.00232	0.00253	0.00208	0.00245	0.00245	0.00236	0.00255	0.00254	0.00228
21.792	0.00261	0.00223	0.00212	0.00227	0.00198	0.00239	0.00222	0.00239	0.00227	0.00234	0.00239	0.00225	0.0023	0.0023	0.00224	0.00228	0.00238	0.00232
21.808	0.00255	0.00231	0.00221	0.00219	0.00223	0.00237	0.00241	0.00228	0.00228	0.00238	0.0025	0.00245	0.00236	0.00258	0.002	0.00234	0.00252	0.00242
21.824	0.00233	0.00214	0.00199	0.00228	0.00232	0.00209	0.0022	0.00215	0.00223	0.00223	0.0025	0.00202	0.0023	0.00234	0.00228	0.00239	0.0024	0.00272
21.84	0.00218	0.00205	0.00223	0.00208	0.00202	0.00236	0.00221	0.0022	0.0022	0.00223	0.00226	0.00231	0.00233	0.0025	0.00239	0.00247	0.00236	0.00252
21.856	0.00248	0.00199	0.00236	0.00228	0.0022	0.00198	0.00224	0.00224	0.0022	0.00233	0.00225	0.00229	0.00261	0.00228	0.00222	0.00209	0.00265	0.00237
21.872	0.00237	0.00202	0.00221	0.00234	0.00234	0.00211	0.00222	0.00221	0.00224	0.00234	0.00239	0.00215	0.00227	0.00232	0.00232	0.00235	0.00239	0.00224
21.888	0.00215	0.00192	0.00204	0.00214	0.00206	0.00217	0.002	0.00204	0.00206	0.00211	0.00224	0.00228	0.00216	0.0022	0.00231	0.00213	0.00245	0.00251
21.904	0.00215	0.00207	0.00212	0.00242	0.00187	0.00198	0.00227	0.00223	0.00213	0.00217	0.00234	0.00195	0.0023	0.00217	0.00236	0.00228	0.00225	0.00223
21.92	0.00228	0.00225	0.002	0.00223	0.00214	0.00198	0.00201	0.00227	0.00227	0.00221	0.00223	0.00215	0.00222	0.00216	0.00215	0.00226	0.00231	0.00223
21.936	0.00215	0.00206	0.00202	0.00221	0.00216	0.00219	0.00229	0.00201	0.00213	0.00205	0.00225	0.00204	0.00227	0.00223	0.00237	0.00231	0.00253	0.00227
21.952	0.00216	0.00224	0.002	0.00212	0.00211	0.00201	0.00205	0.00206	0.00209	0.00222	0.00222	0.00198	0.00239	0.00226	0.00207	0.00233	0.00228	0.00213
21.968	0.00218	0.00191	0.00191	0.002	0.00188	0.00223	0.00229	0.00208	0.00204	0.00222	0.00211	0.00211	0.00226	0.00211	0.0022	0.00225	0.00245	0.00231
21.984	0.00194	0.00193	0.00201	0.00211	0.002	0.00196	0.00215	0.00217	0.00204	0.00217	0.00196	0.00217	0.0021	0.002	0.0024	0.00233	0.00225	0.00218
22	0.00209	0.00188	0.00205	0.00196	0.00192	0.00208	0.00221	0.00204	0.00197	0.00213	0.00208	0.00229	0.00214	0.00232	0.00205	0.00255	0.00215	0.00224
22.016	0.00182	0.00208	0.00172	0.00189	0.00199	0.00195	0.0022	0.00203	0.00205	0.00217	0.00227	0.00208	0.0021	0.00208	0.00217	0.00225	0.00235	0.00219
22.032	0.00197	0.00181	0.00194	0.00225	0.00198	0.00222	0.0021	0.0021	0.00196	0.00228	0.00241	0.00209	0.00229	0.00214	0.0021	0.00231	0.0024	0.00231
22.048	0.00228	0.00192	0.00199	0.00223	0.00195	0.00204	0.00218	0.00203	0.00193	0.00221	0.00219	0.00217	0.00215	0.00211	0.00201	0.00211	0.00184	0.00207
22.064	0.00213	0.002	0.00193	0.00174	0.00206	0.00195	0.00197	0.00205	0.00211	0.00215	0.00202	0.00222	0.00191	0.00216	0.00222	0.00219	0.00224	0.00241
22.08	0.00195	0.0019	0.00195	0.00209	0.0018	0.00198	0.00208	0.00209	0.00211	0.00204	0.00209	0.00213	0.00213	0.00224	0.00217	0.00205	0.00257	0.00221
22.096	0.00187	0.00204	0.00198	0.00199	0.00203	0.00201	0.00192	0.00197	0.0019	0.00196	0.00221	0.00215	0.00216	0.00206	0.00199	0.00231	0.00232	0.00212
22.112	0.00214	0.0019	0.00201	0.00208	0.002	0.00199	0.00212	0.00182	0.00229	0.00206	0.00203	0.002	0.00216	0.00207	0.00209	0.00224	0.00201	0.00212
22.128	0.00238	0.00186	0.00185	0.00199	0.00186	0.002	0.00205	0.00192	0.00217	0.00202	0.00197	0.00199	0.00215	0.00221	0.00193	0.0021	0.00212	0.00222
22.144	0.00206	0.00189	0.00187	0.00198	0.00204	0.00176	0.00192	0.00202	0.00204	0.002	0.00211	0.00207	0.00202	0.00207	0.00199	0.0022	0.00244	0.00211
22.16	0.00191	0.00187	0.00186	0.00187	0.00185	0.00177	0.00217	0.00172	0.00205	0.00196	0.002	0.00194	0.00205	0.00209	0.00205	0.00205	0.00214	0.00222
22.176	0.00195	0.00191	0.00196	0.0021	0.00186	0.00202	0.00209	0.00195	0.00195	0.00184	0.00218	0.00194	0.00214	0.00193	0.00196	0.002	0.00216	0.00201
22.192	0.00194	0.00178	0.00179	0.00182	0.00178	0.00187	0.00186	0.00172	0.00197	0.002	0.00194	0.00189	0.00219	0.00201	0.00203	0.00218	0.00203	0.00215
22.208	0.0018	0.00193	0.00181	0.002	0.00168	0.00191	0.00181	0.00173	0.00194	0.00218	0.00201	0.00202	0.00218	0.00215	0.00207	0.00215	0.00218	0.00226
22.224	0.00188	0.0018	0.00195	0.00197	0.00183	0.00179	0.00174	0.0019	0.00213	0.0019	0.00208	0.00207	0.00194	0.00207	0.0019	0.00193	0.00193	0.00222
22.24	0.00197	0.00193	0.00195	0.00189	0.00187	0.00197	0.00182	0.00179	0.00186	0.00202	0.00195	0.0018	0.00185	0.00181	0.00214	0.00197	0.00211	0.0021
22.256	0.00197	0.00193	0.00186	0.00207	0.00186	0.00179	0.00171	0.00197	0.00185	0.00195	0.00196	0.00188	0.00188	0.00193	0.00176	0.00196	0.00219	0.00205
22.272	0.00208	0.00188	0.00192	0.00195	0.00181	0.00177	0.00195	0.00178	0.00198	0.00207	0.00208	0.00204	0.00205	0.00193	0.00204	0.00205	0.00193	0.00222
22.288	0.00191	0.00177	0.00172	0.00196	0.00176	0.00176	0.00214	0.00186	0.00177	0.00185	0.00191	0.00209	0.00171	0.00175	0.00204	0.00206	0.0023	0.00216
22.304	0.00204	0.00211	0.00195	0.00198	0.00168	0.00177	0.00175	0.00171	0.00183	0.00185	0.00193	0.00183	0.00197	0.00192	0.00199	0.00181	0.00215	0.00183
22.32	0.0019	0.00177	0.0018	0.00191	0.0018	0.00192	0.00194	0.00188	0.00208	0.00182	0.0019	0.00177	0.00196	0.00187	0.00213	0.00197	0.00195	0.00212
22.336	0.00173	0.00159	0.00188	0.00171	0.00176	0.00181	0.00171	0.00184	0.00195	0.00204	0.00183	0.00153	0.00187	0.00171	0.0019	0.00195	0.00207	0.00206
22.352	0.0017	0.00157	0.00169	0.00191	0.00152	0.00189	0.00176	0.00171	0.00173	0.00194	0.00185	0.00208	0.00189	0.00185	0.00176	0.00194	0.00185	0.00198
22.368	0.00182	0.00175	0.00157	0.00184	0.00169	0.00176	0.00181	0.00183	0.00185	0.00192	0.00186	0.00205	0.00181	0.00178	0.00183	0.00199	0.00191	0.00189
22.384	0.00186	0.00178	0.00184	0.00188	0.00182	0.00182	0.0017	0.00173	0.00197	0.00192	0.00177	0.00187	0.00195	0.00169	0.00183	0.00204	0.00183	0.00195
22.4	0.00166	0.00155	0.00164	0.00184	0.00184	0.00165	0.0019	0.00162	0.00167	0.00186	0.00215	0.0018	0.00181	0.00182	0.00183	0.0018	0.00197	0.00207
22.416	0.00177	0.00177	0.0014	0.00167	0.00161	0.00189	0.00172	0.00184	0.00192	0.00189	0.00185	0.00178	0.002	0.00173	0.00164	0.00159	0.00195	0.002
22.432	0.00173	0.00177	0.00165	0.00189	0.00189	0.00161	0.00168	0.00183	0.00171	0.00166	0.0017	0.00186	0.00207	0.00182	0.00178	0.00199	0.00187	0.00201
22.448	0.00178	0.0017	0.00196	0.00198	0.00167	0.00175	0.00167	0.00167	0.00184	0.00189	0.00181	0.00159	0.00179	0.00193	0.00167	0.00185	0.00178	0.00191
22.464	0.00163	0.00152	0.00179	0.00159	0.00175	0.00154	0.00178	0.00157	0.00169	0.0018	0.00176	0.00173	0.00187	0.00172	0.00181	0.00164	0.00199	0.0019
22.48	0.00163	0.0015	0.00159	0.00162	0.00166	0.00168	0.00166	0.00165	0.00173	0.00174	0.0017	0.00173	0.00164	0.00192	0.00181	0.00175	0.0019	0.00202
22.496	0.00182	0.00162	0.00166	0.00169	0.00153	0.00161	0.00186	0.0016	0.00187	0.0018	0.0018	0.00179	0.00172	0.00178	0.00181	0.00195	0.00192	0.00174
22.512	0.00183	0.00181	0.00159	0.00181	0.00145	0.00154	0.00177	0.00147	0.00175	0.0016	0.00188	0.00153	0.00183	0.00175	0.00174	0.00197	0.00189	0.00185
22.528	0.00182	0.00151	0.00169	0.00165	0.00165	0.00169	0.00185	0.00156	0.0017	0.00176	0.00159	0.0017	0.00166	0.00159	0.00182	0.00177	0.00173	0.00171
22.544	0.00157	0.00145	0.00157	0.00165	0.00143	0.00178	0.0017	0.00158	0.0016	0.00179	0.00194	0.00155	0.00182	0.00169	0.00155	0.00162	0.00178	0.00193
22.56	0.00162	0.00152	0.0017	0.00169	0.00166	0.00168	0.0016	0.00163	0.00175	0.00176	0.00174	0.00159	0.00167	0.00181	0.0017	0.00173	0.00162	0.00165
22.576	0.00161	0.00161	0.00164	0.0016	0.00174	0.00158	0.0015	0.00167	0.00166	0.00146	0.00183	0.00157	0.00179	0.00161	0.00158	0.0017	0.00169	0.00179
22.592	0.00156	0.00143	0.00148	0.00151	0.00169	0.0016	0.00178	0.00164	0.00161	0.0017	0.0018	0.00161	0.00168	0.00165	0.00172	0.00188	0.0017	0.00168
22.608	0.00156	0.00164	0.00145	0.00177	0.00149	0.00145	0.0019	0.00165	0.00156	0.00159	0.00175	0.00146	0.00175	0.00165	0.00181	0.00153	0.00162	0.00164
22.624	0.00139	0.0016	0.00151	0.00167	0.00165	0.00151	0.00178	0.00161	0.00139	0.00171	0.00183	0.00155	0.00156	0.00183	0.00165	0.00168	0.00179	0.00172
22.64	0.00163	0.00162	0.00156	0.00143	0.00147	0.0015	0.00175	0.00156	0.00144	0.00169	0.00155	0.00169	0.00167	0.00167	0.00153	0.00169	0.00196	0.00171
22.656	0.00157	0.00156	0.00143	0.0013	0.00155	0.0014	0.00155	0.00145	0.00165	0.00162	0.00155	0.00153	0.0018	0.00157	0.00176	0.00178	0.00184	0.00185
22.672	0.00147	0.00151	0.00152	0.00155	0.00162	0.00149	0.00163	0.00165	0.00156	0.00164	0.00156	0.00164	0.00161	0.0015	0.00156	0.00173	0.00173	0.00181
22.688	0.0013	0.00157	0.00149	0.00155	0.00161	0.00148	0.00164	0.00148	0.00164	0.00175	0.00172	0.00153	0.00169	0.00169	0.00163	0.00167	0.00165	0.00168
22.704	0.00173	0.00147	0.00148	0.00161	0.00113	0.00155	0.00148	0.00142	0.00144	0.00138	0.0017	0.00161	0.00164	0.00165	0.00151	0.0016	0.00206	0.00153
22.72	0.0015	0.00132	0.00152	0.00157	0.00139	0.00148	0.00147	0.00143	0.00165	0.00153	0.00158	0.00169	0.00166	0.00151	0.00151	0.00169	0.00158	0.00174
22.736	0.00142	0.00152	0.00141	0.00134	0.00142	0.0014	0.00138	0.00161	0.00146	0.00141	0.00164	0.00157	0.00156	0.00146	0.00148	0.00159	0.0015	0.00158
22.752	0.00161	0.00157	0.00151	0.00176	0.00127	0.00165	0.00146	0.00149	0.00159	0.00154	0.00165	0.00167	0.00158	0.0015	0.00158	0.00151	0.0018	0.00177
22.768	0.00124	0.00157	0.0016	0.00146	0.00122	0.00133	0.00151	0.00144	0.00161	0.00145	0.00165	0.00153	0.00146	0.00144	0.00153	0.00151	0.0015	0.00156
22.784	0.00163	0.00154	0.00155	0.00143	0.00139	0.00157	0.00161	0.0013	0.00157	0.00161	0.00154	0.00169	0.0017	0.00151	0.00153	0.00159	0.00159	0.00143
22.8	0.00144	0.00148	0.00145	0.00146	0.00129	0.0014	0.00116	0.00137	0.00141	0.00141	0.0015	0.00135	0.0015	0.00138	0.00152	0.00163	0.0015	0.00165
22.816	0.00164	0.00146	0.00142	0.0017	0.00156	0.00141	0.00139	0.00153	0.0014	0.00151	0.00154	0.00141	0.00141	0.00147	0.00155	0.00158	0.00171	0.0017
22.832	0.00148	0.00129	0.00144	0.00153	0.00148	0.00136	0.00156	0.00133	0.00162	0.00162	0.00149	0.00163	0.0015	0.00148	0.00142	0.00167	0.00148	0.00159
22.848	0.00129	0.00144	0.00143	0.00148	0.00137	0.00127	0.0016	0.00145	0.00155	0.00144	0.00135	0.00151	0.00148	0.00152	0.00142	0.0015	0.00159	0.00156
22.864	0.00137	0.00161	0.0015	0.00143	0.00156	0.00159	0.00155	0.00136	0.00149	0.00149	0.0016	0.00127	0.00157	0.00157	0.00148	0.00154	0.00169	0.00149
22.88	0.00146	0.00138	0.00139	0.00145	0.00128	0.00137	0.00123	0.00145	0.00143	0.00139	0.00153	0.00137	0.00148	0.0014	0.00123	0.00142	0.00146	0.00163
22.896	0.00139	0.00136	0.00129	0.00141	0.00156	0.00138	0.0016	0.00142	0.00145	0.0015	0.00158	0.00152	0.00134	0.00137	0.00156	0.00149	0.00124	0.00156
22.912	0.00135	0.00131	0.00134	0.00146	0.00135	0.00146	0.00127	0.00129	0.00137	0.0015	0.00152	0.00139	0.00136	0.00159	0.00148	0.00142	0.00151	0.00173
22.928	0.00128	0.00144	0.00122	0.00147	0.00119	0.00144	0.00131	0.00124	0.00122	0.00153	0.00153	0.00155	0.00154	0.00126	0.00137	0.00161	0.00145	0.00164
22.944	0.00134	0.00117	0.00123	0.00142	0.00142	0.00129	0.00127	0.00144	0.00155	0.00137	0.00136	0.00144	0.0015	0.00136	0.00148	0.00157	0.00143	0.00152
22.96	0.00135	0.00129	0.00129	0.00134	0.00128	0.00138	0.00131	0.00127	0.00132	0.00125	0.00139	0.00129	0.00131	0.00133	0.00149	0.00159	0.0015	0.00154
22.976	0.00115	0.00143	0.00145	0.00132	0.00131	0.0013	0.00143	0.00129	0.00136	0.00129	0.00136	0.00143	0.00134	0.00126	0.00137	0.00148	0.00164	0.00131
22.992	0.00143	0.00136	0.00135	0.00125	0.0015	0.00129	0.00134	0.00111	0.00139	0.0014	0.0013	0.00161	0.00169	0.00142	0.00126	0.00127	0.00137	0.0016
23.008	0.00142	0.00149	0.00133	0.0013	0.0014	0.00134	0.00143	0.00124	0.00139	0.00144	0.00143	0.00125	0.00135	0.00121	0.00142	0.00124	0.00136	0.00145
23.024	0.00139	0.00113	0.0014	0.00137	0.00123	0.00123	0.00134	0.00129	0.00125	0.0014	0.00141	0.0015	0.00129	0.00142	0.00124	0.00137	0.00146	0.00152
23.04	0.0015	0.00154	0.00125	0.00138	0.00139	0.00139	0.00138	0.00129	0.00131	0.0014	0.00141	0.00129	0.00148	0.00138	0.00135	0.0014	0.00143	0.00165
23.056	0.00135	0.00143	0.00127	0.00127	0.00138	0.00122	0.00138	0.00121	0.00147	0.00139	0.00122	0.00123	0.00151	0.00132	0.0013	0.00129	0.00147	0.00159
23.072	0.00122	0.0013	0.00126	0.00136	0.00126	0.00142	0.00138	0.00125	0.00136	0.0014	0.00133	0.00153	0.0012	0.00144	0.00131	0.00146	0.0015	0.00145
23.088	0.0012	0.00116	0.00122	0.00143	0.00121	0.00126	0.0014	0.00121	0.00114	0.00129	0.00155	0.0014	0.00135	0.00124	0.00141	0.00101	0.00136	0.00152
23.104	0.00125	0.0012	0.00123	0.00123	0.00132	0.00115	0.00142	0.00144	0.0013	0.00137	0.00131	0.00123	0.00132	0.00129	0.00135	0.00122	0.0015	0.00135
23.12	0.00143	0.00113	0.00112	0.00146	0.00132	0.00121	0.00112	0.00129	0.00143	0.00112	0.00121	0.00136	0.00136	0.0013	0.00127	0.00128	0.00152	0.00143
23.136	0.00116	0.00111	0.00131	0.00126	0.00123	0.00118	0.00136	0.00137	0.00116	0.00117	0.00121	0.0014	0.00116	0.00129	0.00119	0.00115	0.00153	0.00139
23.152	0.00117	0.00132	0.00125	0.00113	0.00117	0.00137	0.00114	0.00115	0.00139	0.00128	0.00122	0.00127	0.00134	0.00123	0.00129	0.00141	0.00112	0.00116
23.168	0.00117	0.00122	0.00107	0.0014	0.00117	0.00122	0.00144	0.00123	0.00136	0.00118	0.00133	0.00124	0.00121	0.00129	0.0011	0.0013	0.0015	0.00121
23.184	0.00135	0.00107	0.00123	0.00118	0.00111	0.00119	0.00118	0.00116	0.00125	0.00136	0.0014	0.00144	0.00137	0.00119	0.00124	0.00148	0.00129	0.00141
23.2	0.00135	0.00103	0.00118	0.00128	0.00135	0.000959553	0.00123	0.00109	0.00122	0.00114	0.00135	0.00125	0.00126	0.00139	0.00131	0.00134	0.00123	0.00152
23.216	0.0012	0.00126	0.00113	0.00133	0.00123	0.00116	0.00118	0.00115	0.00139	0.00117	0.00116	0.00114	0.00127	0.00134	0.00113	0.00127	0.00143	0.00136
23.232	0.00122	0.00116	0.00112	0.00115	0.00114	0.00122	0.00123	0.00114	0.00118	0.00134	0.00107	0.00119	0.00123	0.00122	0.00141	0.00132	0.00135	0.00148
23.248	0.00113	0.0012	0.00109	0.00111	0.00127	0.00121	0.00126	0.00106	0.00126	0.00116	0.0012	0.0012	0.00128	0.00124	0.00116	0.00117	0.00116	0.00112
23.264	0.0012	0.00123	0.0011	0.00111	0.00124	0.00122	0.00121	0.000982438	0.00114	0.00113	0.00119	0.00128	0.00125	0.00116	0.00113	0.00102	0.00129	0.00117
23.28	0.00125	0.0011	0.00109	0.00107	0.00132	0.00109	0.00117	0.00124	0.00122	0.00119	0.0012	0.00121	0.00122	0.00122	0.00125	0.00138	0.00133	0.00117
23.296	0.00105	0.00117	0.00107	0.00114	0.00106	0.000991655	0.00111	0.00107	0.00129	0.00126	0.00129	0.00122	0.00126	0.00107	0.000991143	0.00134	0.00127	0.00138
23.312	0.00116	0.00111	0.00105	0.00101	0.00113	0.00105	0.000943954	0.00111	0.00129	0.00118	0.00129	0.00111	0.00125	0.00104	0.00123	0.00116	0.00116	0.00114
23.328	0.0011	0.00107	0.00111	0.00139	0.00121	0.00111	0.00117	0.0012	0.00101	0.00115	0.00116	0.00111	0.00124	0.00118	0.0011	0.00142	0.00138	0.00125
23.344	0.00114	0.00109	0.00124	0.00115	0.00113	0.00115	0.00113	0.00113	0.00116	0.000960172	0.00108	0.0012	0.00107	0.00133	0.00123	0.00124	0.00128	0.00122
23.36	0.0011	0.00087995	0.00109	0.00118	0.00101	0.00113	0.00113	0.000921749	0.0013	0.00118	0.00128	0.00121	0.00122	0.00118	0.00104	0.0012	0.00135	0.00138
23.376	0.00107	0.00119	0.00114	0.00124	0.00122	0.00108	0.00132	0.00106	0.00117	0.00118	0.001	0.00128	0.00127	0.00114	0.00124	0.00109	0.00133	0.00117
23.392	0.00125	0.00104	0.0012	0.00123	0.00115	0.00111	0.00106	0.0011	0.001	0.00118	0.00133	0.00102	0.00126	0.00108	0.00122	0.00121	0.00121	0.00112
23.408	0.00118	0.00117	0.000946881	0.00118	0.00105	0.00117	0.00102	0.00106	0.00125	0.00129	0.00113	0.000975587	0.0011	0.00125	0.00105	0.00106	0.00108	0.00123
23.424	0.000918795	0.00107	0.000988195	0.00101	0.00112	0.00108	0.00116	0.00118	0.00118	0.0011	0.00124	0.0012	0.000975434	0.00108	0.00107	0.000963867	0.00145	0.00141
23.44	0.00114	0.001	0.00106	0.00114	0.00108	0.00117	0.00102	0.00109	0.00116	0.000988796	0.00116	0.00108	0.00122	0.00122	0.00115	0.00105	0.00114	0.00111
23.456	0.000982997	0.00132	0.00122	0.000994753	0.000965297	0.00103	0.000974518	0.0011	0.00119	0.00109	0.00105	0.000983422	0.00128	0.00115	0.00117	0.00105	0.00132	0.00122
23.472	0.00116	0.00109	0.00101	0.00122	0.00109	0.00101	0.00119	0.000993178	0.00121	0.00108	0.00109	0.000938064	0.00115	0.00107	0.000963403	0.000978973	0.0012	0.00129
23.488	0.00105	0.00127	0.00111	0.0011	0.000893536	0.000965049	0.00108	0.00113	0.000991716	0.00114	0.00102	0.00114	0.00104	0.00113	0.00105	0.00113	0.00115	0.00128
23.504	0.000964832	0.00113	0.0011	0.00117	0.00114	0.001	0.000981293	0.00109	0.00101	0.00106	0.000990477	0.00086326	0.00112	0.00109	0.000878083	0.00123	0.00138	0.000917244
23.52	0.001	0.000964712	0.00105	0.00113	0.00108	0.00103	0.00127	0.000937093	0.00114	0.00108	0.00104	0.00102	0.00106	0.0011	0.000995293	0.00117	0.00116	0.00104
23.536	0.00102	0.00096125	0.000956196	0.00103	0.000999236	0.00104	0.00103	0.00101	0.000917721	0.00112	0.00115	0.000956816	0.0011	0.00109	0.000990439	0.00114	0.00103	0.00125
23.552	0.000974977	0.000890021	0.00097043	0.00104	0.000982543	0.000939241	0.00111	0.000832596	0.001	0.00115	0.000988636	0.00115	0.00108	0.00116	0.0012	0.00109	0.00099519	0.000939268
23.568	0.00107	0.00102	0.00092193	0.000899837	0.00108	0.001	0.00119	0.00105	0.00104	0.000980625	0.00119	0.00126	0.00118	0.000911023	0.000976827	0.00106	0.00112	0.000965908
23.584	0.00105	0.00113	0.00101	0.00105	0.00116	0.000944325	0.000939686	0.0011	0.00104	0.00114	0.00102	0.000933588	0.00123	0.00102	0.00112	0.00101	0.00112	0.000981178
23.6	0.000815149	0.000970907	0.000889064	0.000958205	0.000977991	0.000964282	0.00102	0.00101	0.000990539	0.000876881	0.00118	0.00107	0.00101	0.000892906	0.000866343	0.00119	0.00104	0.0011
23.616	0.000874601	0.0012	0.000982508	0.00089281	0.000945699	0.000856759	0.00104	0.000896469	0.00102	0.00095911	0.00106	0.00105	0.00116	0.00105	0.00109	0.00111	0.00111	0.000963855
23.632	0.00107	0.00101	0.000739161	0.000982753	0.000975899	0.00103	0.00102	0.000942317	0.00104	0.00106	0.00104	0.000996787	0.000988578	0.00101	0.000993957	0.000944689	0.000840991	0.001
23.648	0.00109	0.000904672	0.000880041	0.000949791	0.000957527	0.000967655	0.00104	0.000927918	0.000898307	0.00111	0.000991641	0.00104	0.000969251	0.00104	0.000939321	0.00115	0.00113	0.00112
23.664	0.001	0.000859647	0.000924024	0.000996225	0.000843452	0.000938184	0.00103	0.00090954	0.001	0.00101	0.000942378	0.000947862	0.00107	0.00105	0.000705278	0.00108	0.00114	0.00117
23.68	0.00106	0.000894206	0.000934302	0.000904314	0.000998567	0.000913393	0.000906549	0.000958509	0.000879206	0.000991666	0.00103	0.000921354	0.00114	0.00106	0.000979474	0.00115	0.00115	0.00115
23.696	0.000956151	0.000974685	0.000885163	0.00101	0.000962171	0.000853011	0.000890232	0.000923667	0.000923796	0.000927823	0.00106	0.000876696	0.00101	0.00105	0.000798475	0.00093886	0.00096818	0.000998859
23.712	0.000988654	0.000852956	0.00086212	0.000814379	0.000876763	0.000891242	0.000940716	0.000941699	0.001	0.000953713	0.000893155	0.000902515	0.000989634	0.000862608	0.0011	0.000959871	0.00111	0.000924092
23.728	0.00118	0.000994792	0.00102	0.000985531	0.000803053	0.000923451	0.000918402	0.000765742	0.00101	0.000963663	0.00107	0.000988686	0.000925619	0.000997643	0.000769984	0.00123	0.0011	0.00116
23.744	0.0011	0.00107	0.000918593	0.00101	0.000964524	0.000791248	0.00106	0.000778982	0.000961346	0.000967074	0.00101	0.000868011	0.0012	0.00102	0.00088786	0.00113	0.000979851	0.00107
23.76	0.00101	0.00103	0.000873566	0.00101	0.00087659	0.000917561	0.000818669	0.000908806	0.000919096	0.00109	0.00105	0.000934184	0.000935466	0.000892148	0.000801569	0.00101	0.00097838	0.00104
23.776	0.000881021	0.000955256	0.000985468	0.000787129	0.00068151	0.000831531	0.000934436	0.000904046	0.00102	0.000980545	0.000861407	0.000960746	0.000941681	0.000857861	0.000908909	0.000847092	0.00105	0.00109
23.792	0.000810434	0.001	0.00104	0.000917537	0.000996315	0.000809781	0.000978224	0.000986385	0.000757816	0.00102	0.000823975	0.00091822	0.000962996	0.000955507	0.000978233	0.000972155	0.000957429	0.000833008
23.808	0.000870854	0.000946797	0.000813114	0.000815702	0.000971783	0.00104	0.00104	0.000846219	0.00093434	0.000894886	0.000954768	0.000795296	0.00105	0.000902653	0.00117	0.000996377	0.000912056	0.00101
23.824	0.000827568	0.000910002	0.000842552	0.00102	0.00106	0.000999287	0.000930454	0.000781987	0.000921703	0.000862444	0.000939008	0.000894103	0.00094853	0.000888455	0.000794204	0.00101	0.000921392	0.000947696
23.84	0.000939533	0.000843262	0.000814276	0.000968456	0.000979839	0.000907868	0.000896797	0.000884234	0.00102	0.000858074	0.00104	0.000999743	0.00101	0.000870459	0.000849065	0.000952495	0.00109	0.000749531
23.856	0.000882627	0.000949704	0.000683528	0.000900631	0.00111	0.000911959	0.000904962	0.000911613	0.00108	0.000968527	0.000828354	0.000942961	0.00101	0.000756172	0.000908935	0.000994882	0.000904239	0.000967345
23.872	0.00105	0.000826347	0.000902256	0.000886556	0.000985418	0.000918863	0.000949635	0.001	0.000986848	0.00106	0.000948622	0.00087554	0.00094283	0.000899887	0.000833743	0.00102	0.000841597	0.000978964
23.888	0.000961162	0.000762977	0.000783255	0.000839962	0.00087568	0.00076966	0.000944091	0.00086093	0.000914194	0.000912648	0.000838998	0.000877393	0.000829632	0.000920633	0.00087266	0.000873946	0.000780192	0.000898511
23.904	0.000785676	0.000841955	0.000747759	0.000856503	0.000995032	0.000968219	0.000958448	0.000776997	0.000968495	0.000830405	0.000919322	0.000741638	0.00106	0.000876413	0.000952395	0.000866499	0.000833255	0.000891345
23.92	0.000916301	0.000941918	0.000789033	0.000858457	0.00094435	0.000823988	0.000890506	0.000697261	0.000818354	0.000884313	0.000874044	0.000987897	0.000897634	0.000788049	0.000769668	0.000954179	0.000862151	0.00101
23.936	0.000691759	0.000907946	0.000835001	0.000806697	0.000974005	0.000777548	0.00101	0.000786997	0.000793382	0.000714149	0.00094903	0.000897879	0.000824121	0.00089075	0.000916344	0.00095206	0.000824039	0.00108
23.952	0.000957422	0.000802926	0.000874133	0.00079605	0.000725466	0.000885333	0.000943003	0.000675773	0.000711391	0.000778128	0.000787993	0.000807313	0.000848317	0.000876656	0.000895155	0.00097748	0.00103	0.000778468
23.968	0.000824446	0.000733909	0.000804621	0.000855756	0.000758593	0.000680243	0.000913017	0.000798845	0.000868141	0.000768992	0.000734247	0.000844831	0.000766467	0.000589277	0.000787745	0.000981004	0.000825329	0.00105
23.984	0.000766779	0.000757094	0.000753653	0.000929238	0.000802559	0.000740168	0.000980735	0.000733737	0.000819728	0.000893392	0.000873783	0.000776173	0.000906671	0.000734327	0.00070142	0.000828999	0.00106	0.00107
24	0.000557308	0.000625807	0.000812585	0.000816586	0.00082229	0.00080854	0.0007575	0.000770459	0.000889595	0.000702371	0.000860532	0.001	0.000809397	0.000782879	0.000784836	0.000993341	0.000836933	0.000831003
24.016	0.000847221	0.000748044	0.000753066	0.000803599	0.000959431	0.000909581	0.000881656	0.000715154	0.000759297	0.000771262	0.000951881	0.000860622	0.000972772	0.00087031	0.000735179	0.000856529	0.000950699	0.000799454
24.032	0.000799524	0.000875043	0.000820934	0.000898333	0.000915892	0.000730074	0.000851365	0.00068476	0.000895321	0.000794163	0.000971584	0.000695702	0.00101	0.00079483	0.001	0.000859419	0.000711775	0.000977843
24.048	0.000790434	0.000755189	0.000757085	0.000727608	0.000770938	0.000641434	0.000873516	0.000732962	0.000881109	0.00078786	0.000787347	0.000678196	0.000909025	0.000733648	0.000847053	0.000964364	0.000834672	0.000932028
24.064	0.00072387	0.000774736	0.000808781	0.000820653	0.000669751	0.000860381	0.000841566	0.000894094	0.000841311	0.00092351	0.000773382	0.000916688	0.000883094	0.000744779	0.000768781	0.00090751	0.000919845	0.000964376
24.08	0.000702251	0.000892998	0.000730143	0.000790865	0.000744768	0.000783577	0.000865206	0.000747453	0.000855441	0.000801116	0.000814505	0.000770062	0.000980546	0.000769796	0.000932125	0.000802447	0.000716891	0.000906598
24.096	0.000682971	0.000834151	0.000815323	0.00070435	0.000885098	0.000679263	0.000779395	0.000816299	0.000827075	0.000762074	0.000850953	0.000824849	0.000903428	0.000734935	0.000833628	0.000877715	0.000900027	0.00105
24.112	0.000780674	0.000814569	0.000703111	0.000786534	0.000814132	0.000755676	0.000714692	0.000768527	0.000718893	0.000745337	0.000965844	0.000717944	0.000882425	0.000744603	0.000797071	0.000746625	0.00085061	0.000923634
24.128	0.000707832	0.00078779	0.000700776	0.000786699	0.000829846	0.000817549	0.000776918	0.000714185	0.000646487	0.000849347	0.000686043	0.000836302	0.000859128	0.000672307	0.000781729	0.000845775	0.000798395	0.00101
24.144	0.000741364	0.000814484	0.000767731	0.000735599	0.000700039	0.000786321	0.000870624	0.000802637	0.000605289	0.000853237	0.000831928	0.000908332	0.000837	0.000712984	0.000799371	0.000733943	0.00086048	0.000938187
24.16	0.000757623	0.000757416	0.000583315	0.00084596	0.000876196	0.000789184	0.000766301	0.00074852	0.000721294	0.000737423	0.000882366	0.000816878	0.000742998	0.000737766	0.000796227	0.000801715	0.000932543	0.000771508
24.176	0.000627063	0.000712764	0.000643312	0.000709382	0.000786188	0.000729103	0.000716894	0.000834369	0.000770905	0.000890081	0.000804445	0.000664882	0.000726355	0.000777456	0.000672101	0.000707003	0.000851965	0.000812642
24.192	0.000649996	0.000900731	0.000787657	0.000727605	0.000711304	0.000759918	0.000712361	0.000644231	0.0008551	0.000759173	0.000752726	0.000765468	0.000918001	0.000697792	0.000754311	0.000600325	0.000960305	0.000824188
24.208	0.000642315	0.000596509	0.000773199	0.000792336	0.000719286	0.000869741	0.000770372	0.000737921	0.0007064	0.000819212	0.000700617	0.000620016	0.000871014	0.000714495	0.000611896	0.000782631	0.000790444	0.000761348
24.224	0.000701493	0.000717364	0.000703634	0.000732673	0.000656171	0.000842491	0.000787886	0.000731585	0.000837686	0.000743102	0.000827245	0.000591954	0.000688127	0.000790009	0.0007162	0.000735616	0.000768898	0.000894653
24.24	0.000899882	0.000596782	0.000691573	0.000658613	0.000621778	0.000656817	0.000776314	0.000678199	0.000542293	0.000706757	0.000850179	0.000628661	0.000788196	0.000804736	0.000770464	0.000762807	0.000722785	0.000785574
24.256	0.000709339	0.000761718	0.000746585	0.000710013	0.000702752	0.000806704	0.000862378	0.000653088	0.000490336	0.000772993	0.000820918	0.000900107	0.000724677	0.000709639	0.000680128	0.000737815	0.000705132	0.000767012
24.272	0.000801574	0.000599357	0.000659946	0.000756968	0.000680279	0.000707253	0.000829943	0.000754046	0.000793097	0.000656042	0.000755255	0.00090132	0.000568066	0.000807652	0.000733065	0.000799117	0.00072392	0.000857937
24.288	0.000817252	0.000802243	0.000703695	0.000499352	0.000665034	0.000602813	0.000820829	0.000705372	0.000732686	0.000766033	0.000757521	0.000797525	0.000776944	0.000683107	0.000739846	0.00068722	0.000808183	0.000970498
24.304	0.000793913	0.000770588	0.000720454	0.000791227	0.000691063	0.000648207	0.000749519	0.000598601	0.000705417	0.000869302	0.000906903	0.000666528	0.000758604	0.000742935	0.000628731	0.000845855	0.000872494	0.00085823
24.32	0.000612526	0.000718503	0.000806377	0.000713899	0.000657043	0.000630474	0.000706422	0.000693675	0.000704712	0.000811305	0.000789819	0.000764297	0.000707237	0.000574672	0.000530131	0.000742922	0.00086401	0.000947388
24.336	0.000614484	0.00075485	0.000593133	0.000757715	0.000626947	0.000657934	0.000719536	0.000560452	0.00068713	0.000696683	0.00075833	0.00052572	0.000681041	0.00078639	0.00076615	0.000652787	0.000639658	0.000829061
24.352	0.000662014	0.000640954	0.00071185	0.000693036	0.000766725	0.000734698	0.000757695	0.000444843	0.00071567	0.000704617	0.000713381	0.000710123	0.000669728	0.000681388	0.000440022	0.000677518	0.000830633	0.000718291
24.368	0.000637797	0.000672866	0.000627562	0.000807774	0.000547242	0.000668534	0.00079519	0.000597156	0.000831889	0.000630347	0.000650335	0.000580606	0.000749435	0.000782408	0.000625689	0.000679975	0.000723698	0.00070917
24.384	0.000713837	0.000691318	0.000635418	0.000650988	0.00067847	0.000625037	0.000747719	0.000699084	0.000629473	0.00064349	0.000713746	0.000637809	0.000735627	0.000635134	0.000760057	0.000833376	0.000742949	0.000657577
24.4	0.000453484	0.000645242	0.000733912	0.00067141	0.000734975	0.000560942	0.000750757	0.000513311	0.000639927	0.000716332	0.000626798	0.000710166	0.000575439	0.000599975	0.000649876	0.000742309	0.000658069	0.000748721
24.416	0.000658742	0.000687445	0.000633793	0.000674051	0.000624175	0.000578375	0.000764042	0.000593202	0.000642732	0.000475838	0.000815119	0.000546075	0.00070753	0.00074369	0.000646078	0.00072176	0.000681896	0.000701897
24.432	0.000512414	0.000708339	0.000653137	0.000666867	0.00076034	0.000645973	0.000747671	0.000677798	0.000689522	0.000586445	0.000611774	0.00068248	0.00059174	0.000512723	0.000592395	0.000558162	0.000854864	0.000658447
24.448	0.00061477	0.000583113	0.000653093	0.000644266	0.000536208	0.000663925	0.000738239	0.000624622	0.000736005	0.000681407	0.000629365	0.000724076	0.000654564	0.000624727	0.000753246	0.000653061	0.000712412	0.000619501
24.464	0.000598386	0.000574831	0.000549462	0.000599932	0.000787935	0.000569437	0.000820099	0.000618162	0.000652649	0.000690463	0.000683913	0.000643865	0.00059148	0.000572705	0.000662434	0.000526708	0.000698453	0.00073845
24.48	0.000711612	0.00062567	0.000573339	0.000661564	0.000684759	0.000643028	0.000758493	0.000575929	0.000624047	0.000513442	0.00068921	0.000813528	0.000555041	0.000539933	0.000646064	0.000602439	0.000726168	0.000761212
24.496	0.000675363	0.000702705	0.000564947	0.000612743	0.000660956	0.00066472	0.00066074	0.000562294	0.000686621	0.000659425	0.000656275	0.000659773	0.000590221	0.000545268	0.000613172	0.000664627	0.000745256	0.000786668
24.512	0.000555272	0.000668193	0.000608495	0.000612195	0.000529485	0.000645245	0.000694832	0.000631018	0.000685655	0.000473796	0.000678596	0.000541158	0.000624738	0.000643221	0.000583156	0.000623913	0.000672456	0.000694853
24.528	0.000661743	0.000566764	0.000623259	0.000590679	0.000598758	0.000600191	0.000528684	0.00064965	0.000672713	0.000584857	0.000646279	0.000755098	0.000707178	0.000628189	0.000652698	0.000637629	0.000580319	0.000634021
24.544	0.000633261	0.000607867	0.000563557	0.00065313	0.000587477	0.000584099	0.000683966	0.000629531	0.000587711	0.000559219	0.000555873	0.000621072	0.000632998	0.00059254	0.000507752	0.000577835	0.000736403	0.000484586
24.56	0.000570335	0.000639819	0.000536598	0.000650646	0.000678173	0.000565735	0.000698002	0.000637784	0.000663617	0.000644852	0.000539401	0.000728774	0.000715263	0.00060094	0.000675248	0.000684695	0.000599037	0.000670508
24.576	0.000628484	0.000711194	0.000632025	0.000602593	0.000673263	0.000602042	0.000631282	0.000588692	0.000720717	0.000550012	0.000693453	0.000596417	0.000683022	0.00058552	0.000501553	0.000652829	0.000519879	0.000671046
24.592	0.000651344	0.000572792	0.000503887	0.000603641	0.000583723	0.000581351	0.000616424	0.000511827	0.00063765	0.000539032	0.00069159	0.000639754	0.000559862	0.000577642	0.000529628	0.000559675	0.0006594	0.000831556
24.608	0.000606585	0.000553706	0.00052916	0.00062399	0.00046553	0.00049193	0.000554855	0.000556816	0.000774882	0.000584999	0.00063722	0.000727804	0.000577857	0.00062134	0.000578123	0.000651925	0.000593557	0.000522394
24.624	0.000610349	0.000618615	0.000619387	0.000599585	0.000518839	0.000575513	0.000566893	0.000597308	0.000493589	0.000515136	0.000730857	0.00054346	0.000610795	0.000506965	0.000584168	0.000661806	0.000640447	0.000514175
24.64	0.000750898	0.000573958	0.000576823	0.00061436	0.000617467	0.000581966	0.000607459	0.00056435	0.000567746	0.000602436	0.000635007	0.000454446	0.000530318	0.000522848	0.000506918	0.000551471	0.000780459	0.000637521
24.656	0.000555925	0.000611346	0.000610873	0.000506856	0.000588782	0.000595313	0.000535307	0.00060814	0.000584747	0.000628957	0.000596382	0.00066058	0.000604107	0.000629324	0.000509957	0.000533274	0.000563348	0.00067542
24.672	0.000548255	0.000557722	0.000571614	0.000454282	0.000561475	0.000526875	0.000684396	0.000474934	0.000548198	0.000449772	0.000515439	0.000553303	0.000610547	0.00058073	0.000493827	0.000666682	0.000500344	0.000700454
24.688	0.000642313	0.000507797	0.000524336	0.000506376	0.000604454	0.000653059	0.000605159	0.00051256	0.000610708	0.000669689	0.000574105	0.00062616	0.000582667	0.000484667	0.000528036	0.000546578	0.000495194	0.000472581
24.704	0.000469465	0.000411155	0.000491358	0.00062199	0.000522604	0.000575143	0.000595072	0.00053309	0.000673171	0.000593656	0.000658402	0.000600778	0.000512452	0.000683127	0.000576189	0.000574273	0.000547782	0.000651127
24.72	0.000527877	0.000639112	0.000567896	0.000538318	0.000496634	0.000514531	0.000596725	0.000507842	0.000562453	0.000542426	0.000525669	0.000770343	0.000584698	0.000502101	0.000527178	0.000609194	0.000579835	0.000676225
24.736	0.000513462	0.000606716	0.00051815	0.000564333	0.000521137	0.000531069	0.000594488	0.000531112	0.000528913	0.000528814	0.00054629	0.000592643	0.000674798	0.000552194	0.000492849	0.000691311	0.000694241	0.000631116
24.752	0.000559112	0.000575108	0.000489539	0.00049978	0.000375126	0.000571411	0.000568545	0.000482359	0.000636354	0.000534844	0.000624375	0.000519921	0.000610499	0.000517419	0.00050883	0.00049515	0.000587061	0.000626801
24.768	0.000558799	0.000549526	0.000411079	0.000473995	0.000754052	0.00043134	0.000698145	0.000500019	0.000553918	0.000490832	0.000627593	0.000625277	0.000559569	0.000568658	0.000557107	0.000632988	0.000653123	0.00059267
24.784	0.000545925	0.00057778	0.000426648	0.000674646	0.000402781	0.000551407	0.000655853	0.00051156	0.000649192	0.000518218	0.000547023	0.000493704	0.000560864	0.00052572	0.000459455	0.000558709	0.000691303	0.000678183
24.8	0.000499026	0.0005831	0.000477557	0.000458228	0.000725233	0.000406862	0.000612937	0.000481969	0.000509054	0.000537087	0.000557322	0.000468305	0.000607003	0.000568033	0.000502325	0.000554754	0.000680657	0.000677199
24.816	0.000444467	0.000607133	0.000466832	0.000510273	0.000507344	0.000405428	0.000530385	0.00055968	0.000516624	0.000604685	0.000567652	0.000612568	0.000571149	0.000616527	0.000574751	0.00042161	0.000537923	0.000507484
24.832	0.00060192	0.00065056	0.000511979	0.000573707	0.000580519	0.000556474	0.000455676	0.000426076	0.000439626	0.00055943	0.000618744	0.000436713	0.000425187	0.000537555	0.000550475	0.000601727	0.000541644	0.000617841
24.848	0.000413805	0.000330816	0.000418047	0.000639961	0.000513748	0.000475961	0.000640403	0.000469852	0.000470863	0.000606565	0.00059704	0.000632484	0.000482189	0.00055856	0.000448457	0.000644212	0.000502696	0.000622207
24.864	0.000398292	0.000297927	0.000504722	0.000458547	0.000533203	0.000423299	0.000546887	0.000449757	0.000496231	0.000452136	0.00052768	0.000476654	0.000502072	0.000516149	0.000409995	0.000451201	0.000566207	0.000486024
24.88	0.000188073	0.000208421	0.000312671	0.000287866	0.00035375	0.000392122	0.000481918	0.000312812	0.000267892	0.000294408	0.000367478	0.000380205	0.000384808	0.000293995	0.000392342	0.00054537	0.000374058	0.000434465
24.896	4.14835e-05	6.90623e-05	0.000214211	0.000374928	0.000472578	0.000399672	0.00041659	0.000269628	0.000402507	0.000249023	0.00031206	0.000402781	0.000454204	0.000170247	0.000347169	0.000448663	0.000355174	0.000443358
24.912	0	0.000101976	0.000238479	0.000260083	0.000442978	0.000286038	0.000262454	0.000162124	0.000256569	0.000268137	0.000278688	0.000287002	0.000337039	0.000207656	0.000314066	0.000494589	0.000386001	0.000594933
24.928	0	0.000101591	0.000205209	0.000235828	0.000483228	0.000337173	0.000281961	0.000236854	0.000432222	0.000187262	0.000303472	0.000451669	0.00034177	0.00019292	0.000272921	0.000438509	0.000275095	0.000351467
24.944	0	0.000103635	0.000220343	0.000282764	0.000298395	0.000329778	0.000226089	0.000297635	0.000237279	4.50238e-05	7.79107e-05	0.000347863	0.00029358	0.000221058	0.000227181	0.000338486	0.000299885	0.000271895
24.96	0	9.74729e-05	4.49209e-05	0.00025543	0.000343305	0.00017003	0.000298065	0.000132311	0.000252358	2.80086e-05	5.99789e-05	0.000250767	5.29442e-05	0.000107619	0.000174841	0.000299666	0.000186925	0.000214423
24.976	0	4.48604e-05	8.29726e-06	7.28964e-05	7.91371e-05	6.34614e-05	0.000206489	0.000130855	6.00215e-05	3.04509e-05	7.10132e-05	0.000218351	4.50055e-05	3.59821e-05	0.000108825	0.000194553	7.21173e-05	6.07787e-05
24.992	0	3.05232e-05	1.12505e-06	1.77635e-07	5.16176e-05	6.43309e-05	0.000164764	9.63358e-05	3.33073e-05	3.64141e-05	5.59703e-05	4.574e-05	6.80655e-05	1.50817e-06	8.22925e-05	9.23094e-05	0.000116763	7.01996e-05

## Sheet: Ext Data Fig.5B
time(ns)	30aa	62aa	91aa	117aa	141aa	159aa	166aa	177aa	197aa	205aa	218aa	226aa	237aa	246aa	255aa	261aa	278aa	285aa
0	0.00398	0.00203	0.00137	0.00108	0.000826751	0.0012	0.00142	0.00108	0.000678289	0.00143	0.00145	0.00117	0.0014	0.00115	0.00117	0.00106	0.00135	0.00116
0.016	0.00298	0.00169	0.0016	0.00123	0.00134	0.00139	0.00112	0.00102	0.00113	0.00164	0.00142	0.00134	0.00161	0.00114	0.000954001	0.00092915	0.00149	0.00122
0.032	0.00438	0.00236	0.00175	0.00164	0.00171	0.00156	0.000994059	0.00117	0.00113	0.00113	0.000947408	0.00119	0.00157	0.00122	0.000753208	0.00113	0.00139	0.0011
0.048	0.00522	0.00232	0.00172	0.00172	0.00157	0.000942342	0.0012	0.000939585	0.00119	0.00109	0.00142	0.00115	0.00131	0.00137	0.00117	0.00121	0.00129	0.00133
0.064	0.0028	0.00182	0.00165	0.00183	0.00142	0.00143	0.00158	0.00109	0.00129	0.000973613	0.00174	0.00123	0.00124	0.00107	0.0014	0.00154	0.00112	0.0014
0.08	0.00463	0.0021	0.00133	0.00158	0.00144	0.00143	0.00162	0.00121	0.00132	0.00111	0.0014	0.00105	0.00118	0.0012	0.00114	0.00143	0.00133	0.00146
0.096	0.00404	0.00244	0.00112	0.00143	0.00118	0.00103	0.0015	0.00102	0.0013	0.00125	0.00136	0.00108	0.00102	0.00118	0.00112	0.0012	0.00139	0.00111
0.112	0.00345	0.00195	0.00152	0.00118	0.00119	0.00108	0.00135	0.0011	0.00135	0.00109	0.00125	0.00125	0.00134	0.00109	0.00102	0.00123	0.00144	0.00115
0.128	0.00361	0.00197	0.00142	0.00169	0.00155	0.00137	0.0013	0.00111	0.00131	0.00128	0.00117	0.00108	0.00135	0.00123	0.00134	0.00106	0.00127	0.00129
0.144	0.00256	0.00158	0.00147	0.0014	0.00125	0.00118	0.00131	0.00105	0.00104	0.00138	0.00128	0.00155	0.00113	0.00123	0.00137	0.000932465	0.000989204	0.00153
0.16	0.00379	0.00161	0.00157	0.00136	0.00159	0.00107	0.000938273	0.000888742	0.000997794	0.0015	0.00145	0.00129	0.00138	0.00111	0.00122	0.000953654	0.00103	0.00141
0.176	0.00336	0.00201	0.00134	0.00182	0.00116	0.00107	0.00145	0.000947404	0.00121	0.00131	0.00111	0.00116	0.00101	0.00102	0.00107	0.00135	0.00119	0.00151
0.192	0.00334	0.0016	0.00158	0.00168	0.00145	0.00127	0.00119	0.000881826	0.00127	0.00124	0.00114	0.00108	0.00108	0.00127	0.000846294	0.00131	0.001	0.00103
0.208	0.00384	0.00141	0.00174	0.00144	0.00127	0.00127	0.00117	0.00107	0.00101	0.00129	0.00116	0.00111	0.00116	0.00106	0.000843491	0.00135	0.00128	0.00094098
0.224	0.00386	0.00199	0.00156	0.00124	0.00109	0.00096971	0.00128	0.000989597	0.00125	0.00117	0.00104	0.000996828	0.00106	0.00088151	0.000909547	0.00108	0.00141	0.00105
0.24	0.00323	0.00217	0.00133	0.00108	0.0012	0.0011	0.00152	0.00112	0.00115	0.000958017	0.00131	0.00115	0.00119	0.00105	0.000916993	0.000771752	0.00151	0.000970296
0.256	0.00356	0.00169	0.00152	0.00153	0.00143	0.00134	0.00104	0.00101	0.000953207	0.00134	0.00114	0.00116	0.000993821	0.000993658	0.00124	0.00101	0.00103	0.00116
0.272	0.00276	0.00183	0.00131	0.00146	0.00101	0.00114	0.00128	0.00122	0.000933425	0.00121	0.00107	0.00115	0.000964049	0.0011	0.000988001	0.000959404	0.0011	0.00135
0.288	0.00377	0.00191	0.00128	0.00147	0.000921117	0.00107	0.00125	0.00133	0.00129	0.00131	0.000900651	0.00113	0.00111	0.00121	0.000968148	0.000901289	0.000910278	0.00149
0.304	0.00331	0.00151	0.000995496	0.00121	0.000899633	0.000927584	0.0012	0.000900381	0.00102	0.00107	0.000968526	0.00106	0.00104	0.000933254	0.00101	0.00101	0.00105	0.0011
0.32	0.00319	0.00196	0.00138	0.00116	0.000879167	0.000922486	0.00116	0.00086312	0.00111	0.00102	0.00107	0.001	0.00112	0.000875366	0.0012	0.00111	0.00124	0.00112
0.336	0.0043	0.00187	0.00146	0.00125	0.00119	0.000959425	0.000854044	0.00111	0.00126	0.00126	0.00118	0.00083395	0.000927121	0.000860332	0.000955459	0.00106	0.000950839	0.0011
0.352	0.00338	0.0017	0.0011	0.00116	0.00133	0.00102	0.00136	0.000716674	0.000908397	0.00107	0.00113	0.00104	0.00103	0.000901986	0.0011	0.00121	0.00105	0.00122
0.368	0.00235	0.00217	0.00126	0.000978268	0.00112	0.000889753	0.00136	0.000687169	0.00113	0.0011	0.00135	0.000975085	0.00113	0.00107	0.000824394	0.00128	0.00135	0.000915147
0.384	0.000486475	0.000991357	0.00107	0.000548025	0.00101	0.000962999	0.000673823	0.000467247	0.000796509	0.000713971	0.000842269	0.000833708	0.000723329	0.000494018	0.000729893	0.000610578	0.000951773	0.000804496
0.4	0.00356	-0.000117882	-0.000561405	-0.00114	-0.000261591	-0.000282326	-0.000543279	-0.000474363	-0.000574078	-0.000404216	-0.000751688	-0.000333161	-0.000368233	-0.00020712	-0.000461181	-0.000807523	-0.000714169	-0.000372798
0.416	0.00721	0.00287	0.00142	-0.00174	-0.00156	0.000237311	-0.0013	0.000192038	-0.000823938	-0.000682523	-0.00139	-0.00113	0.00146	0.000515551	0.00147	-0.000537587	-0.000648875	0.000206063
0.432	0.01948	0.01122	0.0112	0.00101	0.00395	0.00819	0.0034	0.00719	0.00485	0.00831	0.0037	0.00573	0.01191	0.00756	0.009	0.00566	0.00544	0.00783
0.448	0.0585	0.02333	0.03257	0.0197	0.02601	0.03601	0.0257	0.03585	0.03198	0.0372	0.0293	0.03108	0.04319	0.03257	0.03425	0.03181	0.02739	0.03152
0.464	0.14935	0.04435	0.08138	0.0696	0.08665	0.09709	0.08242	0.09406	0.09197	0.09204	0.0855	0.08772	0.10378	0.08315	0.08867	0.08237	0.07476	0.08387
0.48	0.22676	0.08484	0.15169	0.15133	0.17897	0.18783	0.18055	0.18754	0.19221	0.18317	0.17889	0.19042	0.20152	0.16945	0.17301	0.17039	0.16047	0.17072
0.496	0.16488	0.17354	0.2571	0.28759	0.31118	0.31242	0.31999	0.31765	0.32166	0.30042	0.31024	0.31764	0.32403	0.29043	0.28645	0.29663	0.28679	0.28445
0.512	0.04574	0.3308	0.41153	0.43045	0.45756	0.45406	0.46995	0.46577	0.47447	0.44733	0.46425	0.47343	0.46664	0.43328	0.43051	0.44405	0.42279	0.42141
0.528	0.27158	0.50574	0.56458	0.58108	0.61082	0.61189	0.62001	0.60983	0.62169	0.59679	0.61394	0.61634	0.60754	0.57654	0.56534	0.58396	0.55939	0.56581
0.544	0.50027	0.6576	0.71766	0.72596	0.74387	0.73538	0.73761	0.73227	0.74312	0.71703	0.73816	0.73284	0.7202	0.70587	0.68667	0.70589	0.69318	0.68161
0.56	0.72805	0.79901	0.81725	0.83096	0.84024	0.81973	0.83154	0.82616	0.84165	0.81417	0.82489	0.8251	0.81812	0.80433	0.78873	0.8003	0.78574	0.77138
0.576	0.86336	0.88189	0.89224	0.91591	0.91623	0.89271	0.8972	0.89288	0.90749	0.89648	0.90214	0.8916	0.8787	0.87468	0.86549	0.87128	0.8559	0.85052
0.592	0.95126	0.93246	0.95765	0.96212	0.95727	0.94303	0.94407	0.94566	0.95207	0.94619	0.94752	0.93603	0.9261	0.92861	0.91231	0.9193	0.89755	0.89736
0.608	0.98266	0.98242	0.98661	0.98209	0.97422	0.97539	0.96743	0.97517	0.97794	0.96826	0.97472	0.9611	0.96637	0.95129	0.94288	0.95833	0.9227	0.93953
0.624	1	1	0.99615	1	0.99344	0.99815	0.98476	0.99144	0.99512	0.98999	0.98969	0.98217	0.98753	0.97377	0.9668	0.97863	0.94615	0.9579
0.64	0.93151	0.99315	1	0.99541	0.99691	0.99843	0.99023	1	0.99538	0.99672	0.99968	0.99731	0.99142	0.97873	0.97842	0.98548	0.96524	0.96137
0.656	0.88519	0.9664	0.99012	0.99862	1	0.99932	1	0.9938	0.99853	0.99362	1	1	0.99342	0.98716	0.98488	0.98848	0.96771	0.96588
0.672	0.80496	0.92772	0.98068	0.99075	0.99384	0.99481	0.98687	0.98747	0.99864	1	0.99707	0.99791	0.99434	0.98378	0.98335	0.99132	0.96916	0.96775
0.688	0.70997	0.91842	0.9466	0.97486	0.98788	1	0.9779	0.98389	1	0.99819	0.99063	0.9847	0.99553	0.98117	0.98146	0.98288	0.97138	0.97501
0.704	0.62312	0.90112	0.93959	0.96889	0.95705	0.98759	0.98004	0.99064	0.99505	0.98983	0.98864	0.9858	0.98493	0.98178	0.98103	0.98319	0.97582	0.97038
0.72	0.58665	0.87193	0.93108	0.95497	0.95612	0.98281	0.97901	0.97744	0.99462	0.98779	0.98313	0.98807	0.98546	0.981	0.98649	0.9956	0.97159	0.96607
0.736	0.56005	0.83598	0.90736	0.95667	0.95518	0.97761	0.97896	0.98199	0.98716	0.98279	0.9861	0.98168	0.98225	0.97946	0.99441	0.99646	0.98104	0.97798
0.752	0.51981	0.83626	0.89783	0.95345	0.95473	0.98071	0.97666	0.98235	0.99285	0.9862	0.98451	0.97854	0.98784	0.98006	0.99586	0.99202	0.97929	0.98141
0.768	0.54464	0.83233	0.90016	0.94835	0.95207	0.98218	0.97487	0.97696	0.98519	0.98847	0.9827	0.98327	0.99322	0.98647	0.98529	0.99347	0.97029	0.982
0.784	0.56416	0.80489	0.91298	0.95251	0.94594	0.97653	0.97712	0.97546	0.9934	0.98316	0.97458	0.98484	1	0.98131	0.99315	0.99472	0.98598	0.99307
0.8	0.56141	0.82014	0.91324	0.94723	0.96407	0.97649	0.98541	0.97748	0.98028	0.98227	0.98085	0.97359	0.99664	0.99907	0.99614	0.99521	0.9913	0.99942
0.816	0.53615	0.81308	0.91573	0.94806	0.96656	0.97689	0.9791	0.97945	0.99621	0.98814	0.98419	0.989	0.99347	0.99643	0.9982	1	0.99617	0.98651
0.832	0.59815	0.81921	0.90238	0.94754	0.95834	0.97558	0.9761	0.97495	0.99516	0.98085	0.97931	0.98603	0.99819	0.99245	0.99166	0.99479	0.98989	0.99555
0.848	0.60894	0.81441	0.90625	0.94434	0.94254	0.96288	0.97091	0.97472	0.97924	0.97544	0.9772	0.97399	0.98746	1	1	0.99544	0.99487	0.99305
0.864	0.56259	0.81418	0.89867	0.93841	0.94253	0.96451	0.96756	0.96909	0.98504	0.98076	0.96636	0.97662	0.9904	0.99152	0.98964	0.99158	0.9981	0.99217
0.88	0.5684	0.81567	0.8841	0.93139	0.93669	0.9612	0.96299	0.95738	0.97708	0.9726	0.9656	0.9682	0.98875	0.99573	0.99806	0.99044	1	0.9865
0.896	0.54209	0.79431	0.89514	0.92915	0.91664	0.9429	0.9457	0.95095	0.96156	0.96663	0.96022	0.96452	0.98375	0.98805	0.98886	0.98653	0.99712	0.98449
0.912	0.52732	0.78332	0.87904	0.93102	0.91837	0.92706	0.9407	0.94233	0.95309	0.95722	0.95057	0.96034	0.97134	0.98136	0.98174	0.97614	0.98413	1
0.928	0.55694	0.76283	0.86757	0.92229	0.90323	0.92385	0.9357	0.93819	0.95006	0.9513	0.95019	0.94696	0.9663	0.97831	0.97687	0.96242	0.98313	0.9965
0.944	0.54375	0.75796	0.85652	0.90429	0.8974	0.9236	0.91503	0.93419	0.93412	0.94092	0.93756	0.94361	0.96119	0.96888	0.97894	0.96241	0.97291	0.9849
0.96	0.51162	0.76421	0.85298	0.90008	0.89313	0.90627	0.91476	0.92409	0.92553	0.94073	0.93572	0.93855	0.95051	0.96793	0.9661	0.95955	0.96352	0.98195
0.976	0.52313	0.75272	0.85457	0.89465	0.88355	0.91123	0.9089	0.91334	0.92962	0.92924	0.93363	0.92591	0.94671	0.96043	0.96027	0.94843	0.95226	0.96993
0.992	0.54055	0.74385	0.83976	0.88332	0.8835	0.9019	0.89797	0.90168	0.91733	0.92728	0.91727	0.91428	0.95056	0.94688	0.96022	0.94783	0.95165	0.9657
1.008	0.50082	0.73284	0.82799	0.87714	0.86458	0.89338	0.88591	0.89324	0.90487	0.92388	0.90625	0.90991	0.94327	0.93824	0.95088	0.94758	0.95324	0.96005
1.024	0.47978	0.72474	0.8239	0.86074	0.86415	0.8821	0.88315	0.89091	0.90519	0.91739	0.90808	0.89582	0.93223	0.93615	0.94161	0.93278	0.94592	0.94982
1.04	0.47382	0.7213	0.82185	0.8554	0.85208	0.87158	0.8742	0.88272	0.89659	0.89987	0.90184	0.8979	0.92664	0.93595	0.93889	0.9249	0.93542	0.94237
1.056	0.49637	0.70459	0.81518	0.85405	0.85282	0.85426	0.86936	0.87528	0.89856	0.90046	0.88968	0.88965	0.91004	0.92475	0.9358	0.91696	0.93307	0.93492
1.072	0.50232	0.70093	0.80488	0.84332	0.84505	0.85439	0.86122	0.86705	0.885	0.89922	0.88228	0.87471	0.90171	0.91864	0.92591	0.91563	0.93629	0.93443
1.088	0.4828	0.72273	0.8004	0.82889	0.83384	0.86321	0.8502	0.85362	0.87989	0.89574	0.88539	0.86758	0.90351	0.9165	0.92121	0.90856	0.92661	0.93113
1.104	0.47704	0.69433	0.78373	0.82827	0.82685	0.85427	0.8435	0.84898	0.87523	0.87346	0.87249	0.86894	0.8979	0.90772	0.9177	0.89913	0.91535	0.91815
1.12	0.42661	0.69149	0.78144	0.80539	0.8167	0.83977	0.83413	0.84884	0.86442	0.88101	0.8638	0.85412	0.88726	0.90027	0.91228	0.89193	0.90823	0.9139
1.136	0.47347	0.67729	0.75983	0.79949	0.81889	0.82892	0.83294	0.83491	0.85462	0.86808	0.86033	0.84626	0.88079	0.89198	0.89908	0.89072	0.90128	0.91535
1.152	0.50888	0.67716	0.75505	0.81179	0.79958	0.82349	0.83116	0.83033	0.8518	0.85828	0.84763	0.84298	0.88283	0.88626	0.8932	0.88333	0.90779	0.90964
1.168	0.46727	0.64795	0.75932	0.80601	0.79438	0.8189	0.81376	0.8283	0.84359	0.85442	0.84637	0.83579	0.87515	0.87953	0.88934	0.87809	0.89603	0.90447
1.184	0.42141	0.64029	0.73485	0.79398	0.77804	0.81099	0.80361	0.82236	0.83332	0.85481	0.84157	0.82486	0.86557	0.8782	0.88809	0.86729	0.89807	0.88773
1.2	0.43136	0.64043	0.7381	0.78122	0.77917	0.81279	0.79594	0.8144	0.83185	0.84263	0.83832	0.82311	0.84852	0.8687	0.8727	0.86622	0.88252	0.88213
1.216	0.42025	0.64373	0.73415	0.77564	0.76568	0.80831	0.78405	0.80212	0.83206	0.83532	0.82682	0.82635	0.84801	0.85648	0.87353	0.85677	0.88136	0.87456
1.232	0.42562	0.63496	0.72408	0.77863	0.7684	0.79942	0.78501	0.80161	0.82301	0.82263	0.80836	0.81251	0.84715	0.85328	0.87556	0.85134	0.86526	0.87191
1.248	0.41815	0.63252	0.72404	0.76201	0.75687	0.78957	0.78433	0.78856	0.816	0.81925	0.81457	0.79913	0.8381	0.85089	0.86397	0.84741	0.86291	0.87548
1.264	0.433	0.62948	0.71243	0.75559	0.75067	0.78043	0.77172	0.78484	0.80389	0.81782	0.80388	0.79651	0.82585	0.84213	0.85104	0.84757	0.86019	0.86217
1.28	0.42093	0.62065	0.70143	0.7393	0.74976	0.77184	0.757	0.77417	0.79608	0.81146	0.80229	0.79476	0.82363	0.83799	0.85125	0.82928	0.85477	0.86471
1.296	0.38746	0.62216	0.69933	0.73506	0.73446	0.76529	0.75507	0.77084	0.79544	0.8036	0.80089	0.7914	0.82005	0.8375	0.8441	0.8245	0.85244	0.85392
1.312	0.37565	0.60493	0.69122	0.74726	0.72204	0.76272	0.75561	0.77438	0.7831	0.79611	0.79115	0.77543	0.81932	0.8297	0.83791	0.82141	0.85477	0.85545
1.328	0.39153	0.59382	0.68101	0.73319	0.72654	0.75436	0.7458	0.76081	0.77054	0.79038	0.77628	0.77799	0.8077	0.82429	0.83877	0.8209	0.84738	0.84648
1.344	0.37714	0.57869	0.6824	0.73381	0.72143	0.75068	0.73979	0.74964	0.77532	0.78099	0.76892	0.77094	0.80315	0.82315	0.83288	0.81414	0.83998	0.84815
1.36	0.36775	0.58176	0.67857	0.72266	0.70783	0.74938	0.73043	0.74539	0.75933	0.78178	0.77031	0.7617	0.79846	0.81899	0.82628	0.80993	0.8322	0.84232
1.376	0.36275	0.56982	0.66647	0.71565	0.69903	0.73689	0.72495	0.74191	0.75784	0.77792	0.76531	0.75932	0.78893	0.8106	0.81844	0.8012	0.81523	0.83168
1.392	0.35243	0.55471	0.65439	0.7086	0.69835	0.72754	0.71841	0.73688	0.75076	0.77205	0.76093	0.7483	0.78097	0.80344	0.81483	0.80273	0.82109	0.83067
1.408	0.33579	0.53937	0.64853	0.69219	0.69731	0.72799	0.71633	0.72305	0.74972	0.77517	0.75458	0.75043	0.77923	0.7982	0.80589	0.7911	0.8116	0.82525
1.424	0.34747	0.55242	0.64278	0.69544	0.69703	0.71801	0.71241	0.72116	0.74299	0.76354	0.75045	0.74105	0.77363	0.79107	0.79985	0.78182	0.80198	0.81325
1.44	0.30707	0.54344	0.63988	0.6841	0.68675	0.71966	0.70391	0.71945	0.74174	0.75454	0.74616	0.74201	0.77112	0.78458	0.79865	0.78222	0.79765	0.80768
1.456	0.3159	0.53836	0.63998	0.68882	0.69269	0.712	0.69259	0.71376	0.7389	0.7482	0.7396	0.73058	0.77058	0.7843	0.79333	0.78007	0.80009	0.80332
1.472	0.30807	0.5262	0.6347	0.68223	0.6805	0.70207	0.6763	0.70916	0.73695	0.74	0.73791	0.72219	0.76262	0.77772	0.78625	0.76885	0.79592	0.79437
1.488	0.31057	0.5184	0.62461	0.68129	0.66773	0.68163	0.68599	0.69993	0.71639	0.74416	0.73247	0.71113	0.75438	0.769	0.78438	0.76351	0.79287	0.79962
1.504	0.29532	0.52367	0.62256	0.66818	0.6661	0.6951	0.67847	0.69224	0.711	0.73668	0.71731	0.71396	0.7449	0.76299	0.79007	0.76015	0.79071	0.79523
1.52	0.31296	0.52041	0.62454	0.65747	0.66376	0.69129	0.67383	0.69437	0.70685	0.72082	0.71966	0.71103	0.74125	0.7593	0.78044	0.7578	0.77828	0.78277
1.536	0.31336	0.50299	0.60602	0.64762	0.65347	0.68643	0.67368	0.68514	0.71407	0.71757	0.71804	0.70607	0.74283	0.76222	0.76692	0.74919	0.77201	0.77809
1.552	0.29661	0.50838	0.60325	0.65099	0.64851	0.68171	0.67381	0.67781	0.70653	0.72221	0.70459	0.70927	0.73446	0.75655	0.76157	0.7452	0.76736	0.78073
1.568	0.30754	0.50369	0.60408	0.64152	0.63695	0.67522	0.66755	0.67229	0.70113	0.71713	0.70543	0.69962	0.72698	0.74507	0.75535	0.73693	0.76815	0.77595
1.584	0.30205	0.50465	0.60192	0.64649	0.63736	0.6638	0.66283	0.66631	0.69887	0.7111	0.70161	0.6836	0.72029	0.74427	0.75102	0.73787	0.76676	0.76374
1.6	0.27267	0.49516	0.59024	0.64287	0.6348	0.6556	0.65778	0.66876	0.68636	0.71221	0.70143	0.68632	0.72996	0.74025	0.74856	0.73449	0.7541	0.75946
1.616	0.27101	0.49324	0.58459	0.62218	0.62135	0.66257	0.6532	0.65586	0.68354	0.70215	0.69902	0.68198	0.72082	0.72745	0.74418	0.73143	0.74774	0.76683
1.632	0.28212	0.47527	0.5783	0.62575	0.61488	0.65771	0.64697	0.65556	0.6781	0.69475	0.69428	0.67089	0.71435	0.72316	0.73879	0.72767	0.74449	0.75516
1.648	0.28919	0.48764	0.57273	0.63392	0.61226	0.64674	0.64992	0.65811	0.68207	0.68911	0.6888	0.67051	0.7079	0.72791	0.73789	0.71682	0.73958	0.75269
1.664	0.2632	0.4703	0.56871	0.62734	0.61311	0.64368	0.63623	0.64836	0.66977	0.689	0.67735	0.66915	0.70098	0.72649	0.73056	0.71375	0.7433	0.74066
1.68	0.276	0.45528	0.56946	0.6226	0.60971	0.63552	0.62818	0.64187	0.65605	0.68564	0.67422	0.66431	0.69242	0.72058	0.72387	0.71369	0.74181	0.74042
1.696	0.26973	0.44764	0.55011	0.60977	0.60583	0.6251	0.62724	0.63811	0.65883	0.67379	0.668	0.65872	0.6901	0.70782	0.71768	0.70449	0.73052	0.74036
1.712	0.24132	0.45039	0.55391	0.6099	0.5949	0.63208	0.62284	0.63136	0.65752	0.67393	0.66511	0.65305	0.68473	0.69958	0.71825	0.69809	0.73306	0.73529
1.728	0.22075	0.45319	0.56118	0.60449	0.58878	0.62309	0.61998	0.62244	0.65191	0.67186	0.65954	0.64639	0.678	0.70218	0.71816	0.69291	0.7285	0.7293
1.744	0.20908	0.44125	0.55675	0.60262	0.59498	0.61766	0.61064	0.62825	0.65664	0.66907	0.65133	0.64235	0.67036	0.69848	0.71917	0.69098	0.72504	0.72718
1.76	0.23334	0.45153	0.54246	0.59703	0.59095	0.61737	0.6031	0.62064	0.64233	0.66277	0.64885	0.64021	0.66942	0.6947	0.71159	0.68716	0.72054	0.7179
1.776	0.23419	0.43825	0.53838	0.58716	0.58638	0.61165	0.60306	0.60947	0.64223	0.66116	0.64819	0.64018	0.66728	0.69356	0.70674	0.68702	0.71581	0.70968
1.792	0.22806	0.43173	0.52457	0.57882	0.57757	0.6043	0.60343	0.6082	0.63903	0.65784	0.64268	0.62817	0.66607	0.68421	0.69944	0.6799	0.69923	0.70862
1.808	0.23094	0.41874	0.5262	0.57658	0.57765	0.60402	0.60183	0.60951	0.62674	0.65919	0.64051	0.63631	0.65766	0.67557	0.69112	0.68137	0.69855	0.70689
1.824	0.22129	0.42689	0.51525	0.57705	0.56415	0.59961	0.5842	0.59981	0.62809	0.65083	0.64061	0.6281	0.65337	0.66937	0.69095	0.67384	0.69994	0.70655
1.84	0.23283	0.42186	0.52216	0.57053	0.56049	0.59354	0.58133	0.60028	0.6241	0.64193	0.6341	0.61959	0.65111	0.67146	0.68279	0.67143	0.69369	0.699
1.856	0.23745	0.41996	0.51422	0.57233	0.56384	0.59505	0.58544	0.59651	0.6123	0.63472	0.63293	0.61958	0.64708	0.66793	0.67878	0.65987	0.69325	0.69593
1.872	0.22864	0.41388	0.52174	0.55733	0.55845	0.58797	0.58128	0.58644	0.60809	0.63179	0.62295	0.61233	0.64762	0.66442	0.68712	0.65641	0.69462	0.68764
1.888	0.17705	0.41364	0.51356	0.5561	0.54596	0.58735	0.56795	0.58249	0.60961	0.62765	0.62063	0.60295	0.64748	0.6614	0.67926	0.65349	0.68737	0.68774
1.904	0.19338	0.39427	0.5079	0.55709	0.55631	0.58011	0.57384	0.58023	0.60536	0.62539	0.61679	0.6039	0.64271	0.65462	0.66605	0.65639	0.67844	0.67956
1.92	0.18715	0.39729	0.50236	0.55117	0.54476	0.57927	0.57076	0.57713	0.59618	0.62082	0.61416	0.59885	0.63568	0.64994	0.66939	0.65276	0.67334	0.67889
1.936	0.20042	0.39872	0.5006	0.54697	0.54105	0.57302	0.56457	0.57836	0.59745	0.61695	0.61668	0.60124	0.62805	0.64842	0.66291	0.64628	0.67486	0.67509
1.952	0.19277	0.39452	0.4969	0.54659	0.53912	0.5736	0.55135	0.57381	0.59814	0.60871	0.60432	0.59688	0.62815	0.64386	0.66341	0.64039	0.67532	0.67416
1.968	0.17407	0.38992	0.4958	0.5411	0.53034	0.5721	0.55392	0.56437	0.59387	0.61444	0.60468	0.59308	0.61936	0.64525	0.65573	0.63494	0.68494	0.6812
1.984	0.16486	0.38927	0.48951	0.53359	0.53631	0.55996	0.54509	0.56709	0.58611	0.61417	0.60381	0.5897	0.62295	0.64175	0.64811	0.63509	0.66556	0.66968
2	0.145	0.38588	0.48267	0.53386	0.53159	0.56556	0.54906	0.55578	0.58907	0.60981	0.60123	0.58531	0.61579	0.63847	0.64591	0.63175	0.66125	0.66345
2.016	0.18759	0.38264	0.47623	0.5362	0.52647	0.56008	0.54716	0.5548	0.5835	0.60248	0.59089	0.58888	0.61513	0.63662	0.64367	0.62619	0.65868	0.65922
2.032	0.18273	0.37364	0.48207	0.52651	0.51818	0.55081	0.54151	0.54747	0.57985	0.59259	0.59225	0.58706	0.61185	0.6299	0.64134	0.6305	0.65406	0.65297
2.048	0.19155	0.38024	0.48071	0.52868	0.51338	0.55325	0.53556	0.54835	0.57586	0.59684	0.59048	0.57618	0.6053	0.62912	0.64131	0.63227	0.65333	0.64935
2.064	0.1864	0.38469	0.47022	0.52749	0.51824	0.54807	0.53848	0.55084	0.58037	0.59304	0.58858	0.57109	0.60153	0.62388	0.64018	0.61845	0.6546	0.65662
2.08	0.20421	0.37409	0.46305	0.51205	0.51273	0.53948	0.53417	0.54418	0.5814	0.59563	0.58399	0.56431	0.60332	0.61669	0.63188	0.61102	0.65003	0.64675
2.096	0.17631	0.36784	0.46487	0.51694	0.50948	0.53275	0.5254	0.5386	0.56992	0.59025	0.57555	0.56164	0.59666	0.61386	0.6304	0.61226	0.64446	0.64329
2.112	0.16741	0.35731	0.46141	0.5063	0.4962	0.53402	0.52597	0.53954	0.55866	0.58205	0.57813	0.56065	0.59569	0.6077	0.62153	0.60751	0.62705	0.64427
2.128	0.16889	0.35709	0.4547	0.50328	0.50369	0.53902	0.52507	0.53268	0.55419	0.57401	0.56851	0.55501	0.58823	0.60755	0.6204	0.60484	0.62845	0.63441
2.144	0.17282	0.3556	0.44995	0.50146	0.49807	0.53372	0.52318	0.53116	0.55275	0.57847	0.56689	0.55025	0.57824	0.60199	0.61728	0.60345	0.62517	0.63988
2.16	0.14899	0.34767	0.44493	0.49683	0.48727	0.52911	0.51625	0.52857	0.55301	0.57038	0.55879	0.55201	0.58052	0.5967	0.61675	0.60173	0.62865	0.64513
2.176	0.15158	0.34144	0.44164	0.50047	0.49094	0.52235	0.51469	0.52848	0.54811	0.5711	0.56462	0.55321	0.57746	0.60059	0.61765	0.598	0.62799	0.63524
2.192	0.16015	0.35002	0.43547	0.49863	0.48708	0.5294	0.51218	0.51966	0.54685	0.56054	0.55935	0.5466	0.57837	0.59281	0.61073	0.59048	0.62	0.63326
2.208	0.16649	0.3513	0.43481	0.49781	0.49471	0.52929	0.50595	0.51571	0.54894	0.5614	0.55189	0.5421	0.56295	0.59103	0.61039	0.58893	0.60897	0.6199
2.224	0.17845	0.34758	0.4425	0.48676	0.48066	0.5135	0.51178	0.51395	0.54206	0.55323	0.55294	0.53349	0.5621	0.58756	0.60722	0.58532	0.61126	0.6207
2.24	0.14689	0.35265	0.43318	0.48771	0.47838	0.51234	0.49704	0.51638	0.53805	0.5553	0.54778	0.53259	0.57102	0.58115	0.59951	0.5873	0.60806	0.61208
2.256	0.15431	0.32815	0.43059	0.48726	0.48205	0.50681	0.50291	0.50671	0.53031	0.55104	0.54222	0.53242	0.5599	0.58138	0.59548	0.57701	0.60275	0.60853
2.272	0.15514	0.33513	0.42881	0.4716	0.47856	0.50834	0.49825	0.50539	0.52912	0.55047	0.54378	0.52145	0.55882	0.5795	0.58852	0.57556	0.61026	0.60882
2.288	0.14681	0.32341	0.43409	0.47841	0.46638	0.51418	0.49393	0.50736	0.52694	0.54612	0.54178	0.52069	0.55758	0.5771	0.58715	0.57651	0.6127	0.60804
2.304	0.15072	0.33639	0.42049	0.46999	0.46251	0.50548	0.48993	0.50337	0.5223	0.54005	0.53614	0.5158	0.55311	0.57366	0.58759	0.57273	0.60045	0.60539
2.32	0.14275	0.3231	0.4153	0.46589	0.46167	0.49449	0.48859	0.4973	0.51746	0.53975	0.52949	0.51979	0.55384	0.5645	0.58443	0.57415	0.59708	0.60334
2.336	0.15192	0.31935	0.416	0.47572	0.45974	0.49133	0.48873	0.49649	0.51247	0.54203	0.52598	0.51705	0.54509	0.56707	0.57755	0.57202	0.605	0.5998
2.352	0.14515	0.31478	0.41597	0.47951	0.46153	0.49607	0.47907	0.49326	0.51501	0.53122	0.52271	0.51504	0.5414	0.55789	0.5741	0.56717	0.59531	0.5908
2.368	0.12885	0.32283	0.40487	0.45883	0.46303	0.48646	0.47699	0.48444	0.51642	0.53285	0.52571	0.51415	0.54279	0.55811	0.57377	0.55909	0.58395	0.57642
2.384	0.1277	0.31519	0.41509	0.46074	0.45684	0.48156	0.48092	0.48779	0.51941	0.53294	0.52848	0.51192	0.54046	0.56311	0.57166	0.55706	0.58346	0.58603
2.4	0.14124	0.31305	0.40819	0.46185	0.45458	0.47993	0.47999	0.48476	0.51989	0.5222	0.52735	0.51169	0.54377	0.56468	0.57283	0.55309	0.58807	0.59423
2.416	0.14033	0.3134	0.41867	0.45811	0.4465	0.47674	0.47408	0.49147	0.51494	0.53057	0.52195	0.50791	0.53977	0.55833	0.57254	0.55361	0.58744	0.59089
2.432	0.13078	0.31802	0.41226	0.45827	0.45145	0.4793	0.47241	0.48735	0.51374	0.5234	0.52173	0.50481	0.53585	0.55501	0.56363	0.56027	0.58474	0.58156
2.448	0.14408	0.31549	0.40951	0.45295	0.44186	0.48007	0.47101	0.48035	0.5005	0.52046	0.51908	0.50337	0.52493	0.55011	0.56522	0.55188	0.58264	0.58668
2.464	0.14408	0.31216	0.40805	0.45524	0.45106	0.47247	0.46289	0.4803	0.49989	0.52202	0.51461	0.50524	0.52761	0.5509	0.56367	0.54736	0.57344	0.57921
2.48	0.14632	0.3218	0.40643	0.44588	0.45105	0.46973	0.46157	0.48105	0.50393	0.51524	0.51629	0.49343	0.52598	0.54597	0.55504	0.54354	0.57847	0.57947
2.496	0.14541	0.31501	0.39784	0.44825	0.43432	0.47228	0.46183	0.47419	0.50096	0.51925	0.51142	0.49868	0.52083	0.53947	0.55568	0.53961	0.57273	0.5743
2.512	0.13751	0.30957	0.39392	0.44847	0.43781	0.47078	0.46384	0.46938	0.49895	0.51542	0.50738	0.4914	0.51687	0.53831	0.55866	0.53958	0.56639	0.572
2.528	0.13335	0.30637	0.3892	0.44383	0.44273	0.46892	0.46272	0.4639	0.49862	0.51447	0.50435	0.4957	0.52188	0.54014	0.5466	0.53897	0.56746	0.57163
2.544	0.14785	0.3121	0.3968	0.4389	0.43501	0.46441	0.45682	0.46304	0.48596	0.50165	0.50393	0.48578	0.51998	0.53774	0.55418	0.53784	0.56349	0.56504
2.56	0.13264	0.30083	0.38912	0.43911	0.42908	0.46251	0.45404	0.46287	0.49413	0.51347	0.50025	0.4826	0.5157	0.53309	0.55154	0.53391	0.55997	0.56088
2.576	0.14208	0.30241	0.383	0.44156	0.43009	0.46179	0.4538	0.45409	0.48678	0.50793	0.49782	0.47661	0.50972	0.52733	0.55141	0.52799	0.55539	0.56366
2.592	0.13035	0.31115	0.38449	0.42728	0.42847	0.45825	0.44879	0.45384	0.48147	0.50154	0.49611	0.48202	0.51533	0.52646	0.54468	0.5314	0.56366	0.55811
2.608	0.14828	0.30207	0.38285	0.43549	0.42773	0.45519	0.45366	0.45536	0.48633	0.50211	0.49471	0.48194	0.51219	0.52272	0.54371	0.52542	0.55568	0.55925
2.624	0.15308	0.30255	0.38053	0.43219	0.42735	0.45115	0.44443	0.45967	0.4811	0.49186	0.49024	0.47268	0.51199	0.52022	0.5373	0.52334	0.55365	0.55635
2.64	0.13813	0.30071	0.38546	0.43156	0.42946	0.44979	0.44137	0.45742	0.47392	0.49609	0.48233	0.47891	0.5085	0.52106	0.53356	0.52622	0.55119	0.55641
2.656	0.11449	0.29801	0.37845	0.41991	0.41751	0.45409	0.44241	0.45239	0.47296	0.49317	0.48212	0.47464	0.50485	0.51934	0.53009	0.52388	0.54654	0.54849
2.672	0.13062	0.29889	0.37442	0.42189	0.41412	0.45207	0.44056	0.44709	0.47399	0.49284	0.48266	0.46953	0.50077	0.5162	0.52972	0.5215	0.54548	0.54883
2.688	0.14912	0.29559	0.3746	0.42875	0.41188	0.44738	0.43019	0.44516	0.4684	0.48522	0.47921	0.45893	0.49749	0.5116	0.52349	0.51116	0.54604	0.5505
2.704	0.13524	0.30105	0.36809	0.4229	0.41383	0.43678	0.43004	0.4462	0.46681	0.48388	0.47827	0.4581	0.50165	0.51111	0.5279	0.51481	0.54138	0.55123
2.72	0.12577	0.28951	0.36177	0.419	0.40889	0.43894	0.42157	0.43783	0.46541	0.48917	0.47403	0.45924	0.49239	0.50802	0.53013	0.51053	0.5396	0.5443
2.736	0.12434	0.27823	0.36457	0.41855	0.40726	0.43674	0.42398	0.43686	0.46819	0.48439	0.47315	0.45749	0.48798	0.50315	0.51636	0.50328	0.53425	0.54029
2.752	0.12196	0.28509	0.36359	0.41478	0.40925	0.436	0.42244	0.42988	0.46656	0.48101	0.47495	0.45478	0.48734	0.50281	0.52023	0.49988	0.5379	0.53967
2.768	0.08608	0.28347	0.36673	0.40873	0.40336	0.43451	0.419	0.42689	0.45159	0.47721	0.46751	0.45166	0.48308	0.50093	0.51537	0.50256	0.53349	0.53271
2.784	0.10627	0.27992	0.36388	0.40528	0.39012	0.4291	0.41886	0.42651	0.45135	0.47207	0.47384	0.4506	0.47846	0.5043	0.51058	0.50153	0.5277	0.5296
2.8	0.10922	0.28438	0.35295	0.40205	0.39859	0.42538	0.41741	0.42647	0.45057	0.4679	0.46363	0.45009	0.48378	0.50412	0.50957	0.49548	0.52681	0.53252
2.816	0.11582	0.27856	0.35575	0.40103	0.40087	0.41576	0.41417	0.42513	0.44647	0.46811	0.45774	0.44393	0.481	0.49605	0.50836	0.49376	0.52115	0.52403
2.832	0.12188	0.26453	0.3552	0.39912	0.39152	0.42669	0.4122	0.41521	0.45021	0.46777	0.46525	0.4454	0.47647	0.49013	0.50556	0.49442	0.51818	0.52052
2.848	0.13337	0.27606	0.34974	0.40243	0.39351	0.4245	0.41318	0.42207	0.44093	0.46348	0.45934	0.44599	0.46982	0.48535	0.5017	0.48215	0.51461	0.51804
2.864	0.11832	0.24914	0.35496	0.39831	0.39183	0.42123	0.41186	0.41811	0.43843	0.46373	0.46062	0.43756	0.47223	0.48008	0.4955	0.4906	0.52092	0.52011
2.88	0.09479	0.25167	0.35049	0.3938	0.3939	0.41701	0.40067	0.41313	0.44134	0.46472	0.45435	0.43547	0.46902	0.48186	0.50012	0.48754	0.52048	0.51481
2.896	0.11676	0.25486	0.34819	0.39439	0.39057	0.41768	0.3989	0.41031	0.44353	0.4573	0.44462	0.43447	0.46251	0.47982	0.50012	0.48219	0.51285	0.52129
2.912	0.10738	0.26528	0.3456	0.39442	0.38481	0.41067	0.40261	0.41003	0.43709	0.45522	0.45529	0.43399	0.45895	0.47648	0.49573	0.48123	0.51276	0.51633
2.928	0.10372	0.2687	0.34107	0.38338	0.37994	0.4101	0.40949	0.40866	0.4329	0.4559	0.45224	0.42856	0.45636	0.47584	0.49381	0.47658	0.50519	0.51369
2.944	0.08871	0.26169	0.33925	0.38266	0.38026	0.41179	0.39942	0.40737	0.43473	0.44744	0.43974	0.42964	0.4521	0.47257	0.4872	0.47272	0.49687	0.50861
2.96	0.09946	0.2554	0.33615	0.3833	0.37835	0.40644	0.39942	0.40006	0.4322	0.44386	0.43899	0.42563	0.44957	0.47448	0.48207	0.47152	0.50224	0.5054
2.976	0.0995	0.24626	0.33224	0.38296	0.36768	0.39849	0.39342	0.39797	0.42379	0.44495	0.43622	0.4207	0.44919	0.46801	0.48518	0.47032	0.50116	0.5046
2.992	0.09619	0.24883	0.3321	0.37996	0.36871	0.40085	0.3968	0.39397	0.42599	0.44571	0.43473	0.42396	0.45041	0.46599	0.48111	0.46892	0.50136	0.4999
3.008	0.08623	0.25368	0.32366	0.37342	0.37811	0.39536	0.38481	0.39504	0.42109	0.44167	0.43201	0.42391	0.4488	0.46176	0.47691	0.46631	0.49308	0.50283
3.024	0.08632	0.2425	0.32989	0.37593	0.37722	0.39431	0.38972	0.39395	0.42281	0.43591	0.4313	0.42148	0.44344	0.45885	0.4729	0.46336	0.48795	0.49338
3.04	0.09062	0.25189	0.32204	0.36804	0.36644	0.39102	0.38223	0.39653	0.42117	0.43428	0.42659	0.41684	0.43928	0.45732	0.47098	0.46165	0.49115	0.49015
3.056	0.06453	0.24214	0.31913	0.36896	0.36587	0.39829	0.38435	0.39053	0.41647	0.43234	0.43021	0.41535	0.44045	0.45266	0.46826	0.45421	0.48608	0.48974
3.072	0.07134	0.24835	0.32596	0.37397	0.36312	0.39333	0.38008	0.38631	0.41572	0.43008	0.42735	0.4086	0.43595	0.45431	0.46872	0.45649	0.48961	0.48666
3.088	0.08529	0.23916	0.31678	0.36947	0.36271	0.39031	0.37092	0.38662	0.41331	0.42936	0.42561	0.41236	0.43539	0.45374	0.462	0.45415	0.4779	0.48697
3.104	0.06911	0.23433	0.31931	0.36596	0.35042	0.38521	0.37503	0.38009	0.40631	0.4258	0.4277	0.40591	0.43517	0.4551	0.4589	0.45316	0.48107	0.47927
3.12	0.09783	0.23613	0.31745	0.36683	0.357	0.38883	0.3793	0.38203	0.40495	0.4184	0.41863	0.40432	0.4316	0.44938	0.45722	0.44932	0.47843	0.48334
3.136	0.08797	0.23162	0.3143	0.35493	0.35989	0.38832	0.37144	0.37854	0.40774	0.41852	0.41444	0.40145	0.43216	0.44443	0.45837	0.44139	0.47696	0.47701
3.152	0.08163	0.2321	0.30881	0.3531	0.3497	0.384	0.36377	0.37441	0.4022	0.41886	0.41241	0.39441	0.42715	0.44215	0.45621	0.43936	0.47657	0.47828
3.168	0.08922	0.22566	0.31021	0.36166	0.3462	0.38239	0.36642	0.37182	0.40229	0.4164	0.41709	0.39848	0.41929	0.44224	0.45434	0.44313	0.46371	0.47815
3.184	0.07766	0.22556	0.30449	0.34935	0.34981	0.37955	0.36592	0.36966	0.39479	0.41532	0.41426	0.39661	0.4243	0.44078	0.44615	0.43611	0.46437	0.47162
3.2	0.0713	0.22677	0.2989	0.34592	0.33791	0.37149	0.36559	0.37409	0.39882	0.41213	0.40571	0.39768	0.42176	0.43795	0.45205	0.43515	0.46753	0.46434
3.216	0.08756	0.22927	0.30189	0.35116	0.34148	0.37013	0.35999	0.37614	0.39783	0.40418	0.39894	0.39348	0.41137	0.43525	0.44845	0.42997	0.4655	0.4704
3.232	0.08581	0.23047	0.29487	0.35392	0.33863	0.37445	0.35931	0.374	0.39481	0.40999	0.40252	0.39492	0.41117	0.43138	0.44878	0.4333	0.4619	0.46695
3.248	0.07104	0.22807	0.29537	0.35138	0.33977	0.36612	0.35536	0.36527	0.39134	0.40546	0.40362	0.38888	0.40997	0.42804	0.44838	0.43441	0.45797	0.46481
3.264	0.06399	0.22621	0.29768	0.34482	0.34214	0.36462	0.35944	0.36693	0.38693	0.40503	0.40251	0.38193	0.41171	0.42908	0.44411	0.43336	0.46573	0.45761
3.28	0.08369	0.22689	0.29619	0.33788	0.34481	0.36024	0.35757	0.3596	0.38718	0.40392	0.3987	0.37839	0.41336	0.4237	0.44207	0.43112	0.46353	0.46206
3.296	0.08504	0.22119	0.28774	0.34116	0.33871	0.35729	0.34527	0.3555	0.38955	0.40214	0.39533	0.38175	0.40785	0.41949	0.43829	0.42518	0.45685	0.45565
3.312	0.06785	0.22906	0.29257	0.34418	0.33861	0.361	0.34687	0.3555	0.38726	0.39552	0.39478	0.38066	0.40227	0.42271	0.43841	0.42428	0.44735	0.45518
3.328	0.05023	0.21729	0.28905	0.34644	0.33469	0.36359	0.3458	0.35321	0.3815	0.39591	0.39124	0.37975	0.40212	0.41657	0.43313	0.4229	0.44711	0.45848
3.344	0.03108	0.21544	0.28542	0.34269	0.327	0.36066	0.3455	0.35176	0.3787	0.39664	0.39491	0.37621	0.39885	0.41834	0.43319	0.41934	0.45172	0.44967
3.36	0.08549	0.22173	0.28421	0.33678	0.32684	0.35377	0.33575	0.35231	0.38299	0.39522	0.39056	0.37238	0.39617	0.4146	0.4269	0.41479	0.44984	0.44976
3.376	0.07225	0.21045	0.28796	0.33718	0.33063	0.35299	0.34061	0.3498	0.37614	0.39159	0.38282	0.37129	0.39416	0.4142	0.42691	0.42152	0.44211	0.44199
3.392	0.07982	0.21115	0.28635	0.32993	0.32266	0.34875	0.34702	0.34686	0.37287	0.38797	0.38837	0.3718	0.39443	0.40857	0.4287	0.41588	0.44075	0.44233
3.408	0.07773	0.21273	0.28846	0.33138	0.32729	0.35022	0.33629	0.34223	0.36964	0.38953	0.38498	0.36744	0.38851	0.4064	0.42642	0.40565	0.43697	0.44584
3.424	0.06827	0.21594	0.28384	0.33101	0.32427	0.35149	0.33679	0.33928	0.36901	0.38541	0.38568	0.36603	0.38873	0.40475	0.41861	0.4074	0.44108	0.43979
3.44	0.08106	0.20027	0.28098	0.3306	0.31915	0.34682	0.33099	0.33808	0.36798	0.38405	0.38087	0.35912	0.39473	0.40515	0.4184	0.4044	0.43773	0.43494
3.456	0.07659	0.19365	0.27767	0.3185	0.32077	0.34477	0.33183	0.34272	0.36492	0.38489	0.3777	0.35746	0.39147	0.40075	0.42379	0.40773	0.43345	0.43712
3.472	0.07392	0.20816	0.2687	0.3262	0.31714	0.34316	0.33115	0.34545	0.36342	0.38014	0.38395	0.36325	0.39262	0.40041	0.41852	0.40764	0.42563	0.43633
3.488	0.06607	0.21295	0.27144	0.31887	0.31857	0.33844	0.32871	0.34155	0.36125	0.37634	0.3764	0.36084	0.38241	0.40099	0.41485	0.40376	0.43346	0.44375
3.504	0.07009	0.19793	0.27294	0.31569	0.31388	0.33108	0.33541	0.3352	0.3584	0.38099	0.37341	0.36253	0.38111	0.40007	0.41616	0.40102	0.42776	0.43605
3.52	0.07106	0.20655	0.27163	0.31351	0.31795	0.33344	0.33086	0.33431	0.36523	0.37583	0.36963	0.36001	0.38125	0.39395	0.41349	0.3989	0.43238	0.43117
3.536	0.06567	0.2056	0.26857	0.31449	0.30658	0.33786	0.3262	0.33417	0.36478	0.37373	0.37054	0.35709	0.37476	0.39023	0.41008	0.39774	0.43205	0.42183
3.552	0.05803	0.20706	0.26864	0.31652	0.30951	0.33581	0.32472	0.33138	0.35882	0.37289	0.36962	0.35374	0.37165	0.39261	0.40583	0.39907	0.42172	0.42541
3.568	0.06576	0.19931	0.27003	0.30787	0.30197	0.33511	0.32354	0.32644	0.35613	0.37009	0.36927	0.34848	0.37319	0.39007	0.40356	0.39341	0.42151	0.42238
3.584	0.06416	0.19091	0.27168	0.30073	0.29889	0.33316	0.32327	0.32315	0.35486	0.36381	0.36514	0.34704	0.36859	0.39	0.40095	0.39239	0.41728	0.42336
3.6	0.07603	0.18495	0.25992	0.3117	0.30048	0.32375	0.3156	0.32514	0.35215	0.36507	0.36791	0.34625	0.36393	0.39007	0.4005	0.39076	0.41834	0.41781
3.616	0.07064	0.18504	0.26105	0.30771	0.30399	0.32691	0.31285	0.32345	0.34535	0.3654	0.36024	0.34589	0.37083	0.38427	0.39754	0.386	0.41597	0.4163
3.632	0.05518	0.18555	0.26271	0.30829	0.30266	0.32064	0.31994	0.32498	0.35225	0.35734	0.35742	0.34182	0.36499	0.3819	0.39587	0.38516	0.41039	0.41871
3.648	0.05097	0.18596	0.26274	0.30223	0.30069	0.32342	0.31568	0.32566	0.34805	0.36032	0.35709	0.34451	0.36801	0.38029	0.39501	0.38291	0.40971	0.41076
3.664	0.05259	0.19179	0.26478	0.3	0.29532	0.32013	0.3119	0.31488	0.33989	0.35779	0.35571	0.33859	0.36458	0.38342	0.39429	0.38015	0.40936	0.41041
3.68	0.05598	0.19003	0.25487	0.29896	0.29586	0.31833	0.30896	0.31524	0.34646	0.36174	0.35251	0.33453	0.36477	0.38329	0.39307	0.37982	0.4093	0.41563
3.696	0.06247	0.17852	0.25544	0.30063	0.2896	0.31865	0.3123	0.3133	0.3397	0.3564	0.3479	0.33616	0.3599	0.37568	0.3896	0.37898	0.40656	0.40999
3.712	0.04739	0.18947	0.25748	0.30293	0.28546	0.31668	0.30724	0.31532	0.33686	0.3549	0.3515	0.34196	0.35964	0.3712	0.38555	0.37665	0.4059	0.40782
3.728	0.05413	0.18543	0.25705	0.29802	0.2914	0.31844	0.30971	0.31296	0.34095	0.35412	0.34731	0.33482	0.35862	0.37048	0.38497	0.37764	0.4072	0.40829
3.744	0.05659	0.1796	0.2542	0.30053	0.28676	0.31573	0.31186	0.31469	0.34016	0.35555	0.35192	0.33843	0.35345	0.37019	0.38455	0.37705	0.40131	0.40416
3.76	0.05069	0.17701	0.25114	0.29828	0.27978	0.31008	0.30396	0.31256	0.33363	0.35011	0.35209	0.33609	0.35616	0.37391	0.38755	0.37258	0.40186	0.40606
3.776	0.06461	0.17873	0.24672	0.29521	0.29112	0.31438	0.29524	0.30728	0.32997	0.34475	0.34172	0.32648	0.35192	0.36955	0.38384	0.36903	0.4008	0.401
3.792	0.07113	0.18556	0.24444	0.28874	0.2921	0.30838	0.3036	0.30226	0.33136	0.34902	0.34416	0.32691	0.34705	0.36968	0.38066	0.36879	0.3966	0.40106
3.808	0.07188	0.18712	0.24573	0.29435	0.28745	0.31026	0.30137	0.3032	0.32949	0.35136	0.34251	0.32899	0.35113	0.36763	0.37795	0.37235	0.39368	0.40012
3.824	0.06279	0.18358	0.24412	0.28616	0.28161	0.30957	0.29854	0.3048	0.32561	0.34523	0.33877	0.32365	0.35073	0.3689	0.38069	0.36845	0.38983	0.39912
3.84	0.06697	0.18465	0.25107	0.28864	0.27886	0.30573	0.29619	0.30224	0.32597	0.34434	0.34081	0.3222	0.3467	0.36124	0.37915	0.3662	0.39285	0.39601
3.856	0.05681	0.18511	0.24828	0.28964	0.28298	0.30438	0.29844	0.30117	0.32555	0.34353	0.33995	0.32747	0.34584	0.36604	0.37263	0.37248	0.39522	0.39783
3.872	0.06438	0.18049	0.25112	0.28702	0.28487	0.30052	0.29207	0.30236	0.32596	0.34214	0.34043	0.32297	0.34584	0.36095	0.37575	0.36752	0.38828	0.3948
3.888	0.05822	0.1818	0.24675	0.28406	0.27872	0.3053	0.29422	0.29985	0.32199	0.34226	0.33751	0.32192	0.34425	0.35738	0.37327	0.36397	0.38958	0.38991
3.904	0.06679	0.18085	0.24472	0.28431	0.28209	0.29887	0.29159	0.2979	0.31908	0.33652	0.33514	0.32231	0.34341	0.35673	0.37296	0.35784	0.3859	0.39115
3.92	0.04955	0.18348	0.24482	0.28115	0.27322	0.30265	0.29455	0.29663	0.32025	0.33893	0.33271	0.32334	0.34065	0.35352	0.37095	0.35276	0.38976	0.38522
3.936	0.06879	0.18882	0.24228	0.28151	0.2774	0.30464	0.29305	0.291	0.32265	0.33981	0.33321	0.31623	0.33548	0.35425	0.36698	0.35614	0.38226	0.38569
3.952	0.05992	0.17615	0.24095	0.28092	0.27251	0.30278	0.28621	0.29484	0.31812	0.33678	0.33335	0.31059	0.33421	0.34975	0.36234	0.35615	0.38049	0.38474
3.968	0.05708	0.17529	0.2389	0.28368	0.26861	0.29662	0.28899	0.29372	0.31751	0.33339	0.32752	0.31436	0.33328	0.3516	0.36329	0.35364	0.37746	0.38237
3.984	0.04676	0.17667	0.23924	0.28048	0.27461	0.29626	0.29209	0.29167	0.31414	0.3344	0.32688	0.31081	0.33022	0.34566	0.3624	0.35384	0.37852	0.38124
4	0.05436	0.17387	0.23477	0.28005	0.26975	0.29567	0.28211	0.28911	0.31494	0.32883	0.32328	0.31005	0.33247	0.34629	0.36255	0.35418	0.3753	0.38158
4.016	0.04623	0.17396	0.23448	0.28509	0.26758	0.29445	0.2803	0.29465	0.31306	0.32511	0.32631	0.31179	0.32922	0.34066	0.35984	0.34952	0.3739	0.38115
4.032	0.05615	0.17353	0.23577	0.27749	0.27027	0.29371	0.28726	0.28766	0.30615	0.32887	0.32395	0.31608	0.33123	0.34215	0.35939	0.34773	0.37879	0.37591
4.048	0.05407	0.17264	0.22824	0.27481	0.26227	0.28795	0.27933	0.2857	0.30951	0.3233	0.32157	0.30765	0.32827	0.34428	0.35478	0.34623	0.37774	0.37101
4.064	0.05326	0.17165	0.23106	0.27142	0.26413	0.29014	0.27956	0.28485	0.31107	0.32173	0.32346	0.30506	0.32787	0.34501	0.34907	0.34599	0.36505	0.37837
4.08	0.03967	0.15796	0.23291	0.27561	0.26953	0.2897	0.28088	0.28122	0.30998	0.32106	0.31908	0.30142	0.32532	0.34138	0.35177	0.34733	0.36336	0.37451
4.096	0.04436	0.17013	0.23215	0.26587	0.2661	0.28373	0.28122	0.27908	0.307	0.32479	0.31726	0.30201	0.32191	0.33719	0.35078	0.3461	0.36389	0.37103
4.112	0.05816	0.16421	0.22897	0.2732	0.25971	0.28294	0.2776	0.28421	0.30398	0.32074	0.30676	0.30077	0.3205	0.34013	0.34988	0.34241	0.3628	0.36987
4.128	0.04843	0.16302	0.22615	0.26207	0.26294	0.28111	0.27122	0.27904	0.30154	0.31805	0.31243	0.30016	0.32386	0.33636	0.3468	0.33737	0.36562	0.36615
4.144	0.04469	0.17152	0.22534	0.26228	0.25279	0.28542	0.27263	0.27928	0.30304	0.31925	0.31556	0.29964	0.32204	0.32982	0.34353	0.33737	0.36008	0.36747
4.16	0.04673	0.16533	0.21852	0.26698	0.26034	0.28138	0.26965	0.28034	0.30022	0.31325	0.31263	0.29746	0.31606	0.33072	0.34797	0.33713	0.35809	0.36505
4.176	0.06321	0.15807	0.21817	0.27513	0.25365	0.28209	0.26809	0.27358	0.30026	0.30877	0.3113	0.29524	0.31589	0.32922	0.34197	0.33571	0.3635	0.35896
4.192	0.04907	0.16294	0.22057	0.26585	0.25092	0.28007	0.26894	0.27451	0.29447	0.31433	0.30468	0.29797	0.31596	0.32712	0.33958	0.33487	0.35924	0.35764
4.208	0.04991	0.15615	0.21494	0.25853	0.2529	0.27464	0.26861	0.26895	0.29031	0.31075	0.30235	0.2934	0.31388	0.32752	0.34079	0.32811	0.35852	0.36057
4.224	0.04338	0.14835	0.2162	0.25985	0.2513	0.27084	0.26454	0.27385	0.29286	0.30922	0.30897	0.29371	0.3159	0.32914	0.34017	0.32857	0.35523	0.35864
4.24	0.0384	0.15412	0.21682	0.2625	0.24835	0.27323	0.26641	0.27395	0.29233	0.30735	0.30527	0.29002	0.31063	0.32721	0.33741	0.32521	0.35662	0.36004
4.256	0.03444	0.15269	0.21496	0.25991	0.25186	0.27623	0.26519	0.26602	0.2889	0.30702	0.29914	0.28762	0.30839	0.32028	0.33489	0.32741	0.35611	0.35397
4.272	0.03441	0.15795	0.22114	0.25475	0.24912	0.27414	0.2644	0.26447	0.2888	0.30161	0.30342	0.29116	0.31073	0.31755	0.33323	0.32529	0.35413	0.35032
4.288	0.04207	0.15786	0.21707	0.256	0.24663	0.27128	0.26099	0.26209	0.28536	0.30549	0.30084	0.29034	0.30672	0.32138	0.3287	0.32579	0.35056	0.34322
4.304	0.04003	0.14706	0.2048	0.25078	0.24616	0.26874	0.26125	0.26725	0.28636	0.29953	0.2981	0.28279	0.30711	0.31673	0.32988	0.32239	0.34591	0.33606
4.32	0.04469	0.14703	0.20625	0.2504	0.24292	0.26874	0.2587	0.26495	0.28311	0.29802	0.30034	0.28159	0.30503	0.31906	0.32606	0.31793	0.33915	0.34568
4.336	0.04115	0.1557	0.21482	0.2484	0.24157	0.2714	0.26224	0.26307	0.28348	0.30254	0.29789	0.28053	0.30328	0.31627	0.32708	0.32037	0.34456	0.3459
4.352	0.04419	0.16396	0.20824	0.24634	0.24313	0.27061	0.25222	0.26715	0.28023	0.29724	0.29322	0.27928	0.29796	0.31137	0.32428	0.31954	0.3453	0.3425
4.368	0.02846	0.15566	0.20825	0.24681	0.24131	0.26553	0.25366	0.26551	0.27967	0.291	0.29012	0.28107	0.29824	0.31203	0.32527	0.31935	0.34231	0.33809
4.384	0.04298	0.14195	0.2058	0.24533	0.23671	0.25933	0.25173	0.25823	0.2811	0.29611	0.29045	0.27907	0.29767	0.30969	0.32191	0.3189	0.34077	0.34006
4.4	0.06661	0.13907	0.20384	0.24161	0.23671	0.26511	0.25293	0.25688	0.28028	0.29472	0.28776	0.27747	0.29965	0.30747	0.31988	0.3138	0.34239	0.33794
4.416	0.05189	0.14301	0.20579	0.24216	0.24144	0.25692	0.25407	0.25476	0.27514	0.29089	0.29135	0.27835	0.29196	0.30773	0.31868	0.31275	0.3367	0.33832
4.432	0.05483	0.14929	0.20704	0.24724	0.23144	0.26145	0.24977	0.2505	0.27073	0.28754	0.2899	0.27592	0.29102	0.3069	0.31804	0.31448	0.33782	0.33749
4.448	0.03933	0.14698	0.20074	0.23825	0.23695	0.25769	0.24449	0.25113	0.27033	0.2897	0.28821	0.27159	0.29448	0.30638	0.31612	0.30901	0.34073	0.33498
4.464	0.0451	0.14641	0.20514	0.24087	0.22836	0.25863	0.24775	0.25421	0.27067	0.29108	0.28237	0.27195	0.28752	0.30517	0.31706	0.30303	0.33517	0.3366
4.48	0.05477	0.14271	0.20411	0.24379	0.23254	0.25102	0.24316	0.25131	0.27021	0.28611	0.28506	0.27054	0.28729	0.29953	0.31859	0.30557	0.32998	0.33583
4.496	0.04347	0.14872	0.19981	0.23879	0.23861	0.25282	0.2457	0.24663	0.27198	0.28349	0.28543	0.27145	0.29359	0.2995	0.31282	0.3069	0.32882	0.33743
4.512	0.04205	0.15125	0.19795	0.24174	0.2322	0.25424	0.24031	0.24819	0.26985	0.27999	0.28181	0.26714	0.28538	0.29685	0.31373	0.30562	0.32042	0.3302
4.528	0.03889	0.14341	0.1943	0.2325	0.23403	0.24973	0.24321	0.2497	0.26436	0.28427	0.27925	0.26717	0.28299	0.29433	0.31256	0.30464	0.32714	0.33188
4.544	0.04669	0.14595	0.19573	0.23371	0.2318	0.25333	0.24685	0.24359	0.26498	0.27661	0.27624	0.26879	0.28104	0.2938	0.30952	0.29971	0.32574	0.32395
4.56	0.03871	0.13947	0.19756	0.23372	0.22011	0.25047	0.2412	0.24519	0.26663	0.27667	0.27677	0.26346	0.27966	0.29281	0.30431	0.30089	0.32498	0.32603
4.576	0.04177	0.14028	0.19923	0.23184	0.22564	0.24697	0.24011	0.24737	0.26348	0.27656	0.27769	0.26038	0.27993	0.29366	0.30235	0.30075	0.32056	0.3281
4.592	0.04578	0.15029	0.19632	0.23023	0.22014	0.24879	0.24071	0.24107	0.26432	0.27417	0.28004	0.25923	0.27915	0.29054	0.30468	0.29566	0.32222	0.32791
4.608	0.02763	0.14138	0.19092	0.23235	0.22007	0.24519	0.2384	0.24254	0.26209	0.27537	0.27764	0.2623	0.27649	0.28683	0.30128	0.2975	0.32064	0.32157
4.624	0.04903	0.14529	0.18674	0.23602	0.22612	0.24422	0.23393	0.237	0.26073	0.279	0.27309	0.26698	0.28031	0.29001	0.30782	0.29742	0.31504	0.31864
4.64	0.03577	0.13405	0.19165	0.22811	0.22201	0.24287	0.23585	0.23437	0.25541	0.27395	0.27287	0.25755	0.27671	0.28971	0.3033	0.29379	0.31442	0.31886
4.656	0.0467	0.1324	0.18705	0.23436	0.21476	0.24083	0.2293	0.23821	0.25331	0.26548	0.27549	0.25598	0.27752	0.28518	0.30108	0.29568	0.31443	0.32299
4.672	0.05231	0.13142	0.19193	0.23115	0.21994	0.23793	0.22754	0.23571	0.25151	0.26808	0.26611	0.24957	0.27239	0.28905	0.29745	0.29154	0.30852	0.31903
4.688	0.04501	0.13049	0.18856	0.22279	0.22067	0.23636	0.2309	0.23893	0.25537	0.2704	0.26539	0.25404	0.27032	0.2859	0.29268	0.28896	0.30922	0.31599
4.704	0.03302	0.13436	0.18811	0.22347	0.21689	0.23787	0.23131	0.23538	0.25396	0.26811	0.26423	0.25464	0.27541	0.28202	0.29113	0.28973	0.31255	0.31219
4.72	0.03455	0.12998	0.18325	0.22734	0.2138	0.23586	0.23247	0.22876	0.25776	0.27098	0.26364	0.25344	0.27038	0.28212	0.28768	0.28816	0.31117	0.3134
4.736	0.02854	0.12195	0.1826	0.22615	0.21673	0.23628	0.22848	0.23179	0.2544	0.26594	0.26709	0.25342	0.27123	0.28155	0.28735	0.284	0.31007	0.31021
4.752	0.02245	0.12823	0.18161	0.2202	0.2122	0.23494	0.22626	0.23197	0.25146	0.26755	0.26387	0.24705	0.26917	0.28331	0.28955	0.2806	0.30851	0.3063
4.768	0.04621	0.12547	0.18104	0.22141	0.2145	0.23688	0.22431	0.23093	0.24861	0.26292	0.26172	0.24629	0.2685	0.27901	0.28934	0.28363	0.30502	0.30707
4.784	0.03527	0.11919	0.18365	0.21698	0.20788	0.2361	0.22325	0.23099	0.24446	0.26469	0.26143	0.24899	0.26667	0.27518	0.28757	0.28223	0.30459	0.30789
4.8	0.04507	0.12735	0.1819	0.21711	0.20844	0.22725	0.22281	0.23019	0.2468	0.26472	0.25727	0.24512	0.26487	0.27486	0.28642	0.28274	0.30148	0.30683
4.816	0.04027	0.12953	0.17914	0.21777	0.20739	0.22718	0.22569	0.22562	0.2459	0.2609	0.25268	0.24259	0.26629	0.27402	0.28724	0.28149	0.30176	0.30618
4.832	0.02983	0.13743	0.17873	0.21851	0.20795	0.22843	0.2273	0.22471	0.24247	0.25574	0.25638	0.24346	0.26179	0.27483	0.28227	0.27376	0.30134	0.30336
4.848	0.03469	0.13473	0.1779	0.21239	0.20925	0.2247	0.2187	0.22177	0.24116	0.25296	0.25465	0.24586	0.25615	0.27104	0.28119	0.27397	0.30059	0.30559
4.864	0.03536	0.12499	0.1768	0.21553	0.20904	0.22101	0.22148	0.2257	0.24285	0.25804	0.25269	0.24402	0.26315	0.27079	0.28067	0.27562	0.29751	0.29914
4.88	0.03682	0.11839	0.17725	0.22016	0.208	0.2236	0.21769	0.22586	0.24667	0.25478	0.25436	0.23971	0.26187	0.27053	0.28206	0.27705	0.29673	0.2978
4.896	0.02392	0.12777	0.17637	0.20724	0.20401	0.22818	0.21616	0.2216	0.24022	0.25417	0.25592	0.23621	0.25732	0.26818	0.28237	0.27225	0.29333	0.29331
4.912	0.02701	0.12425	0.17164	0.20618	0.20176	0.22819	0.21265	0.22299	0.23964	0.25404	0.2542	0.2379	0.25613	0.26717	0.28305	0.27051	0.29576	0.29393
4.928	0.01958	0.11731	0.17572	0.20704	0.20573	0.22427	0.21338	0.21752	0.24191	0.25386	0.24604	0.23706	0.25908	0.26652	0.27981	0.26714	0.28972	0.29384
4.944	0.02893	0.12233	0.17021	0.20292	0.20105	0.22608	0.21427	0.21609	0.24271	0.25338	0.24935	0.23668	0.25135	0.26488	0.28051	0.26982	0.28978	0.29257
4.96	0.02332	0.12702	0.17137	0.20769	0.19643	0.22137	0.20999	0.21543	0.23639	0.24793	0.24529	0.23582	0.25183	0.26533	0.27734	0.27046	0.29545	0.28693
4.976	0.01294	0.13386	0.16933	0.20509	0.19807	0.21833	0.21822	0.21684	0.23482	0.2491	0.24371	0.23462	0.25464	0.25971	0.27613	0.27002	0.28949	0.28984
4.992	0.01904	0.11733	0.16422	0.19984	0.2017	0.21861	0.21113	0.21285	0.23754	0.24728	0.2412	0.23312	0.25103	0.26071	0.27443	0.26836	0.28932	0.28913
5.008	0.03965	0.11611	0.16585	0.20528	0.19759	0.2165	0.21393	0.21758	0.23351	0.24702	0.24552	0.23118	0.24978	0.25946	0.26939	0.26555	0.28739	0.28567
5.024	0.04825	0.1166	0.16429	0.20169	0.19428	0.21791	0.20824	0.21283	0.22727	0.24044	0.24477	0.23102	0.24708	0.25931	0.26782	0.26753	0.28808	0.29023
5.04	0.03339	0.12237	0.16315	0.20191	0.1982	0.21358	0.20808	0.2122	0.23218	0.24394	0.24255	0.2259	0.24517	0.25534	0.26664	0.26365	0.28164	0.28633
5.056	0.02322	0.11757	0.16605	0.20439	0.19875	0.20983	0.21582	0.21076	0.2346	0.24453	0.24083	0.22984	0.24503	0.25407	0.26554	0.26324	0.28351	0.28616
5.072	0.00845	0.10723	0.16793	0.20133	0.19795	0.20962	0.20858	0.20812	0.23125	0.24448	0.23992	0.2293	0.24662	0.25809	0.26563	0.26549	0.28274	0.28827
5.088	0.02113	0.11439	0.16418	0.20341	0.18957	0.20985	0.20655	0.20563	0.23006	0.23729	0.23896	0.22736	0.24413	0.25115	0.26614	0.26446	0.2827	0.28217
5.104	0.03191	0.10772	0.16029	0.1945	0.19287	0.20746	0.2099	0.20692	0.22672	0.24204	0.23878	0.22228	0.24121	0.25059	0.26213	0.26407	0.28505	0.27916
5.12	0.0302	0.11149	0.16187	0.18788	0.19282	0.20572	0.20208	0.20818	0.22311	0.24074	0.23615	0.22421	0.2363	0.25257	0.25876	0.25878	0.27957	0.28177
5.136	0.00893	0.10642	0.16772	0.19109	0.19042	0.21463	0.20093	0.20363	0.22555	0.23846	0.23722	0.22878	0.24205	0.24848	0.26497	0.25489	0.27692	0.27479
5.152	0.01655	0.10613	0.16338	0.19395	0.19286	0.21195	0.19647	0.20493	0.22348	0.23792	0.23305	0.22348	0.23893	0.24737	0.26225	0.25452	0.27662	0.27587
5.168	0.01938	0.10777	0.15675	0.19693	0.19135	0.20775	0.19876	0.20593	0.22048	0.23296	0.23094	0.22582	0.24236	0.24665	0.25978	0.25276	0.27485	0.27567
5.184	0.02624	0.10452	0.1533	0.1937	0.18288	0.20439	0.1998	0.20676	0.22121	0.23148	0.2313	0.21994	0.23917	0.24681	0.25956	0.25342	0.27214	0.27294
5.2	0.03488	0.11376	0.1568	0.19184	0.18506	0.20517	0.19799	0.2012	0.22569	0.22804	0.23636	0.22002	0.23581	0.24773	0.25742	0.25333	0.27307	0.27121
5.216	0.0256	0.11533	0.15382	0.19111	0.18395	0.1988	0.20285	0.19936	0.22264	0.23068	0.23228	0.21936	0.23789	0.24501	0.25443	0.2492	0.27651	0.26889
5.232	0.02595	0.11437	0.15776	0.19189	0.18543	0.20294	0.19537	0.19885	0.22198	0.22881	0.23105	0.21655	0.23493	0.24325	0.25304	0.24939	0.2747	0.27147
5.248	0.02881	0.10936	0.15349	0.1908	0.18394	0.20033	0.19287	0.19979	0.22305	0.23009	0.23241	0.21773	0.23309	0.24033	0.25097	0.24944	0.26869	0.26848
5.264	0.01627	0.10014	0.14955	0.18682	0.18259	0.20294	0.19313	0.19794	0.22004	0.22776	0.22861	0.215	0.23138	0.24155	0.25055	0.24908	0.26406	0.26931
5.28	0.02876	0.10072	0.14886	0.18646	0.183	0.20414	0.19367	0.19916	0.21494	0.2281	0.22682	0.21519	0.23111	0.23977	0.25059	0.24466	0.26502	0.26713
5.296	0.01684	0.10581	0.15013	0.18634	0.17935	0.19832	0.19444	0.19964	0.21601	0.22937	0.22631	0.21416	0.22801	0.24223	0.24921	0.24493	0.26747	0.26612
5.312	0.01618	0.09834	0.15119	0.18642	0.18605	0.19631	0.19419	0.19552	0.21583	0.22992	0.22304	0.21425	0.23062	0.24257	0.25171	0.24387	0.26512	0.26385
5.328	0.02297	0.09892	0.15039	0.18363	0.18426	0.2007	0.18973	0.19317	0.21568	0.22919	0.22067	0.21077	0.22893	0.23863	0.25042	0.24235	0.25985	0.26386
5.344	0.02501	0.10085	0.14894	0.18556	0.17985	0.19654	0.19222	0.19575	0.21047	0.22719	0.22568	0.21012	0.22724	0.234	0.24972	0.24233	0.26167	0.26151
5.36	0.00917	0.10216	0.15064	0.18738	0.17662	0.19316	0.19194	0.19692	0.21105	0.2241	0.22071	0.21165	0.2253	0.23734	0.24643	0.24237	0.25986	0.2637
5.376	0.0256	0.10043	0.14716	0.18881	0.17438	0.19478	0.19049	0.18893	0.20886	0.21824	0.21903	0.20724	0.22444	0.23577	0.24419	0.24186	0.25976	0.25954
5.392	0.03667	0.09571	0.14873	0.18258	0.17874	0.19631	0.19192	0.18401	0.20751	0.21857	0.21796	0.21123	0.22653	0.2331	0.2439	0.23739	0.25882	0.25979
5.408	0.02043	0.10251	0.14855	0.1777	0.17487	0.19372	0.18561	0.18398	0.21065	0.21757	0.21414	0.20766	0.22467	0.2301	0.24137	0.23621	0.25745	0.26218
5.424	0.01352	0.10455	0.15224	0.17491	0.17737	0.19226	0.18788	0.18774	0.20699	0.21737	0.21939	0.20725	0.21995	0.23338	0.24146	0.23509	0.263	0.26417
5.44	0.02753	0.10754	0.14184	0.18038	0.17495	0.19545	0.18333	0.19163	0.20445	0.21739	0.21971	0.20543	0.2213	0.23218	0.24044	0.23487	0.25197	0.25963
5.456	0.01388	0.11341	0.1443	0.17889	0.17563	0.19542	0.18196	0.18597	0.20711	0.21589	0.21697	0.20629	0.21969	0.22847	0.23792	0.23622	0.25349	0.25535
5.472	0.01125	0.10399	0.14765	0.18201	0.17153	0.18842	0.18068	0.18369	0.20352	0.2158	0.21355	0.20407	0.21816	0.22695	0.23403	0.23431	0.25008	0.25471
5.488	0.00625	0.10073	0.1395	0.1805	0.17125	0.18619	0.18156	0.18352	0.20788	0.21402	0.2154	0.20083	0.21972	0.22826	0.23966	0.23301	0.25482	0.25029
5.504	0.03094	0.10273	0.14141	0.18247	0.16946	0.18582	0.18015	0.18379	0.20765	0.21366	0.21481	0.2031	0.21664	0.2243	0.23665	0.2299	0.25405	0.2543
5.52	0.01798	0.10508	0.14221	0.18062	0.17114	0.18495	0.1798	0.18483	0.20383	0.21525	0.21088	0.20097	0.21303	0.22035	0.23919	0.2315	0.2512	0.2486
5.536	0.02914	0.10572	0.13914	0.17772	0.16578	0.18779	0.17953	0.18414	0.19983	0.21297	0.21291	0.19801	0.21578	0.22321	0.23878	0.22647	0.24738	0.2487
5.552	0.02252	0.09636	0.14162	0.17266	0.16183	0.19017	0.178	0.18207	0.20253	0.2058	0.21511	0.19607	0.21425	0.22136	0.23349	0.22755	0.24751	0.24978
5.568	0.01386	0.09003	0.14178	0.17089	0.16919	0.18623	0.17927	0.183	0.1987	0.20794	0.21006	0.20023	0.21357	0.22299	0.23192	0.23061	0.24676	0.24968
5.584	0.02257	0.09001	0.14183	0.17263	0.16813	0.18683	0.17933	0.1828	0.19778	0.20943	0.20879	0.1969	0.2124	0.21931	0.2289	0.22701	0.24052	0.24643
5.6	0.0146	0.09384	0.13944	0.16963	0.16978	0.17982	0.17818	0.1799	0.19698	0.2096	0.20441	0.19388	0.21117	0.21862	0.22795	0.22371	0.2483	0.24688
5.616	0.01621	0.10059	0.13883	0.17404	0.16604	0.18472	0.17596	0.17748	0.19451	0.20677	0.20697	0.19409	0.21032	0.21997	0.22569	0.22282	0.24083	0.24157
5.632	0.01861	0.093	0.13541	0.16799	0.17084	0.18409	0.17596	0.17312	0.19561	0.2077	0.20549	0.19412	0.20815	0.21577	0.22697	0.22604	0.24382	0.24886
5.648	0.01889	0.09346	0.13584	0.16825	0.16581	0.1809	0.17363	0.17659	0.19626	0.21054	0.20524	0.19188	0.20604	0.21489	0.22695	0.22466	0.24378	0.24566
5.664	-0.00172	0.09307	0.13775	0.16778	0.1607	0.17753	0.17505	0.17435	0.19639	0.20816	0.20629	0.18817	0.20958	0.21723	0.22595	0.2224	0.23831	0.24184
5.68	0.01899	0.09408	0.13834	0.17255	0.16118	0.18192	0.1721	0.17516	0.19403	0.20043	0.20997	0.19044	0.2085	0.21278	0.22751	0.22316	0.24221	0.24071
5.696	0.00161	0.09703	0.13645	0.17022	0.15907	0.18078	0.17443	0.17463	0.19612	0.20242	0.20436	0.19148	0.20615	0.21348	0.22346	0.22239	0.23969	0.24492
5.712	0.00302	0.09224	0.13259	0.16946	0.16103	0.1781	0.17271	0.17683	0.19425	0.20173	0.20303	0.18972	0.20522	0.21142	0.2216	0.22289	0.23956	0.2377
5.728	0.01827	0.08492	0.1277	0.16513	0.16405	0.17144	0.17011	0.17639	0.19359	0.20137	0.20433	0.18493	0.20261	0.21373	0.22226	0.2202	0.23903	0.23636
5.744	0.01406	0.08766	0.12963	0.16358	0.15951	0.17763	0.16957	0.17445	0.1912	0.20032	0.19693	0.18553	0.19895	0.21096	0.22144	0.21629	0.23719	0.23751
5.76	0.01878	0.09226	0.13298	0.16416	0.15951	0.17669	0.16621	0.17169	0.19208	0.20057	0.19739	0.188	0.20196	0.21006	0.22111	0.21546	0.23141	0.23655
5.776	0.01763	0.08464	0.12739	0.15737	0.16371	0.17976	0.16929	0.17037	0.19213	0.19969	0.19519	0.18666	0.20248	0.2103	0.21802	0.21578	0.23494	0.23538
5.792	0.025	0.08493	0.13545	0.16102	0.15554	0.17627	0.17157	0.16745	0.1921	0.2013	0.19512	0.18504	0.20176	0.21072	0.21599	0.21378	0.23621	0.2323
5.808	0.01173	0.09036	0.13211	0.16139	0.15299	0.17409	0.16864	0.16872	0.18909	0.19794	0.19961	0.18272	0.20185	0.2094	0.21441	0.21464	0.23521	0.23336
5.824	0.02016	0.08854	0.13392	0.16122	0.15272	0.1674	0.1693	0.16881	0.18972	0.19754	0.19637	0.18301	0.19876	0.21079	0.21752	0.20925	0.23166	0.23351
5.84	0.01241	0.08005	0.13163	0.16439	0.15211	0.17083	0.16318	0.16451	0.18453	0.19941	0.19234	0.18271	0.19872	0.205	0.21641	0.20879	0.23533	0.2309
5.856	0.02259	0.08224	0.13054	0.16116	0.15537	0.16843	0.16206	0.16656	0.18871	0.19773	0.18828	0.18586	0.1977	0.20341	0.21731	0.21098	0.23273	0.22836
5.872	0.02817	0.08713	0.1228	0.16029	0.15512	0.16477	0.16712	0.16486	0.18675	0.18947	0.19492	0.18285	0.19274	0.20436	0.21579	0.20934	0.22889	0.22985
5.888	0.02022	0.09188	0.12611	0.15859	0.14823	0.16546	0.16626	0.16589	0.18633	0.18886	0.19279	0.18121	0.19313	0.20662	0.21244	0.20595	0.23191	0.22637
5.904	0.01825	0.08523	0.12493	0.15741	0.14592	0.17012	0.16392	0.16416	0.18264	0.19198	0.19325	0.18331	0.19473	0.20357	0.21162	0.21075	0.22669	0.22737
5.92	0.02093	0.091	0.12279	0.15581	0.14907	0.16418	0.15618	0.16405	0.17679	0.19404	0.19551	0.17929	0.19371	0.19993	0.21181	0.20658	0.2284	0.22596
5.936	0.02887	0.0865	0.12587	0.1553	0.15067	0.16584	0.15614	0.16187	0.17953	0.19397	0.1911	0.17915	0.18863	0.20199	0.2093	0.20505	0.22248	0.22693
5.952	0.02905	0.08069	0.12537	0.15637	0.14703	0.16323	0.15917	0.1637	0.182	0.19191	0.18862	0.17932	0.1877	0.20049	0.20853	0.20185	0.22059	0.22852
5.968	0.01154	0.08384	0.12275	0.15568	0.14706	0.16364	0.15656	0.1603	0.17638	0.18959	0.18316	0.17555	0.19074	0.19682	0.20982	0.20387	0.22406	0.2284
5.984	0.01235	0.08503	0.12017	0.15604	0.15543	0.16578	0.15801	0.16091	0.1762	0.19048	0.18727	0.17476	0.19165	0.19705	0.21131	0.20253	0.22331	0.22468
6	0.0177	0.09284	0.12472	0.15615	0.14929	0.16412	0.15808	0.16189	0.17513	0.18666	0.18764	0.18088	0.18892	0.19986	0.20696	0.202	0.22086	0.22342
6.016	0.01202	0.0875	0.12439	0.15305	0.14691	0.16187	0.16115	0.16014	0.17891	0.18439	0.18497	0.17514	0.18507	0.19851	0.20631	0.19979	0.22184	0.22366
6.032	0.02303	0.0833	0.1213	0.15404	0.14577	0.16274	0.15862	0.15796	0.17695	0.18433	0.18229	0.17508	0.18787	0.19744	0.20564	0.19911	0.21864	0.22329
6.048	0.00819	0.07883	0.12307	0.15052	0.14341	0.15656	0.1524	0.15454	0.17432	0.18445	0.18752	0.17493	0.18427	0.19479	0.20298	0.20169	0.21674	0.22462
6.064	0.01535	0.07765	0.1226	0.15107	0.1461	0.16117	0.15091	0.15558	0.17431	0.18535	0.18507	0.17309	0.18095	0.19426	0.20251	0.19945	0.21362	0.22168
6.08	0.02595	0.07671	0.1205	0.14755	0.14379	0.15951	0.1599	0.15565	0.17164	0.18459	0.18376	0.17031	0.18285	0.19344	0.2023	0.19859	0.21335	0.21543
6.096	0.02221	0.07971	0.11693	0.15428	0.13954	0.15479	0.15097	0.15524	0.17427	0.18148	0.18031	0.16954	0.18322	0.19309	0.20033	0.19787	0.21743	0.22023
6.112	0.01396	0.07798	0.11823	0.15009	0.13928	0.15742	0.15351	0.15527	0.16847	0.18258	0.18102	0.17107	0.1834	0.19076	0.1996	0.19437	0.2175	0.21754
6.128	0.00843	0.07706	0.11891	0.15398	0.1432	0.15754	0.153	0.15569	0.17017	0.18149	0.17807	0.16778	0.1829	0.18955	0.19978	0.19552	0.21553	0.21545
6.144	0.01353	0.08679	0.1194	0.14728	0.14627	0.15796	0.15328	0.15297	0.17024	0.17638	0.18215	0.16747	0.18097	0.19092	0.19603	0.19763	0.21354	0.21352
6.16	0.01553	0.08918	0.11412	0.14353	0.14171	0.15633	0.14798	0.15443	0.17098	0.17772	0.18079	0.16767	0.18358	0.18819	0.20157	0.19611	0.21212	0.21421
6.176	0.01573	0.08618	0.11441	0.14465	0.14425	0.15177	0.14781	0.15271	0.17218	0.17697	0.17927	0.1686	0.18043	0.19096	0.19873	0.19326	0.2103	0.21091
6.192	0.00131	0.08291	0.11775	0.14551	0.13304	0.14835	0.15254	0.15331	0.16746	0.17807	0.17405	0.16985	0.17796	0.19299	0.19782	0.19052	0.20953	0.21191
6.208	0.00686	0.09114	0.11374	0.14873	0.13757	0.15909	0.14749	0.15074	0.1654	0.17802	0.17268	0.16736	0.17952	0.18823	0.19775	0.19387	0.20835	0.21027
6.224	0.01736	0.08736	0.11742	0.14495	0.13731	0.15554	0.1492	0.15167	0.16422	0.1776	0.1731	0.1686	0.17884	0.18706	0.19533	0.19293	0.20939	0.21048
6.24	0.02123	0.08439	0.11544	0.14567	0.1373	0.15459	0.14697	0.14868	0.16568	0.17589	0.17137	0.17025	0.17842	0.18392	0.1909	0.19262	0.20885	0.20748
6.256	0.01846	0.07771	0.11394	0.14454	0.13994	0.15254	0.14707	0.14905	0.16353	0.17526	0.1732	0.16482	0.17536	0.18227	0.19264	0.18684	0.20809	0.20931
6.272	0.01922	0.08211	0.11191	0.14233	0.13698	0.15179	0.14486	0.15137	0.16321	0.17302	0.17427	0.16502	0.17362	0.18393	0.19156	0.19083	0.20561	0.20708
6.288	0.01787	0.08162	0.10827	0.13722	0.13328	0.14711	0.14523	0.14723	0.16336	0.17322	0.17395	0.16089	0.17457	0.18169	0.19327	0.19024	0.20569	0.20648
6.304	0.01283	0.07758	0.1139	0.14249	0.13608	0.15126	0.142	0.14449	0.16336	0.17514	0.17405	0.16386	0.17507	0.18149	0.1925	0.18778	0.2042	0.20443
6.32	0.02204	0.07455	0.10959	0.13743	0.135	0.1501	0.1441	0.14283	0.15997	0.1708	0.16759	0.16061	0.17117	0.18231	0.19112	0.18617	0.20528	0.20487
6.336	0.0073	0.07633	0.11396	0.13813	0.13658	0.14945	0.14157	0.14268	0.1601	0.17192	0.16823	0.15848	0.16856	0.18003	0.19014	0.18368	0.2049	0.20065
6.352	0.01177	0.07861	0.11111	0.14237	0.13314	0.14932	0.14155	0.14546	0.1646	0.17149	0.16738	0.15669	0.16975	0.17869	0.18964	0.1823	0.20111	0.20654
6.368	0.01204	0.07682	0.11032	0.1358	0.13586	0.14923	0.14323	0.14606	0.16241	0.16787	0.17042	0.15625	0.17126	0.18	0.18807	0.1821	0.20159	0.20581
6.384	0.00232	0.07769	0.11124	0.14034	0.13495	0.15076	0.14577	0.14621	0.15944	0.16776	0.16877	0.15848	0.17163	0.1765	0.18636	0.18106	0.19831	0.20616
6.4	0.01073	0.06885	0.10622	0.13801	0.13274	0.14855	0.14337	0.14112	0.15603	0.16716	0.16777	0.15692	0.17035	0.17675	0.18503	0.18182	0.1973	0.20096
6.416	0.01155	0.07025	0.11117	0.13897	0.13409	0.14125	0.14246	0.14109	0.15689	0.16642	0.16416	0.15637	0.16957	0.17528	0.18549	0.18182	0.20185	0.2009
6.432	0.01196	0.07258	0.11213	0.13834	0.12945	0.14073	0.13846	0.1461	0.1569	0.16422	0.16366	0.15544	0.16901	0.17432	0.18744	0.18402	0.19805	0.20166
6.448	0.01096	0.07418	0.10349	0.13503	0.13248	0.14632	0.1398	0.14422	0.15565	0.16923	0.16183	0.15354	0.16555	0.17621	0.18315	0.17816	0.19607	0.20039
6.464	-0.00101	0.06783	0.10475	0.13361	0.12958	0.14538	0.13827	0.13814	0.15218	0.16643	0.16918	0.15388	0.16758	0.17689	0.18303	0.17744	0.19608	0.19648
6.48	0.01691	0.07631	0.10372	0.13029	0.12981	0.13964	0.14121	0.13744	0.15433	0.16805	0.16918	0.15316	0.1653	0.17382	0.18435	0.1742	0.19128	0.19642
6.496	0.00475	0.06969	0.10653	0.12812	0.12859	0.14422	0.14172	0.13903	0.15616	0.16395	0.16394	0.15259	0.16597	0.17283	0.1787	0.17572	0.1928	0.19372
6.512	0.00527	0.07713	0.10352	0.13197	0.13037	0.14145	0.13667	0.13734	0.15529	0.16497	0.16104	0.15148	0.16153	0.17263	0.18016	0.17667	0.19617	0.19479
6.528	0.000492248	0.07357	0.10659	0.13089	0.12891	0.1447	0.13666	0.13697	0.15663	0.16384	0.16264	0.14959	0.1616	0.17119	0.18078	0.1786	0.19472	0.19263
6.544	0.00653	0.06779	0.10547	0.13486	0.12759	0.14313	0.13645	0.13794	0.15805	0.15918	0.16322	0.15154	0.16553	0.17329	0.17888	0.17367	0.19264	0.19459
6.56	-0.00227	0.06706	0.10403	0.13085	0.12833	0.1385	0.13683	0.13513	0.1535	0.16205	0.16048	0.15234	0.16212	0.17172	0.17728	0.17289	0.19077	0.19474
6.576	0.00182	0.0734	0.10338	0.1345	0.1276	0.13713	0.13423	0.13538	0.15196	0.16169	0.1604	0.15075	0.15735	0.16902	0.17552	0.17388	0.19148	0.19425
6.592	0.00477	0.06534	0.10501	0.12843	0.12539	0.13919	0.13924	0.1357	0.15253	0.1597	0.16002	0.15244	0.16113	0.16735	0.1776	0.17169	0.19112	0.19237
6.608	0.00808	0.06611	0.10492	0.12894	0.12772	0.13958	0.13542	0.13404	0.15276	0.15946	0.15788	0.14617	0.16177	0.16588	0.17446	0.17338	0.18501	0.18969
6.624	0.01792	0.07533	0.10523	0.12977	0.12801	0.13919	0.12988	0.13218	0.14828	0.15969	0.15562	0.14645	0.16002	0.17021	0.1753	0.17254	0.18478	0.1883
6.64	0.00145	0.07241	0.0997	0.12815	0.12847	0.13745	0.13227	0.13492	0.1487	0.15864	0.158	0.14972	0.16173	0.16618	0.17324	0.17056	0.18441	0.19152
6.656	0.00601	0.06403	0.09943	0.12611	0.12219	0.13956	0.13433	0.13197	0.14716	0.15953	0.15478	0.1471	0.15978	0.16823	0.17476	0.16911	0.18823	0.19075
6.672	-0.00367	0.06586	0.10316	0.1242	0.12857	0.13447	0.13318	0.13108	0.14988	0.15386	0.15589	0.14513	0.15513	0.16659	0.17354	0.16866	0.18935	0.19245
6.688	-0.00857	0.0721	0.105	0.12329	0.12343	0.1366	0.13176	0.13262	0.14527	0.15823	0.15399	0.14644	0.15553	0.16537	0.17121	0.1696	0.18545	0.18805
6.704	0.00938	0.06953	0.1057	0.12055	0.11918	0.13234	0.13203	0.13112	0.14192	0.15564	0.1562	0.14782	0.15569	0.1647	0.17188	0.16786	0.18515	0.18107
6.72	0.01587	0.07359	0.10307	0.12746	0.12192	0.13259	0.13068	0.12914	0.14892	0.15517	0.15661	0.14301	0.15527	0.16056	0.17033	0.16665	0.18355	0.18226
6.736	0.00828	0.07471	0.09955	0.12623	0.11742	0.13482	0.12936	0.13098	0.14473	0.15355	0.15584	0.14044	0.1536	0.16199	0.16885	0.16557	0.18235	0.18106
6.752	0.01546	0.0662	0.09704	0.12477	0.11747	0.13138	0.12878	0.12857	0.14446	0.15604	0.15454	0.14373	0.15356	0.1617	0.16915	0.16783	0.18217	0.18015
6.768	0.00815	0.0673	0.0993	0.12599	0.11791	0.13157	0.12486	0.12867	0.14238	0.15484	0.15284	0.14383	0.1542	0.16135	0.16707	0.16523	0.18238	0.181
6.784	0.0099	0.07014	0.09557	0.12879	0.12107	0.13343	0.1262	0.12966	0.14115	0.15252	0.15236	0.14129	0.15085	0.15963	0.16721	0.16395	0.18016	0.17979
6.8	0.01197	0.06643	0.09261	0.12316	0.11986	0.12882	0.12861	0.12834	0.14176	0.1531	0.15118	0.14545	0.1544	0.15839	0.1686	0.16308	0.17587	0.1798
6.816	0.0081	0.05723	0.09186	0.12097	0.12092	0.12681	0.12821	0.12839	0.14465	0.15018	0.14746	0.13967	0.15508	0.1579	0.16804	0.16407	0.17774	0.18184
6.832	-0.000101164	0.06902	0.09441	0.11754	0.12097	0.12705	0.12426	0.12684	0.14554	0.15136	0.15235	0.14181	0.15249	0.15585	0.16651	0.16067	0.17936	0.18265
6.848	0.00363	0.06252	0.09861	0.12091	0.11634	0.12671	0.12493	0.12463	0.1446	0.14974	0.1483	0.14308	0.14923	0.15995	0.16603	0.1609	0.17706	0.17671
6.864	0.01217	0.06449	0.09717	0.12174	0.11531	0.12543	0.12498	0.12688	0.14549	0.15016	0.14923	0.13374	0.14605	0.15578	0.16572	0.16239	0.17988	0.17356
6.88	0.02112	0.06065	0.0972	0.12126	0.11646	0.12938	0.12454	0.12545	0.14128	0.14979	0.15067	0.13646	0.14835	0.15816	0.16581	0.16058	0.17631	0.17445
6.896	0.0149	0.05784	0.09479	0.12169	0.11768	0.12784	0.12256	0.12582	0.13721	0.14958	0.14789	0.13905	0.14848	0.15549	0.16256	0.15912	0.17398	0.17441
6.912	-9.55934e-05	0.06436	0.09282	0.11993	0.11598	0.12515	0.12379	0.12442	0.14063	0.14779	0.1469	0.13931	0.14458	0.15665	0.16032	0.16052	0.17695	0.17461
6.928	0.01025	0.06615	0.09096	0.11736	0.11116	0.12495	0.12582	0.12189	0.14062	0.14753	0.14422	0.13861	0.14747	0.15449	0.15978	0.16177	0.17739	0.17486
6.944	0.01808	0.05935	0.09348	0.11895	0.11733	0.12763	0.12091	0.12283	0.13881	0.14771	0.14426	0.13508	0.14556	0.15282	0.15821	0.15875	0.17333	0.1791
6.96	0.00287	0.05861	0.09508	0.11849	0.11485	0.12176	0.12376	0.1234	0.13819	0.14606	0.14677	0.13675	0.14493	0.15439	0.16178	0.15845	0.17221	0.18012
6.976	0.00614	0.05687	0.09303	0.11368	0.11653	0.12562	0.12489	0.12183	0.13611	0.14769	0.14218	0.13607	0.14853	0.15055	0.16144	0.15757	0.16577	0.17523
6.992	0.00943	0.0618	0.09423	0.11809	0.11553	0.12374	0.1217	0.12473	0.13737	0.14449	0.14064	0.13459	0.14728	0.15038	0.15749	0.15615	0.17143	0.17344
7.008	0.02483	0.06032	0.08948	0.11859	0.10993	0.12471	0.12098	0.12257	0.13487	0.14218	0.14176	0.13252	0.14373	0.1499	0.15863	0.15712	0.17208	0.17259
7.024	0.01623	0.06119	0.09256	0.1165	0.10432	0.12419	0.12031	0.12373	0.12932	0.14219	0.14295	0.13318	0.14522	0.15165	0.15841	0.1561	0.17152	0.16987
7.04	0.00569	0.06119	0.09154	0.11013	0.10971	0.12682	0.11637	0.12217	0.13277	0.14284	0.14393	0.13223	0.14229	0.14946	0.15714	0.15226	0.17218	0.16744
7.056	0.00329	0.05837	0.08895	0.11567	0.11134	0.12536	0.12193	0.12071	0.13547	0.1411	0.13968	0.13351	0.14304	0.14687	0.15792	0.15341	0.16929	0.16798
7.072	-0.00511	0.05728	0.08997	0.11691	0.11127	0.12015	0.12271	0.12128	0.13552	0.13832	0.14065	0.1339	0.14767	0.1501	0.15588	0.1526	0.17075	0.17139
7.088	0.00237	0.06159	0.08741	0.11737	0.1064	0.12112	0.11628	0.11795	0.1322	0.14108	0.14053	0.1348	0.14395	0.14777	0.15951	0.15096	0.16772	0.16709
7.104	0.01033	0.06321	0.09107	0.11076	0.10382	0.12339	0.11624	0.11977	0.12966	0.13882	0.14193	0.13095	0.14165	0.14666	0.15529	0.15115	0.16733	0.16926
7.12	0.00849	0.05998	0.09133	0.10649	0.11199	0.12068	0.11798	0.11869	0.12717	0.14263	0.13864	0.12839	0.13994	0.14706	0.15088	0.15098	0.16421	0.16606
7.136	0.00048926	0.05469	0.08993	0.11524	0.10633	0.12082	0.1166	0.11574	0.12911	0.1386	0.13697	0.13047	0.13807	0.14829	0.15007	0.14885	0.16267	0.16664
7.152	0.00971	0.05903	0.08924	0.11108	0.10704	0.12066	0.11549	0.11628	0.12629	0.13953	0.14024	0.12966	0.14001	0.14599	0.15006	0.14645	0.16525	0.16763
7.168	-0.00138	0.05899	0.08602	0.11317	0.10943	0.11898	0.11702	0.11723	0.13328	0.13707	0.13882	0.128	0.14031	0.14447	0.15135	0.14984	0.16403	0.16606
7.184	0.00912	0.06043	0.08644	0.10967	0.10972	0.11553	0.11612	0.11627	0.13055	0.13474	0.1377	0.12911	0.13749	0.14282	0.15017	0.1482	0.1603	0.16431
7.2	0.00797	0.05885	0.08847	0.11262	0.10973	0.1185	0.1137	0.11483	0.12867	0.13491	0.13753	0.13056	0.13678	0.14322	0.1518	0.14976	0.16313	0.16335
7.216	0.00673	0.05832	0.08835	0.10902	0.10614	0.11731	0.11343	0.11621	0.12778	0.13626	0.13876	0.12766	0.13519	0.14342	0.1511	0.1487	0.16811	0.1661
7.232	-0.00258	0.06006	0.08502	0.1122	0.10759	0.11709	0.11185	0.11581	0.12268	0.13416	0.13697	0.12762	0.13587	0.14573	0.14802	0.14813	0.16596	0.16475
7.248	0.00813	0.05341	0.08591	0.10844	0.10451	0.11686	0.11253	0.11537	0.12595	0.13341	0.13549	0.12406	0.13331	0.14383	0.15002	0.14586	0.16257	0.16013
7.264	0.01095	0.0528	0.08672	0.1117	0.10876	0.1161	0.10926	0.11344	0.12647	0.13302	0.13553	0.12815	0.13259	0.14365	0.14761	0.1462	0.16323	0.16222
7.28	0.0064	0.05413	0.08606	0.10875	0.10486	0.11648	0.11576	0.11273	0.12645	0.13745	0.13359	0.12713	0.13405	0.13957	0.14467	0.14664	0.16156	0.1609
7.296	0.00202	0.06139	0.08519	0.10812	0.10426	0.11544	0.11432	0.11058	0.12388	0.13388	0.13221	0.12509	0.13222	0.13798	0.14828	0.14659	0.16014	0.1587
7.312	0.00512	0.05619	0.08193	0.10863	0.1074	0.11844	0.10961	0.11012	0.12759	0.13386	0.13426	0.12223	0.13011	0.13883	0.14625	0.14038	0.1622	0.15984
7.328	0.01365	0.06042	0.08143	0.1079	0.10695	0.11235	0.10891	0.11384	0.12072	0.13258	0.13245	0.12	0.13367	0.13838	0.14721	0.14295	0.15914	0.15764
7.344	-0.00137	0.05968	0.08221	0.1051	0.10772	0.11121	0.11143	0.11163	0.12105	0.13243	0.1315	0.12006	0.13049	0.13882	0.14511	0.14151	0.15888	0.15844
7.36	0.01595	0.06145	0.0844	0.10228	0.10208	0.11389	0.10872	0.1093	0.12025	0.13169	0.13065	0.12277	0.13209	0.13795	0.14357	0.14095	0.15653	0.15747
7.376	0.01199	0.05976	0.0819	0.10166	0.10208	0.11242	0.10733	0.11205	0.12347	0.13239	0.13018	0.12262	0.13164	0.13714	0.14425	0.1422	0.15816	0.1591
7.392	0.00192	0.06186	0.08591	0.10616	0.10296	0.11255	0.10806	0.11083	0.12098	0.13018	0.13097	0.12184	0.133	0.13734	0.14401	0.14064	0.1568	0.15556
7.408	0.00478	0.06088	0.08574	0.10387	0.10107	0.11221	0.10805	0.1105	0.11925	0.12817	0.13014	0.12339	0.13026	0.1362	0.14324	0.14084	0.15691	0.15708
7.424	0.00895	0.05783	0.08243	0.09994	0.09869	0.11177	0.10693	0.10755	0.12274	0.1285	0.12825	0.12181	0.12709	0.13525	0.14426	0.13843	0.15585	0.15612
7.44	0.00532	0.05194	0.08807	0.10325	0.09883	0.11206	0.10701	0.10734	0.1223	0.13106	0.12966	0.11922	0.1286	0.13483	0.14531	0.13871	0.15486	0.14919
7.456	0.00318	0.05675	0.08436	0.10435	0.09876	0.10864	0.10962	0.107	0.12045	0.12885	0.12856	0.12329	0.12715	0.13384	0.14173	0.13711	0.15085	0.15393
7.472	0.01011	0.05482	0.08253	0.10072	0.0945	0.11017	0.10908	0.10883	0.11989	0.12739	0.12755	0.12096	0.1251	0.13508	0.14107	0.13497	0.14993	0.1554
7.488	0.0088	0.05436	0.08124	0.10175	0.1004	0.1087	0.10668	0.10693	0.11973	0.13002	0.1257	0.11797	0.12971	0.13374	0.14138	0.13698	0.1523	0.15131
7.504	0.00621	0.05505	0.07885	0.10038	0.09919	0.10696	0.10731	0.10937	0.12065	0.12821	0.12305	0.11558	0.13053	0.13328	0.13911	0.13539	0.15505	0.15109
7.52	0.01455	0.05348	0.08217	0.10165	0.09928	0.10976	0.10506	0.10548	0.11943	0.12523	0.1252	0.11667	0.12643	0.13217	0.13737	0.13802	0.15202	0.15452
7.536	0.01738	0.05374	0.08613	0.10258	0.09365	0.10745	0.10522	0.10571	0.12029	0.12506	0.12416	0.11848	0.12463	0.13197	0.14079	0.13591	0.14977	0.15442
7.552	0.01557	0.05545	0.08387	0.09869	0.09503	0.11087	0.10303	0.10693	0.1194	0.12364	0.12651	0.11203	0.12535	0.1318	0.13895	0.13504	0.14491	0.15047
7.568	0.01138	0.05998	0.08406	0.09811	0.0923	0.11242	0.10252	0.10376	0.11609	0.12441	0.12538	0.11555	0.12695	0.12969	0.13772	0.13378	0.14834	0.14775
7.584	0.00467	0.05275	0.07948	0.10146	0.09555	0.10625	0.10244	0.10274	0.11394	0.12207	0.12451	0.11566	0.12432	0.12987	0.13844	0.13633	0.14536	0.14644
7.6	0.00586	0.05148	0.08081	0.09841	0.09545	0.1051	0.10228	0.10017	0.11443	0.1222	0.12353	0.11508	0.12473	0.13098	0.13778	0.13535	0.1465	0.14721
7.616	0.01654	0.05164	0.08085	0.10137	0.09564	0.10542	0.10367	0.10231	0.11584	0.12137	0.12421	0.11409	0.12603	0.1277	0.13828	0.1308	0.15079	0.14501
7.632	0.00296	0.04968	0.07651	0.10141	0.09434	0.10508	0.102	0.10212	0.11731	0.12248	0.12141	0.11528	0.12539	0.12899	0.13531	0.13222	0.14739	0.14944
7.648	0.00697	0.05561	0.0796	0.10019	0.09361	0.10456	0.10209	0.10187	0.11678	0.12245	0.12189	0.11426	0.12277	0.12817	0.13614	0.13349	0.1431	0.14788
7.664	0.00966	0.05603	0.07991	0.09738	0.09407	0.10326	0.10043	0.10048	0.11569	0.11982	0.12004	0.11339	0.12417	0.12642	0.13511	0.13234	0.14528	0.1453
7.68	0.00812	0.05392	0.07939	0.09792	0.09256	0.10578	0.10021	0.10019	0.1157	0.12186	0.12083	0.11442	0.11957	0.12799	0.13218	0.13107	0.14405	0.14507
7.696	0.00425	0.05443	0.0802	0.09637	0.09457	0.10292	0.10059	0.09802	0.11474	0.1166	0.12197	0.1155	0.1204	0.12755	0.133	0.12836	0.14329	0.14953
7.712	-0.00555	0.05149	0.07643	0.09839	0.09307	0.10234	0.10146	0.09815	0.11288	0.11895	0.1202	0.11383	0.12291	0.12445	0.13456	0.12959	0.14083	0.14582
7.728	0.01062	0.04758	0.07646	0.09645	0.09497	0.10458	0.10151	0.09884	0.11278	0.12017	0.12125	0.11273	0.12351	0.12432	0.13185	0.12952	0.14117	0.14079
7.744	0.00691	0.05176	0.07736	0.0963	0.09384	0.10258	0.09782	0.09988	0.11206	0.12198	0.1228	0.11218	0.11921	0.12666	0.13327	0.12972	0.14154	0.14393
7.76	0.00294	0.05251	0.07666	0.09504	0.09171	0.10289	0.1016	0.09721	0.10967	0.11902	0.11938	0.11175	0.12074	0.12556	0.13175	0.13082	0.13839	0.1433
7.776	0.00439	0.05466	0.07273	0.09567	0.09062	0.10262	0.0962	0.09594	0.1108	0.11841	0.11817	0.10857	0.11921	0.12297	0.13161	0.12844	0.13684	0.13945
7.792	-0.000635481	0.04824	0.07518	0.09183	0.08922	0.10229	0.09878	0.09804	0.1115	0.12019	0.11755	0.10862	0.11751	0.12334	0.13084	0.12703	0.14038	0.14026
7.808	0.00222	0.04625	0.07409	0.0977	0.09308	0.10275	0.10056	0.09639	0.111	0.11517	0.11841	0.10899	0.1153	0.12223	0.12952	0.12865	0.14172	0.1384
7.824	0.01628	0.04871	0.07673	0.09375	0.09112	0.09546	0.09793	0.09841	0.11216	0.11455	0.11604	0.1091	0.11607	0.1227	0.13135	0.12398	0.13719	0.13811
7.84	0.00935	0.04662	0.07587	0.09461	0.09087	0.09956	0.09937	0.10013	0.1096	0.11657	0.11548	0.10702	0.11747	0.12079	0.12831	0.12635	0.13594	0.13919
7.856	0.00894	0.04957	0.07456	0.09373	0.08947	0.09901	0.09875	0.09846	0.10792	0.11456	0.11622	0.10994	0.11475	0.12059	0.12989	0.12457	0.14007	0.13685
7.872	0.00573	0.05068	0.07532	0.08691	0.09037	0.09902	0.09824	0.09838	0.10727	0.11595	0.11911	0.10702	0.11825	0.12122	0.12856	0.12338	0.13657	0.13857
7.888	0.00531	0.0527	0.07441	0.09321	0.09034	0.09622	0.0992	0.09598	0.10351	0.11381	0.11585	0.10498	0.11597	0.12038	0.12727	0.12483	0.13933	0.14076
7.904	0.00996	0.0507	0.07794	0.09335	0.08605	0.09948	0.09659	0.0947	0.10607	0.11413	0.11601	0.10543	0.11364	0.12104	0.12663	0.12273	0.139	0.13823
7.92	0.00349	0.04836	0.07581	0.09318	0.08899	0.09644	0.0954	0.0973	0.10805	0.11164	0.11369	0.10733	0.11398	0.11871	0.12552	0.12402	0.13445	0.13516
7.936	0.00375	0.05307	0.07218	0.091	0.08874	0.09662	0.09495	0.09361	0.10641	0.11472	0.11382	0.10549	0.11351	0.11926	0.12535	0.12419	0.13508	0.14032
7.952	-0.00424	0.04861	0.07613	0.09011	0.08773	0.09758	0.09599	0.09309	0.1054	0.11485	0.111	0.10431	0.11088	0.11945	0.12372	0.12136	0.1312	0.13646
7.968	0.0074	0.04865	0.07222	0.0918	0.08808	0.09748	0.09552	0.09517	0.10295	0.11236	0.11172	0.10423	0.11314	0.11975	0.1243	0.12194	0.13255	0.13549
7.984	0.01156	0.04683	0.07049	0.09003	0.08723	0.09565	0.09245	0.09249	0.10215	0.11388	0.10941	0.10306	0.1136	0.12048	0.12671	0.1224	0.13477	0.13396
8	0.00483	0.04974	0.0723	0.09038	0.08482	0.09502	0.09368	0.09326	0.10586	0.10943	0.11138	0.10326	0.11324	0.11686	0.12285	0.11916	0.13126	0.13686
8.016	0.01085	0.04977	0.07149	0.0919	0.08933	0.09852	0.09626	0.09152	0.10389	0.11129	0.11094	0.10234	0.11304	0.11753	0.12366	0.12021	0.13384	0.13339
8.032	0.00507	0.04822	0.07387	0.09038	0.08948	0.09216	0.09262	0.09218	0.10667	0.11215	0.11084	0.1039	0.10977	0.11635	0.124	0.11856	0.13159	0.13239
8.048	0.00671	0.05335	0.07236	0.09141	0.09021	0.09206	0.09541	0.09203	0.10324	0.11074	0.11132	0.10175	0.1075	0.1156	0.12327	0.1196	0.13083	0.13036
8.064	0.01228	0.04792	0.07141	0.09025	0.08547	0.09469	0.09027	0.09362	0.09995	0.10616	0.11084	0.10266	0.10959	0.11597	0.12162	0.11897	0.1328	0.13303
8.08	0.01444	0.04721	0.06804	0.0888	0.085	0.09411	0.09188	0.09345	0.10207	0.10986	0.10776	0.10255	0.10888	0.11513	0.12095	0.11768	0.13165	0.13337
8.096	0.01023	0.0491	0.06923	0.08922	0.08694	0.09328	0.09011	0.09133	0.10475	0.10981	0.10918	0.10275	0.10811	0.1154	0.11993	0.11716	0.12889	0.13285
8.112	0.0114	0.04479	0.06902	0.09005	0.08407	0.0906	0.09187	0.08873	0.10117	0.10838	0.10721	0.09926	0.10742	0.1162	0.12095	0.11907	0.13027	0.13228
8.128	0.00695	0.04265	0.07187	0.08903	0.08368	0.09343	0.0871	0.08949	0.10169	0.10843	0.11048	0.10141	0.10831	0.11401	0.1188	0.11711	0.12992	0.13066
8.144	-0.00107	0.04363	0.06712	0.09031	0.0836	0.08918	0.08922	0.09248	0.10099	0.10745	0.10638	0.10091	0.10674	0.11329	0.1184	0.11781	0.13251	0.12682
8.16	-0.00235	0.04321	0.06784	0.09097	0.08367	0.09248	0.09026	0.08884	0.10111	0.10693	0.10435	0.10101	0.10736	0.11322	0.11876	0.11409	0.13063	0.12613
8.176	0.01622	0.04622	0.06838	0.08721	0.08364	0.09393	0.08986	0.08907	0.09998	0.10437	0.10656	0.101	0.10481	0.11215	0.11848	0.11626	0.12845	0.12868
8.192	0.0089	0.05182	0.06744	0.08736	0.07885	0.09002	0.08755	0.08845	0.09744	0.10526	0.10739	0.09738	0.10575	0.11262	0.11725	0.11376	0.12841	0.12723
8.208	-0.00307	0.05056	0.0686	0.08734	0.08494	0.09161	0.08718	0.08657	0.09938	0.10814	0.10628	0.09809	0.10501	0.11101	0.11506	0.11462	0.12623	0.13212
8.224	0.00514	0.04619	0.07018	0.0825	0.08182	0.09106	0.08693	0.08545	0.09587	0.10607	0.10812	0.10097	0.10518	0.10905	0.11495	0.11504	0.12884	0.12703
8.24	0.00585	0.04203	0.06732	0.08276	0.08234	0.09181	0.08687	0.08745	0.09671	0.10619	0.10574	0.09826	0.10453	0.10828	0.1156	0.11351	0.12863	0.12454
8.256	0.01511	0.04712	0.06566	0.08306	0.08297	0.09202	0.08735	0.08678	0.09834	0.10649	0.10437	0.09736	0.10566	0.11029	0.11306	0.11303	0.12176	0.12504
8.272	0.01473	0.04585	0.06419	0.08277	0.08071	0.09146	0.08597	0.08991	0.09798	0.10529	0.10442	0.09674	0.10396	0.10856	0.11252	0.11423	0.1242	0.12421
8.288	0.00115	0.04091	0.0656	0.0801	0.07774	0.08987	0.08673	0.08748	0.09842	0.10461	0.10332	0.09648	0.10468	0.10688	0.11446	0.11379	0.12121	0.12586
8.304	0.0133	0.04234	0.06627	0.08087	0.08201	0.08919	0.08442	0.08702	0.09673	0.10611	0.1049	0.09707	0.10466	0.10771	0.11276	0.11158	0.12258	0.12753
8.32	0.00798	0.04503	0.0658	0.0857	0.08098	0.09026	0.08551	0.08577	0.09675	0.10364	0.10207	0.09565	0.10158	0.10711	0.11498	0.11366	0.12041	0.12821
8.336	0.00154	0.04135	0.06236	0.08245	0.07876	0.08883	0.08239	0.08184	0.09778	0.10181	0.10216	0.09474	0.1012	0.10841	0.11279	0.11178	0.12374	0.12454
8.352	0.00916	0.04133	0.06397	0.08161	0.07831	0.08532	0.08286	0.08669	0.09644	0.10265	0.1043	0.09681	0.10272	0.10791	0.11172	0.11198	0.12359	0.12316
8.368	0.01043	0.04272	0.06279	0.07845	0.08073	0.08591	0.08774	0.08542	0.09297	0.10024	0.1007	0.09598	0.10388	0.10641	0.11044	0.10929	0.11864	0.12042
8.384	0.00476	0.04174	0.0665	0.08453	0.07606	0.08782	0.08624	0.08374	0.09476	0.10107	0.10282	0.09283	0.10202	0.10888	0.11018	0.10964	0.11967	0.12476
8.4	0.0138	0.04637	0.06431	0.08229	0.07257	0.08682	0.08442	0.0846	0.094	0.10355	0.1031	0.09226	0.10068	0.1082	0.11374	0.10799	0.12125	0.12257
8.416	0.00861	0.04319	0.06633	0.08324	0.07763	0.08646	0.08421	0.08517	0.09897	0.10025	0.09985	0.09204	0.10037	0.10774	0.11258	0.10716	0.12136	0.12082
8.432	0.00417	0.04716	0.06682	0.08261	0.07793	0.08678	0.08287	0.08175	0.09673	0.09761	0.10051	0.09069	0.09946	0.10614	0.10999	0.10672	0.12022	0.11905
8.448	0.01694	0.04281	0.06174	0.08263	0.07701	0.0849	0.08398	0.08569	0.09233	0.09786	0.10017	0.09298	0.09817	0.10409	0.10954	0.10787	0.11934	0.12074
8.464	0.00319	0.04318	0.06371	0.0815	0.07925	0.08462	0.08587	0.08158	0.093	0.09823	0.10165	0.09075	0.09923	0.10448	0.11083	0.10802	0.12185	0.11914
8.48	0.00689	0.03939	0.06339	0.08413	0.07636	0.08329	0.08511	0.08394	0.09304	0.09758	0.09873	0.0903	0.09905	0.10328	0.11053	0.10693	0.11824	0.12047
8.496	0.01134	0.04515	0.06248	0.08072	0.07441	0.08336	0.08243	0.0831	0.0949	0.09871	0.09634	0.09109	0.09925	0.10311	0.10864	0.10706	0.11791	0.11708
8.512	0.00572	0.04331	0.06244	0.07724	0.07641	0.08528	0.08038	0.08259	0.09269	0.09891	0.09996	0.08867	0.09795	0.10165	0.10862	0.10859	0.1155	0.12019
8.528	0.00805	0.04485	0.06029	0.07812	0.07767	0.08489	0.07887	0.07981	0.09014	0.09779	0.09831	0.09157	0.09912	0.10129	0.10526	0.10618	0.11868	0.11941
8.544	0.00963	0.04339	0.06175	0.07828	0.0756	0.08388	0.07905	0.07979	0.09356	0.10024	0.09708	0.09282	0.09966	0.10067	0.10763	0.10599	0.11766	0.11968
8.56	-1.00224e-05	0.03703	0.05929	0.07611	0.07606	0.08434	0.07911	0.08077	0.09312	0.09727	0.09581	0.09028	0.09651	0.10125	0.10602	0.10627	0.11553	0.11904
8.576	0.007	0.03711	0.06007	0.07537	0.07622	0.08479	0.07788	0.07987	0.09442	0.09548	0.09775	0.08947	0.09678	0.10181	0.10357	0.10514	0.12021	0.12026
8.592	0.00836	0.0379	0.05808	0.07797	0.07484	0.08068	0.08086	0.08171	0.09288	0.096	0.09555	0.08992	0.09708	0.10259	0.10338	0.10471	0.11696	0.11637
8.608	-0.000959527	0.04442	0.06274	0.07884	0.0753	0.08043	0.07913	0.07958	0.09096	0.09739	0.09695	0.09131	0.09553	0.10025	0.1047	0.10465	0.11533	0.11327
8.624	0.00856	0.03757	0.05971	0.07921	0.07328	0.0842	0.07691	0.08096	0.09148	0.09551	0.09775	0.09242	0.09398	0.10032	0.10508	0.10038	0.11749	0.11312
8.64	0.00859	0.04092	0.06211	0.07955	0.07362	0.08232	0.07981	0.07978	0.08838	0.09494	0.09561	0.08981	0.09551	0.09934	0.10531	0.1015	0.11457	0.11652
8.656	0.00348	0.03945	0.06598	0.07946	0.072	0.08113	0.07776	0.07924	0.08885	0.09404	0.09667	0.08574	0.09545	0.09988	0.10424	0.101	0.11216	0.11439
8.672	0.00986	0.03839	0.061	0.07479	0.07326	0.0819	0.07847	0.07856	0.08841	0.0927	0.09445	0.08767	0.09604	0.09752	0.10323	0.1004	0.113	0.1154
8.688	0.00992	0.03865	0.05992	0.07736	0.07199	0.08343	0.07952	0.07804	0.08707	0.09422	0.09589	0.08751	0.09306	0.09819	0.10374	0.10118	0.11315	0.11342
8.704	0.0047	0.03902	0.05847	0.07663	0.06846	0.08152	0.07618	0.07638	0.08891	0.09393	0.09304	0.08741	0.0924	0.09834	0.10411	0.09904	0.11297	0.11103
8.72	-0.00178	0.04276	0.06212	0.07309	0.0698	0.07834	0.07844	0.07703	0.08852	0.09326	0.09361	0.08652	0.09486	0.0984	0.10331	0.10113	0.1107	0.10862
8.736	0.00179	0.03958	0.05943	0.0754	0.06994	0.07704	0.07905	0.07827	0.08686	0.09733	0.09381	0.08682	0.09158	0.09849	0.10398	0.10153	0.11448	0.10989
8.752	0.00821	0.03685	0.05818	0.07221	0.07227	0.07744	0.08097	0.07555	0.08769	0.09323	0.09121	0.08539	0.09267	0.09553	0.10223	0.10088	0.11327	0.11423
8.768	-0.00208	0.04222	0.05744	0.07402	0.07322	0.07795	0.07891	0.07259	0.08792	0.0905	0.0904	0.08503	0.08853	0.09645	0.10134	0.09907	0.11351	0.11139
8.784	0.00471	0.03864	0.06012	0.07262	0.07019	0.0797	0.07402	0.07293	0.08866	0.09252	0.09071	0.0865	0.09069	0.0969	0.1018	0.10116	0.11265	0.10916
8.8	0.01328	0.03802	0.0571	0.07153	0.07028	0.08164	0.07479	0.07067	0.08639	0.08987	0.09024	0.08356	0.09019	0.09554	0.10359	0.09905	0.10764	0.10951
8.816	0.01332	0.03537	0.0573	0.07227	0.07161	0.07818	0.07638	0.07318	0.08624	0.09173	0.08995	0.08542	0.0895	0.09461	0.10027	0.09988	0.10773	0.11101
8.832	0.00334	0.04206	0.05513	0.07555	0.07362	0.07672	0.07375	0.07412	0.08369	0.09159	0.08918	0.08566	0.0908	0.09708	0.09998	0.09974	0.10815	0.11183
8.848	0.01533	0.04482	0.05532	0.07719	0.07064	0.07702	0.07258	0.0723	0.08452	0.08984	0.09054	0.08405	0.09104	0.09378	0.10028	0.096	0.10664	0.10792
8.864	0.01797	0.03983	0.05987	0.07418	0.0702	0.07663	0.07369	0.07174	0.08513	0.09003	0.08723	0.08127	0.08987	0.09545	0.10071	0.09673	0.10911	0.10784
8.88	0.01173	0.04198	0.05995	0.07087	0.06827	0.07663	0.07487	0.07516	0.08203	0.09003	0.08822	0.08292	0.08924	0.09516	0.09874	0.09854	0.1079	0.10759
8.896	0.00724	0.03793	0.05282	0.07385	0.07122	0.0774	0.0744	0.07429	0.08369	0.0878	0.09058	0.08402	0.08707	0.09468	0.09873	0.09782	0.10431	0.10993
8.912	0.01376	0.03648	0.05257	0.07332	0.06578	0.07611	0.07563	0.07313	0.08513	0.08989	0.08976	0.08345	0.08831	0.09305	0.09812	0.09847	0.10514	0.10829
8.928	0.01084	0.04048	0.05492	0.07163	0.06957	0.07695	0.07334	0.07342	0.08294	0.08848	0.09022	0.08401	0.08876	0.09291	0.09829	0.09714	0.10812	0.10612
8.944	0.00783	0.03997	0.05522	0.07169	0.0716	0.07598	0.07257	0.07463	0.08299	0.0886	0.08765	0.08183	0.08747	0.09239	0.09901	0.09594	0.1037	0.10461
8.96	0.01077	0.0383	0.06047	0.07013	0.06906	0.07779	0.07361	0.07304	0.08336	0.08757	0.0902	0.08138	0.08683	0.09164	0.09643	0.0959	0.10588	0.10558
8.976	0.02015	0.04022	0.05576	0.06655	0.0685	0.07205	0.07165	0.07495	0.08371	0.08844	0.08692	0.079	0.08727	0.09274	0.09742	0.09589	0.10651	0.10842
8.992	0.01243	0.03412	0.05869	0.07103	0.06751	0.07143	0.0721	0.07425	0.08553	0.08719	0.0884	0.08033	0.08535	0.09141	0.09836	0.0943	0.1047	0.10694
9.008	0.00563	0.03502	0.05336	0.0696	0.0693	0.07416	0.07069	0.07343	0.07837	0.08923	0.08827	0.08092	0.08545	0.09135	0.09521	0.09442	0.10285	0.10587
9.024	0.01142	0.04015	0.0518	0.068	0.06452	0.07186	0.06882	0.07286	0.08048	0.08788	0.08661	0.08109	0.08771	0.08739	0.09637	0.09476	0.10404	0.10525
9.04	0.00596	0.03912	0.05381	0.07018	0.06686	0.07098	0.07204	0.07313	0.07977	0.08548	0.08673	0.08205	0.08679	0.08756	0.09459	0.09383	0.10439	0.10085
9.056	0.00832	0.03967	0.05457	0.0726	0.06387	0.07232	0.0737	0.07038	0.08014	0.08442	0.08457	0.07691	0.08662	0.08921	0.09182	0.09218	0.10352	0.10245
9.072	0.00738	0.03967	0.055	0.06985	0.06504	0.07491	0.07055	0.06935	0.07678	0.08407	0.08625	0.07649	0.08643	0.08846	0.09238	0.09295	0.10227	0.10416
9.088	0.00621	0.03675	0.05598	0.06985	0.06452	0.07259	0.07276	0.06977	0.07931	0.08337	0.08453	0.07834	0.08629	0.08942	0.09165	0.0934	0.10235	0.10425
9.104	0.01793	0.03197	0.05302	0.06584	0.06314	0.07155	0.07173	0.07133	0.08086	0.08609	0.08509	0.07779	0.08493	0.08849	0.09466	0.09491	0.09957	0.10405
9.12	0.00855	0.03562	0.05798	0.06577	0.06566	0.06986	0.07133	0.07185	0.079	0.08442	0.0839	0.07829	0.08519	0.08677	0.09324	0.09163	0.09946	0.10455
9.136	0.01376	0.04135	0.05499	0.06534	0.06567	0.07015	0.06732	0.07026	0.07861	0.08434	0.08554	0.07734	0.08413	0.08664	0.0933	0.09234	0.10028	0.10295
9.152	0.0149	0.04125	0.05325	0.06974	0.0656	0.06846	0.06758	0.06801	0.0792	0.08652	0.08385	0.07596	0.08296	0.08848	0.09504	0.08961	0.10165	0.1024
9.168	0.01091	0.03435	0.05228	0.06729	0.06479	0.07277	0.06934	0.06696	0.08036	0.08551	0.08065	0.07667	0.08366	0.09018	0.09243	0.0893	0.10256	0.10079
9.184	0.00638	0.03212	0.05132	0.06713	0.06627	0.07228	0.06864	0.06968	0.08144	0.08462	0.0809	0.07736	0.0837	0.08779	0.09021	0.09094	0.0988	0.09965
9.2	0.00294	0.03798	0.05079	0.06647	0.06484	0.06971	0.06722	0.06552	0.07853	0.08273	0.08335	0.07496	0.08469	0.08648	0.09318	0.09143	0.09933	0.10047
9.216	-0.01241	0.03679	0.05176	0.06528	0.06163	0.06974	0.06824	0.06739	0.07667	0.08185	0.08421	0.07727	0.08348	0.0866	0.09344	0.09097	0.09961	0.09928
9.232	0.01227	0.03434	0.04917	0.06404	0.06272	0.07098	0.06936	0.06612	0.07796	0.08117	0.08418	0.07804	0.08179	0.08567	0.09099	0.09161	0.1017	0.09876
9.248	0.01959	0.03158	0.0528	0.06627	0.06262	0.06918	0.07112	0.06743	0.07572	0.08274	0.082	0.07705	0.08198	0.08417	0.08895	0.08921	0.10066	0.09965
9.264	0.00893	0.03552	0.05252	0.06663	0.06486	0.07038	0.07091	0.06757	0.07676	0.08187	0.08089	0.07448	0.08096	0.08475	0.09062	0.0878	0.09547	0.10028
9.28	0.00705	0.03282	0.05364	0.06699	0.06098	0.06667	0.0675	0.06552	0.0727	0.07973	0.07998	0.07613	0.07959	0.08519	0.09127	0.08896	0.09481	0.10011
9.296	0.01207	0.03292	0.05142	0.068	0.06091	0.07133	0.06652	0.06325	0.07407	0.07921	0.0818	0.07584	0.0792	0.08504	0.08955	0.0874	0.09432	0.09904
9.312	0.00988	0.03431	0.05316	0.06708	0.05934	0.06966	0.06549	0.06632	0.07366	0.08148	0.08121	0.07667	0.07909	0.08649	0.08951	0.08654	0.09747	0.09827
9.328	-0.00516	0.03609	0.04992	0.06397	0.06397	0.07115	0.06762	0.06645	0.07584	0.07913	0.08029	0.07457	0.07995	0.08492	0.08774	0.08737	0.09567	0.09986
9.344	0.00171	0.03328	0.0476	0.06555	0.06357	0.07131	0.06572	0.0663	0.07876	0.07964	0.08154	0.07271	0.07887	0.08149	0.0893	0.08554	0.09797	0.09722
9.36	0.01113	0.03411	0.04677	0.0631	0.05948	0.06881	0.06872	0.06767	0.07494	0.08063	0.08085	0.07168	0.08129	0.08215	0.08938	0.08627	0.09575	0.09505
9.376	0.01367	0.03544	0.04966	0.06314	0.05918	0.07021	0.06732	0.06665	0.07435	0.0786	0.08078	0.07494	0.07786	0.08261	0.08871	0.08536	0.09275	0.09865
9.392	0.00974	0.03155	0.04917	0.06274	0.06177	0.07096	0.06763	0.06301	0.07457	0.07696	0.08025	0.07553	0.07585	0.08121	0.08688	0.08558	0.09407	0.09693
9.408	0.00708	0.03171	0.0484	0.06642	0.06217	0.07065	0.06697	0.06278	0.07194	0.07641	0.07705	0.07362	0.07701	0.08363	0.08527	0.08548	0.09952	0.09592
9.424	0.01421	0.03394	0.05004	0.06454	0.05992	0.06612	0.06345	0.06403	0.07256	0.07794	0.07551	0.07364	0.07474	0.08133	0.0857	0.08326	0.09313	0.09753
9.44	-0.00070343	0.02943	0.04663	0.06289	0.0577	0.06916	0.06403	0.06542	0.07497	0.0793	0.07687	0.07192	0.07788	0.08242	0.08518	0.08313	0.09509	0.09338
9.456	0.01213	0.0287	0.04887	0.06225	0.06	0.06604	0.06406	0.06569	0.07375	0.07638	0.07714	0.07115	0.07856	0.08126	0.08531	0.0839	0.09546	0.09476
9.472	0.00776	0.02647	0.04617	0.06342	0.05764	0.06714	0.06607	0.06534	0.07161	0.07804	0.07805	0.07303	0.07527	0.08005	0.08523	0.08403	0.09338	0.09485
9.488	0.00299	0.03265	0.04926	0.0614	0.06023	0.06592	0.06294	0.06528	0.06938	0.07611	0.07958	0.07166	0.07634	0.07851	0.08612	0.08338	0.09465	0.09216
9.504	0.00956	0.0337	0.0506	0.06198	0.06129	0.06668	0.06377	0.0653	0.07281	0.0766	0.07632	0.07279	0.07768	0.07908	0.08628	0.0839	0.0924	0.09084
9.52	0.00431	0.03167	0.04832	0.06285	0.05964	0.06629	0.06215	0.06609	0.07114	0.07435	0.07738	0.07227	0.07763	0.08038	0.08456	0.08156	0.09263	0.08991
9.536	0.00364	0.02878	0.04691	0.06124	0.05816	0.06676	0.06396	0.0631	0.06985	0.07723	0.07862	0.073	0.07614	0.07873	0.0839	0.08256	0.0954	0.09205
9.552	0.00159	0.03224	0.04662	0.06281	0.06188	0.06394	0.06441	0.06733	0.0698	0.07772	0.07643	0.07255	0.07569	0.07927	0.08386	0.0831	0.09233	0.09229
9.568	0.00114	0.0279	0.04548	0.06416	0.05769	0.0644	0.06487	0.06209	0.07048	0.07566	0.07558	0.07143	0.07346	0.08045	0.08425	0.08116	0.09288	0.09215
9.584	0.000343915	0.02813	0.04753	0.05889	0.05973	0.06328	0.06484	0.06142	0.06973	0.07364	0.07542	0.06982	0.07147	0.07918	0.08241	0.07999	0.09135	0.09096
9.6	0.01398	0.03389	0.04665	0.05777	0.05862	0.06491	0.06645	0.0629	0.06757	0.07325	0.07572	0.07089	0.07151	0.07828	0.08033	0.08203	0.09065	0.08888
9.616	0.00842	0.0332	0.0479	0.06097	0.055	0.06268	0.06431	0.06005	0.06881	0.07646	0.07404	0.07127	0.07645	0.07657	0.08045	0.0825	0.09131	0.09262
9.632	0.00892	0.03321	0.04608	0.06266	0.05857	0.06357	0.06448	0.0611	0.06847	0.07495	0.0733	0.06756	0.07634	0.07674	0.08096	0.07976	0.09349	0.09382
9.648	0.00987	0.03596	0.04712	0.05967	0.05629	0.06216	0.06122	0.06082	0.06834	0.07561	0.07549	0.06746	0.07547	0.07626	0.08033	0.07903	0.08957	0.08974
9.664	0.0035	0.0352	0.04572	0.05828	0.05717	0.0613	0.06313	0.05721	0.0653	0.07311	0.07381	0.06733	0.0735	0.07642	0.08072	0.08002	0.08886	0.08881
9.68	0.01204	0.03444	0.04644	0.058	0.05652	0.06168	0.06209	0.06089	0.06994	0.07255	0.07431	0.06632	0.07042	0.07652	0.08144	0.07844	0.08749	0.08893
9.696	0.01091	0.03096	0.04851	0.06338	0.0569	0.06481	0.06007	0.06102	0.06838	0.07253	0.07341	0.06769	0.0734	0.07668	0.08057	0.07893	0.08736	0.08559
9.712	0.00281	0.03406	0.04945	0.05837	0.05694	0.06166	0.06124	0.06179	0.07017	0.07192	0.07329	0.06675	0.07393	0.07509	0.07959	0.07909	0.08646	0.08889
9.728	0.00267	0.03101	0.04467	0.05812	0.05312	0.06262	0.06106	0.05977	0.06786	0.07291	0.07301	0.06621	0.07111	0.07583	0.07889	0.0788	0.08919	0.08949
9.744	0.01415	0.03178	0.04304	0.05417	0.05358	0.06375	0.06208	0.06014	0.0692	0.07469	0.07154	0.06732	0.07214	0.07688	0.0805	0.07875	0.09069	0.08857
9.76	0.01294	0.03533	0.04616	0.05828	0.05668	0.06188	0.06179	0.06235	0.06954	0.07252	0.07283	0.06609	0.07258	0.07476	0.07827	0.07934	0.08794	0.08723
9.776	0.00324	0.03426	0.0463	0.05838	0.05435	0.06135	0.06098	0.06027	0.06794	0.06927	0.0728	0.06619	0.07069	0.07609	0.07922	0.07779	0.08859	0.08657
9.792	0.00084566	0.03116	0.04461	0.05353	0.05282	0.05962	0.05666	0.06162	0.06837	0.0711	0.0728	0.06786	0.07111	0.07459	0.07867	0.07714	0.08772	0.08544
9.808	0.01013	0.02922	0.04611	0.05829	0.05543	0.06028	0.05749	0.06138	0.06854	0.07036	0.0696	0.06628	0.07	0.07413	0.07889	0.07669	0.08509	0.08857
9.824	0.00585	0.02813	0.0447	0.05926	0.05473	0.06202	0.05966	0.05953	0.06589	0.06901	0.07191	0.0651	0.07283	0.07552	0.07914	0.07619	0.08381	0.08738
9.84	0.00628	0.02793	0.04486	0.06056	0.05262	0.06165	0.05819	0.05782	0.06584	0.07112	0.07077	0.06494	0.07047	0.07506	0.07723	0.07699	0.08657	0.08638
9.856	0.00616	0.03013	0.04205	0.06174	0.05455	0.05999	0.05876	0.05729	0.06653	0.07141	0.07052	0.06446	0.07257	0.07297	0.07875	0.07842	0.08635	0.08517
9.872	0.00393	0.03174	0.04332	0.05962	0.0528	0.06146	0.062	0.05635	0.06505	0.06988	0.07282	0.06416	0.06956	0.07237	0.0778	0.07587	0.08267	0.08518
9.888	0.00941	0.03201	0.0444	0.05619	0.05531	0.06277	0.05897	0.05627	0.06454	0.07036	0.07019	0.06533	0.06822	0.07236	0.07791	0.07618	0.07931	0.08617
9.904	0.00356	0.03151	0.04372	0.05631	0.05328	0.05781	0.05778	0.05745	0.06488	0.07188	0.06969	0.06354	0.06827	0.07207	0.07647	0.07368	0.08522	0.08347
9.92	0.01291	0.03066	0.04407	0.05627	0.05177	0.05577	0.05772	0.05928	0.06341	0.07059	0.06909	0.06402	0.06782	0.07103	0.07491	0.07398	0.08401	0.08532
9.936	0.00567	0.0302	0.04475	0.05604	0.05082	0.05739	0.05916	0.05883	0.06224	0.06838	0.07024	0.06272	0.06869	0.07094	0.07519	0.07639	0.08227	0.08547
9.952	0.00232	0.03138	0.04287	0.05731	0.05042	0.05889	0.05688	0.05693	0.06451	0.06807	0.06896	0.06444	0.06871	0.07253	0.07517	0.07274	0.0813	0.08497
9.968	0.00481	0.02716	0.04382	0.05377	0.04994	0.05861	0.05622	0.05482	0.06404	0.06687	0.0694	0.06289	0.06996	0.07134	0.07433	0.07524	0.08337	0.08513
9.984	0.00837	0.0303	0.04438	0.05408	0.05283	0.06107	0.05538	0.05563	0.06157	0.06881	0.06752	0.06492	0.07099	0.0703	0.07441	0.07309	0.08427	0.08331
10	0.01373	0.0305	0.04476	0.05588	0.05172	0.05886	0.05522	0.05689	0.06383	0.06905	0.0692	0.06292	0.06641	0.06922	0.07511	0.07371	0.08093	0.08262
10.016	0.00624	0.02881	0.04363	0.05404	0.04948	0.05771	0.05421	0.0552	0.06554	0.06748	0.06779	0.06524	0.06675	0.0694	0.07361	0.07057	0.08175	0.07866
10.032	0.00701	0.02281	0.04277	0.0535	0.05324	0.05857	0.05471	0.05453	0.06579	0.0676	0.06711	0.06415	0.0686	0.06931	0.07437	0.07134	0.08072	0.08205
10.048	0.00751	0.0247	0.04245	0.05473	0.0501	0.05598	0.0551	0.05652	0.06317	0.06574	0.0676	0.06445	0.06748	0.06934	0.07374	0.07208	0.08101	0.08085
10.064	0.01213	0.0263	0.04356	0.0531	0.0488	0.0586	0.05495	0.05658	0.05992	0.06499	0.06827	0.06081	0.06779	0.07004	0.07342	0.07308	0.08327	0.08282
10.08	0.00821	0.03099	0.04315	0.05137	0.04962	0.05755	0.0554	0.05673	0.06192	0.06545	0.06695	0.06063	0.06524	0.06969	0.07333	0.0719	0.08004	0.07986
10.096	0.01327	0.03188	0.04034	0.05054	0.0528	0.05615	0.05514	0.05509	0.06182	0.06513	0.06708	0.06047	0.06458	0.07004	0.07327	0.07099	0.08222	0.08165
10.112	0.01251	0.03022	0.04123	0.05387	0.05166	0.05655	0.05253	0.05522	0.06287	0.06479	0.06504	0.06041	0.0651	0.06893	0.07086	0.07298	0.08052	0.083
10.128	0.01046	0.02862	0.04242	0.05351	0.05146	0.05619	0.05405	0.05444	0.06177	0.06497	0.06579	0.05901	0.06459	0.06774	0.07218	0.0737	0.07959	0.07963
10.144	0.00922	0.03104	0.04334	0.05152	0.04882	0.05546	0.05546	0.0525	0.06293	0.0659	0.06595	0.05899	0.06585	0.07117	0.07051	0.07388	0.07871	0.08121
10.16	0.00704	0.02872	0.04049	0.05461	0.05159	0.05971	0.05384	0.05228	0.06301	0.06751	0.06601	0.06179	0.06731	0.06825	0.07084	0.07033	0.07892	0.07945
10.176	0.00854	0.02991	0.04071	0.05345	0.05141	0.05586	0.05376	0.05379	0.06269	0.06727	0.06617	0.05969	0.06374	0.06701	0.07231	0.07012	0.08216	0.07922
10.192	0.00915	0.03053	0.0408	0.05374	0.04967	0.05411	0.05491	0.0538	0.06159	0.06818	0.06609	0.06006	0.06504	0.06671	0.07134	0.07209	0.08013	0.07872
10.208	0.00889	0.02912	0.04103	0.05224	0.04836	0.05565	0.05303	0.05499	0.06276	0.06773	0.0658	0.05993	0.06413	0.06767	0.07086	0.06888	0.07733	0.07819
10.224	0.01827	0.02799	0.03951	0.0509	0.05027	0.05884	0.05302	0.05289	0.06158	0.06527	0.065	0.05822	0.06358	0.06801	0.07107	0.068	0.07598	0.07794
10.24	0.01055	0.02701	0.04045	0.0524	0.04983	0.05707	0.05531	0.05227	0.06185	0.06229	0.06548	0.05945	0.06265	0.06811	0.07077	0.07053	0.07759	0.07445
10.256	0.00699	0.02726	0.0385	0.05253	0.04971	0.05557	0.05578	0.05361	0.06113	0.0651	0.06321	0.05833	0.06244	0.06535	0.07012	0.06802	0.07879	0.07654
10.272	0.00957	0.02412	0.03947	0.05408	0.04784	0.05766	0.05211	0.04999	0.06298	0.06287	0.06372	0.05923	0.06443	0.06497	0.07188	0.06825	0.07742	0.07677
10.288	0.01221	0.02758	0.04144	0.05201	0.04885	0.05818	0.05002	0.05293	0.0605	0.06273	0.06358	0.05877	0.06431	0.06513	0.07028	0.06934	0.07752	0.07508
10.304	0.01135	0.02895	0.03768	0.0491	0.05108	0.05424	0.05286	0.05277	0.05916	0.06325	0.06182	0.05711	0.06453	0.06606	0.06948	0.06947	0.07615	0.07474
10.32	0.01324	0.02801	0.03798	0.05093	0.0494	0.05672	0.05056	0.05122	0.05828	0.06281	0.06226	0.0583	0.06394	0.06434	0.07087	0.06749	0.07682	0.07586
10.336	0.01231	0.02817	0.03981	0.05012	0.0473	0.0522	0.04943	0.05249	0.0577	0.0629	0.06248	0.05842	0.0636	0.06311	0.06966	0.06853	0.07594	0.07548
10.352	0.00319	0.02779	0.04142	0.05112	0.04733	0.05302	0.05138	0.0538	0.05763	0.06145	0.06204	0.05746	0.06344	0.06347	0.06719	0.06888	0.07409	0.07494
10.368	0.00855	0.0265	0.03945	0.05055	0.04771	0.05158	0.05008	0.05036	0.0569	0.06099	0.06087	0.05814	0.06387	0.06595	0.06776	0.06777	0.07838	0.07912
10.384	0.00522	0.02748	0.0394	0.05136	0.04576	0.05391	0.05109	0.04932	0.05847	0.06151	0.06237	0.05646	0.06178	0.06685	0.06914	0.06537	0.07407	0.07564
10.4	0.0131	0.0285	0.03855	0.04904	0.04871	0.05382	0.05014	0.0518	0.05675	0.06074	0.06141	0.05676	0.0622	0.06564	0.06629	0.06491	0.07348	0.07591
10.416	0.01557	0.03135	0.04129	0.05006	0.04667	0.05372	0.05065	0.05179	0.05443	0.0624	0.06224	0.05675	0.06213	0.0649	0.06667	0.06772	0.07477	0.07518
10.432	0.00556	0.02797	0.04015	0.04954	0.04881	0.05153	0.05157	0.05032	0.05536	0.06185	0.06295	0.05496	0.0614	0.06332	0.0662	0.06641	0.07336	0.07293
10.448	0.0108	0.02581	0.03957	0.05057	0.04597	0.05037	0.04958	0.0489	0.05716	0.06141	0.06146	0.05615	0.06181	0.0608	0.0678	0.06631	0.07041	0.07411
10.464	0.00733	0.02833	0.0381	0.05038	0.046	0.0527	0.04911	0.05106	0.05701	0.06138	0.06093	0.05535	0.05844	0.06172	0.06783	0.06492	0.0716	0.07484
10.48	0.00192	0.02458	0.0408	0.05001	0.04642	0.05042	0.04793	0.04854	0.05765	0.0606	0.06002	0.05712	0.05946	0.06359	0.06742	0.06503	0.0739	0.074
10.496	0.01237	0.02138	0.0416	0.04635	0.04648	0.05142	0.04829	0.05081	0.05866	0.06048	0.0597	0.05741	0.06055	0.06338	0.06551	0.06526	0.07535	0.07051
10.512	0.0079	0.02563	0.037	0.04862	0.04684	0.05328	0.04988	0.04957	0.05912	0.06167	0.06139	0.05546	0.05961	0.06229	0.06675	0.06376	0.07338	0.07388
10.528	0.00348	0.02967	0.03744	0.04859	0.04563	0.05002	0.04825	0.04886	0.05632	0.06053	0.06083	0.05554	0.05855	0.06146	0.06772	0.06413	0.07458	0.07194
10.544	0.0094	0.02542	0.0379	0.04862	0.04375	0.05116	0.04954	0.04828	0.05556	0.06195	0.06213	0.0552	0.05966	0.06246	0.0644	0.06282	0.07328	0.07085
10.56	0.00657	0.02579	0.03618	0.04671	0.04494	0.05037	0.0499	0.04919	0.05537	0.05954	0.06013	0.05331	0.06032	0.06116	0.06484	0.06348	0.07172	0.07378
10.576	0.01104	0.02913	0.03327	0.0491	0.04424	0.05177	0.04777	0.05087	0.05561	0.05913	0.05994	0.0531	0.06072	0.06121	0.06606	0.06368	0.06845	0.0737
10.592	0.01326	0.02963	0.03481	0.04693	0.04425	0.04997	0.04848	0.04891	0.05735	0.05929	0.05838	0.05505	0.05854	0.06249	0.06526	0.06503	0.06888	0.07299
10.608	0.02168	0.0279	0.03701	0.04957	0.04751	0.04993	0.05056	0.0473	0.05717	0.05864	0.0574	0.05332	0.05846	0.06029	0.06616	0.06405	0.06893	0.0734
10.624	0.00826	0.02564	0.03755	0.04659	0.04644	0.05032	0.05037	0.0496	0.05488	0.05733	0.05847	0.05609	0.05848	0.05932	0.06571	0.06335	0.06887	0.06994
10.64	0.01284	0.02549	0.03906	0.04814	0.04333	0.0516	0.04937	0.04902	0.05367	0.05851	0.05943	0.05537	0.05868	0.06086	0.06369	0.06355	0.06903	0.07072
10.656	0.0116	0.02414	0.03704	0.0481	0.04112	0.04806	0.04989	0.04743	0.05498	0.05766	0.0598	0.05454	0.05811	0.05983	0.06369	0.06129	0.06872	0.07101
10.672	0.01256	0.028	0.03563	0.04836	0.04338	0.04965	0.04752	0.0466	0.05504	0.0571	0.06028	0.05278	0.05708	0.06062	0.06439	0.0625	0.07035	0.07206
10.688	0.01206	0.02692	0.03693	0.04862	0.04557	0.04839	0.04954	0.04733	0.05328	0.05582	0.05729	0.05154	0.05534	0.05905	0.06243	0.06329	0.07075	0.07173
10.704	0.01014	0.02766	0.03668	0.04756	0.04472	0.04925	0.04744	0.04752	0.05431	0.05637	0.0576	0.05292	0.05695	0.06049	0.06309	0.06389	0.06739	0.0714
10.72	0.00457	0.02795	0.0356	0.04678	0.04365	0.04945	0.04804	0.04682	0.05501	0.05852	0.0575	0.05311	0.05653	0.05868	0.06283	0.06227	0.06967	0.06944
10.736	0.01103	0.02906	0.03428	0.04508	0.04589	0.0479	0.04798	0.04782	0.05516	0.05618	0.05844	0.05353	0.05681	0.05905	0.06243	0.06298	0.07025	0.07092
10.752	0.00725	0.02741	0.03566	0.04534	0.0438	0.04808	0.04446	0.04627	0.05452	0.05528	0.05612	0.05292	0.05679	0.05859	0.06115	0.06173	0.06618	0.06827
10.768	0.00866	0.02554	0.03862	0.04465	0.04504	0.04634	0.04634	0.0468	0.05358	0.05652	0.05694	0.05271	0.0551	0.05714	0.06207	0.06105	0.06635	0.07001
10.784	0.00473	0.02319	0.03485	0.04536	0.04438	0.0475	0.04744	0.045	0.05276	0.05717	0.05575	0.05034	0.05512	0.05824	0.06179	0.05942	0.06788	0.06898
10.8	0.00343	0.02266	0.03506	0.04724	0.04391	0.04689	0.04519	0.04534	0.05301	0.05693	0.05561	0.05426	0.05666	0.05881	0.06103	0.05957	0.06856	0.07019
10.816	0.00926	0.02383	0.03717	0.04573	0.04364	0.04906	0.04546	0.04545	0.0534	0.05658	0.05442	0.05201	0.05501	0.0584	0.06076	0.06098	0.06776	0.0706
10.832	0.00483	0.02482	0.03586	0.04727	0.04163	0.04727	0.04743	0.04647	0.05091	0.05596	0.05627	0.0526	0.05472	0.05735	0.06029	0.06077	0.06709	0.06732
10.848	0.01098	0.02543	0.03619	0.04633	0.03927	0.04605	0.04715	0.04692	0.05102	0.05538	0.05507	0.05108	0.0532	0.05685	0.06001	0.06023	0.06385	0.06572
10.864	0.0053	0.02341	0.03456	0.04363	0.04074	0.04653	0.04567	0.04646	0.05018	0.05517	0.05455	0.05151	0.05657	0.05675	0.05969	0.05985	0.0677	0.0682
10.88	0.01045	0.02613	0.03277	0.04549	0.03986	0.04531	0.047	0.04429	0.05079	0.05637	0.05639	0.05051	0.056	0.05691	0.06163	0.05984	0.06577	0.0685
10.896	0.00583	0.02313	0.03499	0.04427	0.03869	0.04724	0.04498	0.04527	0.04943	0.05457	0.05496	0.05083	0.0546	0.05701	0.06113	0.05836	0.0654	0.06556
10.912	0.00579	0.02503	0.03308	0.04266	0.04003	0.0477	0.04583	0.04377	0.05086	0.05493	0.055	0.05251	0.05275	0.05821	0.05974	0.05979	0.06531	0.06745
10.928	0.01126	0.02527	0.03437	0.04529	0.04213	0.04631	0.04639	0.04399	0.05136	0.05512	0.05353	0.05184	0.05395	0.05662	0.05854	0.05858	0.06303	0.06605
10.944	0.01067	0.02462	0.03356	0.04179	0.04224	0.04499	0.04476	0.04359	0.05025	0.05471	0.05326	0.05115	0.05551	0.05586	0.06085	0.05842	0.06467	0.06307
10.96	0.01066	0.01855	0.03375	0.04261	0.04353	0.04362	0.04649	0.04352	0.04777	0.05535	0.05348	0.04974	0.05361	0.05606	0.05986	0.05866	0.06542	0.06614
10.976	0.00681	0.02544	0.03478	0.04297	0.04272	0.04634	0.04504	0.04371	0.04852	0.05349	0.05423	0.04858	0.05419	0.05547	0.05931	0.05882	0.0647	0.06609
10.992	0.01313	0.02391	0.03272	0.04102	0.04206	0.04448	0.04316	0.04267	0.04954	0.05419	0.05305	0.05109	0.05402	0.0569	0.05933	0.05871	0.06418	0.064
11.008	0.01015	0.02078	0.03352	0.04397	0.03841	0.04494	0.04198	0.04433	0.04919	0.05366	0.05385	0.04975	0.05184	0.05632	0.05815	0.05878	0.06689	0.06574
11.024	0.01739	0.02507	0.03526	0.04476	0.04104	0.04566	0.0442	0.04349	0.05029	0.05344	0.05229	0.0479	0.05388	0.05608	0.05904	0.05657	0.06468	0.0635
11.04	0.01789	0.02731	0.03442	0.0446	0.03905	0.04347	0.04645	0.04335	0.04779	0.05291	0.05295	0.04886	0.05394	0.05445	0.05751	0.05837	0.06198	0.06369
11.056	0.01342	0.02284	0.03524	0.04351	0.0388	0.04293	0.04406	0.04304	0.04843	0.05164	0.05302	0.05003	0.05108	0.05623	0.05914	0.05763	0.06242	0.06472
11.072	0.00513	0.02432	0.03373	0.0415	0.04008	0.04425	0.04563	0.04377	0.04626	0.052	0.05316	0.04964	0.05171	0.05544	0.05923	0.05764	0.06175	0.06633
11.088	0.00624	0.02678	0.03198	0.04353	0.04045	0.04288	0.04439	0.04182	0.04652	0.05244	0.05073	0.04744	0.0531	0.05373	0.05753	0.05616	0.06509	0.06296
11.104	0.00982	0.02577	0.03359	0.04355	0.04123	0.04441	0.04294	0.04269	0.04917	0.05187	0.05129	0.04817	0.05236	0.05363	0.05612	0.05597	0.06303	0.06412
11.12	0.0097	0.02655	0.0353	0.0428	0.04003	0.04281	0.04204	0.04222	0.05051	0.0514	0.05265	0.04694	0.05138	0.05473	0.05546	0.05559	0.05955	0.06332
11.136	0.0073	0.02318	0.03209	0.04327	0.03989	0.04414	0.04105	0.04371	0.05019	0.05226	0.05205	0.04768	0.05146	0.05298	0.05627	0.0551	0.06215	0.06032
11.152	0.01552	0.02073	0.03205	0.04203	0.03899	0.04673	0.04306	0.04303	0.04813	0.05134	0.05067	0.04738	0.05109	0.05175	0.05677	0.05338	0.06243	0.06372
11.168	0.00884	0.02163	0.03046	0.04189	0.0389	0.044	0.04422	0.04308	0.04713	0.04952	0.0521	0.04771	0.05122	0.05246	0.05596	0.05631	0.06192	0.06237
11.184	0.01328	0.02173	0.03151	0.04196	0.03801	0.04228	0.0418	0.04139	0.04659	0.04939	0.05168	0.0461	0.05139	0.05257	0.05459	0.05646	0.06007	0.06036
11.2	0.00474	0.02181	0.03058	0.0417	0.03932	0.04079	0.04224	0.04072	0.0456	0.04987	0.05373	0.0464	0.05157	0.05253	0.05474	0.05466	0.06133	0.06051
11.216	0.01232	0.01962	0.03164	0.0427	0.0386	0.0432	0.04342	0.04074	0.0455	0.05004	0.05131	0.04624	0.04988	0.05391	0.05462	0.05509	0.06335	0.05992
11.232	0.00656	0.01999	0.03097	0.04067	0.04146	0.04287	0.04205	0.04076	0.04735	0.0508	0.05098	0.04518	0.04898	0.0516	0.05393	0.05412	0.06141	0.06158
11.248	0.00691	0.01923	0.03081	0.04107	0.04043	0.04446	0.04111	0.03894	0.04682	0.05063	0.04907	0.0457	0.04848	0.05204	0.05431	0.05473	0.06166	0.06171
11.264	0.00825	0.0208	0.03124	0.03945	0.03981	0.04346	0.0398	0.04029	0.04835	0.04788	0.0494	0.04496	0.05001	0.05106	0.05573	0.05551	0.06162	0.06176
11.28	0.02136	0.02198	0.03419	0.04011	0.0373	0.042	0.04052	0.0417	0.04739	0.04882	0.04923	0.04575	0.0475	0.0527	0.05539	0.05472	0.05859	0.06098
11.296	0.01261	0.0242	0.03284	0.04303	0.0376	0.04227	0.04232	0.04121	0.04741	0.04849	0.05021	0.0458	0.04847	0.05098	0.0556	0.05495	0.06086	0.0607
11.312	0.01827	0.02501	0.02996	0.04023	0.03507	0.04196	0.04017	0.03949	0.04631	0.05095	0.0505	0.04634	0.04771	0.05095	0.05525	0.05355	0.06051	0.06048
11.328	0.01293	0.02275	0.02914	0.03995	0.03708	0.0425	0.03971	0.03972	0.04503	0.04978	0.05049	0.04547	0.04918	0.05153	0.05535	0.05462	0.05769	0.05991
11.344	0.01271	0.02269	0.02899	0.04005	0.03815	0.04134	0.03959	0.04114	0.04492	0.04914	0.05109	0.04598	0.04872	0.05264	0.05458	0.05377	0.05937	0.05805
11.36	0.00684	0.01874	0.03029	0.03806	0.03696	0.03925	0.03975	0.04019	0.04521	0.05004	0.04802	0.04474	0.05096	0.05046	0.05222	0.05379	0.05931	0.05956
11.376	0.00814	0.02021	0.0303	0.03836	0.03637	0.0427	0.03954	0.0387	0.04558	0.04915	0.04757	0.04357	0.05012	0.04951	0.05302	0.053	0.0572	0.05848
11.392	0.00829	0.02205	0.03356	0.04126	0.03859	0.04142	0.04028	0.03881	0.04346	0.04778	0.04768	0.04382	0.04651	0.04777	0.0511	0.05148	0.05771	0.05886
11.408	0.00679	0.02326	0.03456	0.03873	0.03735	0.04072	0.04168	0.03972	0.04543	0.04682	0.04802	0.04504	0.04936	0.04986	0.05215	0.05081	0.05738	0.05787
11.424	0.01118	0.02299	0.02936	0.03819	0.03651	0.04248	0.03904	0.03942	0.04396	0.04795	0.04772	0.04432	0.0479	0.04956	0.05246	0.05279	0.05691	0.05991
11.44	0.0062	0.02413	0.03014	0.03927	0.0366	0.0436	0.0413	0.03948	0.04428	0.04992	0.04624	0.0458	0.04681	0.04971	0.05247	0.05104	0.05856	0.05711
11.456	0.01071	0.02283	0.03066	0.04017	0.03494	0.04039	0.04246	0.03876	0.04309	0.04796	0.04668	0.04429	0.04604	0.04941	0.05405	0.05132	0.05632	0.05564
11.472	0.00673	0.02293	0.02985	0.0377	0.03613	0.0406	0.03995	0.03828	0.04595	0.04796	0.04632	0.04242	0.04596	0.04876	0.05232	0.05064	0.05681	0.05787
11.488	0.01212	0.02242	0.03032	0.03822	0.03586	0.04044	0.0391	0.03969	0.04573	0.04814	0.04932	0.04137	0.04699	0.04859	0.05185	0.05089	0.05616	0.05698
11.504	0.01152	0.02091	0.03152	0.04013	0.03678	0.0392	0.04078	0.03947	0.0449	0.04759	0.0481	0.04351	0.04571	0.04884	0.05113	0.05127	0.05658	0.05717
11.52	0.01014	0.0199	0.02852	0.03934	0.03589	0.04266	0.03945	0.04042	0.04366	0.04732	0.04579	0.04116	0.04853	0.04929	0.05298	0.05103	0.05431	0.05765
11.536	0.01166	0.02219	0.02747	0.0367	0.03682	0.04094	0.03928	0.04005	0.04443	0.04458	0.04576	0.04192	0.04719	0.04815	0.04989	0.04916	0.05558	0.05614
11.552	0.01051	0.02403	0.02815	0.03908	0.03511	0.04063	0.03848	0.03625	0.04253	0.04642	0.04706	0.04251	0.04623	0.04885	0.04925	0.04937	0.0568	0.05777
11.568	0.00733	0.02184	0.03075	0.03955	0.03473	0.04039	0.03654	0.03593	0.042	0.04723	0.04627	0.04325	0.0454	0.04934	0.05233	0.05094	0.05613	0.05775
11.584	0.00639	0.02172	0.02986	0.03695	0.03506	0.04113	0.03579	0.03837	0.04383	0.04694	0.04527	0.04469	0.04583	0.04857	0.05239	0.05019	0.05623	0.05651
11.6	0.00945	0.01811	0.02835	0.03775	0.03632	0.04019	0.03784	0.03767	0.04421	0.04789	0.04581	0.04372	0.04649	0.04697	0.0511	0.04831	0.05609	0.05626
11.616	0.00614	0.02264	0.02771	0.03781	0.03487	0.03899	0.0395	0.03821	0.04023	0.04688	0.04682	0.04357	0.04806	0.0464	0.04946	0.04978	0.05548	0.05782
11.632	0.00663	0.0223	0.03036	0.04047	0.03471	0.03969	0.0383	0.03713	0.04399	0.04614	0.04626	0.04353	0.04678	0.04852	0.0505	0.049	0.05613	0.05539
11.648	0.0043	0.02204	0.03006	0.03693	0.03357	0.03931	0.03804	0.03826	0.04254	0.04529	0.04569	0.04155	0.0468	0.04659	0.0507	0.04882	0.05514	0.05536
11.664	0.00496	0.01771	0.02801	0.0355	0.03555	0.03909	0.03772	0.03748	0.04557	0.04584	0.04585	0.04261	0.04526	0.04712	0.05025	0.04861	0.05464	0.05407
11.68	0.01	0.02132	0.02855	0.03568	0.03564	0.03974	0.0368	0.03478	0.04294	0.04459	0.04557	0.04126	0.04422	0.04772	0.04893	0.04954	0.05505	0.05285
11.696	0.00574	0.01847	0.02879	0.03658	0.03315	0.0399	0.03848	0.03625	0.04259	0.04612	0.04668	0.04037	0.04344	0.04739	0.04844	0.04892	0.05416	0.05503
11.712	0.00888	0.01977	0.02996	0.03741	0.03258	0.03611	0.03816	0.03707	0.04108	0.04475	0.04628	0.0418	0.04596	0.04635	0.04761	0.04847	0.05485	0.05405
11.728	0.00847	0.02029	0.02728	0.03695	0.03358	0.03815	0.03612	0.0363	0.04215	0.044	0.04488	0.03955	0.04388	0.04618	0.04899	0.04866	0.05453	0.05422
11.744	0.00939	0.02084	0.02873	0.03425	0.03345	0.04058	0.03657	0.03606	0.04196	0.04463	0.04385	0.04261	0.04347	0.04694	0.04944	0.04768	0.05441	0.05471
11.76	0.01244	0.02006	0.02831	0.03447	0.0355	0.04031	0.03861	0.03662	0.04075	0.04293	0.04545	0.03933	0.04474	0.04681	0.04876	0.04959	0.05244	0.05391
11.776	0.01026	0.0243	0.02802	0.03567	0.03323	0.03808	0.03711	0.0369	0.04197	0.04267	0.04553	0.04151	0.04404	0.04578	0.04651	0.04613	0.05249	0.05342
11.792	0.00315	0.02394	0.0276	0.0362	0.0314	0.03619	0.03471	0.03585	0.04083	0.04364	0.04304	0.04026	0.04461	0.04496	0.04602	0.04643	0.05429	0.05521
11.808	0.00626	0.01876	0.02804	0.03541	0.03199	0.0382	0.03539	0.03694	0.04128	0.043	0.04232	0.04089	0.04534	0.04523	0.04712	0.04676	0.05452	0.05299
11.824	0.01279	0.02141	0.02765	0.03527	0.03182	0.03687	0.03731	0.03705	0.04023	0.04289	0.0438	0.0405	0.0443	0.04481	0.04785	0.04736	0.05402	0.05187
11.84	0.01151	0.02123	0.02541	0.03798	0.03306	0.03691	0.03535	0.03546	0.03913	0.04167	0.04455	0.0405	0.04395	0.04443	0.04788	0.04709	0.05381	0.05243
11.856	0.00658	0.01618	0.02595	0.03602	0.03313	0.03603	0.03366	0.0352	0.04053	0.0429	0.04318	0.03894	0.04324	0.04519	0.04676	0.04716	0.05115	0.05325
11.872	0.00457	0.0187	0.02732	0.03435	0.03055	0.03939	0.0326	0.03431	0.04012	0.04233	0.04161	0.03857	0.04418	0.04448	0.04671	0.04729	0.05301	0.05281
11.888	0.00822	0.01814	0.02617	0.0366	0.03285	0.03628	0.03608	0.03594	0.04075	0.04136	0.04318	0.03755	0.0427	0.0434	0.04882	0.04761	0.05282	0.05286
11.904	0.00694	0.01688	0.02706	0.03553	0.03412	0.03417	0.03547	0.03442	0.03938	0.04309	0.04367	0.03953	0.04091	0.0442	0.04681	0.04582	0.05372	0.05164
11.92	0.00756	0.01567	0.0254	0.03592	0.03055	0.03401	0.03359	0.03437	0.03838	0.0426	0.0436	0.03869	0.04251	0.04368	0.0491	0.04523	0.05266	0.05013
11.936	0.00985	0.01817	0.02666	0.03606	0.03276	0.03421	0.03454	0.0332	0.03864	0.041	0.04359	0.03906	0.04157	0.04402	0.0481	0.04502	0.05286	0.04938
11.952	0.00857	0.01709	0.02516	0.03492	0.03246	0.03594	0.0352	0.03395	0.03915	0.0416	0.04291	0.03858	0.04019	0.04413	0.04633	0.04549	0.05106	0.0502
11.968	0.00555	0.01805	0.02693	0.03278	0.03213	0.03452	0.03514	0.03507	0.03963	0.04165	0.04266	0.03726	0.04077	0.04543	0.0461	0.04604	0.05258	0.05168
11.984	0.00752	0.0194	0.02918	0.03467	0.03104	0.03452	0.0344	0.03422	0.03918	0.04052	0.04188	0.03821	0.03993	0.04323	0.04654	0.04652	0.05261	0.05128
12	0.01267	0.02109	0.02719	0.03467	0.03029	0.03539	0.03333	0.03419	0.03962	0.04175	0.04296	0.03803	0.0397	0.04273	0.04585	0.04498	0.05139	0.05009
12.016	0.00647	0.0208	0.0262	0.03487	0.03218	0.0362	0.03446	0.03323	0.03911	0.0405	0.04319	0.0373	0.04205	0.04227	0.04704	0.04595	0.05091	0.04861
12.032	0.00709	0.02084	0.02794	0.03612	0.03235	0.0352	0.03436	0.03427	0.03778	0.04204	0.04127	0.03721	0.04209	0.04221	0.04638	0.04476	0.0505	0.04872
12.048	0.01249	0.02163	0.02558	0.03558	0.03372	0.03522	0.03415	0.03446	0.03872	0.04024	0.04182	0.03825	0.04001	0.04176	0.04471	0.04389	0.04999	0.04807
12.064	0.0095	0.01781	0.02682	0.03329	0.03133	0.0354	0.03371	0.03359	0.03843	0.04014	0.0399	0.03901	0.04038	0.04091	0.04447	0.0451	0.05071	0.04975
12.08	0.00328	0.01439	0.02659	0.03435	0.03062	0.03595	0.03459	0.03363	0.03788	0.04062	0.04091	0.03815	0.04094	0.04257	0.04367	0.04484	0.04988	0.04989
12.096	0.00254	0.01974	0.02447	0.03555	0.03082	0.03383	0.0327	0.03399	0.03763	0.0409	0.04082	0.03842	0.03956	0.04186	0.04313	0.04353	0.04946	0.04935
12.112	0.00223	0.0201	0.02672	0.03453	0.03286	0.03402	0.03409	0.0327	0.03755	0.04094	0.0408	0.03791	0.04072	0.04132	0.04437	0.04214	0.04961	0.04954
12.128	0.00129	0.01978	0.02786	0.03085	0.03365	0.03376	0.03475	0.03266	0.03727	0.04159	0.04064	0.03792	0.0393	0.04274	0.04445	0.04304	0.05083	0.04727
12.144	0.00773	0.02017	0.0249	0.0312	0.03147	0.03455	0.03394	0.03452	0.03851	0.04053	0.04048	0.03694	0.03938	0.04157	0.04517	0.04364	0.05051	0.04761
12.16	0.01462	0.01754	0.02616	0.0308	0.03077	0.03461	0.03171	0.03285	0.03738	0.03767	0.04067	0.03702	0.03837	0.04185	0.04491	0.04392	0.05029	0.04688
12.176	0.00784	0.01846	0.02332	0.03188	0.02847	0.03404	0.03337	0.03218	0.03798	0.03854	0.03992	0.03711	0.03922	0.04209	0.04471	0.04298	0.04913	0.04792
12.192	0.00943	0.01783	0.02614	0.03082	0.02934	0.0334	0.03226	0.03143	0.03907	0.03971	0.04007	0.03657	0.04072	0.04179	0.04293	0.04346	0.048	0.04806
12.208	0.01358	0.01852	0.02593	0.03158	0.02997	0.03577	0.03273	0.03261	0.0371	0.03979	0.04002	0.03555	0.03979	0.04068	0.0437	0.04338	0.0481	0.04643
12.224	0.01404	0.01805	0.02491	0.03383	0.03031	0.03307	0.03484	0.03195	0.03663	0.03852	0.04008	0.0354	0.03889	0.04159	0.04386	0.04375	0.04816	0.04749
12.24	0.01389	0.01959	0.02492	0.03321	0.03125	0.03376	0.03298	0.03147	0.03772	0.04008	0.0402	0.03641	0.03899	0.04056	0.04511	0.04353	0.0471	0.0486
12.256	0.00893	0.01936	0.02447	0.03202	0.03078	0.03264	0.03144	0.03256	0.03912	0.0394	0.03816	0.03571	0.03945	0.03932	0.04201	0.04325	0.04607	0.04792
12.272	0.01223	0.0184	0.02409	0.03158	0.03076	0.03363	0.03273	0.03105	0.0372	0.03915	0.03979	0.03397	0.03775	0.0406	0.04148	0.0423	0.04755	0.05094
12.288	0.01001	0.01831	0.02294	0.03322	0.02897	0.03576	0.03134	0.0308	0.03675	0.03933	0.04042	0.0349	0.03696	0.03964	0.04158	0.04267	0.04659	0.04858
12.304	0.01432	0.01734	0.02453	0.03025	0.02985	0.03334	0.03158	0.03147	0.03634	0.03898	0.04001	0.0345	0.03857	0.03914	0.04474	0.04174	0.04671	0.04751
12.32	0.00972	0.01907	0.02463	0.02971	0.03068	0.03171	0.03111	0.03155	0.03472	0.03772	0.03897	0.03456	0.03854	0.03943	0.04319	0.04208	0.04774	0.04662
12.336	0.00725	0.01693	0.02567	0.03219	0.02885	0.03187	0.03076	0.03035	0.03532	0.03838	0.03897	0.03464	0.03783	0.04059	0.04124	0.04038	0.04606	0.04524
12.352	0.01013	0.01679	0.02378	0.03175	0.0305	0.0317	0.03124	0.03026	0.03462	0.03859	0.03774	0.03567	0.03902	0.04049	0.04206	0.04119	0.04857	0.04568
12.368	0.01108	0.01884	0.02464	0.03216	0.03028	0.03257	0.03119	0.03114	0.03601	0.03778	0.03835	0.0353	0.037	0.03838	0.04273	0.04044	0.0476	0.04712
12.384	0.0081	0.01681	0.02353	0.03282	0.02858	0.03352	0.03097	0.03042	0.03538	0.03663	0.03898	0.03657	0.03748	0.03931	0.04237	0.04015	0.04605	0.04716
12.4	0.00633	0.01806	0.02496	0.03233	0.0292	0.0316	0.0326	0.03081	0.03603	0.03809	0.04012	0.03564	0.0377	0.03936	0.03974	0.04159	0.04358	0.0453
12.416	0.00729	0.01849	0.02715	0.03176	0.02814	0.03089	0.03173	0.03178	0.03512	0.03715	0.03879	0.0347	0.03716	0.03778	0.04192	0.04196	0.04357	0.04423
12.432	0.00584	0.01804	0.02563	0.0296	0.02836	0.03116	0.0314	0.03143	0.0344	0.03736	0.03796	0.03602	0.03563	0.03846	0.04087	0.04079	0.04652	0.04376
12.448	0.00881	0.01678	0.02529	0.02921	0.02908	0.03093	0.03036	0.03101	0.03338	0.03689	0.03772	0.03424	0.03589	0.03915	0.04122	0.0399	0.04702	0.04598
12.464	0.00214	0.01721	0.026	0.0311	0.02883	0.03025	0.03155	0.0306	0.034	0.0353	0.03654	0.03243	0.03656	0.0382	0.04168	0.03985	0.04554	0.04379
12.48	0.0018	0.01508	0.02381	0.03111	0.03057	0.03239	0.03161	0.03088	0.034	0.03788	0.03744	0.03413	0.03592	0.038	0.04146	0.03905	0.04497	0.04408
12.496	0.00848	0.01413	0.02406	0.02974	0.02941	0.03289	0.03132	0.0297	0.03391	0.03562	0.03529	0.03319	0.03842	0.0374	0.04037	0.03917	0.04557	0.04404
12.512	0.00364	0.01801	0.02355	0.03075	0.02719	0.03215	0.03082	0.03035	0.0357	0.03571	0.03618	0.03345	0.03639	0.03871	0.04074	0.03968	0.0466	0.04334
12.528	0.0077	0.01916	0.02275	0.0308	0.02724	0.03301	0.02824	0.03131	0.03575	0.03754	0.03777	0.03378	0.03659	0.03816	0.04232	0.03857	0.04561	0.0438
12.544	0.01144	0.01754	0.02391	0.0309	0.02718	0.033	0.02827	0.02989	0.03474	0.03651	0.03718	0.03289	0.03617	0.03774	0.03965	0.03923	0.04318	0.04374
12.56	0.01129	0.0196	0.02268	0.02969	0.02822	0.03155	0.03139	0.02849	0.03544	0.03599	0.03601	0.03379	0.03731	0.03616	0.0397	0.03972	0.04594	0.04424
12.576	0.01661	0.01943	0.02401	0.03103	0.02785	0.03091	0.03147	0.02967	0.03433	0.0353	0.03568	0.03248	0.03732	0.0375	0.04158	0.03933	0.04573	0.04501
12.592	0.00364	0.01486	0.02365	0.02736	0.02587	0.02996	0.03095	0.02795	0.03396	0.03593	0.03542	0.0328	0.03509	0.03778	0.04088	0.03936	0.04283	0.04214
12.608	0.00846	0.01415	0.02159	0.03041	0.0274	0.03026	0.03085	0.0294	0.03433	0.03491	0.03589	0.03257	0.03492	0.03673	0.04019	0.03911	0.0438	0.04383
12.624	0.01524	0.01792	0.02256	0.02765	0.02702	0.02979	0.03051	0.0293	0.03504	0.03653	0.03656	0.03181	0.03478	0.03644	0.03935	0.03964	0.04427	0.0433
12.64	0.00805	0.01674	0.02039	0.02948	0.02978	0.02812	0.02856	0.02952	0.03449	0.03569	0.03585	0.03275	0.03522	0.03659	0.03723	0.03905	0.0437	0.0435
12.656	0.00931	0.01342	0.02198	0.02895	0.02823	0.02755	0.02961	0.02995	0.03126	0.03626	0.03782	0.03277	0.03394	0.03616	0.03817	0.03807	0.04286	0.04334
12.672	0.01106	0.01517	0.02357	0.0275	0.02494	0.03001	0.02932	0.02769	0.03262	0.03468	0.03603	0.03289	0.03332	0.03453	0.03664	0.03685	0.04214	0.04314
12.688	0.00406	0.018	0.0248	0.02837	0.02626	0.03138	0.03055	0.02882	0.03329	0.03528	0.03527	0.03437	0.03421	0.03533	0.03689	0.03673	0.04313	0.04283
12.704	0.00425	0.01634	0.0217	0.02904	0.02626	0.03131	0.02898	0.0295	0.03399	0.03355	0.03476	0.03162	0.03355	0.03533	0.03773	0.03779	0.04211	0.04259
12.72	0.00345	0.01573	0.02298	0.02974	0.0263	0.0303	0.02984	0.02932	0.03325	0.0343	0.03429	0.03163	0.03469	0.03459	0.03921	0.03603	0.04245	0.04137
12.736	0.00681	0.01593	0.02212	0.02891	0.02815	0.03205	0.02975	0.02976	0.03482	0.03481	0.03525	0.03231	0.03446	0.03471	0.03798	0.03612	0.04187	0.04169
12.752	0.00605	0.01603	0.02072	0.02929	0.02712	0.03112	0.02882	0.02826	0.03282	0.03516	0.03573	0.03178	0.03495	0.03503	0.03741	0.03761	0.04023	0.04199
12.768	0.00825	0.01689	0.02332	0.02943	0.02476	0.03066	0.02884	0.02678	0.03164	0.03355	0.03467	0.03116	0.03429	0.03538	0.03808	0.03732	0.04136	0.04173
12.784	0.00534	0.01687	0.02284	0.02848	0.02559	0.03135	0.02694	0.02629	0.03078	0.03184	0.03484	0.0323	0.03389	0.03552	0.03814	0.03778	0.04281	0.04242
12.8	0.00604	0.01665	0.02016	0.02796	0.02631	0.02875	0.02813	0.02894	0.03281	0.03418	0.03485	0.03197	0.03435	0.03526	0.03785	0.0372	0.04058	0.04278
12.816	0.01153	0.01287	0.02012	0.02702	0.0267	0.02829	0.02819	0.02767	0.0336	0.03473	0.03309	0.03176	0.03512	0.03462	0.03769	0.03769	0.04087	0.04242
12.832	0.00918	0.01581	0.01986	0.02825	0.02468	0.02857	0.02871	0.02581	0.03085	0.0356	0.03273	0.03188	0.03434	0.03468	0.03754	0.03644	0.03997	0.04039
12.848	0.01229	0.01195	0.02199	0.03044	0.02522	0.02772	0.02709	0.02696	0.03287	0.03385	0.03562	0.03213	0.0345	0.03536	0.03766	0.03665	0.04057	0.04053
12.864	0.00694	0.0131	0.02294	0.02709	0.02587	0.03213	0.0289	0.02584	0.0322	0.03362	0.03423	0.0322	0.03344	0.03441	0.03816	0.03593	0.04024	0.03941
12.88	0.00988	0.0178	0.02249	0.02839	0.02567	0.02862	0.0288	0.02725	0.0327	0.03332	0.03267	0.03263	0.0317	0.033	0.03711	0.03607	0.04015	0.04052
12.896	0.00713	0.01614	0.02227	0.02709	0.027	0.02913	0.02842	0.02749	0.02994	0.03177	0.0336	0.03227	0.03304	0.03445	0.03673	0.03478	0.04012	0.03973
12.912	0.00671	0.0158	0.02104	0.0272	0.0257	0.0268	0.02716	0.02755	0.0289	0.03248	0.03231	0.03002	0.03334	0.03549	0.03646	0.03616	0.04009	0.03992
12.928	0.00331	0.01354	0.01984	0.02727	0.02421	0.02951	0.02822	0.02674	0.0308	0.03499	0.03201	0.02881	0.03266	0.03595	0.03511	0.03703	0.03969	0.03946
12.944	0.00948	0.01417	0.02169	0.02625	0.02496	0.0274	0.02885	0.02723	0.02895	0.0334	0.03196	0.02978	0.0322	0.03439	0.03393	0.0356	0.04012	0.03851
12.96	0.00872	0.01888	0.02059	0.02682	0.02562	0.02861	0.02765	0.02727	0.03044	0.033	0.03098	0.02916	0.032	0.03376	0.03499	0.03481	0.04013	0.03933
12.976	0.01098	0.01756	0.02088	0.02777	0.02422	0.02719	0.0273	0.02587	0.03112	0.0343	0.0333	0.0287	0.03223	0.0341	0.03615	0.03613	0.03838	0.03823
12.992	0.00581	0.0138	0.01936	0.02625	0.02518	0.02815	0.02691	0.02596	0.03253	0.03508	0.03177	0.02853	0.03222	0.03336	0.03527	0.0351	0.03996	0.03871
13.008	0.00982	0.01377	0.01945	0.02767	0.02508	0.02566	0.02618	0.02645	0.0305	0.03204	0.03264	0.02863	0.03109	0.03313	0.03497	0.03568	0.03932	0.03887
13.024	0.00891	0.01637	0.02007	0.02794	0.02337	0.02741	0.028	0.02662	0.03002	0.03176	0.03237	0.03058	0.03184	0.03403	0.03614	0.03452	0.03779	0.03749
13.04	0.0077	0.0162	0.01994	0.027	0.02433	0.02696	0.02579	0.02588	0.03108	0.03169	0.03141	0.02942	0.03072	0.03345	0.03568	0.03282	0.04026	0.03666
13.056	0.00721	0.01479	0.01917	0.02452	0.02509	0.02654	0.02562	0.026	0.03149	0.03187	0.03152	0.02998	0.03152	0.03252	0.03499	0.03341	0.03937	0.0364
13.072	0.00823	0.01424	0.01913	0.02671	0.0234	0.02498	0.02582	0.02487	0.03073	0.03169	0.03209	0.02984	0.0318	0.03158	0.03659	0.03409	0.03813	0.03589
13.088	0.0021	0.01231	0.0164	0.02453	0.02368	0.02608	0.02735	0.02495	0.02975	0.03134	0.03083	0.03019	0.03193	0.03275	0.03502	0.03386	0.03961	0.03627
13.104	0.00264	0.01214	0.01901	0.02692	0.02376	0.02618	0.027	0.02492	0.03134	0.03204	0.03074	0.02977	0.03154	0.03254	0.03311	0.03431	0.03779	0.03816
13.12	0.00478	0.01483	0.01863	0.02627	0.02422	0.0246	0.02738	0.02497	0.03093	0.03116	0.03069	0.02931	0.03302	0.03191	0.03551	0.03401	0.03786	0.03815
13.136	0.00635	0.01528	0.01773	0.02523	0.0243	0.02463	0.0266	0.02464	0.02922	0.03034	0.0313	0.02841	0.03159	0.03488	0.03478	0.0343	0.03873	0.03804
13.152	0.0077	0.01178	0.01833	0.02531	0.02193	0.02654	0.0268	0.0266	0.02969	0.0309	0.03207	0.029	0.03105	0.03413	0.03439	0.03229	0.03705	0.03941
13.168	0.00897	0.01407	0.01939	0.02602	0.02277	0.02672	0.02504	0.02475	0.02804	0.03047	0.0312	0.02747	0.0308	0.03289	0.0334	0.0327	0.03831	0.04052
13.184	0.00709	0.01323	0.02042	0.02675	0.02205	0.0262	0.02439	0.02434	0.02971	0.03007	0.03021	0.02845	0.03085	0.03195	0.03376	0.03125	0.03629	0.03881
13.2	0.00958	0.0121	0.01923	0.0263	0.02323	0.02577	0.02693	0.02447	0.02794	0.03103	0.03072	0.02833	0.03181	0.03098	0.03455	0.03278	0.03643	0.03714
13.216	0.00828	0.0121	0.01895	0.02726	0.02379	0.02695	0.02795	0.02449	0.02582	0.03076	0.03139	0.02955	0.03054	0.03155	0.03365	0.03317	0.03716	0.03558
13.232	0.0094	0.01509	0.01878	0.02572	0.02274	0.0258	0.02771	0.02393	0.02697	0.02937	0.02943	0.03024	0.03059	0.03199	0.03296	0.03282	0.0371	0.03831
13.248	0.0129	0.0162	0.01919	0.02406	0.02397	0.02658	0.02607	0.02467	0.02663	0.03	0.03118	0.02901	0.02998	0.03343	0.03334	0.0327	0.03653	0.03551
13.264	0.00812	0.01539	0.02014	0.02483	0.02469	0.02525	0.02603	0.02567	0.02828	0.03021	0.03024	0.02877	0.02835	0.0323	0.03422	0.03277	0.03654	0.03585
13.28	0.00288	0.01616	0.02014	0.02777	0.02434	0.02554	0.02425	0.02488	0.0276	0.02885	0.0306	0.02844	0.02977	0.03053	0.03361	0.03225	0.03624	0.03774
13.296	0.0075	0.01482	0.01989	0.02668	0.02352	0.02556	0.0249	0.02538	0.02793	0.03122	0.03135	0.02967	0.03045	0.03145	0.0331	0.03155	0.038	0.03753
13.312	0.00228	0.01479	0.01749	0.02508	0.02262	0.02735	0.0256	0.02492	0.0272	0.03063	0.02974	0.02803	0.02919	0.03091	0.03096	0.03099	0.03639	0.03798
13.328	0.00581	0.01523	0.01833	0.02406	0.02168	0.02428	0.02656	0.02442	0.02652	0.03146	0.03037	0.02987	0.03034	0.0294	0.033	0.03067	0.03534	0.0375
13.344	0.00173	0.01332	0.01924	0.02444	0.02138	0.02414	0.02586	0.0233	0.02772	0.02974	0.02994	0.02771	0.02967	0.03017	0.03345	0.03196	0.03534	0.03702
13.36	0.00933	0.01213	0.01873	0.0255	0.02309	0.02722	0.02411	0.02397	0.0284	0.03026	0.0297	0.02669	0.02897	0.03096	0.03182	0.03088	0.03596	0.03498
13.376	0.00598	0.01131	0.01995	0.02397	0.02378	0.02614	0.02612	0.02514	0.02756	0.03001	0.02938	0.02816	0.02913	0.03024	0.03233	0.03096	0.0346	0.03566
13.392	0.00296	0.01615	0.01977	0.02351	0.02384	0.02461	0.02475	0.02229	0.02795	0.02986	0.0285	0.02757	0.02919	0.02841	0.03229	0.0324	0.03576	0.03598
13.408	0.01015	0.01649	0.01714	0.02338	0.02127	0.02521	0.0239	0.0236	0.02705	0.03187	0.02898	0.02744	0.02953	0.02891	0.0331	0.03102	0.03718	0.03648
13.424	0.00937	0.01604	0.0174	0.02315	0.01976	0.02466	0.02333	0.02415	0.02662	0.03022	0.02945	0.02513	0.02848	0.0296	0.03092	0.0315	0.03568	0.03723
13.44	0.01068	0.01339	0.01962	0.024	0.02248	0.02491	0.02424	0.0237	0.02768	0.02901	0.02917	0.02642	0.02782	0.02956	0.03125	0.03023	0.03374	0.03573
13.456	0.00512	0.01286	0.01884	0.02547	0.02197	0.02519	0.02321	0.02316	0.02608	0.02885	0.02983	0.02593	0.02895	0.02999	0.03095	0.03084	0.03325	0.03692
13.472	0.00523	0.01279	0.01875	0.02315	0.02331	0.02575	0.02496	0.02389	0.02666	0.02834	0.03053	0.02595	0.02969	0.0302	0.03019	0.03148	0.03336	0.03561
13.488	0.00724	0.01436	0.0186	0.02348	0.02338	0.02558	0.02408	0.02329	0.02598	0.02845	0.03058	0.02552	0.02976	0.03005	0.03128	0.03144	0.03454	0.03509
13.504	0.00507	0.01481	0.01583	0.02412	0.02294	0.02459	0.02544	0.02328	0.0285	0.02845	0.02991	0.026	0.02884	0.02884	0.02976	0.03222	0.03431	0.03415
13.52	0.0056	0.01406	0.01663	0.02433	0.02133	0.02467	0.02381	0.02251	0.02607	0.02855	0.02878	0.02632	0.02692	0.03013	0.03048	0.03102	0.03509	0.03507
13.536	0.00837	0.01309	0.01961	0.02311	0.02017	0.02412	0.02307	0.02406	0.02586	0.02732	0.02864	0.026	0.02678	0.02831	0.03049	0.02946	0.03461	0.03533
13.552	0.00748	0.01333	0.01931	0.02236	0.01821	0.02603	0.02294	0.02246	0.0259	0.02954	0.02695	0.0253	0.02843	0.02781	0.02951	0.02945	0.03564	0.03384
13.568	0.0064	0.01204	0.0174	0.02265	0.02133	0.02296	0.02267	0.02358	0.02549	0.02919	0.02648	0.02566	0.02799	0.02831	0.02993	0.02882	0.03305	0.03482
13.584	0.00163	0.01385	0.01656	0.02476	0.02323	0.02235	0.02353	0.02314	0.02577	0.02749	0.02825	0.02643	0.02785	0.02965	0.03074	0.02945	0.03224	0.0352
13.6	0.00741	0.01493	0.01706	0.02069	0.02061	0.02311	0.02347	0.02291	0.02619	0.0287	0.02856	0.02543	0.02595	0.02912	0.03165	0.03065	0.03284	0.03408
13.616	0.00759	0.01511	0.01787	0.02216	0.02165	0.0235	0.02436	0.02158	0.02725	0.02759	0.02783	0.02493	0.02723	0.02856	0.0298	0.02904	0.033	0.03255
13.632	0.00593	0.01334	0.01973	0.02182	0.01994	0.02495	0.02432	0.02156	0.02654	0.02665	0.027	0.02521	0.02742	0.02779	0.03024	0.03003	0.03213	0.03215
13.648	0.00925	0.01302	0.01968	0.02237	0.02011	0.02505	0.02352	0.02081	0.02613	0.02726	0.02699	0.02513	0.02631	0.02814	0.02946	0.0299	0.03439	0.03152
13.664	0.00885	0.01404	0.01751	0.02411	0.01824	0.02371	0.02255	0.02179	0.02568	0.02758	0.02808	0.02447	0.02594	0.02733	0.02913	0.03054	0.03422	0.03383
13.68	0.00866	0.01485	0.01909	0.02274	0.01985	0.02323	0.02392	0.02191	0.0256	0.02661	0.02868	0.02393	0.02619	0.02932	0.02994	0.03006	0.03341	0.0326
13.696	0.00549	0.01445	0.01623	0.02072	0.02075	0.02206	0.02312	0.0213	0.02585	0.02719	0.02716	0.0241	0.02606	0.02846	0.03036	0.02877	0.03252	0.03378
13.712	0.00541	0.01598	0.01788	0.02323	0.02168	0.02355	0.02433	0.02246	0.02614	0.02649	0.02724	0.02476	0.0257	0.02719	0.02991	0.02865	0.03234	0.0335
13.728	0.00533	0.01362	0.01744	0.0217	0.02149	0.02246	0.02386	0.02258	0.02582	0.02715	0.02695	0.02401	0.02624	0.02837	0.02925	0.02901	0.03386	0.03178
13.744	0.00266	0.01452	0.01688	0.02389	0.01941	0.02158	0.02226	0.02206	0.02479	0.02823	0.02805	0.02463	0.02676	0.02894	0.02926	0.02746	0.03178	0.03416
13.76	0.00874	0.01167	0.01704	0.02421	0.02161	0.02289	0.02079	0.02168	0.0254	0.02724	0.02679	0.02498	0.02683	0.02737	0.03044	0.02823	0.03287	0.03114
13.776	0.00796	0.01218	0.01757	0.02132	0.02106	0.02244	0.02127	0.0214	0.02469	0.02656	0.02661	0.02599	0.02643	0.0267	0.02966	0.02951	0.03299	0.03037
13.792	0.00739	0.01118	0.01639	0.02123	0.02097	0.02214	0.0205	0.02162	0.02508	0.02635	0.02773	0.0239	0.02526	0.02748	0.02904	0.02964	0.03148	0.0326
13.808	0.0036	0.01258	0.0163	0.01981	0.01994	0.02369	0.02068	0.02247	0.02401	0.02739	0.02669	0.02426	0.02593	0.02781	0.02778	0.02847	0.03138	0.03258
13.824	0.00705	0.01314	0.01676	0.02279	0.02094	0.02195	0.0208	0.02152	0.02594	0.02628	0.02563	0.02461	0.02602	0.02685	0.02809	0.02935	0.03062	0.03219
13.84	0.00856	0.0164	0.01647	0.02208	0.02089	0.02109	0.01996	0.02223	0.02526	0.02742	0.02669	0.02463	0.02555	0.02686	0.02839	0.02871	0.03079	0.03123
13.856	0.01049	0.01488	0.01704	0.02187	0.02033	0.02261	0.02003	0.02152	0.02372	0.02687	0.02557	0.02486	0.02564	0.02548	0.02733	0.02844	0.03264	0.03179
13.872	0.0081	0.00997	0.01566	0.02106	0.01946	0.02296	0.0212	0.0213	0.02387	0.02607	0.02704	0.02344	0.02527	0.02723	0.02669	0.02878	0.03326	0.03215
13.888	0.00638	0.01214	0.01455	0.02294	0.02027	0.0236	0.0217	0.0226	0.02388	0.02536	0.02655	0.0234	0.02488	0.02531	0.02743	0.02654	0.03185	0.03275
13.904	-0.000399237	0.01066	0.01533	0.02032	0.01822	0.02235	0.02028	0.02202	0.02456	0.0272	0.02773	0.02414	0.02545	0.02613	0.02848	0.02841	0.03039	0.03344
13.92	0.00229	0.01059	0.01588	0.02101	0.01872	0.02098	0.02172	0.02112	0.02296	0.02654	0.0263	0.02289	0.02493	0.02697	0.02787	0.02696	0.03069	0.03192
13.936	0.00619	0.01195	0.01508	0.02075	0.01927	0.02262	0.0227	0.01998	0.02339	0.02523	0.02545	0.02366	0.02581	0.02632	0.02784	0.02755	0.03175	0.02972
13.952	0.00852	0.0094	0.0164	0.02123	0.02115	0.02229	0.02186	0.02082	0.02391	0.02531	0.02654	0.02345	0.02675	0.02646	0.02756	0.02675	0.03182	0.03224
13.968	0.00822	0.00935	0.01624	0.02025	0.01958	0.02143	0.02119	0.02221	0.0241	0.0247	0.02647	0.02479	0.02481	0.02639	0.02696	0.02683	0.03251	0.03116
13.984	0.00488	0.01098	0.01581	0.02008	0.01924	0.02316	0.02071	0.02052	0.02501	0.02529	0.02529	0.02245	0.02443	0.02584	0.02755	0.02635	0.03006	0.03039
14	0.00535	0.01309	0.01525	0.02155	0.02146	0.0217	0.02101	0.02059	0.02347	0.02375	0.02533	0.02246	0.02487	0.02606	0.02592	0.02773	0.03093	0.03016
14.016	0.00524	0.01313	0.0142	0.02176	0.01833	0.02101	0.02012	0.02048	0.0236	0.02478	0.02442	0.02323	0.02516	0.02585	0.02586	0.02661	0.03022	0.03032
14.032	0.00201	0.01171	0.01614	0.02135	0.01771	0.02124	0.02025	0.02037	0.02332	0.02554	0.02545	0.02332	0.02452	0.02563	0.02647	0.02576	0.02971	0.03023
14.048	0.00298	0.01191	0.01717	0.01944	0.01929	0.01959	0.02071	0.02069	0.02383	0.02564	0.02554	0.02315	0.02364	0.02518	0.02693	0.0276	0.0291	0.02996
14.064	0.00503	0.01209	0.01534	0.02082	0.01832	0.01923	0.02189	0.02047	0.02472	0.02398	0.0252	0.0218	0.0243	0.02484	0.02671	0.02844	0.02783	0.03015
14.08	0.00105	0.01054	0.01544	0.02036	0.01813	0.02027	0.01981	0.02033	0.02333	0.02389	0.0245	0.02191	0.02399	0.02544	0.02708	0.02687	0.02902	0.03037
14.096	0.00496	0.01034	0.01413	0.02036	0.01838	0.02092	0.02074	0.02047	0.02226	0.02408	0.02462	0.02288	0.02419	0.0245	0.02639	0.02633	0.03017	0.02924
14.112	0.00349	0.00937	0.0139	0.01814	0.0171	0.02258	0.02071	0.02112	0.02208	0.02461	0.02413	0.02284	0.025	0.02444	0.02743	0.02673	0.02851	0.02902
14.128	0.00613	0.01039	0.01533	0.01934	0.01757	0.02158	0.01899	0.02014	0.02291	0.02444	0.02358	0.02405	0.02447	0.02588	0.02691	0.02664	0.02993	0.02913
14.144	0.01	0.00757	0.0145	0.02075	0.0165	0.02215	0.01952	0.01844	0.02213	0.02444	0.02368	0.02305	0.0245	0.0253	0.02672	0.02689	0.02915	0.03055
14.16	0.01322	0.01113	0.01445	0.02038	0.01773	0.01978	0.01884	0.01872	0.02342	0.02497	0.02537	0.02198	0.02424	0.02476	0.02727	0.02473	0.028	0.03111
14.176	0.01025	0.01075	0.01679	0.01987	0.0194	0.01923	0.02023	0.02013	0.02262	0.02376	0.02558	0.02018	0.02362	0.02361	0.02696	0.02526	0.0293	0.02928
14.192	0.00487	0.012	0.01654	0.02015	0.0189	0.02115	0.01879	0.01897	0.02171	0.02308	0.02458	0.02168	0.02368	0.02468	0.02602	0.02487	0.02929	0.02788
14.208	0.00684	0.00966	0.01362	0.019	0.01824	0.02149	0.01988	0.01914	0.02191	0.02348	0.02364	0.0211	0.02301	0.02402	0.02672	0.02626	0.02984	0.02769
14.224	0.0059	0.0105	0.01283	0.01945	0.01863	0.01985	0.02039	0.01914	0.02299	0.02231	0.02352	0.02243	0.02273	0.02513	0.02448	0.02641	0.02851	0.02907
14.24	0.007	0.00988	0.01484	0.02008	0.01735	0.02083	0.01974	0.01864	0.02314	0.02297	0.02386	0.02084	0.02146	0.02372	0.0247	0.02457	0.02951	0.02925
14.256	0.00715	0.01129	0.01479	0.0191	0.02004	0.01997	0.01954	0.01791	0.02299	0.02486	0.02369	0.0215	0.0233	0.02494	0.02574	0.02529	0.02874	0.02936
14.272	0.0037	0.01073	0.01417	0.01957	0.018	0.0221	0.01873	0.01759	0.02216	0.02264	0.02377	0.01997	0.02281	0.0233	0.0257	0.02541	0.02775	0.02522
14.288	0.00189	0.01285	0.01419	0.01912	0.01873	0.02098	0.01843	0.01913	0.02291	0.02363	0.02263	0.02021	0.02231	0.02345	0.02502	0.02532	0.02856	0.02695
14.304	0.00276	0.01273	0.01401	0.01907	0.01784	0.0189	0.02001	0.01912	0.02274	0.02421	0.02241	0.02136	0.02258	0.02402	0.02527	0.02484	0.02774	0.02883
14.32	0.00461	0.01428	0.0161	0.0196	0.01713	0.01959	0.01869	0.01902	0.02153	0.02357	0.02328	0.02067	0.02331	0.02311	0.02508	0.02437	0.0279	0.02745
14.336	0.00435	0.01143	0.01472	0.01806	0.01779	0.01962	0.01887	0.01874	0.02011	0.02363	0.02204	0.02057	0.02358	0.02198	0.02449	0.02656	0.02764	0.02913
14.352	0.00602	0.00788	0.01489	0.01797	0.0173	0.02015	0.01904	0.01854	0.02121	0.02334	0.02279	0.02046	0.02152	0.02418	0.02437	0.02436	0.02778	0.02791
14.368	0.0037	0.01156	0.01361	0.01953	0.01626	0.01929	0.01816	0.01911	0.02108	0.02286	0.02237	0.02091	0.02082	0.02247	0.0244	0.02509	0.02748	0.02684
14.384	0.000863703	0.01166	0.01489	0.01804	0.01499	0.01936	0.01787	0.01914	0.02131	0.02288	0.02187	0.02121	0.0206	0.02217	0.02348	0.02447	0.02732	0.02857
14.4	0.00404	0.0096	0.01565	0.0181	0.01636	0.01886	0.01936	0.01799	0.02144	0.02263	0.02219	0.02063	0.02179	0.02246	0.02342	0.02422	0.02691	0.0273
14.416	0.0077	0.0094	0.0124	0.01897	0.01579	0.02005	0.01981	0.01814	0.02161	0.02383	0.02165	0.02003	0.02281	0.02274	0.02394	0.02363	0.02612	0.02713
14.432	0.00545	0.01345	0.01232	0.01944	0.0158	0.0188	0.01815	0.0182	0.02122	0.02255	0.02298	0.0192	0.02092	0.02274	0.02476	0.02321	0.02674	0.02719
14.448	0.00689	0.01119	0.01326	0.01851	0.0152	0.01799	0.01813	0.01801	0.02162	0.02262	0.02247	0.02006	0.0215	0.02266	0.02453	0.02373	0.02703	0.02755
14.464	0.00381	0.0096	0.01227	0.0182	0.01396	0.01736	0.01711	0.01796	0.02166	0.02286	0.02171	0.02075	0.02038	0.02233	0.02432	0.02336	0.02678	0.0267
14.48	0.00618	0.01157	0.01205	0.01698	0.01407	0.01819	0.01797	0.01715	0.02083	0.02264	0.0214	0.01974	0.02226	0.02232	0.02353	0.02382	0.02689	0.02702
14.496	0.00386	0.00882	0.01487	0.01783	0.01681	0.01834	0.01763	0.01737	0.02082	0.02185	0.02311	0.02036	0.02148	0.02238	0.02424	0.02337	0.0276	0.02692
14.512	0.00251	0.01052	0.014	0.01848	0.01681	0.019	0.0184	0.01755	0.01859	0.02154	0.02249	0.02083	0.0218	0.02262	0.02397	0.02402	0.02743	0.02723
14.528	0.00525	0.01009	0.01336	0.01874	0.01588	0.01862	0.01819	0.01846	0.02075	0.02153	0.02172	0.01998	0.0227	0.02212	0.0237	0.02386	0.0269	0.02633
14.544	0.00599	0.01201	0.01238	0.01737	0.01531	0.01919	0.01832	0.01869	0.02181	0.02168	0.01984	0.01954	0.02017	0.02219	0.02325	0.02356	0.02552	0.02665
14.56	0.00916	0.0088	0.0137	0.01675	0.01725	0.01874	0.01998	0.01734	0.02024	0.02188	0.02071	0.01962	0.0204	0.02336	0.02398	0.02333	0.0269	0.026
14.576	0.00752	0.00899	0.01488	0.0176	0.01712	0.01832	0.01789	0.0177	0.02045	0.02234	0.02164	0.01917	0.0219	0.02173	0.02315	0.02356	0.02722	0.02706
14.592	0.00393	0.00886	0.01239	0.01762	0.01642	0.01828	0.01805	0.01751	0.02086	0.02238	0.01998	0.01906	0.0227	0.02221	0.02486	0.0226	0.02627	0.02718
14.608	0.00431	0.00878	0.01208	0.01683	0.01659	0.01887	0.01826	0.01794	0.01942	0.02186	0.02087	0.01882	0.02213	0.02228	0.02437	0.02299	0.02498	0.02656
14.624	0.000819249	0.01087	0.01343	0.01601	0.01577	0.01742	0.01664	0.01793	0.01842	0.02252	0.02192	0.01963	0.02111	0.02195	0.02264	0.02302	0.02675	0.02678
14.64	0.0082	0.0092	0.01491	0.01795	0.01508	0.01838	0.01659	0.01818	0.01883	0.02234	0.02225	0.01854	0.02207	0.02163	0.0231	0.02249	0.02538	0.02521
14.656	0.0038	0.00889	0.01391	0.0171	0.0169	0.01809	0.01779	0.01652	0.01878	0.02214	0.02049	0.01913	0.02195	0.02095	0.02375	0.02343	0.02491	0.02642
14.672	-0.00121	0.00843	0.01162	0.0169	0.01774	0.01699	0.0176	0.01717	0.01873	0.02102	0.02198	0.01834	0.02159	0.02012	0.02349	0.02291	0.02549	0.02679
14.688	0.00566	0.01148	0.01181	0.0164	0.01569	0.01799	0.01692	0.01679	0.01912	0.02167	0.0211	0.02023	0.02108	0.02077	0.02243	0.02106	0.02529	0.02529
14.704	0.00441	0.01045	0.01487	0.0156	0.01572	0.01594	0.01605	0.01741	0.01863	0.02087	0.02169	0.01992	0.02082	0.02185	0.02252	0.02182	0.02519	0.0242
14.72	0.0037	0.00712	0.01349	0.0185	0.01665	0.01757	0.01603	0.01712	0.01938	0.02023	0.02128	0.01955	0.02073	0.02159	0.02168	0.02152	0.02602	0.02502
14.736	-0.000369457	0.00793	0.01412	0.01636	0.01519	0.01949	0.01673	0.01673	0.01869	0.01979	0.02196	0.01913	0.02031	0.02144	0.02209	0.0213	0.02433	0.02567
14.752	0.00886	0.00903	0.01241	0.01723	0.01585	0.01727	0.01584	0.0165	0.01834	0.02005	0.02134	0.01832	0.0211	0.0211	0.02126	0.02269	0.02562	0.02508
14.768	0.00928	0.00903	0.01324	0.01744	0.01658	0.01739	0.01681	0.01597	0.01778	0.01973	0.02085	0.01731	0.02058	0.02119	0.02173	0.02284	0.0249	0.02441
14.784	0.00588	0.01078	0.01225	0.01605	0.01561	0.017	0.0171	0.01629	0.01895	0.01984	0.02141	0.01808	0.02076	0.02118	0.02182	0.02238	0.02522	0.02309
14.8	-0.00531	0.01056	0.01317	0.01653	0.01572	0.01821	0.01774	0.01633	0.019	0.0208	0.02129	0.01727	0.02001	0.02167	0.02145	0.02224	0.02461	0.02426
14.816	0.00727	0.01071	0.01267	0.01704	0.01536	0.01784	0.01532	0.016	0.01835	0.02084	0.02054	0.0185	0.02035	0.02109	0.02086	0.02159	0.02408	0.02388
14.832	0.004	0.00875	0.01142	0.01599	0.01385	0.01639	0.01617	0.01577	0.01799	0.02109	0.01937	0.01753	0.01916	0.02098	0.02184	0.02158	0.02454	0.02446
14.848	0.00212	0.00853	0.01356	0.01752	0.01408	0.01445	0.01756	0.01554	0.01887	0.01932	0.01855	0.01915	0.0202	0.02053	0.02196	0.02159	0.02659	0.02378
14.864	0.00411	0.00783	0.01393	0.01843	0.01431	0.01517	0.01622	0.01561	0.01955	0.01957	0.01827	0.01902	0.01929	0.02054	0.02143	0.02126	0.02583	0.02411
14.88	0.00501	0.00961	0.01487	0.01649	0.01361	0.01652	0.0155	0.01637	0.01838	0.01955	0.02047	0.01704	0.01844	0.02048	0.02062	0.02162	0.02415	0.0241
14.896	0.00761	0.01159	0.01218	0.01467	0.01372	0.01633	0.01597	0.01641	0.0174	0.02094	0.01938	0.01798	0.02005	0.0193	0.02178	0.02118	0.02451	0.02423
14.912	0.00243	0.01017	0.011	0.01453	0.01245	0.01698	0.01639	0.01675	0.01816	0.02003	0.02041	0.0171	0.01919	0.02071	0.02201	0.02085	0.02366	0.02548
14.928	0.000667535	0.00811	0.01173	0.0152	0.014	0.01783	0.01588	0.01644	0.01773	0.01892	0.01906	0.01754	0.01844	0.02091	0.02123	0.0212	0.02319	0.02528
14.944	0.00159	0.00756	0.01333	0.01524	0.01381	0.01763	0.01678	0.01635	0.01791	0.01955	0.01931	0.01926	0.01897	0.01994	0.0209	0.02083	0.0239	0.02505
14.96	0.00469	0.00774	0.01321	0.01413	0.01481	0.01644	0.01562	0.01478	0.01766	0.01958	0.0204	0.01739	0.01851	0.01908	0.02011	0.0206	0.02424	0.02421
14.976	0.00571	0.00873	0.01298	0.01611	0.01409	0.01568	0.01642	0.01536	0.01862	0.01982	0.01979	0.0181	0.01877	0.02046	0.02113	0.02129	0.0246	0.02445
14.992	0.00203	0.00823	0.01173	0.01482	0.0129	0.01695	0.01605	0.01474	0.01806	0.0192	0.0182	0.01669	0.01929	0.01951	0.02195	0.02074	0.02316	0.02407
15.008	0.00474	0.00911	0.01172	0.01428	0.01347	0.01559	0.01494	0.01591	0.01671	0.01849	0.01801	0.01704	0.01949	0.0196	0.02032	0.01976	0.02286	0.02286
15.024	0.00583	0.00872	0.01102	0.01454	0.01413	0.01504	0.0158	0.01539	0.01788	0.01905	0.01877	0.01691	0.01984	0.01895	0.02054	0.01946	0.02195	0.02321
15.04	-0.000675316	0.0084	0.01247	0.01649	0.01414	0.01618	0.01545	0.01506	0.0178	0.01898	0.0193	0.01806	0.01938	0.01924	0.02094	0.01944	0.02357	0.02326
15.056	-1.91452e-05	0.01001	0.01092	0.01439	0.01465	0.01608	0.01712	0.01551	0.01764	0.01889	0.01849	0.01796	0.01836	0.0204	0.02106	0.01967	0.02402	0.02403
15.072	0.00459	0.00925	0.01111	0.01511	0.01524	0.01715	0.0158	0.01484	0.01823	0.01859	0.01847	0.01624	0.01772	0.01893	0.02184	0.0206	0.02153	0.02311
15.088	0.0023	0.00864	0.01136	0.01443	0.01462	0.01657	0.01466	0.01495	0.01702	0.01841	0.01812	0.01699	0.01846	0.01964	0.02035	0.02018	0.02299	0.02235
15.104	0.00365	0.00944	0.01121	0.01394	0.01398	0.01595	0.01508	0.01401	0.01652	0.01848	0.01901	0.01801	0.01823	0.01938	0.0212	0.02034	0.02416	0.02221
15.12	0.00433	0.00966	0.01196	0.0135	0.0142	0.01574	0.01417	0.01432	0.01796	0.02001	0.02002	0.01688	0.01841	0.01926	0.02093	0.02002	0.02339	0.0228
15.136	0.00337	0.0066	0.01132	0.01647	0.01367	0.01471	0.01491	0.01369	0.01698	0.01877	0.01948	0.01736	0.0178	0.01852	0.02081	0.01987	0.02178	0.0228
15.152	0.000102516	0.00672	0.01028	0.01659	0.01263	0.01567	0.01485	0.01426	0.01734	0.01857	0.01743	0.01722	0.01839	0.01883	0.01978	0.01984	0.02283	0.02259
15.168	0.0016	0.00661	0.01121	0.01365	0.01447	0.01602	0.01476	0.01371	0.01794	0.01771	0.01779	0.01549	0.0175	0.01923	0.02023	0.01985	0.0224	0.02254
15.184	0.000220397	0.00958	0.01029	0.01445	0.01371	0.01542	0.01594	0.01554	0.01679	0.01735	0.01826	0.0164	0.0179	0.01865	0.02058	0.01973	0.02144	0.02216
15.2	0.00582	0.00631	0.01087	0.01412	0.01305	0.01416	0.01578	0.01488	0.01676	0.01927	0.01758	0.01707	0.01773	0.01773	0.01919	0.01971	0.02084	0.02176
15.216	0.00443	0.00818	0.01201	0.01408	0.01505	0.0149	0.01521	0.01516	0.01556	0.01844	0.01831	0.01574	0.01691	0.01841	0.01966	0.02001	0.02415	0.02202
15.232	0.00792	0.00765	0.01161	0.01389	0.01445	0.01458	0.01363	0.01436	0.016	0.0187	0.01713	0.01755	0.0185	0.01922	0.02	0.02011	0.02286	0.02288
15.248	0.0042	0.00907	0.01031	0.01448	0.01367	0.0146	0.01442	0.0141	0.01667	0.01806	0.01751	0.01649	0.01771	0.01829	0.01949	0.01904	0.0219	0.02304
15.264	0.00558	0.00755	0.01111	0.01435	0.01332	0.01595	0.01488	0.01424	0.01606	0.01776	0.01661	0.01637	0.01846	0.01689	0.0193	0.01992	0.02292	0.02095
15.28	-0.00118	0.00697	0.01098	0.01568	0.01458	0.01488	0.01539	0.01377	0.016	0.01791	0.01703	0.01514	0.01801	0.01689	0.01866	0.01868	0.02298	0.02082
15.296	0.00363	0.00897	0.01132	0.01416	0.01316	0.01478	0.01346	0.01372	0.01683	0.01727	0.01902	0.0158	0.01781	0.01763	0.01906	0.01883	0.02257	0.02262
15.312	0.00418	0.00909	0.00946	0.01384	0.01232	0.01456	0.01592	0.01468	0.01548	0.01757	0.01727	0.0155	0.01717	0.01859	0.01963	0.01966	0.02257	0.02155
15.328	0.0013	0.00972	0.01202	0.01381	0.0143	0.01427	0.01496	0.0131	0.01551	0.01553	0.01726	0.01478	0.01738	0.0182	0.01953	0.01877	0.02095	0.02131
15.344	-0.000376177	0.00937	0.00986	0.01307	0.01333	0.01365	0.01422	0.01398	0.01592	0.01682	0.0176	0.01495	0.01748	0.01797	0.01933	0.01854	0.02178	0.02117
15.36	0.00167	0.00306	0.00934	0.01373	0.01305	0.01341	0.01413	0.01486	0.01659	0.01783	0.01717	0.01642	0.01672	0.01738	0.01866	0.01887	0.022	0.02147
15.376	0.00543	0.00492	0.00888	0.01413	0.0125	0.01406	0.01364	0.01465	0.01705	0.01635	0.01697	0.01648	0.01646	0.01737	0.01802	0.01945	0.022	0.02157
15.392	0.00123	0.00617	0.01052	0.01329	0.01247	0.01499	0.01396	0.0135	0.01677	0.01673	0.01808	0.01523	0.01766	0.01779	0.01913	0.01776	0.022	0.02073
15.408	0.00347	0.00631	0.01075	0.01427	0.01412	0.01543	0.01434	0.01378	0.0162	0.01724	0.01631	0.01499	0.01729	0.01604	0.01858	0.01697	0.02066	0.02033
15.424	0.002	0.00827	0.00991	0.01402	0.01269	0.01609	0.01407	0.01401	0.01593	0.01712	0.01669	0.0148	0.01676	0.01654	0.01871	0.01771	0.02013	0.0217
15.44	0.000277363	0.00711	0.00981	0.01358	0.01337	0.01429	0.01351	0.01356	0.01789	0.01663	0.01666	0.01578	0.017	0.0178	0.01836	0.01834	0.02008	0.02041
15.456	0.00111	0.00513	0.01052	0.01322	0.01009	0.01392	0.01456	0.01396	0.01618	0.01613	0.01726	0.01568	0.01624	0.01759	0.01786	0.01933	0.02014	0.02084
15.472	0.0033	0.00524	0.01072	0.01233	0.01169	0.01454	0.01321	0.01345	0.01565	0.0162	0.01651	0.01578	0.01743	0.01745	0.01879	0.01953	0.02108	0.01941
15.488	0.00494	0.00636	0.0119	0.01324	0.01252	0.01457	0.01399	0.01356	0.01637	0.01612	0.01704	0.01527	0.01663	0.01644	0.01839	0.01841	0.01972	0.01961
15.504	0.00085177	0.00611	0.00962	0.01321	0.01283	0.01434	0.01379	0.01346	0.0166	0.01643	0.01662	0.01546	0.01611	0.01631	0.01853	0.01729	0.01986	0.02118
15.52	0.00257	0.00672	0.01004	0.01141	0.01192	0.01454	0.01388	0.01336	0.01606	0.017	0.017	0.01423	0.01668	0.01823	0.01828	0.01871	0.02014	0.0201
15.536	0.00175	0.00622	0.00925	0.01185	0.01245	0.01485	0.01365	0.0132	0.0145	0.01697	0.01649	0.01456	0.01612	0.01689	0.01839	0.01743	0.01972	0.01965
15.552	-0.00209	0.00795	0.00932	0.01324	0.01161	0.01345	0.0147	0.01267	0.01531	0.01661	0.01786	0.01495	0.01592	0.01679	0.01824	0.01766	0.0208	0.01972
15.568	0.00354	0.00817	0.00888	0.01366	0.01286	0.01188	0.01402	0.01248	0.01629	0.01557	0.01773	0.01483	0.01619	0.01664	0.01821	0.01834	0.01947	0.01911
15.584	0.00709	0.0076	0.00985	0.01237	0.01273	0.01348	0.01301	0.01257	0.01648	0.01543	0.016	0.01429	0.01698	0.01639	0.0165	0.01738	0.01919	0.01722
15.6	0.00191	0.00565	0.00883	0.01206	0.01112	0.01382	0.01346	0.01185	0.01568	0.01562	0.01638	0.01306	0.01758	0.01646	0.01719	0.01682	0.01883	0.01875
15.616	0.000654029	0.00623	0.00903	0.01264	0.01288	0.0117	0.01334	0.01229	0.01524	0.01698	0.01713	0.01534	0.01553	0.01473	0.01821	0.01669	0.01895	0.01995
15.632	0.00238	0.00696	0.01002	0.01195	0.01311	0.01249	0.01315	0.01328	0.01435	0.01575	0.01489	0.01492	0.01522	0.01681	0.01755	0.01726	0.01866	0.01967
15.648	0.00353	0.00789	0.0092	0.01296	0.01279	0.0125	0.01357	0.01256	0.01545	0.01612	0.01504	0.01481	0.01483	0.01671	0.01789	0.01749	0.01908	0.01962
15.664	0.00569	0.00631	0.0094	0.01173	0.011	0.01354	0.01313	0.0121	0.01395	0.01577	0.01542	0.01473	0.01517	0.01581	0.01853	0.01722	0.01914	0.01987
15.68	0.006	0.00752	0.00832	0.01369	0.01204	0.01326	0.01345	0.01264	0.01376	0.01651	0.01635	0.01457	0.01661	0.01609	0.01768	0.01694	0.02043	0.02068
15.696	0.000684445	0.00671	0.0095	0.01344	0.01108	0.01285	0.01258	0.01201	0.01312	0.01585	0.01578	0.01424	0.01652	0.01618	0.01717	0.01631	0.01911	0.01952
15.712	0.00165	0.00821	0.00822	0.01261	0.0116	0.01305	0.01219	0.0128	0.01494	0.01586	0.01634	0.01442	0.01537	0.01643	0.01753	0.01656	0.01985	0.01972
15.728	-0.000226473	0.00664	0.00747	0.01327	0.01141	0.01237	0.01262	0.01332	0.01493	0.01508	0.01648	0.01359	0.01464	0.01605	0.01715	0.01622	0.01956	0.01948
15.744	0.000263625	0.00621	0.0088	0.01368	0.011	0.01231	0.01273	0.01156	0.01457	0.01538	0.01545	0.01402	0.01588	0.01475	0.01702	0.01607	0.02046	0.01901
15.76	0.00113	0.00691	0.00867	0.01312	0.0104	0.01211	0.01357	0.0125	0.01464	0.01536	0.01467	0.01464	0.01537	0.01486	0.0176	0.01618	0.01874	0.01988
15.776	0.00314	0.00804	0.00923	0.01261	0.01058	0.0133	0.01297	0.01221	0.01368	0.01603	0.01454	0.01364	0.01513	0.0167	0.01691	0.01607	0.01786	0.01844
15.792	0.00258	0.00608	0.00889	0.0124	0.01029	0.01391	0.01166	0.01258	0.01422	0.01567	0.01501	0.01354	0.01377	0.01527	0.01681	0.01643	0.0175	0.01771
15.808	0.00364	0.00606	0.00816	0.01266	0.01126	0.01343	0.01305	0.01208	0.01418	0.01572	0.01428	0.01452	0.01487	0.01602	0.01695	0.01569	0.01843	0.0167
15.824	0.00137	0.00713	0.00854	0.01241	0.01128	0.01331	0.0124	0.01161	0.01394	0.0161	0.01456	0.01462	0.01497	0.01544	0.01702	0.01657	0.01942	0.01793
15.84	0.000368475	0.01003	0.00989	0.01297	0.01208	0.01348	0.01252	0.0119	0.01346	0.0151	0.01551	0.01322	0.01532	0.01529	0.01641	0.01646	0.01892	0.01857
15.856	0.00158	0.00491	0.00888	0.0127	0.01224	0.01398	0.01303	0.01201	0.0131	0.01459	0.01547	0.01433	0.01616	0.0152	0.01603	0.01529	0.01913	0.01693
15.872	0.00282	0.00626	0.00844	0.0117	0.01138	0.01205	0.0118	0.01211	0.0146	0.01452	0.01477	0.01396	0.01552	0.01518	0.01597	0.01597	0.01884	0.01905
15.888	-0.00135	0.00554	0.00816	0.01224	0.01203	0.01311	0.01253	0.01216	0.01375	0.01508	0.01396	0.01356	0.01507	0.01631	0.01669	0.01708	0.01954	0.01879
15.904	0.00117	0.00549	0.00809	0.01185	0.01128	0.01348	0.01197	0.01134	0.01313	0.01323	0.01481	0.01355	0.01455	0.01499	0.01616	0.01618	0.01835	0.01747
15.92	0.00572	0.0053	0.00717	0.01193	0.0106	0.01162	0.01132	0.01173	0.01282	0.01398	0.01469	0.01295	0.0151	0.0149	0.0164	0.01517	0.01746	0.01865
15.936	-0.00311	0.00582	0.00819	0.01168	0.01054	0.0116	0.01233	0.01149	0.01402	0.01517	0.01381	0.01255	0.01446	0.01496	0.01564	0.01429	0.01836	0.01734
15.952	-0.00163	0.00545	0.00813	0.01113	0.00984	0.01306	0.01226	0.01159	0.01318	0.01402	0.01326	0.01234	0.0151	0.01472	0.01569	0.01532	0.01739	0.01792
15.968	0.00262	0.00376	0.00835	0.01223	0.01152	0.01178	0.01222	0.01127	0.01342	0.01514	0.01306	0.01319	0.01511	0.01509	0.01536	0.01483	0.01772	0.01852
15.984	0.00635	0.00644	0.00886	0.01287	0.0116	0.01241	0.01187	0.00965	0.01454	0.01362	0.01449	0.01243	0.01395	0.0148	0.01659	0.01514	0.01875	0.0178
16	0.00217	0.0049	0.00889	0.01345	0.01165	0.0114	0.01135	0.01179	0.01379	0.01408	0.01463	0.01244	0.01378	0.01425	0.0165	0.01507	0.01945	0.01717
16.016	-0.000554076	0.00562	0.00845	0.01206	0.01029	0.01321	0.01244	0.01157	0.01335	0.01473	0.01378	0.01303	0.01348	0.0141	0.01553	0.01538	0.01867	0.01722
16.032	-0.000956646	0.00594	0.00807	0.01184	0.01047	0.01333	0.0126	0.01154	0.01281	0.0134	0.01443	0.01405	0.01363	0.01482	0.01546	0.01523	0.01736	0.01639
16.048	0.000340785	0.00573	0.00793	0.01082	0.00973	0.01173	0.01157	0.0112	0.01221	0.0142	0.01517	0.01316	0.0135	0.01373	0.01511	0.01543	0.01658	0.01661
16.064	0.000899983	0.00651	0.00903	0.01126	0.01172	0.01101	0.01224	0.01053	0.01174	0.0147	0.01411	0.01279	0.01464	0.01423	0.01498	0.01511	0.0174	0.01738
16.08	-0.00186	0.00611	0.0087	0.0109	0.01167	0.01258	0.01048	0.01067	0.01309	0.01565	0.01533	0.01246	0.01449	0.01466	0.01551	0.0154	0.01708	0.01767
16.096	-0.000604631	0.0066	0.00851	0.00992	0.01104	0.01248	0.01077	0.01105	0.01248	0.01308	0.0149	0.01263	0.01363	0.01443	0.01578	0.01542	0.01764	0.01871
16.112	-0.00163	0.00534	0.00795	0.01071	0.00993	0.01165	0.01217	0.01223	0.0138	0.01317	0.01511	0.01312	0.01338	0.01349	0.01514	0.01484	0.01651	0.01667
16.128	0.00163	0.00589	0.00912	0.01192	0.01082	0.01154	0.01176	0.0108	0.01428	0.01323	0.01442	0.01439	0.01325	0.01374	0.01545	0.01449	0.01591	0.01562
16.144	0.00389	0.00581	0.00966	0.01189	0.01122	0.01085	0.01063	0.01093	0.01357	0.0136	0.01311	0.01228	0.0147	0.01418	0.01405	0.01489	0.01665	0.01716
16.16	-0.00125	0.00705	0.00905	0.0097	0.00894	0.01108	0.01121	0.01105	0.01341	0.01352	0.01358	0.01331	0.01358	0.01348	0.01481	0.01495	0.01559	0.01817
16.176	-0.00257	0.00568	0.00872	0.01048	0.00912	0.00962	0.0116	0.01098	0.01328	0.01333	0.01352	0.01277	0.01416	0.01431	0.0145	0.01373	0.0161	0.01666
16.192	0.00122	0.00544	0.00795	0.01196	0.01095	0.01146	0.01151	0.01079	0.01203	0.0144	0.01385	0.01335	0.01353	0.01364	0.01431	0.01463	0.01811	0.01629
16.208	0.0029	0.00423	0.00835	0.01058	0.0099	0.01201	0.01112	0.01075	0.0129	0.01369	0.01364	0.0128	0.013	0.01357	0.01483	0.01402	0.01738	0.01705
16.224	-0.000417535	0.0073	0.00901	0.01138	0.00964	0.01106	0.01115	0.00974	0.01216	0.0139	0.01373	0.01193	0.01295	0.01367	0.01374	0.01389	0.01641	0.01702
16.24	0.000367856	0.00582	0.00779	0.01164	0.00934	0.01135	0.01071	0.01063	0.01132	0.0142	0.014	0.01238	0.0133	0.01337	0.01318	0.01491	0.01628	0.01684
16.256	-0.00121	0.00526	0.00694	0.01099	0.01033	0.01217	0.01093	0.01063	0.01176	0.01387	0.01334	0.01336	0.01325	0.01315	0.01481	0.0146	0.01591	0.01598
16.272	-0.000271829	0.00444	0.00704	0.01057	0.00907	0.01148	0.01116	0.00945	0.01281	0.01341	0.01335	0.01269	0.01264	0.0128	0.01433	0.01436	0.01627	0.01555
16.288	0.000413674	0.00531	0.00695	0.01089	0.00932	0.01163	0.00987	0.01018	0.01216	0.01261	0.01294	0.01277	0.0131	0.01475	0.01534	0.01391	0.01617	0.0154
16.304	0.00161	0.00574	0.00747	0.00896	0.00929	0.0111	0.0105	0.01052	0.01216	0.01291	0.01324	0.01203	0.0138	0.01397	0.01461	0.01386	0.016	0.01646
16.32	0.00258	0.00507	0.0068	0.01024	0.00996	0.01088	0.01178	0.01042	0.0116	0.0131	0.01296	0.01158	0.01179	0.01347	0.01348	0.01396	0.017	0.01789
16.336	-0.00313	0.00427	0.00688	0.01106	0.0098	0.01178	0.0105	0.01016	0.01128	0.01202	0.01312	0.0115	0.01202	0.01359	0.01364	0.01334	0.01713	0.01679
16.352	-0.00198	0.00465	0.00722	0.01128	0.00861	0.0107	0.00945	0.00965	0.01126	0.01204	0.01225	0.01122	0.01225	0.01253	0.01344	0.01386	0.01585	0.01469
16.368	-0.00208	0.00614	0.00768	0.01165	0.00895	0.01017	0.01038	0.01087	0.01163	0.01244	0.01359	0.01117	0.01178	0.01288	0.01375	0.0137	0.01527	0.01431
16.384	0.000961068	0.0064	0.00648	0.01014	0.00844	0.01015	0.01101	0.00985	0.01167	0.01191	0.01282	0.01126	0.0123	0.01358	0.0146	0.01405	0.01646	0.01583
16.4	0.000121186	0.00417	0.00692	0.0097	0.00889	0.01011	0.01054	0.01032	0.01158	0.0118	0.01256	0.01155	0.01221	0.01309	0.01427	0.01353	0.01517	0.01473
16.416	0.0033	0.00318	0.00678	0.0081	0.00939	0.01017	0.01052	0.01077	0.01268	0.01226	0.01197	0.01117	0.01326	0.01271	0.01408	0.01288	0.01521	0.01503
16.432	0.000832193	0.00437	0.00772	0.00996	0.00961	0.01077	0.01016	0.01083	0.01189	0.01256	0.01241	0.0122	0.01275	0.01226	0.01183	0.01303	0.01607	0.01536
16.448	-0.00040864	0.00559	0.00707	0.00979	0.00905	0.01031	0.00982	0.0095	0.0121	0.0119	0.01335	0.01182	0.01238	0.01203	0.0132	0.01417	0.0162	0.01525
16.464	0.00149	0.00487	0.00623	0.01103	0.00922	0.01005	0.00995	0.00989	0.01196	0.01224	0.01203	0.01115	0.01195	0.01224	0.01407	0.01334	0.01491	0.01569
16.48	-0.0015	0.00375	0.00645	0.01091	0.00876	0.00999	0.01037	0.00881	0.01146	0.01178	0.01133	0.01054	0.01287	0.01236	0.01292	0.01415	0.01494	0.01526
16.496	-0.00118	0.00451	0.00614	0.01044	0.00887	0.01037	0.00986	0.00958	0.01164	0.01117	0.0118	0.0104	0.01183	0.01258	0.0129	0.01304	0.01581	0.01549
16.512	0.000381659	0.00297	0.00869	0.00941	0.00961	0.00989	0.01014	0.00903	0.01273	0.01206	0.01166	0.01126	0.0119	0.01246	0.01379	0.0131	0.01555	0.01427
16.528	-0.000934737	0.00446	0.00639	0.00974	0.00878	0.01003	0.01068	0.00906	0.01167	0.01255	0.01245	0.01079	0.01225	0.01218	0.01352	0.01304	0.015	0.01588
16.544	0.00161	0.005	0.0049	0.0097	0.00899	0.00975	0.00995	0.00974	0.01114	0.01163	0.01193	0.01141	0.01084	0.0135	0.01353	0.01341	0.01536	0.01625
16.56	0.000710513	0.00571	0.00582	0.01113	0.00868	0.01026	0.00913	0.00912	0.01118	0.01192	0.01159	0.01081	0.01109	0.0122	0.013	0.01382	0.01493	0.01437
16.576	0.00098332	0.00346	0.00772	0.00932	0.00845	0.01056	0.00883	0.00936	0.01183	0.01228	0.01262	0.01067	0.01148	0.0125	0.01263	0.0136	0.01589	0.0134
16.592	-0.00104	0.00428	0.00679	0.00953	0.00858	0.00983	0.00977	0.01062	0.01121	0.01243	0.01274	0.01108	0.01161	0.01206	0.01185	0.01288	0.01603	0.01366
16.608	-0.000235563	0.00452	0.00659	0.00861	0.00806	0.01051	0.01021	0.00983	0.01175	0.01187	0.01105	0.01233	0.01135	0.01099	0.01266	0.01349	0.01457	0.01344
16.624	0.000988851	0.00525	0.00605	0.00874	0.00854	0.00986	0.00929	0.01068	0.01076	0.01181	0.01219	0.01139	0.01203	0.01199	0.01182	0.01285	0.01538	0.01451
16.64	0.00145	0.00541	0.00687	0.00838	0.00855	0.01072	0.01054	0.00987	0.01012	0.01177	0.01143	0.01092	0.01192	0.01197	0.01242	0.01231	0.01396	0.01369
16.656	-0.000104975	0.00501	0.00757	0.01099	0.00837	0.00992	0.00861	0.00866	0.01085	0.0112	0.01129	0.01027	0.01107	0.01106	0.01367	0.01253	0.0131	0.0133
16.672	-0.00328	0.00434	0.00637	0.00916	0.00973	0.00897	0.00906	0.00946	0.01099	0.01177	0.01168	0.00957	0.01136	0.01182	0.01279	0.01276	0.01494	0.01465
16.688	-0.000563348	0.00488	0.00581	0.00801	0.00818	0.00839	0.00882	0.0089	0.01072	0.01146	0.01253	0.01008	0.01251	0.01093	0.01291	0.01266	0.01519	0.01379
16.704	0.00326	0.00519	0.00634	0.00865	0.00806	0.00815	0.00941	0.00949	0.0114	0.01172	0.01086	0.01052	0.01012	0.01144	0.0129	0.01263	0.01437	0.01389
16.72	-0.00228	0.00432	0.0068	0.00881	0.00947	0.00818	0.0086	0.00893	0.01132	0.01127	0.01239	0.01121	0.0109	0.0111	0.01329	0.01183	0.01403	0.01541
16.736	-0.00188	0.0025	0.00702	0.00841	0.00845	0.00966	0.00925	0.0079	0.011	0.01187	0.01151	0.01057	0.01228	0.01035	0.01266	0.01308	0.01328	0.01394
16.752	0.000973186	0.00242	0.00643	0.00712	0.00813	0.00997	0.00851	0.00837	0.00995	0.01215	0.01023	0.01066	0.01121	0.01151	0.01184	0.01289	0.01353	0.01403
16.768	0.00242	0.00376	0.00661	0.009	0.00843	0.00996	0.00986	0.00835	0.00996	0.01103	0.01013	0.00929	0.01088	0.012	0.01202	0.01259	0.01693	0.01457
[truncated: 514 more rows]

## Sheet: Ext Data Fig.5C
30aa-g	30aa-s	62aa-g	62aa-s	91aa-g	91aa-s	117aa-g	117aa-s	141aa-g	141aa-s	159aa-g	159aa-s	166aa-g	166aa-s	177aa-g	177aa-s	197aa-g	197aa-s	205aa-g	205aa-s	218aa-g	218aa-s	226aa-g	226aa-s	237aa-g	237aa-s	246aa-g	246aa-s	255aa-g	255aa-s	261aa-g	261aa-s	278aa-g	278aa-s	285aa-g	285aa-s	BOC-g	BOC-s	ref-circle-g	ref-circle-s
[truncated: 153 more rows]
