# Supplementary material for: Visualizing the disordered nuclear transport machinery in situ
Source: Nature. 2023 Apr 26;617(7959):162–9. doi: 10.1038/s41586-023-05990-0 (PMC10156602; doi:10.1038/s41586-023-05990-0)
Supplement: Supplementary file 20 — Source Data Extended Data Fig. 6 [file 41586_2023_5990_MOESM20_ESM.xlsx]

## Sheet: Ext Data Fig.6A
time(ns)	30aa	261aa
0	0.00189	0.0023
0.016	0.00192	0.00266
0.032	0.00192	0.00239
0.048	0.00199	0.00263
0.064	0.00189	0.00212
0.08	0.0025	0.00206
0.096	0.00225	0.00233
0.112	0.00248	0.00275
0.128	0.00215	0.00166
0.144	0.00238	0.0026
0.16	0.00232	0.00278
0.176	0.00225	0.00245
0.192	0.00209	0.00239
0.208	0.00227	0.00245
0.224	0.00192	0.00215
0.24	0.00207	0.00218
0.256	0.00245	0.0026
0.272	0.00258	0.00239
0.288	0.00235	0.00257
0.304	0.00194	0.00209
0.32	0.00184	0.00293
0.336	0.00192	0.00209
0.352	0.00347	0.00203
0.368	0.00465	0.00212
0.384	0.01047	0.00233
0.4	0.02186	0.00284
0.416	0.03535	0.00327
0.432	0.05113	0.00747
0.448	0.07269	0.0202
0.464	0.10229	0.05427
0.48	0.15741	0.11874
0.496	0.23363	0.20981
0.512	0.34129	0.32495
0.528	0.44335	0.43867
0.544	0.54324	0.53512
0.56	0.62702	0.61192
0.576	0.69256	0.66486
0.592	0.73623	0.71602
0.608	0.77064	0.74668
0.624	0.80624	0.7872
0.64	0.81692	0.80486
0.656	0.84708	0.82926
0.672	0.86759	0.85441
0.688	0.89244	0.88256
0.704	0.91582	0.90046
0.72	0.92348	0.91743
0.736	0.94297	0.93675
0.752	0.96892	0.95649
0.768	0.95712	0.96447
0.784	0.97747	0.98183
0.8	0.99474	0.98621
0.816	0.99009	0.98361
0.832	0.99027	1
0.848	1	0.9971
0.864	0.98925	0.99398
0.88	0.99213	0.974
0.896	0.98033	0.99054
0.912	0.97328	0.96608
0.928	0.96825	0.96913
0.944	0.96465	0.95489
0.96	0.95752	0.9675
0.976	0.94759	0.94999
0.992	0.9389	0.95897
1.008	0.93604	0.9401
1.024	0.92085	0.93003
1.04	0.91188	0.93841
1.056	0.90907	0.92961
1.072	0.90348	0.91694
1.088	0.89883	0.91679
1.104	0.88979	0.90512
1.12	0.87993	0.90276
1.136	0.87298	0.89798
1.152	0.87165	0.89197
1.168	0.86187	0.88918
1.184	0.85178	0.87153
1.2	0.85661	0.87624
1.216	0.84678	0.86926
1.232	0.84098	0.85886
1.248	0.8363	0.85314
1.264	0.83784	0.85614
1.28	0.82652	0.8419
1.296	0.81725	0.84256
1.312	0.81311	0.83887
1.328	0.81058	0.8409
1.344	0.80336	0.82551
1.36	0.80821	0.82176
1.376	0.79674	0.82539
1.392	0.78829	0.80667
1.408	0.782	0.81402
1.424	0.77914	0.80773
1.44	0.77334	0.79231
1.456	0.76545	0.79669
1.472	0.76681	0.79612
1.488	0.76152	0.78055
1.504	0.74816	0.79086
1.52	0.75792	0.78067
1.536	0.75013	0.78097
1.552	0.73649	0.77253
1.568	0.73759	0.76673
1.584	0.73585	0.75557
1.6	0.72185	0.75469
1.616	0.73089	0.74357
1.632	0.72842	0.74511
1.648	0.71876	0.73522
1.664	0.7112	0.73283
1.68	0.70809	0.72718
1.696	0.70265	0.73023
1.712	0.71153	0.73041
1.728	0.70139	0.72295
1.744	0.68712	0.71484
1.76	0.68947	0.72159
1.776	0.69383	0.70556
1.792	0.68326	0.70843
1.808	0.67281	0.70003
1.824	0.67389	0.7016
1.84	0.67884	0.6922
1.856	0.66385	0.68884
1.872	0.66129	0.69498
1.888	0.65882	0.69918
1.904	0.65856	0.68361
1.92	0.65003	0.68095
1.936	0.65136	0.6713
1.952	0.64554	0.67185
1.968	0.63708	0.67061
1.984	0.63818	0.66553
2	0.63606	0.66308
2.016	0.63182	0.66798
2.032	0.62196	0.66516
2.048	0.62428	0.66238
2.064	0.62615	0.64869
2.08	0.6215	0.6499
2.096	0.61384	0.64905
2.112	0.61177	0.64394
2.128	0.60676	0.6339
2.144	0.60763	0.6307
2.16	0.60061	0.63448
2.176	0.60109	0.6271
2.192	0.59527	0.62314
2.208	0.59277	0.62825
2.224	0.59542	0.61727
2.24	0.58919	0.61936
2.256	0.58845	0.60672
2.272	0.57969	0.61077
2.288	0.579	0.60732
2.304	0.57836	0.60506
2.32	0.56717	0.60959
2.336	0.57588	0.5997
2.352	0.5686	0.59701
2.368	0.56873	0.59641
2.384	0.56094	0.5926
2.4	0.55581	0.5831
2.416	0.55849	0.59106
2.432	0.55131	0.57818
2.448	0.5529	0.57778
2.464	0.55134	0.57836
2.48	0.54388	0.56614
2.496	0.54483	0.57506
2.512	0.54222	0.56741
2.528	0.53961	0.56678
2.544	0.53285	0.56753
2.56	0.53108	0.56505
2.576	0.53558	0.56563
2.592	0.52843	0.56188
2.608	0.52166	0.55196
2.624	0.52036	0.5506
2.64	0.52255	0.55873
2.656	0.51862	0.54383
2.672	0.52018	0.53984
2.688	0.51331	0.54582
2.704	0.51068	0.53739
2.72	0.51336	0.54664
2.736	0.5	0.52953
2.752	0.50575	0.53624
2.768	0.49814	0.52517
2.784	0.4966	0.52853
2.8	0.50194	0.52511
2.816	0.49911	0.52324
2.832	0.49305	0.51547
2.848	0.48725	0.52006
2.864	0.49045	0.51135
2.88	0.49022	0.51504
2.896	0.48077	0.51172
2.912	0.47683	0.50833
2.928	0.48347	0.50636
2.944	0.47341	0.50198
2.96	0.47489	0.50395
2.976	0.46521	0.49878
2.992	0.47249	0.49197
3.008	0.46335	0.49161
3.024	0.46383	0.48961
3.04	0.45308	0.49149
3.056	0.45811	0.48091
3.072	0.45558	0.48892
3.088	0.45344	0.48665
3.104	0.4448	0.47552
3.12	0.45594	0.48447
3.136	0.44851	0.47537
3.152	0.44649	0.47592
3.168	0.44373	0.47108
3.184	0.43942	0.47332
3.2	0.44082	0.46682
3.216	0.4363	0.46431
3.232	0.43444	0.46443
3.248	0.43633	0.46022
3.264	0.4268	0.46364
3.28	0.43357	0.46364
3.296	0.43086	0.45681
3.312	0.42772	0.45699
3.328	0.4255	0.45418
3.344	0.42103	0.44499
3.36	0.42151	0.44601
3.376	0.41924	0.44774
3.392	0.41587	0.44372
3.408	0.41022	0.44541
3.424	0.41058	0.43981
3.44	0.40925	0.43359
3.456	0.40455	0.42893
3.472	0.41209	0.43516
3.488	0.40726	0.4279
3.504	0.40391	0.42319
3.52	0.40654	0.42618
3.536	0.39566	0.42518
3.552	0.38943	0.42246
3.568	0.39901	0.42179
3.584	0.3951	0.41829
3.6	0.39206	0.42007
3.616	0.38907	0.4152
3.632	0.3819	0.41115
3.648	0.37873	0.40976
3.664	0.38971	0.41103
3.68	0.3799	0.41242
3.696	0.3798	0.40698
3.712	0.38121	0.40329
3.728	0.37921	0.40117
3.744	0.37528	0.39413
3.76	0.37661	0.39794
3.776	0.36683	0.39352
3.792	0.36535	0.39984
3.808	0.37342	0.39243
3.824	0.36624	0.38959
3.84	0.3668	0.38872
3.856	0.37053	0.38566
3.872	0.35329	0.38899
3.888	0.36412	0.38778
3.904	0.36192	0.38515
3.92	0.35881	0.3804
3.936	0.35068	0.37662
3.952	0.35893	0.37723
3.968	0.3514	0.37759
3.984	0.34948	0.37478
4	0.34512	0.37714
4.016	0.34555	0.37094
4.032	0.34629	0.3693
4.048	0.34425	0.37063
4.064	0.34956	0.36444
4.08	0.34106	0.36746
4.096	0.33809	0.36933
4.112	0.33339	0.35703
4.128	0.34399	0.35757
4.144	0.33406	0.36051
4.16	0.33758	0.35231
4.176	0.32479	0.35757
4.192	0.32611	0.3589
4.208	0.32887	0.35074
4.224	0.33347	0.34575
4.24	0.32591	0.34905
4.256	0.32427	0.34986
4.272	0.32496	0.34333
4.288	0.32047	0.34551
4.304	0.32162	0.34182
4.32	0.31365	0.34348
4.336	0.31654	0.34273
4.352	0.31633	0.33946
4.368	0.31281	0.32809
4.384	0.31342	0.33571
4.4	0.31447	0.33798
4.416	0.30596	0.32969
4.432	0.30504	0.32903
4.448	0.30821	0.32761
4.464	0.30517	0.32734
4.48	0.30905	0.32749
4.496	0.3031	0.32434
4.512	0.30453	0.32413
4.528	0.30402	0.32377
4.544	0.30129	0.31672
4.56	0.29712	0.31975
4.576	0.29613	0.31811
4.592	0.29184	0.31712
4.608	0.30052	0.31476
4.624	0.29462	0.31258
4.64	0.29053	0.31582
4.656	0.29194	0.31198
4.672	0.28895	0.30883
4.688	0.289	0.30675
4.704	0.28905	0.31243
4.72	0.28333	0.30789
4.736	0.2864	0.3036
4.752	0.28481	0.30357
4.768	0.27891	0.30148
4.784	0.27779	0.30218
4.8	0.27498	0.29955
4.816	0.27682	0.3007
4.832	0.27764	0.29659
4.848	0.28269	0.29671
4.864	0.27301	0.29628
4.88	0.26951	0.29329
4.896	0.26941	0.28854
4.912	0.27661	0.29308
4.928	0.2666	0.29607
4.944	0.26476	0.28788
4.96	0.27255	0.28978
4.976	0.27235	0.28495
4.992	0.26865	0.28352
5.008	0.2666	0.28265
5.024	0.26609	0.28649
5.04	0.25738	0.28062
5.056	0.26338	0.28374
5.072	0.26078	0.28501
5.088	0.25973	0.27905
5.104	0.25562	0.28362
5.12	0.25685	0.27811
5.136	0.25232	0.27766
5.152	0.25084	0.27542
5.168	0.25107	0.26956
5.184	0.25547	0.26596
5.2	0.25276	0.27101
5.216	0.24826	0.27179
5.232	0.2489	0.26768
5.248	0.24591	0.26741
5.264	0.24078	0.26387
5.28	0.24221	0.26538
5.296	0.24116	0.26169
5.312	0.24354	0.2646
5.328	0.24525	0.25822
5.344	0.23588	0.25982
5.36	0.23932	0.25698
5.376	0.23851	0.25664
5.392	0.23534	0.25674
5.408	0.23881	0.25531
5.424	0.23889	0.25979
5.44	0.23567	0.25051
5.456	0.23153	0.25571
5.472	0.23393	0.25217
5.488	0.23156	0.25199
5.504	0.2311	0.25017
5.52	0.22923	0.25229
5.536	0.22765	0.24591
5.552	0.23056	0.24899
5.568	0.22221	0.25166
5.584	0.22949	0.24627
5.6	0.22494	0.24455
5.616	0.22857	0.24077
5.632	0.21797	0.24388
5.648	0.22012	0.24004
5.664	0.22165	0.23705
5.68	0.22252	0.2372
5.696	0.21984	0.23708
5.712	0.21766	0.23884
5.728	0.2159	0.22843
5.744	0.21611	0.23784
5.76	0.21478	0.23167
5.776	0.21345	0.23185
5.792	0.2159	0.23076
5.808	0.21174	0.22925
5.824	0.2088	0.22635
5.84	0.20875	0.22341
5.856	0.21245	0.22562
5.872	0.21136	0.2255
5.888	0.20959	0.22825
5.904	0.2063	0.22139
5.92	0.20609	0.22363
5.936	0.20433	0.22426
5.952	0.20569	0.22048
5.968	0.20696	0.21413
5.984	0.20065	0.21404
6	0.20369	0.21564
6.016	0.20316	0.21253
6.032	0.1945	0.21821
6.048	0.1982	0.21522
6.064	0.19746	0.21564
6.08	0.19818	0.21229
6.096	0.19593	0.21323
6.112	0.19769	0.20839
6.128	0.1944	0.21256
6.144	0.19644	0.21153
6.16	0.19192	0.21329
6.176	0.18696	0.20942
6.192	0.19279	0.20887
6.208	0.19455	0.20588
6.224	0.19355	0.20298
6.24	0.19289	0.20618
6.256	0.18839	0.2024
6.272	0.18638	0.20509
6.288	0.18474	0.20476
6.304	0.18556	0.19841
6.32	0.18405	0.20047
6.336	0.18232	0.1998
6.352	0.18362	0.20258
6.368	0.18459	0.20291
6.384	0.18063	0.19663
6.4	0.18109	0.19802
6.416	0.18134	0.19315
6.432	0.17649	0.19684
6.448	0.17596	0.19369
6.464	0.17616	0.1884
6.48	0.18122	0.1946
6.496	0.178	0.18837
6.512	0.17744	0.19112
6.528	0.17493	0.18807
6.544	0.1746	0.19109
6.56	0.17154	0.18889
6.576	0.17325	0.18922
6.592	0.17166	0.1852
6.608	0.17034	0.18801
6.624	0.17233	0.18595
6.64	0.17212	0.17924
6.656	0.17003	0.18323
6.672	0.1663	0.18057
6.688	0.16306	0.18456
6.704	0.16421	0.17603
6.72	0.16691	0.18486
6.736	0.16569	0.1787
6.752	0.16426	0.1773
6.768	0.1649	0.17779
6.784	0.1676	0.18069
6.8	0.16467	0.17543
6.816	0.16132	0.17419
6.832	0.16329	0.17797
6.848	0.16543	0.17295
6.864	0.15757	0.17915
6.88	0.16318	0.17365
6.896	0.1614	0.17694
6.912	0.15815	0.17162
6.928	0.16032	0.17697
6.944	0.1546	0.16905
6.96	0.15565	0.17153
6.976	0.15417	0.17631
6.992	0.15545	0.16905
7.008	0.15258	0.16944
7.024	0.15419	0.16984
7.04	0.15154	0.16527
7.056	0.15144	0.1751
7.072	0.15077	0.16848
7.088	0.15368	0.16675
7.104	0.14822	0.16222
7.12	0.15013	0.15928
7.136	0.14712	0.16285
7.152	0.14957	0.16382
7.168	0.14832	0.15916
7.184	0.15008	0.16013
7.2	0.14916	0.15677
7.216	0.14668	0.16025
7.232	0.14686	0.15832
7.248	0.14594	0.15934
7.264	0.14556	0.15835
7.28	0.14234	0.1572
7.296	0.14331	0.15665
7.312	0.14221	0.15687
7.328	0.14278	0.15088
7.344	0.14038	0.15384
7.36	0.14191	0.15653
7.376	0.13769	0.15215
7.392	0.13815	0.15284
7.408	0.13933	0.15248
7.424	0.13752	0.15052
7.44	0.1378	0.15036
7.456	0.13624	0.15185
7.472	0.13629	0.14601
7.488	0.13989	0.14937
7.504	0.13647	0.14801
7.52	0.13764	0.14559
7.536	0.13356	0.14562
7.552	0.13565	0.14429
7.568	0.13368	0.151
7.584	0.13568	0.14671
7.6	0.13363	0.1458
7.616	0.13174	0.14471
7.632	0.131	0.14701
7.648	0.13075	0.14211
7.664	0.13279	0.14465
7.68	0.12671	0.14235
7.696	0.12988	0.13993
7.712	0.12536	0.14377
7.728	0.12538	0.13833
7.744	0.12865	0.14002
7.76	0.12858	0.13763
7.776	0.12722	0.13503
7.792	0.13054	0.13721
7.808	0.12426	0.13237
7.824	0.1239	0.13446
7.84	0.12462	0.1399
7.856	0.12209	0.1364
7.872	0.12354	0.13271
7.888	0.12444	0.1351
7.904	0.12229	0.13207
7.92	0.11846	0.13153
7.936	0.12079	0.13591
7.952	0.12232	0.13349
7.968	0.11793	0.13237
7.984	0.11775	0.12763
8	0.1215	0.13014
8.016	0.11821	0.12732
8.032	0.12043	0.12989
8.048	0.11639	0.1315
8.064	0.11675	0.13129
8.08	0.11603	0.1282
8.096	0.11818	0.12992
8.112	0.12015	0.13068
8.128	0.11414	0.12152
8.144	0.11573	0.12751
8.16	0.1154	0.12726
8.176	0.11616	0.12246
8.192	0.11044	0.124
8.208	0.1142	0.12116
8.224	0.11381	0.12164
8.24	0.11182	0.12291
8.256	0.11131	0.12388
8.272	0.11264	0.12191
8.288	0.11123	0.12019
8.304	0.11021	0.12128
8.32	0.11128	0.12267
8.336	0.10988	0.12221
8.352	0.11128	0.11995
8.368	0.10791	0.11538
8.384	0.106	0.12007
8.4	0.10804	0.11889
8.416	0.10684	0.11351
8.432	0.1039	0.11768
8.448	0.10704	0.1158
8.464	0.10827	0.11541
8.48	0.10546	0.11496
8.496	0.10378	0.11414
8.512	0.10452	0.11372
8.528	0.10403	0.11215
8.544	0.10296	0.11574
8.56	0.10232	0.11299
8.576	0.10444	0.11308
8.592	0.10334	0.11218
8.608	0.1004	0.11136
8.624	0.10378	0.11453
8.64	0.10102	0.11218
8.656	0.10068	0.11112
8.672	0.09941	0.11187
8.688	0.09867	0.10855
8.704	0.10089	0.10731
8.72	0.09652	0.10704
8.736	0.09639	0.1106
8.752	0.09734	0.11006
8.768	0.09946	0.1064
8.784	0.09624	0.1064
8.8	0.09821	0.10459
8.816	0.09762	0.10543
8.832	0.09443	0.10649
8.848	0.09749	0.1028
8.864	0.09264	0.10271
8.88	0.09386	0.10304
8.896	0.09083	0.10344
8.912	0.09509	0.10495
8.928	0.09279	0.10292
8.944	0.09478	0.1032
8.96	0.09287	0.10568
8.976	0.09328	0.1009
8.992	0.0919	0.10326
9.008	0.0906	0.09869
9.024	0.09392	0.10438
9.04	0.09328	0.0992
9.056	0.09139	0.10081
9.072	0.08886	0.10072
9.088	0.08899	0.097
9.104	0.0906	0.09851
9.12	0.08901	0.09818
9.136	0.08899	0.09518
9.152	0.09014	0.09996
9.168	0.08832	0.0967
9.184	0.08794	0.09642
9.2	0.08924	0.09769
9.216	0.08301	0.09564
9.232	0.08646	0.09413
9.248	0.08539	0.09282
9.264	0.08579	0.09385
9.28	0.08521	0.09385
9.296	0.08549	0.0947
9.312	0.08334	0.09307
9.328	0.08258	0.0957
9.344	0.08674	0.09174
9.36	0.08477	0.09488
9.376	0.0859	0.09152
9.392	0.08161	0.09446
9.408	0.08273	0.09431
9.424	0.08196	0.09062
9.44	0.0838	0.08962
9.456	0.08183	0.08905
9.472	0.08028	0.0914
9.488	0.07913	0.08898
9.504	0.07977	0.09171
9.52	0.08002	0.08902
9.536	0.07782	0.08593
9.552	0.08166	0.08744
9.568	0.08012	0.08877
9.584	0.07915	0.0866
9.6	0.08043	0.08898
9.616	0.0779	0.08723
9.632	0.07765	0.08687
9.648	0.0792	0.08451
9.664	0.07897	0.08759
9.68	0.07586	0.08632
9.696	0.07693	0.0846
9.712	0.07943	0.08548
9.728	0.07691	0.08527
9.744	0.07657	0.0814
9.76	0.07435	0.08551
9.776	0.07476	0.0853
9.792	0.07341	0.0823
9.808	0.07417	0.08412
9.824	0.07578	0.08394
9.84	0.07645	0.08424
9.856	0.07305	0.08118
9.872	0.07632	0.07976
9.888	0.07578	0.0797
9.904	0.07238	0.07964
9.92	0.07463	0.08049
9.936	0.0757	0.07849
9.952	0.07389	0.07961
9.968	0.07448	0.08197
9.984	0.07348	0.07707
10	0.07067	0.07852
10.016	0.07399	0.07783
10.032	0.07111	0.07704
10.048	0.07213	0.07656
10.064	0.07249	0.07644
10.08	0.07185	0.07489
10.096	0.0674	0.07496
10.112	0.07001	0.07801
10.128	0.07029	0.07489
10.144	0.07072	0.07834
10.16	0.06774	0.07592
10.176	0.06751	0.07613
10.192	0.06853	0.0761
10.208	0.06738	0.07456
10.224	0.06411	0.07462
10.24	0.06641	0.07232
10.256	0.06776	0.07423
10.272	0.06444	0.07199
10.288	0.06776	0.07136
10.304	0.06582	0.07384
10.32	0.06564	0.07051
10.336	0.06544	0.07323
10.352	0.06587	0.07105
10.368	0.06646	0.07127
10.384	0.06493	0.07154
10.4	0.0662	0.07311
10.416	0.06442	0.07208
10.432	0.06559	0.07
10.448	0.0648	0.07341
10.464	0.0639	0.07081
10.48	0.06237	0.06945
10.496	0.06235	0.07075
10.512	0.06457	0.0706
10.528	0.06265	0.06924
10.544	0.06168	0.07072
10.56	0.06345	0.06664
10.576	0.06117	0.069
10.592	0.06253	0.06764
10.608	0.06069	0.06718
10.624	0.06125	0.06864
10.64	0.0589	0.06579
10.656	0.06107	0.06643
10.672	0.05933	0.06585
10.688	0.06158	0.06495
10.704	0.06145	0.0635
10.72	0.05729	0.06643
10.736	0.06107	0.06534
10.752	0.05839	0.06585
10.768	0.05752	0.0657
10.784	0.05734	0.06573
10.8	0.06005	0.06295
10.816	0.0589	0.06141
10.832	0.06081	0.06307
10.848	0.05808	0.06443
10.864	0.05869	0.06516
10.88	0.05706	0.06186
10.896	0.05642	0.06362
10.912	0.05719	0.06065
10.928	0.05716	0.0644
10.944	0.05497	0.06204
10.96	0.05673	0.06211
10.976	0.05606	0.06044
10.992	0.05619	0.06135
11.008	0.0577	0.06005
11.024	0.0568	0.05984
11.04	0.05611	0.06313
11.056	0.05512	0.06262
11.072	0.05588	0.06084
11.088	0.05601	0.06099
11.104	0.05397	0.06177
11.12	0.05525	0.06135
11.136	0.05405	0.06068
11.152	0.05371	0.05839
11.168	0.05338	0.05957
11.184	0.0542	0.05981
11.2	0.05274	0.0609
11.216	0.05292	0.0573
11.232	0.05208	0.0556
11.248	0.05412	0.0589
11.264	0.05233	0.05672
11.28	0.05203	0.056
11.296	0.05167	0.05775
11.312	0.05223	0.05603
11.328	0.05264	0.05663
11.344	0.05065	0.05805
11.36	0.05185	0.05563
11.376	0.05162	0.05585
11.392	0.05101	0.05887
11.408	0.05014	0.05573
11.424	0.05119	0.05863
11.44	0.05075	0.05515
11.456	0.05177	0.054
11.472	0.04843	0.05427
11.488	0.04723	0.05346
11.504	0.04952	0.05303
11.52	0.04884	0.05433
11.536	0.0497	0.05385
11.552	0.05251	0.05246
11.568	0.04832	0.05491
11.584	0.04723	0.05461
11.6	0.04822	0.05322
11.616	0.04827	0.05376
11.632	0.04792	0.05107
11.648	0.04919	0.05291
11.664	0.04692	0.05346
11.68	0.04832	0.05173
11.696	0.04804	0.05113
11.712	0.0462	0.04995
11.728	0.04597	0.05098
11.744	0.04452	0.04971
11.76	0.04541	0.05319
11.776	0.04439	0.05077
11.792	0.04695	0.05062
11.808	0.0447	0.0501
11.824	0.04523	0.04835
11.84	0.04421	0.04986
11.856	0.04574	0.05198
11.872	0.04383	0.04983
11.888	0.04434	0.04904
11.904	0.04488	0.04856
11.92	0.04319	0.04789
11.936	0.04546	0.04938
11.952	0.04362	0.04826
11.968	0.04375	0.0475
11.984	0.04296	0.04726
12	0.04283	0.04892
12.016	0.04391	0.0501
12.032	0.04186	0.05031
12.048	0.04255	0.04735
12.064	0.04324	0.04714
12.08	0.04207	0.04696
12.096	0.0423	0.04653
12.112	0.045	0.04605
12.128	0.04112	0.04792
12.144	0.03974	0.04671
12.16	0.03905	0.04566
12.176	0.04242	0.04451
12.192	0.04207	0.04687
12.208	0.04076	0.04475
12.224	0.04128	0.04551
12.24	0.04053	0.04511
12.256	0.03898	0.04563
12.272	0.04128	0.04466
12.288	0.0412	0.0436
12.304	0.03895	0.04291
12.32	0.04145	0.04454
12.336	0.03905	0.04336
12.352	0.03931	0.04254
12.368	0.03829	0.0436
12.384	0.03905	0.04194
12.4	0.03956	0.04369
12.416	0.03887	0.04451
12.432	0.03864	0.041
12.448	0.03926	0.0436
12.464	0.03936	0.04239
12.48	0.03665	0.04405
12.496	0.03936	0.04206
12.512	0.03824	0.04263
12.528	0.03711	0.03985
12.544	0.03696	0.04487
12.56	0.03752	0.04297
12.576	0.03816	0.03879
12.592	0.03923	0.04272
12.608	0.0364	0.04064
12.624	0.0367	0.0407
12.64	0.03563	0.03925
12.656	0.03686	0.04067
12.672	0.0367	0.0394
12.688	0.03632	0.04121
12.704	0.03512	0.04079
12.72	0.03591	0.03828
12.736	0.03555	0.03913
12.752	0.03655	0.03994
12.768	0.03537	0.03846
12.784	0.03525	0.03994
12.8	0.03545	0.03879
12.816	0.03548	0.03867
12.832	0.03423	0.04046
12.848	0.03512	0.0378
12.864	0.03663	0.03834
12.88	0.03443	0.03846
12.896	0.03326	0.03722
12.912	0.03596	0.03867
12.928	0.03497	0.03958
12.944	0.0343	0.0364
12.96	0.03308	0.0374
12.976	0.03208	0.03855
12.992	0.03387	0.03776
13.008	0.03331	0.03728
13.024	0.03218	0.03547
13.04	0.03361	0.03713
13.056	0.0318	0.03583
13.072	0.03382	0.03622
13.088	0.03364	0.03828
13.104	0.03228	0.0374
13.12	0.03244	0.03798
13.136	0.03328	0.0364
13.152	0.03295	0.03716
13.168	0.03257	0.03595
13.184	0.03223	0.03435
13.2	0.03193	0.03559
13.216	0.03195	0.03538
13.232	0.03177	0.03498
13.248	0.03065	0.0361
13.264	0.03147	0.03513
13.28	0.03147	0.03631
13.296	0.03085	0.03435
13.312	0.03236	0.03625
13.328	0.03088	0.03441
13.344	0.03165	0.03477
13.36	0.03114	0.03589
13.376	0.03055	0.03377
13.392	0.03004	0.0338
13.408	0.02996	0.0332
13.424	0.02924	0.03259
13.44	0.02914	0.03426
13.456	0.03055	0.03444
13.472	0.03006	0.03281
13.488	0.02981	0.03353
13.504	0.0297	0.03377
13.52	0.02776	0.03262
13.536	0.0294	0.03238
13.552	0.02993	0.03223
13.568	0.03039	0.0312
13.584	0.03101	0.03217
13.6	0.02879	0.03187
13.616	0.02771	0.03187
13.632	0.02753	0.03314
13.648	0.02871	0.03123
13.664	0.02947	0.03117
13.68	0.02725	0.03081
13.696	0.02955	0.03157
13.712	0.02845	0.03247
13.728	0.02876	0.03054
13.744	0.0271	0.03187
13.76	0.02771	0.03036
13.776	0.02718	0.03117
13.792	0.02838	0.03042
13.808	0.0283	0.03157
13.824	0.02871	0.03111
13.84	0.02631	0.02891
13.856	0.0272	0.03139
13.872	0.02621	0.02999
13.888	0.02771	0.02954
13.904	0.02582	0.03012
13.92	0.02771	0.03078
13.936	0.02741	0.03008
13.952	0.02937	0.03093
13.968	0.02641	0.02918
13.984	0.02692	0.02969
14	0.02725	0.03057
14.016	0.02669	0.02851
14.032	0.02516	0.02694
14.048	0.02764	0.03063
14.064	0.0258	0.02751
14.08	0.02697	0.029
14.096	0.02521	0.02709
14.112	0.02654	0.02785
14.128	0.02572	0.02724
14.144	0.02478	0.02827
14.16	0.0259	0.02785
14.176	0.02406	0.02758
14.192	0.02549	0.02818
14.208	0.02419	0.02851
14.224	0.02414	0.02764
14.24	0.02585	0.02706
14.256	0.02523	0.02915
14.272	0.02414	0.02806
14.288	0.02334	0.02758
14.304	0.02439	0.02634
14.32	0.02485	0.02803
14.336	0.02518	0.0273
14.352	0.02388	0.02691
14.368	0.02462	0.02606
14.384	0.02444	0.0254
14.4	0.02419	0.02764
14.416	0.02414	0.02637
14.432	0.02449	0.02664
14.448	0.02416	0.02688
14.464	0.02378	0.0264
14.48	0.02567	0.02649
14.496	0.02312	0.02555
14.512	0.02283	0.02594
14.528	0.0224	0.02612
14.544	0.02289	0.02482
14.56	0.0238	0.0277
14.576	0.02406	0.02621
14.592	0.02171	0.02507
14.608	0.0237	0.02488
14.624	0.02309	0.0247
14.64	0.02273	0.02661
14.656	0.02227	0.02543
14.672	0.0237	0.02582
14.688	0.02122	0.02401
14.704	0.02299	0.02476
14.72	0.02227	0.02343
14.736	0.02334	0.02628
14.752	0.02163	0.02374
14.768	0.02248	0.02407
14.784	0.02324	0.02349
14.8	0.02258	0.02464
14.816	0.02184	0.02322
14.832	0.02056	0.02513
14.848	0.02145	0.02458
14.864	0.02186	0.02262
14.88	0.0211	0.02425
14.896	0.02163	0.02386
14.912	0.02153	0.0225
14.928	0.02148	0.02364
14.944	0.02	0.02304
14.96	0.02125	0.02443
14.976	0.02079	0.02168
14.992	0.02069	0.02437
15.008	0.01964	0.02265
15.024	0.02071	0.02322
15.04	0.02	0.02174
15.056	0.02082	0.02277
15.072	0.02074	0.02129
15.088	0.01964	0.02316
15.104	0.02015	0.02177
15.12	0.01974	0.02053
15.136	0.01926	0.0212
15.152	0.01865	0.02386
15.168	0.02043	0.02225
15.184	0.01923	0.01993
15.2	0.01898	0.02228
15.216	0.01977	0.02144
15.232	0.01956	0.02107
15.248	0.01882	0.02283
15.264	0.01923	0.02141
15.28	0.01867	0.02101
15.296	0.02018	0.02207
15.312	0.01916	0.02159
15.328	0.02002	0.02056
15.344	0.01946	0.02041
15.36	0.01931	0.02026
15.376	0.01969	0.02032
15.392	0.01911	0.01923
15.408	0.01872	0.02186
15.424	0.01962	0.02047
15.44	0.01903	0.01932
15.456	0.01893	0.02098
15.472	0.01857	0.0192
15.488	0.0178	0.02126
15.504	0.01913	0.02065
15.52	0.01767	0.0208
15.536	0.01752	0.01996
15.552	0.01885	0.02011
15.568	0.01788	0.01965
15.584	0.01885	0.01844
15.6	0.01803	0.02014
15.616	0.01778	0.01938
15.632	0.0166	0.02041
15.648	0.01824	0.02032
15.664	0.01688	0.01875
15.68	0.01893	0.01866
15.696	0.01596	0.01999
15.712	0.01826	0.01911
15.728	0.0177	0.01881
15.744	0.01785	0.01993
15.76	0.01647	0.01826
15.776	0.01836	0.01902
15.792	0.01706	0.01911
15.808	0.01614	0.01993
15.824	0.01676	0.01965
15.84	0.01599	0.01757
15.856	0.01686	0.01881
15.872	0.01696	0.01914
15.888	0.01658	0.01956
15.904	0.01553	0.01841
15.92	0.01558	0.01908
15.936	0.01673	0.01902
15.952	0.01658	0.01793
15.968	0.01663	0.01917
15.984	0.01706	0.01814
16	0.01568	0.01648
16.016	0.01665	0.01914
16.032	0.0155	0.01853
16.048	0.01627	0.01669
16.064	0.01484	0.01802
16.08	0.01532	0.01805
16.096	0.01576	0.01618
16.112	0.0155	0.01775
16.128	0.01584	0.01914
16.144	0.01637	0.01808
16.16	0.01668	0.01754
16.176	0.01578	0.01769
16.192	0.01558	0.01775
16.208	0.01407	0.01527
16.224	0.01456	0.01705
16.24	0.01604	0.01769
16.256	0.0154	0.01793
16.272	0.01402	0.01681
16.288	0.01479	0.01772
16.304	0.01471	0.0172
16.32	0.01653	0.0172
16.336	0.01558	0.01678
16.352	0.01479	0.01633
16.368	0.01469	0.01642
16.384	0.01423	0.01702
16.4	0.01494	0.01642
16.416	0.01487	0.0166
16.432	0.01374	0.01618
16.448	0.01545	0.01702
16.464	0.01581	0.01651
16.48	0.01446	0.01554
16.496	0.01392	0.01551
16.512	0.01435	0.01599
16.528	0.01474	0.01569
16.544	0.01423	0.01596
16.56	0.01372	0.01554
16.576	0.01402	0.01587
16.592	0.01379	0.01569
16.608	0.01438	0.0156
16.624	0.01497	0.01448
16.64	0.01425	0.01569
16.656	0.01292	0.01457
16.672	0.014	0.01521
16.688	0.01474	0.01627
16.704	0.01492	0.01482
16.72	0.01441	0.01524
16.736	0.01453	0.01451
16.752	0.01341	0.01521
16.768	0.01331	0.01409
16.784	0.01341	0.01479
16.8	0.01315	0.01593
16.816	0.01349	0.01415
16.832	0.01313	0.01497
16.848	0.01315	0.01473
16.864	0.01374	0.01491
16.88	0.01315	0.0143
16.896	0.01377	0.01497
16.912	0.01298	0.01488
16.928	0.01305	0.01439
16.944	0.01275	0.01427
16.96	0.01285	0.01433
16.976	0.01246	0.01554
16.992	0.01298	0.0143
17.008	0.01236	0.01358
17.024	0.01162	0.01466
17.04	0.0131	0.01412
17.056	0.01264	0.01358
17.072	0.01244	0.01442
17.088	0.01264	0.01521
17.104	0.01249	0.01318
17.12	0.01264	0.01312
17.136	0.01223	0.01536
17.152	0.01221	0.01433
17.168	0.01282	0.01466
17.184	0.01116	0.01361
17.2	0.01185	0.01421
17.216	0.01206	0.01333
17.232	0.01198	0.01342
17.248	0.01195	0.01318
17.264	0.01221	0.01321
17.28	0.0131	0.01294
17.296	0.01157	0.0133
17.312	0.01114	0.01279
17.328	0.01287	0.01373
17.344	0.01223	0.01367
17.36	0.01221	0.01222
17.376	0.01246	0.01346
17.392	0.01336	0.01333
17.408	0.01129	0.01361
17.424	0.01177	0.01267
17.44	0.01175	0.01222
17.456	0.01139	0.01197
17.472	0.01134	0.01364
17.488	0.01246	0.01457
17.504	0.01114	0.01327
17.52	0.01047	0.01249
17.536	0.01078	0.01276
17.552	0.01109	0.01258
17.568	0.01154	0.01288
17.584	0.01032	0.01285
17.6	0.01106	0.01179
17.616	0.01098	0.01206
17.632	0.01047	0.01252
17.648	0.01086	0.01234
17.664	0.01172	0.01237
17.68	0.00988	0.01146
17.696	0.01027	0.01203
17.712	0.01109	0.01113
17.728	0.01073	0.01255
17.744	0.0104	0.01212
17.76	0.00965	0.01222
17.776	0.01068	0.01194
17.792	0.01014	0.01219
17.808	0.01029	0.01276
17.824	0.00986	0.01073
17.84	0.0106	0.01243
17.856	0.01055	0.01137
17.872	0.01091	0.01212
17.888	0.01045	0.01212
17.904	0.01022	0.01122
17.92	0.01052	0.01143
17.936	0.01147	0.01095
17.952	0.01017	0.01125
17.968	0.01086	0.0111
17.984	0.01001	0.01101
18	0.00917	0.01116
18.016	0.01078	0.01185
18.032	0.00988	0.01085
18.048	0.00942	0.01116
18.064	0.00932	0.01022
18.08	0.00983	0.01125
18.096	0.00955	0.01137
18.112	0.0094	0.01113
18.128	0.00889	0.01089
18.144	0.00861	0.0104
18.16	0.00955	0.01055
18.176	0.00907	0.0107
18.192	0.01075	0.00989
18.208	0.00932	0.01113
18.224	0.00999	0.01019
18.24	0.00973	0.0111
18.256	0.01004	0.01061
18.272	0.00902	0.01028
18.288	0.01037	0.01052
18.304	0.00935	0.01122
18.32	0.00863	0.00962
18.336	0.00963	0.01134
18.352	0.01014	0.01049
18.368	0.00914	0.00955
18.384	0.0095	0.01052
18.4	0.00897	0.01025
18.416	0.00843	0.01031
18.432	0.00863	0.00983
18.448	0.00884	0.01076
18.464	0.00843	0.01028
18.48	0.00889	0.01004
18.496	0.00894	0.01016
18.512	0.00948	0.00937
18.528	0.00894	0.00977
18.544	0.00917	0.01082
18.56	0.00851	0.00977
18.576	0.00799	0.01022
18.592	0.00927	0.00974
18.608	0.00822	0.01064
18.624	0.00917	0.01019
18.64	0.00868	0.00995
18.656	0.00917	0.00886
18.672	0.00891	0.00874
18.688	0.00871	0.00949
18.704	0.00835	0.00895
18.72	0.00876	0.01019
18.736	0.00881	0.00928
18.752	0.00802	0.01061
18.768	0.00871	0.0101
18.784	0.00825	0.00874
18.8	0.00822	0.00865
18.816	0.00805	0.00962
18.832	0.00702	0.00856
18.848	0.00868	0.00934
18.864	0.00845	0.0085
18.88	0.00889	0.00886
18.896	0.00807	0.00977
18.912	0.00805	0.00916
18.928	0.00848	0.00889
18.944	0.00817	0.00819
18.96	0.00868	0.0088
18.976	0.00833	0.00853
18.992	0.00792	0.0094
19.008	0.00787	0.00874
19.024	0.00776	0.0098
19.04	0.00884	0.00952
19.056	0.00764	0.00862
19.072	0.00822	0.00919
19.088	0.00799	0.0091
19.104	0.00782	0.00813
19.12	0.00771	0.00819
19.136	0.00761	0.00813
19.152	0.00761	0.00928
19.168	0.00799	0.0094
19.184	0.00812	0.00813
19.2	0.00738	0.0091
19.216	0.00779	0.00862
19.232	0.00779	0.00795
19.248	0.00802	0.00792
19.264	0.00776	0.00898
19.28	0.00738	0.00844
19.296	0.00782	0.00844
19.312	0.00764	0.00807
19.328	0.0082	0.00916
19.344	0.00728	0.00841
19.36	0.00753	0.00744
19.376	0.0072	0.00919
19.392	0.0072	0.00819
19.408	0.00782	0.00771
19.424	0.00779	0.00853
19.44	0.00797	0.00771
19.456	0.00771	0.00762
19.472	0.00718	0.0088
19.488	0.00664	0.00774
19.504	0.00759	0.00819
19.52	0.00741	0.00816
19.536	0.00715	0.00714
19.552	0.00725	0.00768
19.568	0.00692	0.00783
19.584	0.00713	0.00762
19.6	0.00776	0.00822
19.616	0.00672	0.00768
19.632	0.00695	0.00783
19.648	0.00685	0.0075
19.664	0.007	0.0081
19.68	0.00664	0.00771
19.696	0.00771	0.00705
19.712	0.00662	0.00735
19.728	0.00644	0.00798
19.744	0.0069	0.00804
19.76	0.00656	0.00807
19.776	0.00582	0.00717
19.792	0.00649	0.00741
19.808	0.00677	0.0072
19.824	0.00664	0.0072
19.84	0.00628	0.00744
19.856	0.00707	0.00735
19.872	0.00672	0.00674
19.888	0.00697	0.0075
19.904	0.00631	0.00747
19.92	0.0059	0.00701
19.936	0.00702	0.00689
19.952	0.00664	0.00641
19.968	0.00651	0.00774
19.984	0.00633	0.0072
20	0.00677	0.00653
20.016	0.00587	0.00671
20.032	0.00692	0.00686
20.048	0.00641	0.00695
20.064	0.00628	0.00659
20.08	0.0061	0.00705
20.096	0.00682	0.00614
20.112	0.00667	0.00747
20.128	0.00669	0.00698
20.144	0.00567	0.00762
20.16	0.00567	0.00741
20.176	0.00608	0.00695
20.192	0.00646	0.00729
20.208	0.00605	0.00653
20.224	0.00605	0.00593
20.24	0.00667	0.00683
20.256	0.00562	0.00671
20.272	0.00562	0.00774
20.288	0.00539	0.00617
20.304	0.00654	0.00668
20.32	0.0061	0.00698
20.336	0.00572	0.00668
20.352	0.0059	0.00714
20.368	0.0057	0.00635
20.384	0.00628	0.00635
20.4	0.00603	0.00692
20.416	0.00598	0.00692
20.432	0.00618	0.00668
20.448	0.00554	0.00593
20.464	0.00485	0.00756
20.48	0.00562	0.00656
20.496	0.00567	0.00587
20.512	0.0058	0.00626
20.528	0.00633	0.00629
20.544	0.00577	0.0062
20.56	0.00575	0.00638
20.576	0.00534	0.00638
20.592	0.0057	0.00662
20.608	0.00587	0.00568
20.624	0.00564	0.00644
20.64	0.00534	0.0065
20.656	0.00531	0.00571
20.672	0.00498	0.00574
20.688	0.00536	0.00647
20.704	0.0047	0.00629
20.72	0.00475	0.00568
20.736	0.00534	0.00677
20.752	0.00503	0.00623
20.768	0.00595	0.00605
20.784	0.00496	0.00692
20.8	0.0058	0.00698
20.816	0.00541	0.00574
20.832	0.00541	0.00581
20.848	0.00511	0.0059
20.864	0.00595	0.00605
20.88	0.0059	0.00529
20.896	0.00567	0.00541
20.912	0.00513	0.00635
20.928	0.00506	0.00587
20.944	0.00567	0.00629
20.96	0.00483	0.00608
20.976	0.00508	0.00568
20.992	0.00442	0.00544
21.008	0.0049	0.00599
21.024	0.00493	0.00514
21.04	0.00493	0.00556
21.056	0.00501	0.00617
21.072	0.00572	0.00584
21.088	0.00552	0.00584
21.104	0.00575	0.00505
21.12	0.00554	0.00499
21.136	0.00432	0.00535
21.152	0.00485	0.00547
21.168	0.00437	0.00541
21.184	0.00536	0.00626
21.2	0.00539	0.00584
21.216	0.00511	0.00559
21.232	0.00488	0.00553
21.248	0.00534	0.00475
21.264	0.00483	0.00526
21.28	0.00496	0.00538
21.296	0.00465	0.00511
21.312	0.00485	0.00568
21.328	0.00424	0.0049
21.344	0.0045	0.00541
21.36	0.00467	0.00571
21.376	0.0047	0.00593
21.392	0.00467	0.00487
21.408	0.0046	0.00556
21.424	0.0045	0.00532
21.44	0.00396	0.0049
21.456	0.00455	0.00411
21.472	0.00429	0.00514
21.488	0.00452	0.00441
21.504	0.00406	0.00511
21.52	0.00437	0.00578
21.536	0.00429	0.00514
21.552	0.00419	0.00514
21.568	0.00432	0.00593
21.584	0.00424	0.00466
21.6	0.0047	0.00487
21.616	0.00373	0.00505
21.632	0.00467	0.00472
21.648	0.0046	0.00496
21.664	0.00432	0.00514
21.68	0.00424	0.00562
21.696	0.00414	0.00469
21.712	0.00437	0.00517
21.728	0.00406	0.00496
21.744	0.00381	0.00411
21.76	0.00416	0.00493
21.776	0.00419	0.00387
21.792	0.00386	0.00505
21.808	0.00409	0.00441
21.824	0.00414	0.00426
21.84	0.00447	0.00447
21.856	0.00388	0.00444
21.872	0.00398	0.0046
21.888	0.00442	0.00502
21.904	0.00427	0.00402
21.92	0.00393	0.00438
21.936	0.00462	0.00435
21.952	0.00327	0.00423
21.968	0.00442	0.00405
21.984	0.00414	0.00481
22	0.00396	0.00378
22.016	0.00363	0.00472
22.032	0.00358	0.00417
22.048	0.00411	0.00429
22.064	0.0046	0.00454
22.08	0.00365	0.00435
22.096	0.00411	0.00499
22.112	0.00398	0.00463
22.128	0.00378	0.0039
22.144	0.00434	0.00499
22.16	0.00388	0.0042
22.176	0.0036	0.00393
22.192	0.00406	0.00435
22.208	0.00416	0.00402
22.224	0.00421	0.00426
22.24	0.00398	0.00375
22.256	0.00393	0.00444
22.272	0.00375	0.00484
22.288	0.00444	0.00457
22.304	0.00419	0.00454
22.32	0.00391	0.00472
22.336	0.0036	0.00523
22.352	0.00411	0.00441
22.368	0.00363	0.00372
22.384	0.00337	0.00417
22.4	0.00375	0.00393
22.416	0.00391	0.00417
22.432	0.00352	0.00399
22.448	0.0036	0.00444
22.464	0.00391	0.00405
22.48	0.00355	0.00387
22.496	0.0035	0.00414
22.512	0.00368	0.00417
22.528	0.00383	0.0042
22.544	0.00342	0.00402
22.56	0.0036	0.00438
22.576	0.00329	0.00411
22.592	0.00383	0.00354
22.608	0.00337	0.00432
22.624	0.0034	0.00357
22.64	0.00327	0.00438
22.656	0.00421	0.00426
22.672	0.0035	0.00375
22.688	0.00347	0.00345
22.704	0.0036	0.00457
22.72	0.00319	0.00481
22.736	0.00437	0.00393
22.752	0.00358	0.00402
22.768	0.00358	0.00381
22.784	0.0034	0.0036
22.8	0.00345	0.0039
22.816	0.00327	0.00372
22.832	0.00327	0.00399
22.848	0.00324	0.00466
22.864	0.00304	0.00399
22.88	0.00386	0.00478
22.896	0.0035	0.00354
22.912	0.00335	0.00399
22.928	0.0036	0.00405
22.944	0.00342	0.00345
22.96	0.00404	0.00381
22.976	0.00335	0.0036
22.992	0.00317	0.00432
23.008	0.00329	0.00405
23.024	0.00319	0.00444
23.04	0.00342	0.00339
23.056	0.00322	0.00387
23.072	0.00258	0.00351
23.088	0.00317	0.0033
23.104	0.0037	0.0039
23.12	0.00332	0.00363
23.136	0.00327	0.00314
23.152	0.00327	0.00336
23.168	0.00291	0.00378
23.184	0.00291	0.0039
23.2	0.00304	0.00363
23.216	0.00255	0.00363
23.232	0.00299	0.00384
23.248	0.00329	0.00348
23.264	0.00271	0.00339
23.28	0.00291	0.00366
23.296	0.00248	0.00387
23.312	0.00304	0.00375
23.328	0.0036	0.00345
23.344	0.00312	0.00402
23.36	0.00322	0.00351
23.376	0.00329	0.0033
23.392	0.00332	0.00348
23.408	0.00306	0.0039
23.424	0.00332	0.00293
23.44	0.00276	0.00327
23.456	0.00322	0.00369
23.472	0.00255	0.00336
23.488	0.00273	0.00339
23.504	0.00281	0.00345
23.52	0.0036	0.0033
23.536	0.00327	0.00293
23.552	0.00281	0.00333
23.568	0.00278	0.0036
23.584	0.00281	0.00314
23.6	0.00301	0.00293
23.616	0.00301	0.00363
23.632	0.00245	0.00342
23.648	0.00258	0.00327
23.664	0.00304	0.00284
23.68	0.00329	0.00351
23.696	0.00284	0.00311
23.712	0.00258	0.0033
23.728	0.00273	0.00408
23.744	0.00286	0.00311
23.76	0.00296	0.00375
23.776	0.00304	0.00317
23.792	0.00276	0.00327
23.808	0.00299	0.00305
23.824	0.00253	0.00366
23.84	0.00266	0.00369
23.856	0.00245	0.00366
23.872	0.0025	0.00308
23.888	0.0025	0.00272
23.904	0.00284	0.00314
23.92	0.00276	0.00293
23.936	0.00291	0.00321
23.952	0.00273	0.00275
23.968	0.00301	0.00302
23.984	0.00332	0.00305
24	0.00273	0.0036
24.016	0.00278	0.0029
24.032	0.00245	0.00275
24.048	0.00296	0.00321
24.064	0.00266	0.0026
24.08	0.00314	0.00339
24.096	0.00299	0.00287
24.112	0.0024	0.00314
24.128	0.0024	0.00284
24.144	0.00266	0.00233
24.16	0.00263	0.00357
24.176	0.00291	0.00308
24.192	0.00268	0.00314
24.208	0.00271	0.00336
24.224	0.00296	0.00293
24.24	0.0024	0.00239
24.256	0.00207	0.00299
24.272	0.00235	0.00311
24.288	0.00301	0.00317
24.304	0.00258	0.00287
24.32	0.00273	0.00251
24.336	0.00207	0.00272
24.352	0.00243	0.00254
24.368	0.00278	0.00284
24.384	0.00258	0.00284
24.4	0.00215	0.00245
24.416	0.00227	0.00251
24.432	0.00258	0.00305
24.448	0.00222	0.00299
24.464	0.00238	0.00257
24.48	0.00212	0.00281
24.496	0.0024	0.00275
24.512	0.00253	0.00327
24.528	0.00227	0.00272
24.544	0.00235	0.00251
24.56	0.00284	0.00278
24.576	0.00253	0.00293
24.592	0.00248	0.00266
24.608	0.00268	0.00248
24.624	0.00266	0.00281
24.64	0.00255	0.00308
24.656	0.00204	0.00302
24.672	0.00192	0.00281
24.688	0.00212	0.00242
24.704	0.00273	0.00263
24.72	0.00227	0.00251
24.736	0.00261	0.00233
24.752	0.00192	0.0029
24.768	0.0023	0.00305
24.784	0.00225	0.00308
24.8	0.00209	0.00317
24.816	0.00204	0.00245
24.832	0.00222	0.00248
24.848	0.00238	0.00254
24.864	0.0022	0.00212
24.88	0.00212	0.00275
24.896	0.00202	0.00248
24.912	0.00212	0.00251
24.928	0.00238	0.00281
24.944	0.00209	0.00236
24.96	0.00209	0.00245
24.976	0.00235	0.00296
	0.000766244	0.00148
	0	0

## Sheet: Ext Data Fig.6B
time(ns)	30aa	261aa
0	0.000490443	0.000419443
0.016	0.000601567	0.00046292
0.032	0.000480723	0.000474015
0.048	0.000366435	0.000610396
0.064	0.000549807	0.000498881
0.08	0.000417265	0.00041656
0.096	0.000420197	0.000423986
0.112	0.000357205	0.000388282
0.128	0.000328727	0.000404375
0.144	0.000442259	0.000398645
0.16	0.000445677	0.000456769
0.176	0.000411011	0.000474069
0.192	0.000472462	0.000484673
0.208	0.000347858	0.000298115
0.224	0.00043901	0.000361631
0.24	0.000367152	0.000374283
0.256	0.000352379	0.0003714
0.272	0.000514959	0.000388584
0.288	0.000341159	0.000366293
0.304	0.000456716	0.000405092
0.32	0.000464663	0.000412713
0.336	0.000369721	0.000430911
0.352	0.000259176	0.000393761
0.368	0.00050846	0.000671084
0.384	0.00329	0.0025
0.4	0.01696	0.0141
0.416	0.06046	0.05215
0.432	0.15275	0.1373
0.448	0.29012	0.2665
0.464	0.44526	0.41582
0.48	0.59118	0.55412
0.496	0.70174	0.66285
0.512	0.78033	0.743
0.528	0.83825	0.80107
0.544	0.87996	0.84384
0.56	0.90342	0.86989
0.576	0.92548	0.89326
0.592	0.9348	0.91374
0.608	0.95006	0.92606
0.624	0.95999	0.93977
0.64	0.97042	0.9538
0.656	0.98228	0.96845
0.672	0.98958	0.97693
0.688	0.99494	0.99036
0.704	0.99814	0.99564
0.72	0.99944	0.99892
0.736	0.99732	1
0.752	0.99848	0.99952
0.768	1	0.99639
0.784	0.98825	0.99044
0.8	0.98376	0.98893
0.816	0.98277	0.98287
0.832	0.97121	0.9755
0.848	0.96044	0.96873
0.864	0.95175	0.96069
0.88	0.93996	0.95247
0.896	0.93333	0.94302
0.912	0.92467	0.93431
0.928	0.91274	0.92905
0.944	0.9067	0.91877
0.96	0.89786	0.91348
0.976	0.8924	0.90851
0.992	0.87854	0.90057
1.008	0.87044	0.88977
1.024	0.86389	0.88526
1.04	0.8596	0.87769
1.056	0.85176	0.8699
1.072	0.844	0.86468
1.088	0.83566	0.85549
1.104	0.82634	0.85203
1.12	0.8254	0.84553
1.136	0.82255	0.83919
1.152	0.80882	0.83257
1.168	0.80226	0.82626
1.184	0.7974	0.82202
1.2	0.79169	0.81542
1.216	0.78395	0.80804
1.232	0.78337	0.80612
1.248	0.77676	0.79853
1.264	0.76915	0.79056
1.28	0.76359	0.78707
1.296	0.75623	0.78337
1.312	0.75375	0.77756
1.328	0.74628	0.77466
1.344	0.74371	0.76724
1.36	0.73574	0.76394
1.376	0.73236	0.75903
1.392	0.72684	0.75263
1.408	0.72313	0.74908
1.424	0.71413	0.74564
1.44	0.71186	0.74047
1.456	0.70787	0.73286
1.472	0.70322	0.72928
1.488	0.6979	0.72828
1.504	0.69727	0.72207
1.52	0.69063	0.71648
1.536	0.68721	0.71276
1.552	0.68429	0.70949
1.568	0.67843	0.70673
1.584	0.67394	0.70294
1.6	0.66861	0.69963
1.616	0.66876	0.69397
1.632	0.66265	0.69078
1.648	0.65789	0.68616
1.664	0.65575	0.68397
1.68	0.6522	0.67665
1.696	0.64459	0.67374
1.712	0.6395	0.66932
1.728	0.63671	0.66567
1.744	0.63504	0.66414
1.76	0.63176	0.65894
1.776	0.62672	0.65493
1.792	0.62655	0.65456
1.808	0.61987	0.64965
1.824	0.61854	0.64348
1.84	0.61786	0.64009
1.856	0.60954	0.63678
1.872	0.60477	0.63522
1.888	0.60184	0.63307
1.904	0.60076	0.62947
1.92	0.59741	0.62445
1.936	0.59174	0.62213
1.952	0.58959	0.61779
1.968	0.5841	0.61564
1.984	0.58091	0.61168
2	0.58233	0.60779
2.016	0.57815	0.60972
2.032	0.57661	0.60448
2.048	0.5733	0.59823
2.064	0.57129	0.59398
2.08	0.56517	0.59502
2.096	0.56392	0.58727
2.112	0.55896	0.58708
2.128	0.55742	0.58519
2.144	0.55393	0.5831
2.16	0.54977	0.57715
2.176	0.54814	0.57515
2.192	0.54739	0.57281
2.208	0.54472	0.57007
2.224	0.53784	0.56859
2.24	0.53919	0.56271
2.256	0.53507	0.56265
2.272	0.53142	0.55787
2.288	0.52896	0.55888
2.304	0.52725	0.55464
2.32	0.52434	0.55262
2.336	0.51955	0.5495
2.352	0.51871	0.54345
2.368	0.51574	0.54164
2.384	0.5138	0.53864
2.4	0.51221	0.53851
2.416	0.50714	0.53927
2.432	0.50705	0.53085
2.448	0.50436	0.53188
2.464	0.50333	0.52624
2.48	0.49866	0.52607
2.496	0.49678	0.52381
2.512	0.49386	0.52112
2.528	0.49349	0.51923
2.544	0.49038	0.51729
2.56	0.48756	0.51327
2.576	0.48545	0.51168
2.592	0.48482	0.50766
2.608	0.48189	0.50687
2.624	0.4774	0.50477
2.64	0.47526	0.50452
2.656	0.47357	0.49999
2.672	0.47391	0.49655
2.688	0.46858	0.49615
2.704	0.46718	0.49142
2.72	0.46476	0.48903
2.736	0.46067	0.48692
2.752	0.45689	0.48759
2.768	0.45637	0.48263
2.784	0.45627	0.48083
2.8	0.45297	0.47951
2.816	0.45254	0.4755
2.832	0.45067	0.47271
2.848	0.44672	0.47379
2.864	0.44231	0.4704
2.88	0.44538	0.46742
2.896	0.43812	0.46563
2.912	0.43756	0.46311
2.928	0.43529	0.46052
2.944	0.43418	0.45822
2.96	0.43067	0.45546
2.976	0.42966	0.45617
2.992	0.42674	0.45242
3.008	0.42449	0.45
3.024	0.4235	0.44932
3.04	0.41778	0.44405
3.056	0.41881	0.44406
3.072	0.41732	0.44246
3.088	0.41267	0.44102
3.104	0.4163	0.43688
3.12	0.4107	0.43384
3.136	0.40903	0.43354
3.152	0.40854	0.43024
3.168	0.40406	0.42855
3.184	0.40393	0.4261
3.2	0.40246	0.4241
3.216	0.40134	0.42396
3.232	0.39605	0.42292
3.248	0.39568	0.42205
3.264	0.39574	0.41816
3.28	0.3933	0.41581
3.296	0.39004	0.41396
3.312	0.38519	0.41257
3.328	0.38484	0.40933
3.344	0.3878	0.40902
3.36	0.38376	0.40872
3.376	0.3827	0.40392
3.392	0.38016	0.40108
3.408	0.37895	0.40109
3.424	0.37905	0.39764
3.44	0.37397	0.39806
3.456	0.37499	0.39855
3.472	0.37076	0.39302
3.488	0.371	0.39209
3.504	0.36873	0.39054
3.52	0.36686	0.38985
3.536	0.36439	0.38711
3.552	0.36279	0.38481
3.568	0.36309	0.3843
3.584	0.36062	0.38162
3.6	0.35872	0.37946
3.616	0.35664	0.37786
3.632	0.35433	0.37563
3.648	0.35193	0.37451
3.664	0.35358	0.3735
3.68	0.34984	0.37087
3.696	0.34742	0.37046
3.712	0.34826	0.36977
3.728	0.34505	0.36628
3.744	0.34396	0.36545
3.76	0.34393	0.36322
3.776	0.34311	0.36336
3.792	0.34013	0.36064
3.808	0.33934	0.36045
3.824	0.33706	0.35855
3.84	0.33596	0.35805
3.856	0.3346	0.35711
3.872	0.3331	0.35304
3.888	0.33078	0.34916
3.904	0.32976	0.35011
3.92	0.32893	0.3479
3.936	0.32762	0.34798
3.952	0.32465	0.34511
3.968	0.32335	0.34496
3.984	0.32222	0.34319
4	0.32031	0.34209
4.016	0.32016	0.33946
4.032	0.31916	0.33713
4.048	0.31581	0.33842
4.064	0.31387	0.33529
4.08	0.31468	0.33515
4.096	0.31292	0.3329
4.112	0.31044	0.33043
4.128	0.30921	0.3297
4.144	0.30956	0.32831
4.16	0.30787	0.32755
4.176	0.30539	0.32497
4.192	0.30456	0.32172
4.208	0.30335	0.32313
4.224	0.3005	0.31917
4.24	0.29865	0.32174
4.256	0.29722	0.31773
4.272	0.29953	0.31667
4.288	0.29534	0.31575
4.304	0.29592	0.31322
4.32	0.29292	0.31349
4.336	0.2918	0.3116
4.352	0.29099	0.31052
4.368	0.29081	0.30966
4.384	0.29012	0.3067
4.4	0.28922	0.30737
4.416	0.28631	0.30639
4.432	0.2854	0.30253
4.448	0.28491	0.30119
4.464	0.28368	0.30083
4.48	0.28096	0.29956
4.496	0.28093	0.29914
4.512	0.27852	0.29599
4.528	0.27767	0.29591
4.544	0.27645	0.29505
4.56	0.27605	0.29345
4.576	0.27394	0.2904
4.592	0.27304	0.29223
4.608	0.27275	0.28913
4.624	0.27058	0.28895
4.64	0.27063	0.28676
4.656	0.26918	0.28575
4.672	0.2683	0.2847
4.688	0.26515	0.28377
4.704	0.26507	0.28237
4.72	0.26172	0.27882
4.736	0.2627	0.27973
4.752	0.2627	0.27803
4.768	0.25953	0.27805
4.784	0.26144	0.27754
4.8	0.25703	0.27388
4.816	0.25754	0.27194
4.832	0.25523	0.27307
4.848	0.25516	0.27083
4.864	0.25323	0.27096
4.88	0.25241	0.26884
4.896	0.25067	0.26649
4.912	0.24924	0.266
4.928	0.24859	0.26615
4.944	0.24711	0.26501
4.96	0.24617	0.26298
4.976	0.2454	0.26309
4.992	0.24657	0.26132
5.008	0.24505	0.26132
5.024	0.2432	0.25851
5.04	0.24074	0.25864
5.056	0.23862	0.25832
5.072	0.24015	0.25793
5.088	0.23948	0.25545
5.104	0.2362	0.25251
5.12	0.23609	0.25279
5.136	0.23472	0.25149
5.152	0.23329	0.25004
5.168	0.23504	0.24928
5.184	0.23269	0.24714
5.2	0.23198	0.24592
5.216	0.22958	0.2465
5.232	0.231	0.2448
5.248	0.22796	0.24374
5.264	0.22752	0.24274
5.28	0.22594	0.24119
5.296	0.22474	0.24094
5.312	0.22516	0.23874
5.328	0.22364	0.2393
5.344	0.22127	0.23768
5.36	0.22375	0.23646
5.376	0.22129	0.23559
5.392	0.21982	0.23461
5.408	0.21845	0.23254
5.424	0.2189	0.23387
5.44	0.21553	0.23153
5.456	0.2152	0.23095
5.472	0.21508	0.22984
5.488	0.21514	0.2288
5.504	0.21348	0.22636
5.52	0.21305	0.22691
5.536	0.21181	0.22533
5.552	0.21104	0.22656
5.568	0.20947	0.22368
5.584	0.2083	0.22197
5.6	0.20824	0.22075
5.616	0.20762	0.2232
5.632	0.20569	0.22062
5.648	0.20359	0.21933
5.664	0.20426	0.2199
5.68	0.20225	0.21867
5.696	0.20159	0.21744
5.712	0.20264	0.21609
5.728	0.20077	0.21396
5.744	0.20088	0.21382
5.76	0.19931	0.21268
5.776	0.19908	0.21279
5.792	0.19794	0.21072
5.808	0.19694	0.20967
5.824	0.19591	0.20947
5.84	0.19596	0.2079
5.856	0.1957	0.20731
5.872	0.19384	0.20602
5.888	0.1925	0.20655
5.904	0.19347	0.20397
5.92	0.19224	0.204
5.936	0.19123	0.20233
5.952	0.1891	0.20222
5.968	0.18917	0.20058
5.984	0.18773	0.2009
6	0.18717	0.19903
6.016	0.18667	0.19844
6.032	0.18513	0.19938
6.048	0.1855	0.19774
6.064	0.18518	0.19695
6.08	0.1836	0.19537
6.096	0.18294	0.19586
6.112	0.17972	0.19426
6.128	0.18301	0.1937
6.144	0.17988	0.19256
6.16	0.17965	0.1908
6.176	0.17759	0.19126
6.192	0.17743	0.19075
6.208	0.17793	0.18989
6.224	0.17727	0.18814
6.24	0.17579	0.18669
6.256	0.17593	0.18796
6.272	0.17432	0.18651
6.288	0.17438	0.18593
6.304	0.17286	0.18354
6.32	0.17196	0.18361
6.336	0.17126	0.18244
6.352	0.17053	0.18151
6.368	0.16861	0.1803
6.384	0.16947	0.18141
6.4	0.16925	0.18021
6.416	0.16728	0.18042
6.432	0.16687	0.17788
6.448	0.16489	0.17753
6.464	0.16724	0.176
6.48	0.16455	0.17628
6.496	0.16235	0.17631
6.512	0.16346	0.17535
6.528	0.16265	0.17305
6.544	0.16066	0.1735
6.56	0.16106	0.17216
6.576	0.16023	0.17224
6.592	0.16057	0.17072
6.608	0.15981	0.17083
6.624	0.15762	0.16915
6.64	0.15834	0.16956
6.656	0.15593	0.16844
6.672	0.15552	0.16817
6.688	0.15706	0.16746
6.704	0.15592	0.16682
6.72	0.15481	0.16572
6.736	0.15496	0.16583
6.752	0.15302	0.16357
6.768	0.15378	0.16355
6.784	0.15226	0.16319
6.8	0.15162	0.16202
6.816	0.14977	0.1608
6.832	0.15027	0.16146
6.848	0.151	0.16138
6.864	0.15052	0.1596
6.88	0.14779	0.15827
6.896	0.14729	0.15966
6.912	0.14815	0.15775
6.928	0.14728	0.1575
6.944	0.14612	0.15653
6.96	0.14518	0.15489
6.976	0.14541	0.15573
6.992	0.14628	0.15527
7.008	0.14319	0.15317
7.024	0.14336	0.15313
7.04	0.14174	0.15162
7.056	0.14066	0.15197
7.072	0.14102	0.15152
7.088	0.14172	0.15071
7.104	0.13904	0.15027
7.12	0.13958	0.14838
7.136	0.13847	0.14835
7.152	0.13848	0.1484
7.168	0.13802	0.14794
7.184	0.13735	0.14694
7.2	0.13621	0.14666
7.216	0.13529	0.1458
7.232	0.13563	0.14543
7.248	0.13602	0.14425
7.264	0.13344	0.14492
7.28	0.13352	0.14321
7.296	0.13375	0.14163
7.312	0.13284	0.14267
7.328	0.13159	0.1409
7.344	0.13325	0.14093
7.36	0.13069	0.14108
7.376	0.13044	0.1397
7.392	0.12984	0.13987
7.408	0.13	0.1385
7.424	0.12868	0.13832
7.44	0.12813	0.13704
7.456	0.12853	0.13658
7.472	0.12724	0.13607
7.488	0.12715	0.13567
7.504	0.12735	0.1359
7.52	0.12735	0.13488
7.536	0.1257	0.13349
7.552	0.12436	0.13401
7.568	0.12422	0.13467
7.584	0.12415	0.13152
7.6	0.12435	0.13177
7.616	0.12169	0.13165
7.632	0.12275	0.13092
7.648	0.1224	0.13059
7.664	0.12091	0.12841
7.68	0.1198	0.12882
7.696	0.11954	0.129
7.712	0.12057	0.12843
7.728	0.119	0.12791
7.744	0.11833	0.12838
7.76	0.11842	0.12627
7.776	0.11692	0.12645
7.792	0.11719	0.12568
7.808	0.11749	0.12498
7.824	0.1166	0.12437
7.84	0.11627	0.1235
7.856	0.11471	0.12324
7.872	0.11601	0.1235
7.888	0.11354	0.1224
7.904	0.11416	0.12197
7.92	0.11236	0.12145
7.936	0.11288	0.12143
7.952	0.11299	0.12144
7.968	0.11273	0.11967
7.984	0.11159	0.11877
8	0.11098	0.11923
8.016	0.11053	0.11821
8.032	0.11055	0.11837
8.048	0.11068	0.11804
8.064	0.10977	0.11667
8.08	0.10972	0.11591
8.096	0.10819	0.1169
8.112	0.10856	0.11638
8.128	0.10634	0.11489
8.144	0.10707	0.1146
8.16	0.10718	0.1137
8.176	0.10673	0.1137
8.192	0.10454	0.11421
8.208	0.10579	0.11301
8.224	0.10541	0.11227
8.24	0.10518	0.11177
8.256	0.10414	0.11287
8.272	0.10385	0.11111
8.288	0.10372	0.11168
8.304	0.10247	0.11013
8.32	0.10202	0.11049
8.336	0.10275	0.10872
8.352	0.10106	0.10878
8.368	0.10186	0.10812
8.384	0.10117	0.10804
8.4	0.10027	0.10667
8.416	0.10012	0.10767
8.432	0.1004	0.10632
8.448	0.09828	0.10657
8.464	0.09932	0.10554
8.48	0.09897	0.10635
8.496	0.09749	0.10587
8.512	0.09787	0.10413
8.528	0.09647	0.10421
8.544	0.09676	0.10418
8.56	0.09618	0.10325
8.576	0.0958	0.10367
8.592	0.0951	0.10291
8.608	0.09547	0.10076
8.624	0.09482	0.10196
8.64	0.09427	0.1004
8.656	0.09426	0.10081
8.672	0.09358	0.09979
8.688	0.09252	0.09999
8.704	0.09253	0.09974
8.72	0.09225	0.09969
8.736	0.09195	0.09875
8.752	0.09071	0.09838
8.768	0.09175	0.09751
8.784	0.09136	0.09814
8.8	0.09092	0.09727
8.816	0.09023	0.09677
8.832	0.09056	0.09595
8.848	0.09066	0.09668
8.864	0.08883	0.09591
8.88	0.08971	0.09559
8.896	0.0886	0.09535
8.912	0.08838	0.09438
8.928	0.0875	0.09425
8.944	0.08828	0.09422
8.96	0.08772	0.09279
8.976	0.08691	0.09274
8.992	0.08621	0.09296
9.008	0.0866	0.09255
9.024	0.08481	0.09191
9.04	0.08599	0.09108
9.056	0.08434	0.09187
9.072	0.08513	0.09153
9.088	0.08491	0.0908
9.104	0.08409	0.09074
9.12	0.0843	0.08934
9.136	0.08326	0.0886
9.152	0.08314	0.08822
9.168	0.08263	0.08936
9.184	0.0805	0.08865
9.2	0.08092	0.08857
9.216	0.08255	0.08768
9.232	0.08157	0.08698
9.248	0.08099	0.08633
9.264	0.08093	0.08733
9.28	0.08038	0.08555
9.296	0.07946	0.08561
9.312	0.07848	0.0851
9.328	0.07868	0.08518
9.344	0.08016	0.08456
9.36	0.0786	0.08397
9.376	0.07802	0.08482
9.392	0.07866	0.08242
9.408	0.0771	0.08308
9.424	0.07715	0.08242
9.44	0.07711	0.08265
9.456	0.07699	0.08225
9.472	0.07581	0.08208
9.488	0.07614	0.0815
9.504	0.07553	0.08075
9.52	0.07458	0.08137
9.536	0.07454	0.08021
9.552	0.07431	0.07973
9.568	0.07426	0.08013
9.584	0.07477	0.08005
9.6	0.07377	0.07948
9.616	0.07391	0.07864
9.632	0.07273	0.07863
9.648	0.07338	0.07759
9.664	0.07264	0.07769
9.68	0.07312	0.07781
9.696	0.0709	0.07798
9.712	0.07182	0.0767
9.728	0.07235	0.07718
9.744	0.07155	0.07698
9.76	0.07008	0.07545
9.776	0.07039	0.07554
9.792	0.07043	0.0753
9.808	0.07013	0.07515
9.824	0.0697	0.07557
9.84	0.06892	0.07489
9.856	0.06917	0.07448
9.872	0.06917	0.07393
9.888	0.06811	0.07243
9.904	0.06897	0.07393
9.92	0.06735	0.07313
9.936	0.06747	0.07297
9.952	0.06741	0.07262
9.968	0.06768	0.07214
9.984	0.06715	0.07097
10	0.06672	0.07114
10.016	0.0662	0.07067
10.032	0.0666	0.07097
10.048	0.06623	0.07058
10.064	0.06539	0.06994
10.08	0.06603	0.07068
10.096	0.0657	0.06975
10.112	0.065	0.07087
10.128	0.06504	0.06974
10.144	0.06358	0.06841
10.16	0.06438	0.06919
10.176	0.06405	0.06841
10.192	0.06339	0.06765
10.208	0.06469	0.06771
10.224	0.06297	0.06772
10.24	0.06269	0.06715
10.256	0.06299	0.06694
10.272	0.06254	0.06753
10.288	0.06212	0.06706
10.304	0.06272	0.06615
10.32	0.06123	0.06601
10.336	0.06139	0.0658
10.352	0.06047	0.06578
10.368	0.06093	0.06398
10.384	0.06081	0.06479
10.4	0.06103	0.06509
10.416	0.06001	0.06424
10.432	0.05996	0.0644
10.448	0.05905	0.06378
10.464	0.05926	0.06334
10.48	0.05944	0.06314
10.496	0.05831	0.06256
10.512	0.05836	0.06222
10.528	0.05835	0.06201
10.544	0.05835	0.06208
10.56	0.0584	0.06224
10.576	0.05816	0.06221
10.592	0.05848	0.06153
10.608	0.0572	0.06163
10.624	0.05726	0.06068
10.64	0.0572	0.06119
10.656	0.0569	0.06074
10.672	0.05661	0.0608
10.688	0.05623	0.06055
10.704	0.05528	0.06069
10.72	0.05616	0.05916
10.736	0.05482	0.05999
10.752	0.05527	0.05858
10.768	0.05401	0.05857
10.784	0.0548	0.0583
10.8	0.05427	0.05842
10.816	0.05417	0.05829
10.832	0.05418	0.05808
10.848	0.05347	0.05812
10.864	0.05389	0.05743
10.88	0.05311	0.05745
10.896	0.05294	0.05711
10.912	0.05341	0.0567
10.928	0.05285	0.05661
10.944	0.05259	0.05682
10.96	0.05261	0.05621
10.976	0.05223	0.05687
10.992	0.05227	0.05579
11.008	0.05287	0.05564
11.024	0.05194	0.05518
11.04	0.05135	0.05568
11.056	0.05086	0.05403
11.072	0.05075	0.05423
11.088	0.0508	0.05427
11.104	0.05032	0.05414
11.12	0.05084	0.0534
11.136	0.05022	0.05361
11.152	0.0501	0.05394
11.168	0.04966	0.05381
11.184	0.04925	0.05296
11.2	0.0497	0.05251
11.216	0.04879	0.05219
11.232	0.04848	0.05285
11.248	0.04942	0.05234
11.264	0.04905	0.05195
11.28	0.04903	0.05187
11.296	0.04853	0.05207
11.312	0.0486	0.0518
11.328	0.04737	0.05094
11.344	0.04746	0.05107
11.36	0.0473	0.05112
11.376	0.04705	0.04995
11.392	0.04702	0.0504
11.408	0.04663	0.0499
11.424	0.04639	0.04988
11.44	0.04625	0.05013
11.456	0.04636	0.0492
11.472	0.04594	0.04941
11.488	0.04618	0.04909
11.504	0.04587	0.04863
11.52	0.04585	0.04823
11.536	0.04506	0.04852
11.552	0.04498	0.04895
11.568	0.04472	0.04773
11.584	0.04446	0.04766
11.6	0.04436	0.04749
11.616	0.04412	0.04761
11.632	0.04377	0.04712
11.648	0.04375	0.04682
11.664	0.04375	0.04771
11.68	0.04371	0.04636
11.696	0.04303	0.04666
11.712	0.04362	0.04659
11.728	0.04321	0.04662
11.744	0.04285	0.04646
11.76	0.04317	0.04518
11.776	0.04185	0.04546
11.792	0.04209	0.04562
11.808	0.04307	0.04537
11.824	0.04181	0.04499
11.84	0.04204	0.04485
11.856	0.04131	0.04559
11.872	0.04151	0.04448
11.888	0.04094	0.04407
11.904	0.04121	0.04397
11.92	0.0411	0.0437
11.936	0.04089	0.04397
11.952	0.04038	0.04384
11.968	0.04082	0.04327
11.984	0.04052	0.04366
12	0.03981	0.04332
12.016	0.04039	0.04281
12.032	0.03996	0.04274
12.048	0.03965	0.04225
12.064	0.03883	0.043
12.08	0.03888	0.04146
12.096	0.03866	0.04177
12.112	0.0385	0.04176
12.128	0.0396	0.04169
12.144	0.03909	0.04194
12.16	0.03835	0.04125
12.176	0.0388	0.04143
12.192	0.03873	0.04111
12.208	0.03887	0.04136
12.224	0.03823	0.04114
12.24	0.03767	0.04103
12.256	0.03827	0.04039
12.272	0.03802	0.04028
12.288	0.03744	0.03996
12.304	0.03756	0.04009
12.32	0.03672	0.03965
12.336	0.0372	0.03952
12.352	0.03699	0.03911
12.368	0.03653	0.03899
12.384	0.03654	0.03962
12.4	0.03569	0.03919
12.416	0.0362	0.03858
12.432	0.03583	0.03854
12.448	0.03553	0.03847
12.464	0.03522	0.03799
12.48	0.03567	0.03814
12.496	0.0351	0.03794
12.512	0.03527	0.03727
12.528	0.03569	0.03826
12.544	0.03558	0.03731
12.56	0.03518	0.03744
12.576	0.03408	0.03758
12.592	0.03505	0.0372
12.608	0.03521	0.03746
12.624	0.0339	0.03665
12.64	0.03461	0.03658
12.656	0.03396	0.03627
12.672	0.03354	0.03652
12.688	0.03335	0.03598
12.704	0.03317	0.03562
12.72	0.03342	0.03601
12.736	0.03353	0.03569
12.752	0.03294	0.03593
12.768	0.0329	0.03552
12.784	0.03316	0.03556
12.8	0.03292	0.03498
12.816	0.03287	0.03533
12.832	0.0328	0.0346
12.848	0.03246	0.03458
12.864	0.0326	0.03404
12.88	0.0318	0.03455
12.896	0.03163	0.03458
12.912	0.03197	0.03433
12.928	0.03198	0.034
12.944	0.03139	0.03399
12.96	0.03185	0.03406
12.976	0.03118	0.03348
12.992	0.03157	0.03325
13.008	0.0312	0.03306
13.024	0.03083	0.03278
13.04	0.03103	0.03257
13.056	0.03052	0.03325
13.072	0.03011	0.03211
13.088	0.02998	0.03289
13.104	0.03035	0.03276
13.12	0.03003	0.03256
13.136	0.03026	0.03145
13.152	0.03026	0.03182
13.168	0.02935	0.03158
13.184	0.03029	0.03185
13.2	0.0296	0.03187
13.216	0.02981	0.03098
13.232	0.02997	0.03179
13.248	0.02889	0.03131
13.264	0.02933	0.03098
13.28	0.02835	0.03073
13.296	0.02879	0.03002
13.312	0.02844	0.03083
13.328	0.02833	0.03033
13.344	0.02913	0.02988
13.36	0.0277	0.03058
13.376	0.02812	0.03045
13.392	0.02891	0.02968
13.408	0.02819	0.03029
13.424	0.02833	0.02958
13.44	0.02747	0.02986
13.456	0.02753	0.02993
13.472	0.02767	0.03001
13.488	0.02719	0.03004
13.504	0.02754	0.02905
13.52	0.02747	0.02856
13.536	0.02734	0.02879
13.552	0.02659	0.02819
13.568	0.02655	0.02899
13.584	0.02712	0.02882
13.6	0.02643	0.02819
13.616	0.02688	0.02892
13.632	0.02683	0.02866
13.648	0.02668	0.02866
13.664	0.02595	0.02818
13.68	0.02648	0.02795
13.696	0.02588	0.02785
13.712	0.02585	0.02742
13.728	0.02546	0.02717
13.744	0.02615	0.02734
13.76	0.02565	0.02793
13.776	0.02571	0.02717
13.792	0.0252	0.02765
13.808	0.02535	0.02713
13.824	0.0255	0.02692
13.84	0.02576	0.02744
13.856	0.02497	0.02702
13.872	0.02468	0.02615
13.888	0.02411	0.02652
13.904	0.02456	0.02607
13.92	0.02465	0.02606
13.936	0.02508	0.02612
13.952	0.02425	0.02599
13.968	0.02398	0.02559
13.984	0.02449	0.02608
14	0.02361	0.02544
14.016	0.02372	0.02558
14.032	0.02388	0.02599
14.048	0.02356	0.02589
14.064	0.02332	0.02542
14.08	0.02363	0.02498
14.096	0.02322	0.02525
14.112	0.02362	0.02572
14.128	0.02399	0.02497
14.144	0.02378	0.02419
14.16	0.02321	0.02465
14.176	0.02317	0.02456
14.192	0.02298	0.02468
14.208	0.02301	0.02475
14.224	0.02269	0.02422
14.24	0.02255	0.02424
14.256	0.02265	0.02408
14.272	0.02197	0.02416
14.288	0.02251	0.02408
14.304	0.02188	0.02425
14.32	0.02216	0.02401
14.336	0.02217	0.02367
14.352	0.02155	0.02383
14.368	0.02181	0.02341
14.384	0.02197	0.02312
14.4	0.02161	0.02337
14.416	0.02213	0.02289
14.432	0.02134	0.02282
14.448	0.02142	0.023
14.464	0.02133	0.02286
14.48	0.02112	0.02288
14.496	0.02125	0.02291
14.512	0.0208	0.02281
14.528	0.02169	0.02254
14.544	0.02113	0.02244
14.56	0.0209	0.02229
14.576	0.02067	0.02215
14.592	0.02056	0.02234
14.608	0.02032	0.02164
14.624	0.02073	0.02216
14.64	0.02009	0.02216
14.656	0.02004	0.02145
14.672	0.02036	0.02145
14.688	0.02014	0.02158
14.704	0.01964	0.02117
14.72	0.02002	0.02116
14.736	0.02033	0.02181
14.752	0.02035	0.02126
14.768	0.01908	0.02114
14.784	0.01928	0.02093
14.8	0.02011	0.02112
14.816	0.01902	0.0208
14.832	0.01929	0.02085
14.848	0.01955	0.02105
14.864	0.0193	0.02007
14.88	0.01938	0.02057
14.896	0.0189	0.02032
14.912	0.01857	0.02011
14.928	0.01876	0.02012
14.944	0.01902	0.02002
14.96	0.01886	0.02017
14.976	0.01838	0.0197
14.992	0.01908	0.01983
15.008	0.01833	0.01954
15.024	0.01783	0.01919
15.04	0.01821	0.01948
15.056	0.01856	0.01972
15.072	0.018	0.01922
15.088	0.01815	0.01943
15.104	0.01794	0.01942
15.12	0.01809	0.01936
15.136	0.01765	0.01914
15.152	0.01748	0.01886
15.168	0.01773	0.019
15.184	0.01771	0.01929
15.2	0.01808	0.01885
15.216	0.01758	0.01903
15.232	0.01796	0.01867
15.248	0.01716	0.01899
15.264	0.01696	0.01826
15.28	0.01734	0.01856
15.296	0.01736	0.01866
15.312	0.01661	0.01788
15.328	0.01686	0.01812
15.344	0.01696	0.01802
15.36	0.01725	0.01834
15.376	0.01636	0.01759
15.392	0.01687	0.01769
15.408	0.01646	0.01772
15.424	0.01634	0.01787
15.44	0.01641	0.01799
15.456	0.01669	0.01793
15.472	0.01629	0.0173
15.488	0.01634	0.01774
15.504	0.01633	0.01769
15.52	0.01565	0.01728
15.536	0.01587	0.01692
15.552	0.01651	0.01744
15.568	0.01614	0.01711
15.584	0.01567	0.01664
15.6	0.0156	0.01691
15.616	0.01616	0.01716
15.632	0.01561	0.01675
15.648	0.01612	0.01678
15.664	0.01556	0.01665
15.68	0.01545	0.01642
15.696	0.01552	0.01615
15.712	0.01492	0.01644
15.728	0.01521	0.01601
15.744	0.01522	0.01622
15.76	0.01499	0.01618
15.776	0.01556	0.01586
15.792	0.0148	0.01615
15.808	0.01507	0.01587
15.824	0.01486	0.01579
15.84	0.01452	0.01553
15.856	0.01507	0.01603
15.872	0.01423	0.01608
15.888	0.01501	0.01555
15.904	0.01454	0.01525
15.92	0.01408	0.01525
15.936	0.01441	0.01545
15.952	0.0145	0.01509
15.968	0.01488	0.01548
15.984	0.01401	0.01499
16	0.01413	0.01536
16.016	0.01396	0.01512
16.032	0.01394	0.01512
16.048	0.01392	0.01509
16.064	0.01378	0.01494
16.08	0.0137	0.01507
16.096	0.01357	0.01464
16.112	0.01407	0.01482
16.128	0.01369	0.01508
16.144	0.01348	0.01436
16.16	0.01326	0.01427
16.176	0.01382	0.01466
16.192	0.01341	0.01424
16.208	0.01343	0.01434
16.224	0.01333	0.01435
16.24	0.01301	0.01431
16.256	0.0132	0.01414
16.272	0.01341	0.01386
16.288	0.01312	0.01415
16.304	0.01325	0.01391
16.32	0.0125	0.01376
16.336	0.01254	0.01401
16.352	0.0131	0.01349
16.368	0.01269	0.014
16.384	0.01303	0.01326
16.4	0.01281	0.0133
16.416	0.01256	0.0136
16.432	0.01278	0.01353
16.448	0.01253	0.01356
16.464	0.01242	0.01345
16.48	0.01237	0.01339
16.496	0.01227	0.01333
16.512	0.01244	0.01342
16.528	0.01229	0.0131
16.544	0.01253	0.01325
16.56	0.01217	0.01313
16.576	0.012	0.01318
16.592	0.01204	0.01309
16.608	0.01235	0.01305
16.624	0.01192	0.01273
16.64	0.01192	0.01292
16.656	0.01166	0.01267
16.672	0.01197	0.01312
16.688	0.01192	0.0124
16.704	0.01138	0.01278
16.72	0.01176	0.01243
16.736	0.01186	0.01289
16.752	0.01157	0.01204
16.768	0.01117	0.01201
16.784	0.01152	0.01235
16.8	0.01166	0.01229
16.816	0.0112	0.01227
16.832	0.01135	0.01239
16.848	0.01146	0.01191
16.864	0.01116	0.01166
16.88	0.01127	0.01185
16.896	0.01053	0.01169
16.912	0.01118	0.01202
16.928	0.01118	0.01177
16.944	0.01098	0.01198
16.96	0.01108	0.01157
16.976	0.01078	0.01169
16.992	0.0109	0.01147
17.008	0.01079	0.01147
17.024	0.01102	0.01117
17.04	0.01059	0.01136
17.056	0.01032	0.01163
17.072	0.01059	0.01085
17.088	0.01016	0.0116
17.104	0.01068	0.0113
17.12	0.01017	0.01119
17.136	0.01037	0.0115
17.152	0.01046	0.01115
17.168	0.01018	0.0109
17.184	0.01045	0.01087
17.2	0.01028	0.01093
17.216	0.01031	0.01097
17.232	0.01029	0.01087
17.248	0.00996	0.0107
17.264	0.00997	0.01088
17.28	0.00972	0.01119
17.296	0.01007	0.01063
17.312	0.00997	0.01041
17.328	0.01005	0.01062
17.344	0.01017	0.01094
17.36	0.0099	0.01005
17.376	0.01017	0.01039
17.392	0.00953	0.01018
17.408	0.00925	0.01015
17.424	0.00899	0.01063
17.44	0.0096	0.0102
17.456	0.00945	0.01033
17.472	0.00956	0.00989
17.488	0.00946	0.00997
17.504	0.00923	0.00979
17.52	0.00948	0.00998
17.536	0.0092	0.00989
17.552	0.00908	0.00995
17.568	0.00944	0.00985
17.584	0.00889	0.00977
17.6	0.00893	0.00953
17.616	0.009	0.01008
17.632	0.00871	0.00923
17.648	0.00867	0.00948
17.664	0.00878	0.00967
17.68	0.00898	0.00974
17.696	0.0087	0.00954
17.712	0.00901	0.00917
17.728	0.00858	0.00933
17.744	0.00841	0.00915
17.76	0.00881	0.0092
17.776	0.0087	0.00954
17.792	0.00852	0.00912
17.808	0.00815	0.00958
17.824	0.00837	0.00896
17.84	0.0084	0.00896
17.856	0.00824	0.00913
17.872	0.00846	0.00913
17.888	0.00851	0.00859
17.904	0.00833	0.00865
17.92	0.00871	0.00875
17.936	0.0085	0.00913
17.952	0.00818	0.00877
17.968	0.00809	0.00893
17.984	0.00794	0.00848
18	0.00801	0.00888
18.016	0.00809	0.00846
18.032	0.00807	0.0088
18.048	0.00757	0.0085
18.064	0.00784	0.0085
18.08	0.00801	0.00894
18.096	0.0079	0.00829
18.112	0.00782	0.00861
18.128	0.00789	0.00856
18.144	0.0076	0.00822
18.16	0.00773	0.00819
18.176	0.00749	0.00861
18.192	0.00788	0.00823
18.208	0.00771	0.00803
18.224	0.00732	0.00817
18.24	0.00768	0.00823
18.256	0.00748	0.00788
18.272	0.00763	0.00791
18.288	0.00759	0.00778
18.304	0.00714	0.0081
18.32	0.00751	0.00813
18.336	0.00739	0.00768
18.352	0.00737	0.00799
18.368	0.00706	0.00802
18.384	0.00731	0.00777
18.4	0.0072	0.00778
18.416	0.00706	0.00751
18.432	0.0067	0.00747
18.448	0.00732	0.00765
18.464	0.00699	0.00752
18.48	0.00695	0.0075
18.496	0.00685	0.00759
18.512	0.00718	0.00748
18.528	0.00692	0.00766
18.544	0.00696	0.00741
18.56	0.0068	0.00759
18.576	0.00641	0.00748
18.592	0.00677	0.00727
18.608	0.00682	0.00736
18.624	0.00689	0.00698
18.64	0.00681	0.00743
18.656	0.0066	0.00711
18.672	0.00669	0.00727
18.688	0.00671	0.00683
18.704	0.00653	0.00707
18.72	0.00648	0.00727
18.736	0.00664	0.0068
18.752	0.00664	0.00688
18.768	0.00641	0.00668
18.784	0.00623	0.00706
18.8	0.00637	0.00696
18.816	0.0066	0.00668
18.832	0.00669	0.00693
18.848	0.00638	0.00661
18.864	0.00617	0.00646
18.88	0.0061	0.00671
18.896	0.00639	0.00657
18.912	0.00614	0.00675
18.928	0.00644	0.00638
18.944	0.00612	0.0064
18.96	0.00599	0.00628
18.976	0.00594	0.00642
18.992	0.00604	0.00631
19.008	0.00599	0.00646
19.024	0.00602	0.00633
19.04	0.00577	0.0066
19.056	0.00566	0.00633
19.072	0.00555	0.00622
19.088	0.00572	0.00629
19.104	0.00554	0.00602
19.12	0.00592	0.006
19.136	0.00574	0.00629
19.152	0.00587	0.00631
19.168	0.00577	0.00606
19.184	0.00562	0.00577
19.2	0.00565	0.00617
19.216	0.00557	0.00591
19.232	0.00554	0.00624
19.248	0.00593	0.00575
19.264	0.00533	0.00625
19.28	0.00571	0.00594
19.296	0.00548	0.00585
19.312	0.00539	0.0056
19.328	0.0059	0.00579
19.344	0.00534	0.00588
19.36	0.00484	0.00564
19.376	0.00541	0.00585
19.392	0.00523	0.00559
19.408	0.0052	0.00575
19.424	0.00554	0.00586
19.44	0.00497	0.00582
19.456	0.00548	0.00572
19.472	0.00534	0.00559
19.488	0.00525	0.00576
19.504	0.00521	0.00554
19.52	0.0051	0.00517
19.536	0.00521	0.00573
19.552	0.00504	0.00557
19.568	0.00509	0.0052
19.584	0.00494	0.00494
19.6	0.00529	0.00524
19.616	0.00481	0.00549
19.632	0.00479	0.0051
19.648	0.00465	0.00484
19.664	0.00441	0.00544
19.68	0.00471	0.00532
19.696	0.00492	0.00505
19.712	0.00457	0.00519
19.728	0.00475	0.00515
19.744	0.00456	0.00531
19.76	0.00479	0.00509
19.776	0.00485	0.00498
19.792	0.00466	0.00516
19.808	0.00467	0.00495
19.824	0.00466	0.00493
19.84	0.00456	0.00526
19.856	0.00462	0.00504
19.872	0.00444	0.005
19.888	0.00457	0.00482
19.904	0.00459	0.00492
19.92	0.00444	0.00478
19.936	0.00448	0.00512
19.952	0.00418	0.00464
19.968	0.00421	0.00447
19.984	0.00422	0.00461
20	0.00415	0.00476
20.016	0.0043	0.00463
20.032	0.00436	0.00449
20.048	0.0042	0.00439
20.064	0.00439	0.00457
20.08	0.00425	0.00459
20.096	0.00435	0.00455
20.112	0.00418	0.00427
20.128	0.00407	0.00464
20.144	0.00415	0.0044
20.16	0.00407	0.00478
20.176	0.00419	0.0043
20.192	0.00412	0.00451
20.208	0.00401	0.0044
20.224	0.00414	0.00428
20.24	0.00421	0.0044
20.256	0.00375	0.00436
20.272	0.0038	0.00431
20.288	0.00371	0.00433
20.304	0.00389	0.00431
20.32	0.00396	0.00431
20.336	0.00359	0.00397
20.352	0.00384	0.00432
20.368	0.00367	0.00424
20.384	0.00362	0.00423
20.4	0.00379	0.00417
20.416	0.00375	0.00412
20.432	0.00368	0.00424
20.448	0.00375	0.00413
20.464	0.00384	0.00387
20.48	0.00399	0.00386
20.496	0.00355	0.0039
20.512	0.00367	0.00405
20.528	0.00363	0.00401
20.544	0.00376	0.00365
20.56	0.00333	0.00375
20.576	0.00349	0.00391
20.592	0.00357	0.00357
20.608	0.00379	0.00383
20.624	0.0036	0.00354
20.64	0.00356	0.00387
20.656	0.00366	0.00363
20.672	0.00328	0.00394
20.688	0.00349	0.0039
20.704	0.00335	0.00369
20.72	0.00324	0.00381
20.736	0.00327	0.00359
20.752	0.00322	0.0036
20.768	0.00344	0.00359
20.784	0.00297	0.00353
20.8	0.00308	0.0034
20.816	0.00319	0.00337
20.832	0.00339	0.0035
20.848	0.00331	0.00359
20.864	0.00334	0.00328
20.88	0.00303	0.0035
20.896	0.00322	0.00359
20.912	0.0033	0.00352
20.928	0.00315	0.0034
20.944	0.00299	0.00314
20.96	0.0032	0.00344
20.976	0.00279	0.00335
20.992	0.00321	0.00314
21.008	0.00288	0.00326
21.024	0.00301	0.00344
21.04	0.00291	0.00314
21.056	0.00292	0.00322
21.072	0.00255	0.00308
21.088	0.00278	0.00336
21.104	0.00311	0.00311
21.12	0.00296	0.00341
21.136	0.00318	0.00296
21.152	0.00288	0.00293
21.168	0.00285	0.0029
21.184	0.00294	0.00289
21.2	0.00286	0.00297
21.216	0.00274	0.00318
21.232	0.00282	0.00313
21.248	0.00303	0.00286
21.264	0.00271	0.00327
21.28	0.00278	0.00281
21.296	0.0027	0.003
21.312	0.00291	0.00294
21.328	0.00244	0.00275
21.344	0.0028	0.0031
21.36	0.0024	0.00286
21.376	0.00273	0.00302
21.392	0.00276	0.00274
21.408	0.00264	0.00269
21.424	0.00248	0.00284
21.44	0.00271	0.00278
21.456	0.00267	0.00264
21.472	0.00246	0.00261
21.488	0.00236	0.00284
21.504	0.00271	0.00255
21.52	0.00246	0.00281
21.536	0.0025	0.0027
21.552	0.00256	0.00272
21.568	0.00266	0.00242
21.584	0.00226	0.00274
21.6	0.0024	0.00276
21.616	0.00233	0.00261
21.632	0.00247	0.00248
21.648	0.00258	0.00252
21.664	0.00248	0.00246
21.68	0.00232	0.00264
21.696	0.00262	0.00252
21.712	0.0022	0.0024
21.728	0.00235	0.00243
21.744	0.00233	0.00241
21.76	0.00228	0.00252
21.776	0.00213	0.00255
21.792	0.00261	0.00228
21.808	0.00255	0.00234
21.824	0.00233	0.00239
21.84	0.00218	0.00247
21.856	0.00248	0.00209
21.872	0.00237	0.00235
21.888	0.00215	0.00213
21.904	0.00215	0.00228
21.92	0.00228	0.00226
21.936	0.00215	0.00231
21.952	0.00216	0.00233
21.968	0.00218	0.00225
21.984	0.00194	0.00233
22	0.00209	0.00255
22.016	0.00182	0.00225
22.032	0.00197	0.00231
22.048	0.00228	0.00211
22.064	0.00213	0.00219
22.08	0.00195	0.00205
22.096	0.00187	0.00231
22.112	0.00214	0.00224
22.128	0.00238	0.0021
22.144	0.00206	0.0022
22.16	0.00191	0.00205
22.176	0.00195	0.002
22.192	0.00194	0.00218
22.208	0.0018	0.00215
22.224	0.00188	0.00193
22.24	0.00197	0.00197
22.256	0.00197	0.00196
22.272	0.00208	0.00205
22.288	0.00191	0.00206
22.304	0.00204	0.00181
22.32	0.0019	0.00197
22.336	0.00173	0.00195
22.352	0.0017	0.00194
22.368	0.00182	0.00199
22.384	0.00186	0.00204
22.4	0.00166	0.0018
22.416	0.00177	0.00159
22.432	0.00173	0.00199
22.448	0.00178	0.00185
22.464	0.00163	0.00164
22.48	0.00163	0.00175
22.496	0.00182	0.00195
22.512	0.00183	0.00197
22.528	0.00182	0.00177
22.544	0.00157	0.00162
22.56	0.00162	0.00173
22.576	0.00161	0.0017
22.592	0.00156	0.00188
22.608	0.00156	0.00153
22.624	0.00139	0.00168
22.64	0.00163	0.00169
22.656	0.00157	0.00178
22.672	0.00147	0.00173
22.688	0.0013	0.00167
22.704	0.00173	0.0016
22.72	0.0015	0.00169
22.736	0.00142	0.00159
22.752	0.00161	0.00151
22.768	0.00124	0.00151
22.784	0.00163	0.00159
22.8	0.00144	0.00163
22.816	0.00164	0.00158
22.832	0.00148	0.00167
22.848	0.00129	0.0015
22.864	0.00137	0.00154
22.88	0.00146	0.00142
22.896	0.00139	0.00149
22.912	0.00135	0.00142
22.928	0.00128	0.00161
22.944	0.00134	0.00157
22.96	0.00135	0.00159
22.976	0.00115	0.00148
22.992	0.00143	0.00127
23.008	0.00142	0.00124
23.024	0.00139	0.00137
23.04	0.0015	0.0014
23.056	0.00135	0.00129
23.072	0.00122	0.00146
23.088	0.0012	0.00101
23.104	0.00125	0.00122
23.12	0.00143	0.00128
23.136	0.00116	0.00115
23.152	0.00117	0.00141
23.168	0.00117	0.0013
23.184	0.00135	0.00148
23.2	0.00135	0.00134
23.216	0.0012	0.00127
23.232	0.00122	0.00132
23.248	0.00113	0.00117
23.264	0.0012	0.00102
23.28	0.00125	0.00138
23.296	0.00105	0.00134
23.312	0.00116	0.00116
23.328	0.0011	0.00142
23.344	0.00114	0.00124
23.36	0.0011	0.0012
23.376	0.00107	0.00109
23.392	0.00125	0.00121
23.408	0.00118	0.00106
23.424	0.000918795	0.000963867
23.44	0.00114	0.00105
23.456	0.000982997	0.00105
23.472	0.00116	0.000978973
23.488	0.00105	0.00113
23.504	0.000964832	0.00123
23.52	0.001	0.00117
23.536	0.00102	0.00114
23.552	0.000974977	0.00109
23.568	0.00107	0.00106
23.584	0.00105	0.00101
23.6	0.000815149	0.00119
23.616	0.000874601	0.00111
23.632	0.00107	0.000944689
23.648	0.00109	0.00115
23.664	0.001	0.00108
23.68	0.00106	0.00115
23.696	0.000956151	0.00093886
23.712	0.000988654	0.000959871
23.728	0.00118	0.00123
23.744	0.0011	0.00113
23.76	0.00101	0.00101
23.776	0.000881021	0.000847092
23.792	0.000810434	0.000972155
23.808	0.000870854	0.000996377
23.824	0.000827568	0.00101
23.84	0.000939533	0.000952495
23.856	0.000882627	0.000994882
23.872	0.00105	0.00102
23.888	0.000961162	0.000873946
23.904	0.000785676	0.000866499
23.92	0.000916301	0.000954179
23.936	0.000691759	0.00095206
23.952	0.000957422	0.00097748
23.968	0.000824446	0.000981004
23.984	0.000766779	0.000828999
24	0.000557308	0.000993341
24.016	0.000847221	0.000856529
24.032	0.000799524	0.000859419
24.048	0.000790434	0.000964364
24.064	0.00072387	0.00090751
24.08	0.000702251	0.000802447
24.096	0.000682971	0.000877715
24.112	0.000780674	0.000746625
24.128	0.000707832	0.000845775
24.144	0.000741364	0.000733943
24.16	0.000757623	0.000801715
24.176	0.000627063	0.000707003
24.192	0.000649996	0.000600325
24.208	0.000642315	0.000782631
24.224	0.000701493	0.000735616
24.24	0.000899882	0.000762807
24.256	0.000709339	0.000737815
24.272	0.000801574	0.000799117
24.288	0.000817252	0.00068722
24.304	0.000793913	0.000845855
24.32	0.000612526	0.000742922
24.336	0.000614484	0.000652787
24.352	0.000662014	0.000677518
24.368	0.000637797	0.000679975
24.384	0.000713837	0.000833376
24.4	0.000453484	0.000742309
24.416	0.000658742	0.00072176
24.432	0.000512414	0.000558162
24.448	0.00061477	0.000653061
24.464	0.000598386	0.000526708
24.48	0.000711612	0.000602439
24.496	0.000675363	0.000664627
24.512	0.000555272	0.000623913
24.528	0.000661743	0.000637629
24.544	0.000633261	0.000577835
24.56	0.000570335	0.000684695
24.576	0.000628484	0.000652829
24.592	0.000651344	0.000559675
24.608	0.000606585	0.000651925
24.624	0.000610349	0.000661806
24.64	0.000750898	0.000551471
24.656	0.000555925	0.000533274
24.672	0.000548255	0.000666682
24.688	0.000642313	0.000546578
24.704	0.000469465	0.000574273
24.72	0.000527877	0.000609194
24.736	0.000513462	0.000691311
24.752	0.000559112	0.00049515
24.768	0.000558799	0.000632988
24.784	0.000545925	0.000558709
24.8	0.000499026	0.000554754
24.816	0.000444467	0.00042161
24.832	0.00060192	0.000601727
24.848	0.000413805	0.000644212
24.864	0.000398292	0.000451201
24.88	0.000188073	0.00054537
24.896	4.14835e-05	0.000448663
24.912	0	0.000494589
24.928	0	0.000438509
24.944	0	0.000338486
24.96	0	0.000299666
24.976	0	0.000194553
