# Supplementary material for: Visualizing the disordered nuclear transport machinery in situ
Source: Nature. 2023 Apr 26;617(7959):162–9. doi: 10.1038/s41586-023-05990-0 (PMC10156602; doi:10.1038/s41586-023-05990-0)
Supplement: Supplementary file 21 — Source Data Extended Data Fig. 7 [file 41586_2023_5990_MOESM21_ESM.xlsx]

## Sheet: Ext Data Fig.7
	Gaussian chain model		SAW-nu model
N_res(aa)	Re(Å)	Std	Re(Å)	Std
30	39.6819	1.8518	37.4774	0.17996
62	59.82	1.73963	56.4481	0.32896
91	74.3139	1.4931	70.0932	0.4465
117	85.6604	1.24847	80.7713	0.54322
141	95.1911	1.04618	89.7382	0.6272
159	101.882	0.93674	96.0322	0.68751
166	104.394	0.90939	98.3952	0.71042
177	108.251	0.88774	102.022	0.74587
197	115.006	0.92149	108.375	0.80872
205	117.623	0.96055	110.836	0.83332
218	121.784	1.05041	114.749	0.87272
226	124.291	1.11926	117.106	0.89662
235	127.066	1.2066	119.715	0.9232
246	130.396	1.32476	122.845	0.95529
255	133.072	1.42883	125.361	0.98123
261	134.833	1.50119	127.017	0.99836
278	139.73	1.71633	131.62	1.0463
285	141.709	1.80837	133.48	1.06578
