# Supplementary material for: Visualizing the disordered nuclear transport machinery in situ
Source: Nature. 2023 Apr 26;617(7959):162–9. doi: 10.1038/s41586-023-05990-0 (PMC10156602; doi:10.1038/s41586-023-05990-0)
Supplement: Supplementary file 22 — Source Data Extended Data Fig. 8 [file 41586_2023_5990_MOESM22_ESM.xlsx]

## Sheet: Ext Data Fig.8
Efficiency	23aa	91aa	141aa	205aa	237aa	261aa
-0.186	50	61	75	68	72	120
-0.158	77	91	86	86	93	178
-0.13	116	128	119	115	135	193
-0.102	162	140	155	184	180	266
-0.074	177	163	184	192	153	274
-0.046	231	200	207	228	180	343
-0.018	235	199	230	265	192	352
0.01	206	207	224	256	202	335
0.038	245	176	238	227	181	334
0.066	232	222	182	217	147	323
0.094	190	153	182	208	152	284
0.122	186	127	172	200	133	261
0.15	187	108	134	156	119	221
0.178	137	98	95	135	75	174
0.206	117	67	69	112	55	217
0.234	83	74	61	105	62	207
0.262	64	33	46	89	93	191
0.29	65	29	44	98	71	217
0.318	40	17	46	120	95	247
0.346	24	30	48	118	89	299
0.374	18	29	61	139	128	337
0.402	21	51	63	158	157	454
0.43	21	47	108	183	204	529
0.458	34	60	140	238	239	643
0.486	38	89	174	314	337	672
0.514	54	119	220	341	361	833
0.542	75	175	283	452	489	882
0.57	86	208	318	536	520	956
0.598	84	236	427	624	588	1116
0.626	120	332	486	702	645	1104
0.654	140	459	627	812	665	1217
0.682	184	477	662	828	708	1067
0.71	257	643	838	949	731	1137
0.738	380	774	853	942	660	1037
0.766	467	837	937	908	643	939
0.794	580	927	906	787	597	812
0.822	728	1053	907	790	466	696
0.85	903	1059	804	666	386	588
0.878	1204	991	717	531	312	501
0.906	1377	928	630	488	285	426
0.934	1500	817	541	409	222	312
0.962	1728	713	480	353	178	279
0.99	1690	585	334	290	147	194
1.018	1263	371	269	167	89	114
1.046	1046	261	162	142	65	92
1.074	869	226	136	114	50	53
1.102	581	173	107	86	22	35
1.13	407	85	71	57	5	12
1.158	222	64	35	27	0	2
1.186	156	26	16	18	0	0
