# Supplementary material for: Visualizing the disordered nuclear transport machinery in situ
Source: Nature. 2023 Apr 26;617(7959):162–9. doi: 10.1038/s41586-023-05990-0 (PMC10156602; doi:10.1038/s41586-023-05990-0)
Supplement: Supplementary file 23 — Source Data Extended Data Fig. 9 [file 41586_2023_5990_MOESM23_ESM.xlsx]

## Sheet: Ext Data Fig.9B
time	23aa	91aa	141aa	205aa	237aa	261aa	Single mutant Donly	Single mutant D+A
0	0.000194662	5.53464e-05	3.24713e-05	9.2391e-05	0.000107007	5.41164e-05	0.000119789	0.000172105
0.016	0.000161815	8.64013e-05	0.000100264	5.85707e-05	9.51386e-05	5.27185e-05	0.000161581	0.000173951
0.032	9.16825e-05	7.8976e-05	0.000116317	4.87819e-05	9.60413e-05	7.52196e-05	0.00012694	0.000216514
0.048	8.39393e-05	6.37108e-05	0.000163612	5.98194e-05	0.000127158	0.000102407	9.83178e-05	0.000187123
0.064	0.000134356	4.22908e-05	9.79498e-05	9.20122e-05	9.21115e-05	6.96742e-05	0.000176722	0.000121815
0.08	8.58805e-05	6.24848e-05	9.03041e-05	7.47554e-06	5.17664e-05	5.94321e-05	0.000114785	9.63653e-05
0.096	5.01693e-05	2.69913e-05	0.000101718	6.14438e-05	9.55065e-05	8.65807e-05	0.000108004	9.33239e-05
0.112	5.2575e-05	3.55647e-05	0.000152199	5.60261e-05	7.18802e-05	7.85075e-05	6.00458e-05	0.000177727
0.128	3.98442e-05	4.12974e-05	0.000106857	4.30689e-05	3.23726e-05	0.000133196	0.000109392	0.000249267
0.144	5.65175e-05	6.80315e-05	5.57301e-05	6.81027e-05	5.71165e-05	8.66226e-05	0.000141894	0.000274632
0.16	0.000107054	4.73588e-05	1.59405e-05	7.03333e-05	7.35161e-05	3.91395e-05	0.000133337	8.24267e-05
0.176	0.00014948	5.42132e-05	4.17976e-05	6.19324e-05	5.94938e-05	1.9726e-05	5.66259e-05	0.000110149
0.192	0.000148754	2.5086e-05	7.15068e-05	4.96426e-05	8.09915e-05	5.12577e-05	4.42912e-05	0.000167179
0.208	6.45134e-05	4.31787e-05	1.50974e-05	5.14446e-05	7.30368e-05	8.74391e-05	0.000118388	0.00017186
0.224	5.14289e-06	6.22738e-05	2.74015e-05	3.08267e-05	3.24569e-05	7.59333e-05	0.000112095	0.000230603
0.24	8.18676e-05	1.57937e-05	2.75359e-05	6.93568e-05	1.09139e-05	4.75944e-05	7.80231e-05	6.8664e-05
0.256	1.34004e-05	3.45236e-05	3.09553e-05	5.14291e-05	3.79577e-05	1.83813e-05	1.53207e-05	0.000146152
0.272	1.38134e-05	7.12259e-05	6.19423e-05	5.49061e-05	6.14491e-06	6.58508e-06	2.23094e-05	0.000125866
0.288	5.85032e-05	3.37665e-05	8.69269e-05	9.54737e-05	6.70559e-06	9.89399e-06	3.68074e-06	3.95886e-05
0.304	6.04889e-05	6.77272e-06	2.41679e-05	3.60916e-05	1.43476e-05	7.24604e-06	3.63035e-05	0
0.32	7.80008e-05	2.58908e-06	6.5796e-05	5.92904e-05	2.66602e-05	4.09117e-05	7.94711e-05	2.37263e-05
0.336	2.30638e-05	6.94679e-06	2.18727e-05	3.36206e-05	3.97405e-05	8.8008e-06	0.000112774	0.00018197
0.352	5.80349e-05	3.14472e-05	7.05456e-05	1.97864e-05	2.95658e-05	1.91319e-05	7.7779e-05	6.21135e-05
0.368	7.59843e-05	1.33172e-05	0.000167952	6.51627e-05	5.76855e-05	2.25026e-05	0.000152101	0.000116907
0.384	0.000685754	0.000681848	0.000713428	0.000735503	0.000740442	0.000668664	0.000736532	0.000659584
0.4	0.00398	0.00462	0.00445	0.00464	0.00453	0.00443	0.00417	0.00435
0.416	0.01791	0.01929	0.01834	0.01947	0.01976	0.01927	0.01847	0.01865
0.432	0.05775	0.05991	0.05771	0.06016	0.05987	0.05904	0.05678	0.05602
0.448	0.13959	0.13943	0.13496	0.13778	0.13713	0.13626	0.13011	0.12953
0.464	0.265	0.25393	0.247	0.24857	0.24704	0.24598	0.23678	0.23747
0.48	0.41072	0.38355	0.37489	0.37258	0.36991	0.36907	0.35616	0.35746
0.496	0.54632	0.50605	0.4952	0.48997	0.48554	0.48415	0.46512	0.46998
0.512	0.65709	0.60715	0.59218	0.58773	0.58162	0.58029	0.55874	0.56835
0.528	0.74019	0.68441	0.67094	0.66466	0.65802	0.65637	0.6345	0.64685
0.544	0.79674	0.74409	0.73143	0.72435	0.71816	0.71402	0.69118	0.7054
0.56	0.84002	0.78702	0.77422	0.76885	0.76104	0.75908	0.73497	0.74152
0.576	0.86943	0.8185	0.80545	0.80209	0.79433	0.79276	0.76811	0.78061
0.592	0.88824	0.84574	0.83185	0.83213	0.82301	0.81978	0.79745	0.80423
0.608	0.90471	0.86761	0.85466	0.85593	0.84579	0.84389	0.82438	0.82926
0.624	0.92024	0.88743	0.87642	0.87525	0.87013	0.8671	0.84751	0.85551
0.64	0.9361	0.90714	0.90137	0.89568	0.89175	0.88884	0.87468	0.87826
0.656	0.95281	0.92691	0.91897	0.91769	0.9126	0.91083	0.89764	0.89714
0.672	0.96622	0.94657	0.93922	0.93821	0.9325	0.92966	0.91985	0.92071
0.688	0.97772	0.96272	0.95938	0.95533	0.95151	0.94948	0.94529	0.94208
0.704	0.98796	0.97702	0.97544	0.96995	0.96617	0.96538	0.96202	0.96252
0.72	0.99569	0.98782	0.9854	0.98187	0.97794	0.97878	0.97463	0.97419
0.736	0.99858	0.99562	0.99258	0.99058	0.98784	0.98955	0.98526	0.98396
0.752	1	0.99902	0.99595	0.99684	0.99454	0.99501	0.99209	0.98793
0.768	0.9956	1	1	0.99903	0.99874	0.99915	0.99495	0.99416
0.784	0.99025	0.99968	0.99938	1	1	1	0.99985	1
0.8	0.98402	0.99685	0.99667	0.99814	0.99809	0.9972	1	0.99889
0.816	0.97326	0.99091	0.99302	0.99528	0.99482	0.99489	0.99707	0.99441
0.832	0.96153	0.98291	0.98765	0.98942	0.99194	0.99295	0.99972	0.98825
0.848	0.95199	0.97614	0.98432	0.984	0.98772	0.98686	0.99562	0.99035
0.864	0.93929	0.96918	0.97531	0.9801	0.98162	0.98256	0.99348	0.98331
0.88	0.92905	0.96082	0.97064	0.97418	0.97629	0.9774	0.98674	0.97377
0.896	0.91587	0.95254	0.96165	0.96663	0.96891	0.97138	0.97777	0.96895
0.912	0.90443	0.94494	0.95443	0.961	0.96184	0.96398	0.97542	0.96626
0.928	0.89611	0.93657	0.948	0.95405	0.95694	0.95832	0.97284	0.96273
0.944	0.88338	0.92813	0.94121	0.94686	0.95207	0.95304	0.96496	0.95308
0.96	0.87349	0.92065	0.933	0.94224	0.94553	0.94433	0.96171	0.95465
0.976	0.86337	0.9127	0.92607	0.936	0.93864	0.93859	0.95116	0.95093
0.992	0.85584	0.9056	0.91618	0.92863	0.93273	0.93402	0.94985	0.94013
1.008	0.84777	0.89826	0.91199	0.92178	0.92756	0.92814	0.94647	0.93301
1.024	0.83807	0.89089	0.90523	0.91437	0.92003	0.92289	0.93884	0.9304
1.04	0.82843	0.88385	0.89399	0.90892	0.91352	0.91723	0.93287	0.92408
1.056	0.82063	0.87722	0.8911	0.90254	0.90784	0.90899	0.92762	0.92222
1.072	0.81169	0.86979	0.8857	0.89912	0.90064	0.90433	0.92291	0.91648
1.088	0.80211	0.86292	0.88023	0.89421	0.89457	0.8999	0.91641	0.90515
1.104	0.79463	0.85634	0.87296	0.88733	0.89027	0.89356	0.91332	0.90144
1.12	0.78649	0.84834	0.86674	0.88074	0.88411	0.88687	0.91075	0.89758
1.136	0.77913	0.84149	0.85871	0.87465	0.88002	0.88331	0.90002	0.89078
1.152	0.7711	0.83476	0.85329	0.86872	0.8737	0.87568	0.89692	0.88623
1.168	0.76732	0.82753	0.84545	0.86308	0.86646	0.87104	0.89392	0.88558
1.184	0.76119	0.82249	0.83987	0.85727	0.8617	0.86556	0.88965	0.87682
1.2	0.75201	0.81725	0.83435	0.85188	0.85652	0.86053	0.88594	0.87333
1.216	0.74462	0.81066	0.82787	0.84601	0.85079	0.85448	0.88055	0.87361
1.232	0.73737	0.80513	0.82553	0.8407	0.84649	0.84964	0.87635	0.8649
1.248	0.73062	0.7983	0.81846	0.83575	0.84164	0.84433	0.86935	0.86217
1.264	0.72585	0.79233	0.81208	0.83043	0.83523	0.83764	0.86629	0.85572
1.28	0.72008	0.78739	0.80484	0.82437	0.83051	0.83288	0.8616	0.84468
1.296	0.71387	0.78203	0.80246	0.82009	0.82526	0.8287	0.8568	0.84148
1.312	0.70867	0.77682	0.79781	0.81667	0.82172	0.82319	0.85189	0.83731
1.328	0.70166	0.77081	0.79271	0.81156	0.81823	0.81939	0.84776	0.8354
1.344	0.6962	0.76506	0.79006	0.80583	0.81358	0.8155	0.84336	0.82935
1.36	0.69098	0.76024	0.78369	0.79923	0.80764	0.8099	0.83949	0.82904
1.376	0.68474	0.75408	0.77718	0.7949	0.80145	0.80656	0.83197	0.82502
1.392	0.67852	0.74959	0.77198	0.79065	0.79662	0.80201	0.82901	0.8162
1.408	0.67476	0.74575	0.76731	0.78533	0.79349	0.79544	0.82371	0.81371
1.424	0.67051	0.73939	0.76651	0.78012	0.7884	0.7914	0.82015	0.80891
1.44	0.66535	0.73331	0.75951	0.77647	0.78366	0.78732	0.81698	0.80744
1.456	0.65955	0.72984	0.75109	0.77038	0.77977	0.78189	0.81189	0.79905
1.472	0.65375	0.72535	0.74746	0.76607	0.7744	0.77867	0.8103	0.79709
1.488	0.64733	0.72004	0.74457	0.76242	0.76898	0.77317	0.80498	0.79541
1.504	0.64355	0.71546	0.73877	0.75856	0.76589	0.76979	0.80114	0.79338
1.52	0.64124	0.71181	0.73409	0.75458	0.76137	0.76567	0.79917	0.78367
1.536	0.63708	0.70734	0.72929	0.74939	0.75752	0.76087	0.79335	0.78442
1.552	0.63197	0.70255	0.72443	0.74654	0.75215	0.7564	0.78896	0.78129
1.568	0.62688	0.69819	0.71989	0.7435	0.74839	0.75123	0.78742	0.77526
1.584	0.62327	0.69272	0.7158	0.73725	0.74448	0.74782	0.78237	0.773
1.6	0.61816	0.68784	0.71457	0.733	0.74021	0.7446	0.78073	0.76893
1.616	0.61301	0.68476	0.70819	0.72919	0.73685	0.74166	0.77325	0.76062
1.632	0.60801	0.68026	0.70588	0.72383	0.73158	0.73686	0.7696	0.76007
1.648	0.60578	0.67614	0.70178	0.71938	0.72657	0.73333	0.76781	0.75787
1.664	0.60218	0.67255	0.69747	0.7172	0.72294	0.72801	0.76249	0.75693
1.68	0.5987	0.66765	0.693	0.71314	0.72036	0.72437	0.75917	0.75126
1.696	0.59467	0.66267	0.68917	0.70833	0.7161	0.72058	0.75854	0.74562
1.712	0.58847	0.65905	0.68585	0.70614	0.71239	0.7166	0.75592	0.74499
1.728	0.58449	0.65535	0.67986	0.70355	0.70813	0.71263	0.74739	0.7403
1.744	0.58126	0.65102	0.67578	0.69824	0.70483	0.70891	0.74381	0.73447
1.76	0.57736	0.64588	0.67174	0.69428	0.70019	0.7063	0.74255	0.73401
1.776	0.57288	0.64286	0.66881	0.69074	0.69731	0.70277	0.74156	0.7288
1.792	0.56962	0.63874	0.66514	0.6844	0.69353	0.69623	0.73619	0.72417
1.808	0.56683	0.63523	0.66155	0.68188	0.69014	0.69319	0.73327	0.72459
1.824	0.56333	0.63219	0.65592	0.67951	0.68531	0.68984	0.72845	0.71646
1.84	0.55847	0.62913	0.65508	0.67467	0.68188	0.68573	0.72372	0.7127
1.856	0.55481	0.62468	0.65026	0.67134	0.67838	0.68319	0.71844	0.71391
1.872	0.55142	0.62013	0.64769	0.66777	0.6754	0.68067	0.71665	0.70956
1.888	0.54956	0.61758	0.64135	0.66433	0.67198	0.67771	0.71345	0.70468
1.904	0.54592	0.61405	0.63692	0.65918	0.66698	0.67316	0.71331	0.70194
1.92	0.54063	0.61056	0.6336	0.65536	0.66311	0.67042	0.70796	0.69784
1.936	0.53813	0.60561	0.63269	0.65326	0.66093	0.66677	0.70452	0.69539
1.952	0.53604	0.60194	0.62906	0.65	0.65784	0.66288	0.70033	0.69208
1.968	0.53175	0.59863	0.62534	0.64504	0.65398	0.65815	0.69883	0.68912
1.984	0.52633	0.59613	0.62103	0.64355	0.65014	0.65571	0.69276	0.68521
2	0.52465	0.59261	0.61788	0.63988	0.64659	0.65192	0.69068	0.682
2.016	0.52113	0.58883	0.61442	0.63652	0.64378	0.64875	0.69013	0.67701
2.032	0.51753	0.58645	0.60954	0.63439	0.63953	0.64553	0.68561	0.67593
2.048	0.51556	0.58315	0.61004	0.62987	0.63769	0.6428	0.67849	0.67171
2.064	0.51445	0.5795	0.6052	0.6256	0.63395	0.63912	0.67887	0.66695
2.08	0.51012	0.57486	0.60138	0.62385	0.63156	0.63712	0.67578	0.665
2.096	0.5071	0.57079	0.59969	0.62017	0.62874	0.6336	0.67104	0.66166
2.112	0.50324	0.56832	0.59655	0.61698	0.62522	0.63118	0.66722	0.65553
2.128	0.50098	0.56623	0.59289	0.61347	0.62219	0.6278	0.66603	0.65541
2.144	0.49689	0.5628	0.58698	0.61042	0.61897	0.62328	0.66394	0.65498
2.16	0.49339	0.55918	0.58452	0.60705	0.61616	0.62063	0.66198	0.65103
2.176	0.49	0.55655	0.58387	0.60286	0.61249	0.61802	0.65581	0.6481
2.192	0.48842	0.55424	0.57951	0.60048	0.60875	0.6127	0.65253	0.64427
2.208	0.4866	0.55081	0.57626	0.59814	0.60639	0.61054	0.65131	0.64241
2.224	0.4833	0.54824	0.57128	0.59442	0.6032	0.60753	0.64789	0.64073
2.24	0.48071	0.54506	0.56965	0.59052	0.6002	0.60458	0.64626	0.63359
2.256	0.47648	0.54124	0.567	0.5872	0.59799	0.60231	0.64307	0.63261
2.272	0.47204	0.53829	0.56395	0.58584	0.59474	0.5986	0.63957	0.62728
2.288	0.4717	0.53512	0.5603	0.58422	0.59124	0.59484	0.63904	0.62838
2.304	0.46959	0.53163	0.55679	0.5817	0.58831	0.59224	0.63522	0.62346
2.32	0.46642	0.52918	0.55422	0.57802	0.58443	0.58982	0.63076	0.61903
2.336	0.46406	0.5273	0.55251	0.5744	0.58141	0.58734	0.62704	0.61621
2.352	0.4613	0.5245	0.55139	0.57046	0.57966	0.5846	0.62413	0.61315
2.368	0.4588	0.5214	0.54677	0.56843	0.57703	0.58173	0.6239	0.6126
2.384	0.4593	0.51828	0.54433	0.56669	0.57423	0.57939	0.62101	0.60902
2.4	0.45681	0.51602	0.54281	0.56407	0.57144	0.57746	0.61845	0.60793
2.416	0.45203	0.51418	0.53821	0.56117	0.56955	0.57542	0.61652	0.60637
2.432	0.45082	0.511	0.53605	0.55821	0.56682	0.57194	0.6118	0.60324
2.448	0.44892	0.50891	0.53289	0.55665	0.56399	0.56958	0.60995	0.6034
2.464	0.44662	0.50632	0.53034	0.5535	0.56124	0.56602	0.60909	0.60086
2.48	0.44355	0.50356	0.53227	0.54943	0.55931	0.56403	0.60448	0.59456
2.496	0.44078	0.50141	0.52827	0.54659	0.55696	0.56059	0.60271	0.59419
2.512	0.43793	0.49909	0.52343	0.54422	0.55302	0.55767	0.59992	0.5934
2.528	0.43624	0.49663	0.52148	0.54169	0.55116	0.55437	0.59562	0.59061
2.544	0.43458	0.49344	0.51962	0.53997	0.54877	0.55323	0.594	0.58914
2.56	0.43126	0.49024	0.5172	0.53839	0.54436	0.5508	0.59308	0.58068
2.576	0.42959	0.48746	0.51267	0.5361	0.54268	0.54734	0.58817	0.57769
2.592	0.42738	0.48502	0.51159	0.53251	0.54072	0.54423	0.58582	0.57682
2.608	0.42489	0.48277	0.50841	0.52917	0.53828	0.54314	0.58244	0.57506
2.624	0.42266	0.48056	0.50458	0.52635	0.53595	0.54053	0.58223	0.5746
2.64	0.41939	0.47866	0.50172	0.52466	0.5332	0.53799	0.58161	0.57117
2.656	0.41912	0.47516	0.50186	0.5213	0.52889	0.53425	0.57622	0.57086
2.672	0.41633	0.47215	0.49958	0.51786	0.52626	0.53359	0.57506	0.56403
2.688	0.41305	0.4704	0.4968	0.51658	0.52473	0.53033	0.57194	0.56379
2.704	0.41213	0.46756	0.49309	0.51439	0.52258	0.52733	0.56952	0.56311
2.72	0.41081	0.46523	0.49008	0.51051	0.51925	0.52541	0.56527	0.5584
2.736	0.40662	0.46219	0.48612	0.50868	0.5175	0.52301	0.56289	0.55587
2.752	0.40433	0.45994	0.48333	0.50764	0.51545	0.51858	0.55986	0.55235
2.768	0.40309	0.4579	0.48016	0.50532	0.51384	0.5156	0.55733	0.55207
2.784	0.4019	0.45602	0.47926	0.50159	0.50986	0.51399	0.55794	0.54795
2.8	0.39874	0.45364	0.47843	0.50012	0.50793	0.51167	0.55178	0.54214
2.816	0.39595	0.45138	0.47645	0.49684	0.50614	0.50962	0.55083	0.542
2.832	0.39484	0.44814	0.47307	0.49345	0.50287	0.50762	0.54944	0.5403
2.848	0.39339	0.44604	0.47083	0.4912	0.5003	0.50575	0.54767	0.54103
2.864	0.38954	0.44458	0.46742	0.48905	0.49793	0.50211	0.54437	0.53643
2.88	0.3874	0.44227	0.46674	0.48799	0.49512	0.50017	0.5437	0.53605
2.896	0.3877	0.43962	0.4649	0.48509	0.49318	0.49813	0.53947	0.53373
2.912	0.38543	0.43689	0.46081	0.48237	0.49128	0.4964	0.53755	0.52659
2.928	0.38199	0.43413	0.45844	0.47932	0.48795	0.49355	0.534	0.52386
2.944	0.38025	0.4328	0.45649	0.47587	0.48549	0.49008	0.53491	0.524
2.96	0.37822	0.43198	0.45456	0.47425	0.48292	0.4881	0.53028	0.52556
2.976	0.37616	0.42887	0.45199	0.47326	0.48186	0.48585	0.52639	0.51869
2.992	0.37432	0.42558	0.4514	0.47176	0.47981	0.48335	0.52402	0.51762
3.008	0.37346	0.42411	0.44925	0.46829	0.47636	0.48119	0.52277	0.5144
3.024	0.36945	0.42196	0.44747	0.46619	0.47372	0.47869	0.52093	0.51366
3.04	0.36614	0.41974	0.44492	0.46378	0.47167	0.47745	0.51952	0.50998
3.056	0.36607	0.41798	0.44149	0.4611	0.46928	0.4751	0.51508	0.50995
3.072	0.36464	0.41459	0.43879	0.46008	0.46784	0.47241	0.51438	0.50692
3.088	0.36184	0.4126	0.43776	0.45887	0.46585	0.46981	0.5096	0.50343
3.104	0.35853	0.41097	0.4339	0.45536	0.46314	0.46793	0.50863	0.50121
3.12	0.35662	0.40966	0.43158	0.45302	0.46141	0.46592	0.50601	0.49831
3.136	0.35576	0.40829	0.42958	0.45181	0.45841	0.46299	0.50313	0.49595
3.152	0.35516	0.405	0.42703	0.44988	0.4559	0.46106	0.50036	0.49688
3.168	0.35376	0.40283	0.4269	0.44766	0.45302	0.45874	0.50066	0.49407
3.184	0.35209	0.40078	0.425	0.4445	0.45126	0.45665	0.49846	0.49351
3.2	0.35014	0.39806	0.42234	0.44272	0.44903	0.45478	0.49771	0.49179
3.216	0.34901	0.39572	0.42009	0.44063	0.44731	0.45288	0.49328	0.4856
3.232	0.34748	0.39462	0.41996	0.43789	0.44505	0.45036	0.4907	0.48372
3.248	0.34446	0.39252	0.41654	0.43552	0.44281	0.44857	0.48786	0.4833
3.264	0.3427	0.39025	0.41373	0.4338	0.44141	0.44684	0.48537	0.4792
3.28	0.34067	0.389	0.41139	0.43216	0.43911	0.44514	0.48405	0.4773
3.296	0.33839	0.38644	0.41005	0.43025	0.43683	0.44154	0.4805	0.47682
3.312	0.33603	0.38307	0.40833	0.42954	0.43503	0.43891	0.47986	0.47606
3.328	0.33535	0.38179	0.40511	0.4255	0.43234	0.4375	0.47895	0.47099
3.344	0.33442	0.38052	0.40208	0.42414	0.43006	0.43671	0.47732	0.46891
3.36	0.33165	0.37909	0.40026	0.42126	0.42746	0.43334	0.47544	0.46768
3.376	0.33131	0.37586	0.39926	0.41837	0.42528	0.43211	0.47457	0.46929
3.392	0.33053	0.3743	0.39664	0.41694	0.42333	0.43027	0.47106	0.46579
3.408	0.32689	0.37429	0.39576	0.41411	0.42253	0.42843	0.46624	0.46112
3.424	0.32384	0.37164	0.39439	0.4129	0.42021	0.4258	0.46585	0.45984
3.44	0.32358	0.36964	0.39255	0.41092	0.41913	0.42367	0.46234	0.45872
3.456	0.32138	0.36806	0.39213	0.4092	0.41762	0.42199	0.4614	0.45433
3.472	0.321	0.3651	0.3878	0.40843	0.41526	0.42004	0.46221	0.45456
3.488	0.32002	0.36295	0.38685	0.4059	0.41245	0.41803	0.45938	0.44918
3.504	0.31853	0.3618	0.38466	0.40435	0.41089	0.41535	0.45529	0.44642
3.52	0.31668	0.35992	0.38172	0.40197	0.40947	0.41307	0.45299	0.4466
3.536	0.3146	0.3583	0.38017	0.39979	0.40797	0.41231	0.45109	0.44621
3.552	0.31316	0.35653	0.37924	0.39859	0.40557	0.41101	0.45014	0.44279
3.568	0.3114	0.35474	0.37769	0.39598	0.40268	0.40767	0.44634	0.44174
3.584	0.31016	0.35297	0.37649	0.39375	0.40064	0.40558	0.44638	0.44276
3.6	0.30854	0.35171	0.37349	0.39184	0.39936	0.40455	0.44407	0.43918
3.616	0.3067	0.34934	0.37096	0.38946	0.39781	0.40331	0.4423	0.43469
3.632	0.3059	0.34784	0.37011	0.3886	0.39566	0.40008	0.44014	0.4339
3.648	0.3042	0.34622	0.36701	0.38676	0.39295	0.39775	0.437	0.43128
3.664	0.30321	0.34405	0.366	0.3849	0.3915	0.39564	0.43604	0.42808
3.68	0.3015	0.34188	0.36402	0.38477	0.38999	0.39513	0.43699	0.42487
3.696	0.29909	0.34003	0.36346	0.38315	0.3878	0.39437	0.43351	0.4252
3.712	0.29791	0.33904	0.36064	0.38038	0.38675	0.39251	0.43083	0.42527
3.728	0.29653	0.33819	0.35937	0.37795	0.38424	0.39009	0.42962	0.41993
3.744	0.29533	0.33672	0.35921	0.37671	0.38225	0.38803	0.4291	0.42189
3.76	0.29358	0.33581	0.35752	0.37501	0.38171	0.38622	0.4266	0.42082
3.776	0.29189	0.33457	0.3539	0.37233	0.3805	0.38354	0.42508	0.42015
3.792	0.29101	0.33292	0.35244	0.37162	0.37928	0.38347	0.42416	0.41655
3.808	0.29092	0.33168	0.35025	0.36951	0.37733	0.38313	0.42066	0.41349
3.824	0.28897	0.32971	0.35061	0.36934	0.37568	0.38148	0.41969	0.41506
3.84	0.28699	0.32816	0.34979	0.36716	0.3743	0.37787	0.41813	0.41172
3.856	0.28556	0.32629	0.34756	0.36603	0.37303	0.37608	0.41605	0.41063
3.872	0.28614	0.32512	0.34643	0.36475	0.3712	0.37521	0.41588	0.40691
3.888	0.28533	0.32426	0.34452	0.36294	0.36923	0.37303	0.41351	0.4051
3.904	0.28313	0.32286	0.34212	0.36265	0.36816	0.3721	0.41191	0.40438
3.92	0.28044	0.32108	0.34244	0.36077	0.36673	0.37085	0.40921	0.4031
3.936	0.28023	0.31941	0.33911	0.35819	0.36439	0.36941	0.40864	0.40177
3.952	0.27954	0.31866	0.33815	0.35728	0.36316	0.36721	0.40397	0.40065
3.968	0.27871	0.31675	0.33702	0.35555	0.36197	0.36604	0.40511	0.39709
3.984	0.27763	0.31479	0.33412	0.35341	0.36021	0.3637	0.40345	0.39477
4	0.27645	0.31361	0.33288	0.35254	0.3582	0.3625	0.40125	0.39491
4.016	0.27344	0.31184	0.33258	0.35038	0.35521	0.36145	0.40135	0.39531
4.032	0.27278	0.31112	0.33154	0.34906	0.35503	0.36	0.39739	0.39411
4.048	0.27329	0.30963	0.32975	0.34821	0.35397	0.35829	0.39721	0.39011
4.064	0.27071	0.30828	0.32941	0.34635	0.35114	0.35685	0.39662	0.39072
4.08	0.26877	0.30721	0.327	0.3447	0.34973	0.35531	0.39353	0.39022
4.096	0.26786	0.30495	0.32305	0.34326	0.34843	0.35307	0.39294	0.3884
4.112	0.26544	0.30369	0.3231	0.34111	0.34715	0.35188	0.39048	0.38625
4.128	0.26425	0.30287	0.3221	0.33943	0.34587	0.35049	0.38779	0.3825
4.144	0.26462	0.30215	0.32093	0.33759	0.3426	0.34849	0.38763	0.38381
4.16	0.26238	0.2995	0.31764	0.3357	0.34146	0.3473	0.38456	0.37955
4.176	0.26084	0.2969	0.31627	0.33466	0.34071	0.3462	0.38254	0.37638
4.192	0.26015	0.29532	0.31589	0.3334	0.33983	0.34444	0.38271	0.37381
4.208	0.25908	0.2945	0.31592	0.33108	0.33831	0.34192	0.38038	0.37362
4.224	0.25842	0.29359	0.3144	0.33005	0.33655	0.34042	0.37738	0.37389
4.24	0.25724	0.29201	0.31219	0.3283	0.33499	0.33914	0.37682	0.37194
4.256	0.25507	0.29019	0.31041	0.3265	0.33359	0.33735	0.37544	0.37266
4.272	0.25319	0.28871	0.30897	0.32481	0.33241	0.33611	0.37354	0.37104
4.288	0.25236	0.28739	0.30636	0.32329	0.33043	0.33507	0.37115	0.36814
4.304	0.25035	0.28638	0.30665	0.32176	0.32862	0.33343	0.36916	0.36522
4.32	0.24968	0.28499	0.30431	0.32068	0.32654	0.33182	0.36859	0.36423
4.336	0.24996	0.28465	0.3029	0.31837	0.32525	0.32901	0.36836	0.3626
4.352	0.24825	0.28217	0.30098	0.31803	0.32474	0.3272	0.3653	0.35954
4.368	0.24616	0.28033	0.29926	0.31645	0.32365	0.32676	0.36246	0.35684
4.384	0.24549	0.27959	0.29914	0.31549	0.32298	0.32471	0.36105	0.35927
4.4	0.2444	0.2781	0.2978	0.31416	0.32011	0.32314	0.35984	0.35532
4.416	0.243	0.2767	0.29635	0.31243	0.31778	0.32089	0.35773	0.3537
4.432	0.24328	0.2756	0.29408	0.3111	0.3172	0.32046	0.35719	0.3502
4.448	0.24203	0.27458	0.29303	0.30852	0.31543	0.31903	0.356	0.3517
4.464	0.23932	0.273	0.29057	0.30659	0.31358	0.31825	0.35451	0.35079
4.48	0.23746	0.27206	0.28959	0.30629	0.31165	0.31639	0.35265	0.34787
4.496	0.23712	0.27018	0.28781	0.30478	0.31004	0.3148	0.35244	0.34791
4.512	0.2365	0.26877	0.28726	0.30315	0.30971	0.31387	0.35043	0.34536
4.528	0.23471	0.26772	0.28553	0.30265	0.30837	0.31286	0.34871	0.34472
4.544	0.23312	0.26586	0.28448	0.30184	0.3065	0.31114	0.34651	0.34515
4.56	0.23239	0.26411	0.28336	0.29874	0.30487	0.31008	0.34618	0.34305
4.576	0.23234	0.26376	0.28224	0.2973	0.3043	0.30891	0.34374	0.33708
4.592	0.23195	0.26261	0.28092	0.29688	0.30253	0.30667	0.343	0.33728
4.608	0.22997	0.26131	0.27966	0.29638	0.30106	0.30517	0.34075	0.33741
4.624	0.2279	0.25981	0.27832	0.29386	0.29911	0.30529	0.33895	0.3358
4.64	0.2272	0.25793	0.27654	0.29303	0.2979	0.3032	0.33777	0.33184
4.656	0.22671	0.2568	0.27596	0.29124	0.29723	0.30113	0.33753	0.33123
4.672	0.22507	0.25617	0.27348	0.28962	0.29561	0.3	0.33647	0.33019
4.688	0.22382	0.25516	0.27286	0.28909	0.29374	0.29925	0.33467	0.32855
4.704	0.22246	0.25405	0.27051	0.28759	0.29298	0.29766	0.3323	0.32655
4.72	0.22256	0.25282	0.26955	0.2859	0.29187	0.29647	0.3299	0.32691
4.736	0.22104	0.25124	0.26963	0.28474	0.29044	0.2952	0.3292	0.32639
4.752	0.21945	0.24965	0.26892	0.2837	0.28911	0.29307	0.32837	0.32207
4.768	0.21816	0.24929	0.2668	0.28278	0.28764	0.29199	0.32823	0.31827
4.784	0.21758	0.24731	0.26531	0.28227	0.28678	0.28964	0.32578	0.32019
4.8	0.21708	0.24688	0.26435	0.28089	0.28545	0.28889	0.32413	0.31901
4.816	0.21532	0.24545	0.26239	0.27858	0.28393	0.28798	0.3238	0.31782
4.832	0.21455	0.24399	0.26179	0.27755	0.2828	0.28691	0.32249	0.31654
4.848	0.21319	0.2433	0.26061	0.27619	0.2815	0.28641	0.3199	0.3133
4.864	0.21177	0.24227	0.25839	0.2743	0.27943	0.28383	0.31785	0.314
4.88	0.2123	0.24119	0.25814	0.27279	0.27818	0.2823	0.3189	0.31389
4.896	0.21238	0.24011	0.2563	0.27195	0.27754	0.28106	0.31592	0.3107
4.912	0.21016	0.23882	0.25544	0.27098	0.2758	0.28029	0.31478	0.31051
4.928	0.20871	0.2377	0.25527	0.27071	0.27569	0.27911	0.31504	0.30978
4.944	0.20793	0.23672	0.25395	0.2687	0.27403	0.27765	0.31273	0.3094
4.96	0.20729	0.23536	0.25377	0.26678	0.27192	0.27629	0.30953	0.3062
4.976	0.20636	0.23424	0.25111	0.26623	0.27073	0.27526	0.30928	0.30347
4.992	0.2062	0.2331	0.24903	0.26477	0.26909	0.27377	0.30744	0.30362
5.008	0.20683	0.23121	0.24855	0.26387	0.26834	0.27246	0.30624	0.30124
5.024	0.20449	0.23012	0.24815	0.26309	0.26718	0.27119	0.30412	0.29865
5.04	0.20281	0.2293	0.24685	0.26126	0.26664	0.27065	0.30243	0.29774
5.056	0.20265	0.22856	0.24641	0.26011	0.26579	0.26898	0.30399	0.29807
5.072	0.20071	0.2272	0.24397	0.2594	0.26368	0.26777	0.30192	0.29409
5.088	0.19857	0.22603	0.24345	0.25814	0.26286	0.26659	0.29944	0.29314
5.104	0.19862	0.22504	0.24228	0.25687	0.26216	0.26544	0.29627	0.29401
5.12	0.19824	0.22442	0.23966	0.25452	0.26064	0.26422	0.29724	0.29185
5.136	0.19604	0.22407	0.24043	0.25335	0.2595	0.26323	0.29537	0.29209
5.152	0.19515	0.2225	0.23912	0.25335	0.25878	0.2621	0.29518	0.28967
5.168	0.19452	0.22167	0.23819	0.25167	0.2578	0.26129	0.29383	0.28997
5.184	0.19432	0.22046	0.23592	0.24987	0.25648	0.25976	0.2916	0.28943
5.2	0.19335	0.21904	0.23533	0.24907	0.25439	0.25824	0.29196	0.28762
5.216	0.19232	0.21831	0.23481	0.248	0.25293	0.2573	0.29085	0.2876
5.232	0.19189	0.21736	0.23474	0.24776	0.25295	0.25575	0.28892	0.28495
5.248	0.19179	0.21679	0.23187	0.2465	0.2512	0.2555	0.28797	0.28345
5.264	0.18997	0.21573	0.23062	0.24516	0.24999	0.25411	0.28476	0.28355
5.28	0.18785	0.21445	0.22967	0.24388	0.24945	0.25323	0.28543	0.28226
5.296	0.18714	0.21292	0.22938	0.24243	0.24825	0.25144	0.28442	0.28227
5.312	0.18703	0.21197	0.22926	0.24014	0.24678	0.25014	0.28151	0.27925
5.328	0.18645	0.21112	0.22842	0.23903	0.24516	0.24945	0.28098	0.27613
5.344	0.18516	0.21046	0.22595	0.23913	0.24499	0.24754	0.28013	0.27384
5.36	0.18518	0.20993	0.22541	0.2382	0.24355	0.24699	0.27979	0.27291
5.376	0.1848	0.20865	0.22349	0.23781	0.24188	0.246	0.27866	0.27563
5.392	0.18348	0.2076	0.22294	0.23692	0.24114	0.24505	0.27661	0.2738
5.408	0.18161	0.20662	0.22206	0.23532	0.24083	0.24408	0.27421	0.26838
5.424	0.18171	0.20612	0.21996	0.23357	0.23926	0.24202	0.27195	0.26926
5.44	0.18146	0.20437	0.22066	0.23276	0.23716	0.241	0.27213	0.26795
5.456	0.17993	0.20335	0.22032	0.23185	0.23722	0.24014	0.27144	0.26826
5.472	0.17818	0.20291	0.21827	0.23168	0.23553	0.23957	0.27087	0.26796
5.488	0.17805	0.20166	0.2176	0.22999	0.23448	0.23949	0.27187	0.26625
5.504	0.17736	0.20093	0.21595	0.22941	0.23414	0.23789	0.26813	0.26499
5.52	0.17663	0.2	0.21421	0.22864	0.23282	0.23613	0.26738	0.26327
5.536	0.17604	0.19906	0.21377	0.22742	0.23235	0.23483	0.26578	0.2622
5.552	0.17437	0.19818	0.21243	0.22645	0.23119	0.2344	0.26433	0.26277
5.568	0.17311	0.19692	0.21098	0.22484	0.22967	0.23295	0.2625	0.25987
5.584	0.17279	0.19704	0.2109	0.22328	0.2287	0.23198	0.2623	0.25866
5.6	0.17261	0.19566	0.20957	0.22325	0.22804	0.23118	0.26174	0.25875
5.616	0.17183	0.19448	0.21014	0.22201	0.22693	0.23003	0.25913	0.25575
5.632	0.1706	0.19398	0.20783	0.22052	0.22567	0.22941	0.25975	0.25657
5.648	0.1701	0.19345	0.20828	0.21978	0.22415	0.22818	0.25762	0.25706
5.664	0.16931	0.19256	0.20623	0.21913	0.22363	0.2272	0.25739	0.25505
5.68	0.16828	0.19106	0.20474	0.21829	0.22294	0.22685	0.25487	0.25466
5.696	0.16799	0.19024	0.20359	0.21731	0.22167	0.22468	0.25341	0.25399
5.712	0.16737	0.18978	0.2031	0.21694	0.22095	0.2239	0.25478	0.25099
5.728	0.16579	0.18869	0.20304	0.2155	0.21993	0.22416	0.25391	0.24757
5.744	0.16578	0.18773	0.20268	0.21455	0.21877	0.22195	0.25304	0.24856
5.76	0.16532	0.18704	0.20129	0.21344	0.21717	0.22077	0.25154	0.24681
5.776	0.16474	0.18651	0.19857	0.21207	0.21615	0.22076	0.24994	0.246
5.792	0.16348	0.18535	0.19924	0.21151	0.21574	0.2193	0.24952	0.24514
5.808	0.16216	0.18416	0.19894	0.21037	0.21489	0.21888	0.24734	0.2444
5.824	0.16047	0.18336	0.19758	0.20872	0.21419	0.21769	0.24762	0.24439
5.84	0.15996	0.18202	0.19445	0.20859	0.21329	0.21702	0.24473	0.24237
5.856	0.16146	0.18122	0.19591	0.208	0.21196	0.21603	0.24529	0.24292
5.872	0.16038	0.18021	0.19511	0.20658	0.21106	0.21568	0.24332	0.24165
5.888	0.15919	0.17935	0.19359	0.20589	0.21043	0.21386	0.24255	0.23898
5.904	0.15839	0.1788	0.193	0.20527	0.20913	0.21281	0.2422	0.23875
5.92	0.15719	0.17829	0.19152	0.20527	0.20809	0.21104	0.24001	0.23866
5.936	0.15675	0.17741	0.19043	0.20349	0.20757	0.21088	0.23954	0.2359
5.952	0.15612	0.17655	0.19018	0.20229	0.20684	0.21014	0.23896	0.23412
5.968	0.15513	0.1757	0.18819	0.20145	0.20597	0.20948	0.23801	0.23499
5.984	0.15443	0.17459	0.18758	0.20034	0.20512	0.20835	0.23488	0.23165
6	0.15465	0.17401	0.18704	0.19936	0.20397	0.20672	0.23552	0.23223
6.016	0.15448	0.17339	0.18597	0.19946	0.2026	0.20564	0.23542	0.23152
6.032	0.15331	0.17208	0.18476	0.19809	0.20168	0.2055	0.23374	0.23191
6.048	0.1515	0.17172	0.18375	0.19733	0.20124	0.20472	0.2328	0.23164
6.064	0.15066	0.17083	0.18333	0.19544	0.19995	0.20394	0.23281	0.22848
6.08	0.15069	0.1704	0.1836	0.19601	0.19936	0.20326	0.23157	0.22558
6.096	0.15005	0.16929	0.18198	0.19528	0.19861	0.20144	0.22906	0.22452
6.112	0.14928	0.16848	0.18044	0.19376	0.19708	0.20103	0.22835	0.22495
6.128	0.14877	0.16766	0.18122	0.19327	0.1961	0.19978	0.22746	0.22776
6.144	0.14828	0.16715	0.1801	0.19286	0.19512	0.19905	0.22731	0.22337
6.16	0.14784	0.16597	0.17902	0.19215	0.19489	0.1981	0.22568	0.22317
6.176	0.14682	0.16583	0.17865	0.1902	0.19463	0.19685	0.22436	0.22237
6.192	0.14562	0.16559	0.17813	0.1888	0.19345	0.19578	0.22424	0.22058
6.208	0.1446	0.16414	0.17661	0.18827	0.19282	0.19566	0.22185	0.22016
6.224	0.14462	0.16371	0.17531	0.18682	0.19177	0.19529	0.22204	0.21836
6.24	0.14412	0.16332	0.17553	0.18645	0.19099	0.19418	0.22022	0.21724
6.256	0.14294	0.16193	0.17425	0.18577	0.1897	0.1932	0.21934	0.21817
6.272	0.14205	0.16125	0.17394	0.18446	0.18947	0.19174	0.21991	0.21535
6.288	0.14193	0.16088	0.17268	0.18327	0.1881	0.19146	0.21824	0.21557
6.304	0.14159	0.16042	0.17182	0.18226	0.18711	0.19072	0.21851	0.21446
6.32	0.14109	0.15958	0.17097	0.18188	0.18645	0.18965	0.21622	0.21225
6.336	0.14053	0.15862	0.17026	0.18173	0.18519	0.18894	0.21576	0.21526
6.352	0.14037	0.15755	0.16979	0.18141	0.18491	0.18871	0.21456	0.21449
6.368	0.13947	0.15691	0.16888	0.18007	0.18428	0.18784	0.21341	0.21193
6.384	0.13804	0.15606	0.16837	0.1788	0.18374	0.18639	0.21301	0.21012
6.4	0.13718	0.15497	0.16794	0.17833	0.18261	0.18619	0.21326	0.20889
6.416	0.13647	0.15457	0.16691	0.17806	0.18198	0.18513	0.21128	0.20716
6.432	0.13645	0.15427	0.16686	0.17736	0.18126	0.18394	0.20828	0.20796
6.448	0.1363	0.15337	0.16617	0.17554	0.18029	0.18367	0.20937	0.20779
6.464	0.13553	0.1527	0.16413	0.17558	0.17955	0.18252	0.20693	0.20819
6.48	0.13491	0.15212	0.16333	0.17449	0.17839	0.18154	0.20735	0.20519
6.496	0.13364	0.15145	0.16266	0.17424	0.17749	0.17994	0.20621	0.20486
6.512	0.13325	0.15095	0.16306	0.17336	0.17684	0.17915	0.20592	0.20362
6.528	0.13314	0.15041	0.16189	0.1723	0.17616	0.17935	0.20525	0.20265
6.544	0.1322	0.14925	0.16077	0.17131	0.17566	0.17835	0.20358	0.20134
6.56	0.13189	0.14841	0.15969	0.17076	0.17515	0.17797	0.20218	0.20091
6.576	0.13169	0.1482	0.15898	0.17033	0.17422	0.17736	0.20121	0.2015
6.592	0.13043	0.14697	0.1583	0.16933	0.17341	0.17711	0.20328	0.198
6.608	0.12995	0.14624	0.15729	0.16831	0.17296	0.17559	0.20195	0.19718
6.624	0.12973	0.1463	0.15697	0.16697	0.17181	0.17484	0.20095	0.19823
6.64	0.12897	0.1454	0.15676	0.16685	0.17102	0.1741	0.1999	0.19814
6.656	0.12864	0.1451	0.1567	0.1666	0.16983	0.17314	0.19899	0.19623
6.672	0.12832	0.14439	0.15487	0.16527	0.1694	0.17222	0.19626	0.19663
6.688	0.12718	0.1436	0.15469	0.16546	0.16851	0.17165	0.19479	0.19582
6.704	0.12582	0.14304	0.15409	0.16494	0.16806	0.17065	0.19567	0.19257
6.72	0.12579	0.14278	0.15379	0.16368	0.16793	0.17047	0.19635	0.19228
6.736	0.12523	0.14165	0.15324	0.1627	0.16626	0.17	0.19445	0.19143
6.752	0.12418	0.14091	0.15225	0.16272	0.1656	0.16915	0.19216	0.19152
6.768	0.12451	0.13986	0.15227	0.16187	0.1651	0.16792	0.19117	0.18832
6.784	0.12362	0.13943	0.15074	0.16098	0.16432	0.16709	0.191	0.18965
6.8	0.12313	0.13911	0.15008	0.16015	0.16407	0.16705	0.19098	0.19018
6.816	0.12205	0.13844	0.14938	0.15972	0.16338	0.16658	0.18958	0.18736
6.832	0.12152	0.13837	0.14878	0.15895	0.16206	0.16586	0.1898	0.18499
6.848	0.12151	0.13785	0.1483	0.15821	0.16216	0.16464	0.18791	0.18309
6.864	0.12045	0.13671	0.14765	0.15782	0.16077	0.16345	0.18785	0.18341
6.88	0.12011	0.13604	0.14708	0.15677	0.15958	0.16282	0.18907	0.18364
6.896	0.11951	0.13488	0.14615	0.15513	0.15925	0.16211	0.18725	0.18433
6.912	0.11954	0.13444	0.14502	0.15453	0.15888	0.16112	0.1838	0.18313
6.928	0.11963	0.13428	0.1451	0.15449	0.15813	0.16062	0.18598	0.18207
6.944	0.11928	0.13353	0.14497	0.15397	0.15755	0.15996	0.18433	0.18129
6.96	0.11801	0.13304	0.14358	0.15288	0.157	0.1591	0.18338	0.18163
6.976	0.11636	0.13267	0.14187	0.15284	0.15681	0.1589	0.18329	0.18033
6.992	0.11676	0.13214	0.14214	0.15245	0.15528	0.15836	0.18238	0.17901
7.008	0.11688	0.13146	0.14221	0.15178	0.15455	0.1569	0.18143	0.17804
7.024	0.11576	0.13065	0.14119	0.15079	0.15381	0.15662	0.18016	0.18031
7.04	0.11481	0.13006	0.14002	0.15015	0.15304	0.15649	0.18009	0.17542
7.056	0.11495	0.12898	0.13918	0.14874	0.15321	0.1555	0.17881	0.17385
7.072	0.11487	0.12803	0.13947	0.14783	0.15202	0.15473	0.17813	0.17598
7.088	0.11322	0.12794	0.13921	0.14722	0.15171	0.1543	0.17657	0.17466
7.104	0.11258	0.12748	0.1381	0.14666	0.151	0.1534	0.17559	0.17393
7.12	0.11235	0.12719	0.13687	0.1461	0.14977	0.15207	0.17625	0.17235
7.136	0.11242	0.12663	0.13672	0.14553	0.14905	0.15195	0.17509	0.17359
7.152	0.1125	0.12585	0.13637	0.14548	0.149	0.1514	0.17443	0.1705
7.168	0.11206	0.12555	0.1361	0.14474	0.1479	0.15079	0.1731	0.16913
7.184	0.11104	0.12516	0.13555	0.14427	0.14743	0.14976	0.17177	0.16899
7.2	0.11092	0.12474	0.13462	0.14369	0.1478	0.1492	0.17226	0.16734
7.216	0.11013	0.12397	0.13351	0.14229	0.14666	0.14852	0.17091	0.16914
7.232	0.10907	0.12299	0.13257	0.14184	0.14526	0.14774	0.17042	0.16734
7.248	0.10896	0.12248	0.13245	0.14223	0.14437	0.14777	0.17063	0.16858
7.264	0.10827	0.12156	0.1319	0.14156	0.14462	0.14681	0.16973	0.16745
7.28	0.10761	0.12109	0.13108	0.14039	0.14396	0.14588	0.16789	0.1658
7.296	0.10749	0.12099	0.13081	0.13921	0.143	0.14555	0.16759	0.16477
7.312	0.10727	0.12066	0.13093	0.13841	0.14235	0.14479	0.1677	0.16416
7.328	0.10684	0.11997	0.12986	0.13771	0.14134	0.14437	0.16622	0.16297
7.344	0.10622	0.11952	0.12838	0.13713	0.14121	0.14349	0.16608	0.16331
7.36	0.10618	0.11856	0.12828	0.13687	0.141	0.1426	0.16475	0.163
7.376	0.10495	0.11836	0.12755	0.13717	0.13964	0.14231	0.16452	0.16215
7.392	0.10411	0.11813	0.12809	0.13635	0.13956	0.14232	0.16289	0.16339
7.408	0.10354	0.11744	0.12716	0.13535	0.13857	0.14159	0.16245	0.16063
7.424	0.10441	0.11658	0.1254	0.13495	0.1378	0.14059	0.16243	0.15881
7.44	0.10381	0.11563	0.1255	0.13475	0.13708	0.14015	0.16176	0.15999
7.456	0.10288	0.11567	0.12508	0.13473	0.13588	0.13973	0.16028	0.15904
7.472	0.10256	0.11572	0.12498	0.13328	0.13573	0.13872	0.16096	0.15751
7.488	0.10175	0.11505	0.12452	0.13268	0.13593	0.13804	0.15886	0.15526
7.504	0.10137	0.11384	0.12337	0.13252	0.1355	0.13743	0.15953	0.15361
7.52	0.10154	0.1136	0.12333	0.13219	0.13435	0.13645	0.15819	0.15616
7.536	0.10025	0.11352	0.12297	0.13128	0.13406	0.1363	0.15764	0.15697
7.552	0.09966	0.1129	0.12313	0.13068	0.13407	0.13554	0.15661	0.15439
7.568	0.09958	0.11254	0.12225	0.12998	0.13344	0.1354	0.15636	0.15283
7.584	0.09861	0.11185	0.12149	0.12857	0.13225	0.13518	0.15652	0.15316
7.6	0.09834	0.11139	0.12037	0.12821	0.13158	0.1345	0.15484	0.15139
7.616	0.09811	0.11096	0.11933	0.12814	0.13105	0.13364	0.15446	0.1522
7.632	0.09768	0.10986	0.11914	0.1276	0.13084	0.13241	0.15328	0.15165
7.648	0.09762	0.10956	0.11924	0.127	0.12994	0.13238	0.15317	0.15019
7.664	0.09716	0.10956	0.11785	0.1263	0.12915	0.13122	0.15239	0.15159
7.68	0.09675	0.10888	0.11738	0.12541	0.1283	0.13091	0.15117	0.14983
7.696	0.09611	0.10792	0.11651	0.1252	0.12838	0.13074	0.15073	0.14882
7.712	0.09672	0.10795	0.11547	0.12457	0.12814	0.12994	0.15124	0.14751
7.728	0.09611	0.10774	0.11476	0.1239	0.12711	0.12942	0.14994	0.14772
7.744	0.09514	0.10674	0.11507	0.12364	0.12664	0.12826	0.14856	0.14854
7.76	0.09389	0.10627	0.11439	0.12335	0.12547	0.12829	0.14849	0.1465
7.776	0.09435	0.10612	0.11419	0.12277	0.12553	0.1277	0.1483	0.14651
7.792	0.09421	0.10579	0.11398	0.12207	0.12564	0.12728	0.14704	0.14567
7.808	0.09344	0.10491	0.11359	0.12118	0.12451	0.12648	0.14586	0.14543
7.824	0.09339	0.10394	0.11312	0.11997	0.12399	0.12609	0.14574	0.14504
7.84	0.09272	0.10379	0.11253	0.11993	0.12317	0.12573	0.14481	0.14381
7.856	0.09234	0.10389	0.11139	0.11968	0.12222	0.1248	0.14436	0.14053
7.872	0.09249	0.10315	0.1119	0.11979	0.12171	0.12512	0.14384	0.14135
7.888	0.09124	0.10228	0.11068	0.11884	0.12164	0.12432	0.14226	0.14106
7.904	0.09096	0.10231	0.10937	0.11835	0.12173	0.12325	0.14337	0.1417
7.92	0.09076	0.10192	0.10987	0.11797	0.1215	0.1231	0.14263	0.14058
7.936	0.08968	0.10117	0.10994	0.11663	0.1205	0.12216	0.14275	0.14028
7.952	0.08988	0.10141	0.10878	0.11592	0.12006	0.12141	0.1425	0.1406
7.968	0.0898	0.1009	0.10828	0.11558	0.11972	0.12132	0.14146	0.13901
7.984	0.08972	0.10017	0.10775	0.11531	0.11894	0.12058	0.13921	0.13751
8	0.08892	0.09973	0.10777	0.11546	0.11809	0.11978	0.13836	0.13774
8.016	0.08865	0.09886	0.10575	0.11467	0.11716	0.11931	0.1388	0.1366
8.032	0.08839	0.09842	0.10599	0.11382	0.11727	0.11924	0.1388	0.13708
8.048	0.08737	0.09826	0.10652	0.11383	0.11661	0.11852	0.13627	0.13559
8.064	0.08663	0.09786	0.10612	0.11309	0.11608	0.11856	0.13777	0.13538
8.08	0.08627	0.09728	0.10577	0.11202	0.1157	0.11808	0.1356	0.13366
8.096	0.086	0.09685	0.10601	0.11121	0.11538	0.11724	0.1372	0.13548
8.112	0.08614	0.09664	0.10486	0.1115	0.11453	0.11688	0.13629	0.13462
8.128	0.08605	0.09613	0.1043	0.11118	0.11406	0.11603	0.13522	0.13542
8.144	0.08491	0.09566	0.10312	0.11104	0.11395	0.11514	0.13405	0.13345
8.16	0.08479	0.09516	0.10262	0.11109	0.11366	0.11527	0.1332	0.13363
8.176	0.08428	0.09495	0.10348	0.11049	0.11301	0.115	0.13331	0.13183
8.192	0.08421	0.09434	0.10233	0.1089	0.11248	0.11394	0.13279	0.1322
8.208	0.08434	0.09449	0.10243	0.1081	0.11202	0.11354	0.13098	0.13009
8.224	0.08351	0.09429	0.10142	0.10775	0.11182	0.11299	0.1326	0.12849
8.24	0.08231	0.09362	0.10091	0.10777	0.11155	0.11248	0.13207	0.12929
8.256	0.08234	0.09296	0.10057	0.1076	0.11022	0.11173	0.1313	0.12745
8.272	0.08224	0.09217	0.09988	0.10738	0.10878	0.1109	0.13009	0.12742
8.288	0.08169	0.09194	0.09974	0.10713	0.10861	0.11121	0.12873	0.12889
8.304	0.08141	0.0917	0.09887	0.10657	0.10923	0.11092	0.1284	0.12724
8.32	0.08104	0.09099	0.09851	0.10575	0.10879	0.11056	0.12792	0.12655
8.336	0.08114	0.09078	0.09778	0.10554	0.10778	0.10982	0.12864	0.12864
8.352	0.08031	0.09052	0.09711	0.10462	0.10727	0.10889	0.12778	0.12703
8.368	0.07965	0.09042	0.09675	0.10436	0.10707	0.10929	0.12614	0.12399
8.384	0.07954	0.08992	0.09746	0.10384	0.10689	0.10883	0.12697	0.12487
8.4	0.07887	0.08939	0.09609	0.10389	0.10671	0.10836	0.1257	0.12572
8.416	0.07935	0.0886	0.09528	0.10347	0.10551	0.1077	0.12546	0.12382
8.432	0.07962	0.08831	0.09547	0.10244	0.10466	0.10717	0.12452	0.1239
8.448	0.07846	0.08818	0.09547	0.10155	0.10492	0.1068	0.12329	0.1216
8.464	0.07793	0.08768	0.09421	0.10185	0.10456	0.10602	0.12254	0.12169
8.48	0.07808	0.08718	0.09362	0.10163	0.10367	0.10543	0.12299	0.12379
8.496	0.07715	0.08649	0.09411	0.10107	0.10302	0.10539	0.12243	0.12211
8.512	0.07664	0.08594	0.09306	0.10076	0.10317	0.10501	0.12079	0.12128
8.528	0.07721	0.08602	0.09317	0.10001	0.10277	0.10477	0.12181	0.12209
8.544	0.07667	0.08573	0.09272	0.09868	0.10193	0.10458	0.12144	0.11936
8.56	0.07604	0.08544	0.09222	0.09818	0.10098	0.10348	0.11995	0.11801
8.576	0.07627	0.0851	0.09216	0.09836	0.10085	0.1034	0.11999	0.11814
8.592	0.0754	0.08474	0.09137	0.09834	0.10057	0.10286	0.1198	0.11826
8.608	0.07541	0.08435	0.09096	0.09834	0.10037	0.10231	0.11931	0.11706
8.624	0.07527	0.08396	0.09046	0.09755	0.09945	0.10202	0.11809	0.1162
8.64	0.07477	0.08349	0.09063	0.09688	0.09923	0.10147	0.11797	0.11532
8.656	0.07446	0.08319	0.09042	0.0968	0.09928	0.10127	0.11788	0.11573
8.672	0.07449	0.08311	0.08947	0.09573	0.0987	0.10077	0.11716	0.11477
8.688	0.07455	0.0827	0.08849	0.09551	0.09782	0.09993	0.11706	0.11391
8.704	0.07329	0.08177	0.08866	0.09543	0.09784	0.09985	0.11679	0.11486
8.72	0.07248	0.08159	0.08755	0.09475	0.09776	0.09952	0.11624	0.11584
8.736	0.07209	0.08132	0.08778	0.09443	0.0971	0.09884	0.11459	0.11344
8.752	0.07212	0.08111	0.08773	0.09394	0.096	0.09843	0.11456	0.11437
8.768	0.07114	0.08063	0.08736	0.09357	0.09572	0.09822	0.11432	0.11185
8.784	0.07129	0.08031	0.08693	0.09354	0.09521	0.09775	0.11328	0.11117
8.8	0.07223	0.08005	0.08677	0.09284	0.09474	0.09702	0.11313	0.11251
8.816	0.07141	0.07971	0.08622	0.09227	0.09427	0.09712	0.11179	0.11238
8.832	0.07052	0.07925	0.08536	0.09172	0.094	0.09643	0.11234	0.11042
8.848	0.07005	0.07875	0.08497	0.0914	0.09417	0.09547	0.11346	0.10968
8.864	0.06942	0.0785	0.08468	0.09111	0.09365	0.09568	0.11186	0.1091
8.88	0.06956	0.07766	0.08381	0.09062	0.09307	0.09516	0.11042	0.10917
8.896	0.06996	0.07746	0.08393	0.0904	0.0929	0.09462	0.11064	0.10914
8.912	0.06938	0.07719	0.08398	0.0903	0.09256	0.09401	0.11018	0.1084
8.928	0.06926	0.07719	0.08392	0.08991	0.09226	0.09358	0.10982	0.10797
8.944	0.06895	0.07676	0.08289	0.08958	0.09177	0.09323	0.10952	0.1077
8.96	0.06883	0.07615	0.08194	0.0889	0.09116	0.09259	0.10959	0.10772
8.976	0.06798	0.07549	0.08221	0.08814	0.09002	0.0924	0.10762	0.10674
8.992	0.0671	0.07539	0.08191	0.08813	0.09047	0.09226	0.1082	0.10728
9.008	0.06686	0.07527	0.08145	0.0873	0.09022	0.09213	0.10689	0.10565
9.024	0.06687	0.0751	0.08117	0.08706	0.08937	0.09144	0.10533	0.10588
9.04	0.06739	0.07476	0.08084	0.08713	0.08912	0.09078	0.10575	0.10585
9.056	0.06709	0.07436	0.08048	0.0863	0.08874	0.0907	0.1055	0.10475
9.072	0.06673	0.07388	0.07988	0.08581	0.08824	0.09002	0.10596	0.10484
9.088	0.06601	0.07362	0.07984	0.08579	0.08811	0.08944	0.10562	0.10476
9.104	0.06594	0.07348	0.0798	0.08549	0.08766	0.08962	0.10592	0.10425
9.12	0.06535	0.07303	0.07927	0.08487	0.08757	0.08924	0.10383	0.10267
9.136	0.06537	0.07282	0.0783	0.08431	0.08745	0.08873	0.10331	0.1011
9.152	0.06473	0.07249	0.07737	0.08424	0.08678	0.08801	0.10265	0.10084
9.168	0.06497	0.07201	0.07819	0.08415	0.08623	0.0876	0.1028	0.09988
9.184	0.06447	0.07159	0.0783	0.08387	0.08584	0.0876	0.10177	0.10094
9.2	0.0638	0.07136	0.07705	0.08343	0.0854	0.08709	0.10192	0.1008
9.216	0.06377	0.07121	0.07724	0.0828	0.0849	0.08709	0.10138	0.10074
9.232	0.0634	0.07059	0.07693	0.0825	0.08453	0.08628	0.10072	0.10037
9.248	0.0633	0.07069	0.07583	0.08223	0.08432	0.08574	0.10078	0.09954
9.264	0.06289	0.06995	0.07537	0.08174	0.08397	0.08537	0.09991	0.10039
9.28	0.06247	0.06937	0.07503	0.08154	0.08402	0.08502	0.09958	0.09852
9.296	0.06275	0.06935	0.07538	0.08114	0.08317	0.08526	0.10002	0.09843
9.312	0.06214	0.06914	0.07559	0.08075	0.08268	0.08496	0.0999	0.09788
9.328	0.06189	0.06909	0.07467	0.08002	0.0822	0.08402	0.09961	0.09485
9.344	0.06162	0.06864	0.07373	0.07953	0.08194	0.08381	0.09908	0.09608
9.36	0.06107	0.0686	0.07396	0.07938	0.08199	0.0828	0.09789	0.09666
9.376	0.0611	0.06846	0.07404	0.07939	0.08172	0.08259	0.09756	0.09685
9.392	0.06106	0.0678	0.07382	0.07892	0.08118	0.08231	0.09648	0.09523
9.408	0.06048	0.06769	0.07319	0.07831	0.08059	0.08196	0.09643	0.09459
9.424	0.06071	0.06772	0.07247	0.07826	0.08032	0.08177	0.09597	0.0961
9.44	0.06039	0.06737	0.07261	0.07856	0.0802	0.08159	0.09604	0.09557
9.456	0.05931	0.06691	0.07248	0.0784	0.08008	0.08122	0.09437	0.09413
9.472	0.05892	0.0665	0.07258	0.0776	0.07918	0.08137	0.0948	0.0944
9.488	0.05925	0.06597	0.07148	0.07701	0.07864	0.08119	0.09511	0.0942
9.504	0.05892	0.06571	0.07114	0.07635	0.07841	0.08033	0.09434	0.09393
9.52	0.05907	0.06514	0.07093	0.07602	0.07813	0.07969	0.09334	0.09312
9.536	0.05854	0.06473	0.07068	0.07535	0.07843	0.07923	0.09328	0.09169
9.552	0.05815	0.06463	0.06946	0.07576	0.0781	0.07906	0.09266	0.09123
9.568	0.05808	0.06438	0.06995	0.07578	0.07725	0.07921	0.09273	0.08984
9.584	0.05791	0.06449	0.06928	0.07521	0.07709	0.07918	0.09185	0.09104
9.6	0.05764	0.06435	0.06876	0.07479	0.07664	0.07828	0.09158	0.09092
9.616	0.05726	0.06379	0.06869	0.07407	0.07647	0.07804	0.09164	0.09063
9.632	0.0566	0.0638	0.06854	0.07421	0.07639	0.07729	0.09105	0.09073
9.648	0.05651	0.06345	0.0685	0.07401	0.07573	0.07739	0.09035	0.08951
9.664	0.05631	0.06318	0.06844	0.0734	0.0754	0.07708	0.0905	0.08925
9.68	0.0557	0.06275	0.06865	0.0732	0.07484	0.07669	0.09042	0.08821
9.696	0.0558	0.06266	0.06802	0.07279	0.07439	0.07604	0.08952	0.08747
9.712	0.05629	0.06237	0.06745	0.07313	0.07404	0.07623	0.08972	0.08808
9.728	0.05616	0.06151	0.06635	0.0725	0.07395	0.07576	0.08977	0.08891
9.744	0.05573	0.06106	0.06676	0.07154	0.074	0.07542	0.08799	0.08914
9.76	0.05546	0.06105	0.06685	0.07111	0.07316	0.07517	0.08785	0.08793
9.776	0.05512	0.06105	0.06601	0.07118	0.07293	0.07438	0.0888	0.08587
9.792	0.05461	0.06084	0.06616	0.07101	0.07252	0.07462	0.08795	0.08567
9.808	0.05401	0.06072	0.06589	0.07061	0.07229	0.07414	0.08722	0.08501
9.824	0.0541	0.06057	0.06527	0.07037	0.07219	0.07382	0.08686	0.0854
9.84	0.05367	0.05996	0.06481	0.06973	0.07181	0.07309	0.08676	0.08552
9.856	0.05338	0.05965	0.06379	0.0694	0.07148	0.07298	0.08642	0.08393
9.872	0.05404	0.05943	0.06455	0.06934	0.07111	0.07291	0.08498	0.08263
9.888	0.05397	0.05918	0.06427	0.06836	0.07099	0.07245	0.08568	0.08368
9.904	0.0533	0.05897	0.06348	0.06844	0.07136	0.07158	0.08472	0.08426
9.92	0.05264	0.05869	0.06374	0.06846	0.0704	0.07151	0.08428	0.083
9.936	0.05212	0.05849	0.06383	0.06787	0.06996	0.07132	0.08351	0.08258
9.952	0.0525	0.05825	0.0633	0.06778	0.0701	0.07118	0.08392	0.08313
9.968	0.05235	0.05806	0.06319	0.06772	0.06965	0.07067	0.08325	0.08281
9.984	0.05156	0.05778	0.06314	0.06701	0.06936	0.07028	0.0829	0.08186
10	0.05196	0.05745	0.06197	0.0671	0.0689	0.07017	0.08284	0.08134
10.016	0.05217	0.05736	0.06202	0.06731	0.06898	0.06982	0.08278	0.08136
10.032	0.05139	0.0569	0.06224	0.06637	0.06852	0.06986	0.08156	0.0814
10.048	0.05108	0.05673	0.06196	0.06569	0.06749	0.06962	0.08225	0.08197
10.064	0.05075	0.05645	0.06147	0.06615	0.06752	0.06878	0.08185	0.0806
10.08	0.05027	0.05635	0.06064	0.06585	0.06733	0.06868	0.08116	0.08018
10.096	0.04996	0.0559	0.06067	0.06541	0.06695	0.06867	0.08038	0.07868
10.112	0.04998	0.05556	0.06041	0.06459	0.06671	0.06805	0.08007	0.07919
10.128	0.05019	0.05531	0.06	0.06429	0.06642	0.06774	0.08045	0.07804
10.144	0.04981	0.05501	0.06035	0.06411	0.06601	0.06767	0.07942	0.07848
10.16	0.04922	0.05462	0.05983	0.06388	0.06605	0.06736	0.07876	0.07812
10.176	0.04871	0.05447	0.05978	0.06411	0.06584	0.06717	0.07917	0.07677
10.192	0.04906	0.05435	0.05971	0.06402	0.065	0.06667	0.07972	0.07767
10.208	0.04889	0.05426	0.05846	0.06338	0.0648	0.06664	0.07854	0.07664
10.224	0.04851	0.05383	0.05855	0.0632	0.06455	0.06598	0.0778	0.07591
10.24	0.0482	0.05378	0.05791	0.06296	0.06467	0.06546	0.0777	0.07688
10.256	0.04826	0.05337	0.05832	0.06202	0.06435	0.06545	0.07722	0.07721
10.272	0.04851	0.05312	0.05742	0.06216	0.06427	0.06498	0.07701	0.0763
10.288	0.04853	0.05316	0.05746	0.06183	0.06366	0.06518	0.0768	0.07584
10.304	0.04801	0.05331	0.05751	0.06181	0.06352	0.06516	0.07596	0.07559
10.32	0.04757	0.05276	0.05674	0.06136	0.0635	0.06461	0.07722	0.07459
10.336	0.04763	0.0524	0.05684	0.06094	0.06289	0.06405	0.07614	0.07408
10.352	0.0469	0.05224	0.05675	0.06099	0.0624	0.06395	0.0753	0.07416
10.368	0.04647	0.05228	0.05627	0.06065	0.0623	0.06353	0.07446	0.07491
10.384	0.0461	0.05213	0.05629	0.06056	0.06198	0.06363	0.07501	0.07599
10.4	0.04613	0.05153	0.05639	0.06008	0.062	0.06316	0.07399	0.07529
10.416	0.04587	0.05092	0.05575	0.0597	0.06194	0.0628	0.07382	0.07362
10.432	0.04586	0.05045	0.05502	0.05981	0.06124	0.06236	0.07387	0.0719
10.448	0.04589	0.05029	0.05501	0.05934	0.06102	0.06249	0.07302	0.07105
10.464	0.04564	0.05043	0.05526	0.05894	0.06085	0.06193	0.0732	0.07146
10.48	0.04535	0.05027	0.05432	0.05885	0.06045	0.06179	0.07319	0.07162
10.496	0.04473	0.0502	0.05412	0.05889	0.06037	0.06176	0.07311	0.0716
10.512	0.04436	0.04975	0.05449	0.05852	0.06007	0.0614	0.07225	0.07144
10.528	0.04459	0.04934	0.0533	0.05801	0.0599	0.06122	0.07167	0.07151
10.544	0.04441	0.04974	0.05332	0.05767	0.05968	0.06078	0.07234	0.07172
10.56	0.04405	0.04965	0.05354	0.057	0.05917	0.06043	0.07161	0.07045
10.576	0.04409	0.04868	0.05313	0.05742	0.05929	0.06017	0.07136	0.07005
10.592	0.04397	0.04848	0.05285	0.05704	0.05878	0.05962	0.07134	0.06899
10.608	0.04359	0.04878	0.05267	0.05652	0.05893	0.06001	0.07133	0.06884
10.624	0.04358	0.04821	0.05208	0.05631	0.05859	0.05936	0.06959	0.06978
10.64	0.04337	0.04802	0.05198	0.0562	0.05791	0.05902	0.0701	0.06842
10.656	0.04294	0.04781	0.05232	0.05589	0.05748	0.05876	0.07008	0.06732
10.672	0.04293	0.04764	0.0523	0.05553	0.05776	0.0586	0.06906	0.06791
10.688	0.04279	0.04747	0.05174	0.05585	0.05737	0.05824	0.06872	0.0692
10.704	0.04223	0.04759	0.05223	0.05565	0.05679	0.05844	0.0681	0.06824
10.72	0.04218	0.04711	0.05158	0.05502	0.05625	0.05829	0.06769	0.06806
10.736	0.04228	0.04643	0.05123	0.05509	0.05657	0.05783	0.06784	0.06797
10.752	0.04229	0.04644	0.05085	0.05475	0.05646	0.0574	0.0677	0.06652
10.768	0.04189	0.04654	0.05041	0.0544	0.05577	0.05763	0.06875	0.06629
10.784	0.04135	0.04647	0.04998	0.05429	0.05573	0.05706	0.0677	0.06703
10.8	0.0411	0.04601	0.05007	0.0539	0.05549	0.05665	0.06657	0.06652
10.816	0.04127	0.04568	0.04978	0.05351	0.05508	0.05624	0.06655	0.06606
10.832	0.04164	0.04547	0.04989	0.05382	0.05528	0.05607	0.06609	0.0662
10.848	0.04148	0.04565	0.04999	0.05343	0.05491	0.05587	0.06606	0.06522
10.864	0.04122	0.04532	0.04985	0.05289	0.05415	0.05615	0.06629	0.06377
10.88	0.04135	0.04504	0.04905	0.05266	0.05414	0.05549	0.06577	0.06499
10.896	0.04109	0.04499	0.04868	0.05267	0.05403	0.05529	0.0664	0.06465
10.912	0.0404	0.04478	0.04847	0.05193	0.05373	0.05517	0.06517	0.06441
10.928	0.03994	0.04455	0.04778	0.0525	0.05329	0.0547	0.0647	0.0638
10.944	0.03998	0.0443	0.04751	0.05227	0.05364	0.05409	0.06497	0.06324
10.96	0.03999	0.04394	0.04752	0.0513	0.05329	0.05465	0.06433	0.06322
10.976	0.03997	0.04372	0.04766	0.05186	0.05292	0.05405	0.06412	0.06455
10.992	0.03966	0.04366	0.04747	0.0514	0.05266	0.05376	0.0643	0.06404
11.008	0.03959	0.04325	0.04717	0.05115	0.05249	0.05386	0.06441	0.06242
11.024	0.03952	0.04304	0.04709	0.05064	0.05264	0.05354	0.06303	0.06271
11.04	0.03955	0.043	0.04695	0.05037	0.05212	0.05345	0.0627	0.06215
11.056	0.03926	0.04293	0.04716	0.05023	0.05154	0.05318	0.06273	0.06285
11.072	0.03962	0.04287	0.04609	0.04975	0.05132	0.05254	0.06184	0.06298
11.088	0.03883	0.04279	0.0461	0.05019	0.05133	0.05224	0.06174	0.06073
11.104	0.03828	0.04255	0.04607	0.05032	0.05112	0.05222	0.06157	0.06149
11.12	0.03848	0.04256	0.04623	0.04974	0.05111	0.05205	0.06207	0.06121
11.136	0.03802	0.04238	0.04618	0.04952	0.05121	0.05152	0.06127	0.06139
11.152	0.03822	0.04217	0.0462	0.0493	0.05065	0.05141	0.06137	0.06058
11.168	0.03795	0.04171	0.04523	0.0488	0.05001	0.05124	0.0603	0.05974
11.184	0.0375	0.0415	0.0451	0.04865	0.0499	0.05074	0.06008	0.05989
11.2	0.03721	0.04114	0.04488	0.04813	0.04962	0.05077	0.06036	0.05924
11.216	0.0367	0.04104	0.04531	0.04809	0.04963	0.05021	0.05935	0.05911
11.232	0.03679	0.04091	0.04516	0.04798	0.04959	0.05004	0.05982	0.05935
11.248	0.03675	0.04078	0.04385	0.04801	0.04959	0.04979	0.06012	0.05801
11.264	0.03678	0.04078	0.04409	0.04786	0.04896	0.05004	0.05955	0.05815
11.28	0.03691	0.04049	0.04361	0.04737	0.04852	0.04958	0.05932	0.05882
11.296	0.03657	0.0401	0.04352	0.04722	0.04834	0.04932	0.05876	0.05847
11.312	0.03626	0.04002	0.0435	0.04701	0.04813	0.04964	0.05888	0.05802
11.328	0.03612	0.03969	0.04294	0.04655	0.04829	0.04914	0.05844	0.05716
11.344	0.03601	0.03969	0.04323	0.04645	0.0482	0.04879	0.0587	0.05734
11.36	0.03552	0.03954	0.04316	0.04632	0.04764	0.04869	0.05823	0.05748
11.376	0.03584	0.0394	0.04324	0.04627	0.04729	0.04853	0.05696	0.05672
11.392	0.0359	0.03916	0.04251	0.04611	0.04707	0.04833	0.05726	0.05695
11.408	0.03571	0.03893	0.04241	0.04619	0.04721	0.0481	0.05663	0.05714
11.424	0.03528	0.0388	0.04228	0.04575	0.04706	0.04792	0.05657	0.05608
11.44	0.03472	0.03894	0.04175	0.04528	0.0469	0.04772	0.05695	0.0555
11.456	0.03516	0.03842	0.04189	0.04503	0.0466	0.04732	0.05696	0.05606
11.472	0.03524	0.03832	0.04205	0.045	0.0463	0.04736	0.05676	0.05653
11.488	0.03457	0.03798	0.04128	0.0448	0.04592	0.04722	0.05546	0.05583
11.504	0.03437	0.03808	0.04109	0.04495	0.04572	0.04669	0.05577	0.05511
11.52	0.03422	0.03793	0.04155	0.04458	0.04553	0.04685	0.05501	0.05535
11.536	0.03415	0.03769	0.0414	0.04429	0.04511	0.04661	0.0546	0.05507
11.552	0.03408	0.03764	0.04124	0.0441	0.04506	0.04615	0.05537	0.054
11.568	0.03399	0.03739	0.04095	0.04396	0.04514	0.04611	0.05487	0.05295
11.584	0.03397	0.03724	0.04087	0.04351	0.0447	0.04596	0.05501	0.05292
11.6	0.03373	0.0371	0.04033	0.04337	0.04486	0.04574	0.05434	0.05423
11.616	0.03391	0.03673	0.03992	0.04326	0.04457	0.04545	0.05431	0.05397
11.632	0.03349	0.03674	0.03988	0.04323	0.04445	0.04514	0.05446	0.05346
11.648	0.03289	0.03651	0.04016	0.04306	0.04365	0.04472	0.05305	0.05289
11.664	0.03263	0.03614	0.03927	0.0423	0.04383	0.04448	0.05392	0.05288
11.68	0.03279	0.03608	0.04007	0.04248	0.04391	0.04431	0.05414	0.05304
11.696	0.03256	0.036	0.03894	0.04258	0.04384	0.04398	0.05272	0.05269
11.712	0.03227	0.03603	0.03831	0.04245	0.04356	0.04424	0.0525	0.05284
11.728	0.03235	0.036	0.039	0.04219	0.0433	0.04419	0.05276	0.05044
11.744	0.03232	0.03601	0.03854	0.04183	0.04302	0.04416	0.05249	0.05093
11.76	0.03206	0.03572	0.03863	0.04157	0.04262	0.04392	0.05163	0.05149
11.776	0.0321	0.03549	0.03859	0.04146	0.04238	0.04374	0.05163	0.05182
11.792	0.0322	0.03527	0.03859	0.04131	0.04223	0.04354	0.05061	0.05205
11.808	0.03206	0.03497	0.03818	0.04124	0.04234	0.04324	0.05188	0.05149
11.824	0.0318	0.03481	0.038	0.04133	0.04213	0.04288	0.05106	0.05125
11.84	0.03134	0.03479	0.03803	0.04085	0.04186	0.04256	0.05092	0.05045
11.856	0.03131	0.03457	0.03762	0.04065	0.04178	0.04266	0.05097	0.05029
11.872	0.03152	0.03436	0.03687	0.04054	0.04156	0.04246	0.05007	0.04996
11.888	0.03141	0.03402	0.03681	0.04007	0.04127	0.04223	0.05035	0.05001
11.904	0.03093	0.03382	0.03669	0.04002	0.04108	0.04239	0.05007	0.04976
11.92	0.03051	0.03405	0.037	0.03995	0.04091	0.04201	0.05011	0.04844
11.936	0.03064	0.03393	0.03652	0.03977	0.04077	0.04211	0.04954	0.04938
11.952	0.03099	0.034	0.03621	0.03911	0.04075	0.04159	0.04961	0.04895
11.968	0.0308	0.03358	0.03579	0.03912	0.04058	0.04147	0.04907	0.04906
11.984	0.03017	0.03341	0.03615	0.03867	0.04038	0.04124	0.04934	0.04869
12	0.02992	0.03331	0.03604	0.03877	0.03993	0.04062	0.0485	0.0475
12.016	0.02975	0.03303	0.03575	0.0387	0.04002	0.04064	0.0488	0.04601
12.032	0.02988	0.03318	0.03615	0.03864	0.03967	0.04086	0.0488	0.04699
12.048	0.02999	0.0331	0.03582	0.03858	0.03962	0.04082	0.04857	0.0477
12.064	0.02982	0.03284	0.0354	0.03819	0.03955	0.04029	0.0483	0.04803
12.08	0.02881	0.03262	0.03463	0.03791	0.03919	0.03997	0.0479	0.04816
12.096	0.02885	0.03241	0.03488	0.03782	0.03939	0.03994	0.04781	0.04717
12.112	0.02952	0.03214	0.03506	0.03814	0.03888	0.03946	0.04821	0.0468
12.128	0.02944	0.03197	0.03486	0.03787	0.03858	0.03985	0.04769	0.04671
12.144	0.02946	0.03193	0.03483	0.03728	0.03869	0.0392	0.04687	0.04672
12.16	0.02887	0.03163	0.03475	0.03697	0.03851	0.03926	0.04671	0.04589
12.176	0.02849	0.03161	0.03422	0.03735	0.03829	0.03908	0.04647	0.04553
12.192	0.02859	0.03151	0.03421	0.03709	0.03822	0.03915	0.04628	0.0459
12.208	0.02843	0.03122	0.03441	0.03715	0.03809	0.03884	0.04637	0.04611
12.224	0.02845	0.03127	0.03412	0.03662	0.03754	0.03867	0.04642	0.04625
12.24	0.02823	0.03104	0.034	0.03648	0.0378	0.03803	0.04591	0.04514
12.256	0.02829	0.03089	0.03367	0.03665	0.0375	0.03813	0.04602	0.04562
12.272	0.02765	0.03081	0.03321	0.03657	0.03714	0.03801	0.04522	0.0453
12.288	0.02773	0.03055	0.03351	0.03587	0.03715	0.03786	0.04535	0.04457
12.304	0.02808	0.03026	0.03332	0.03557	0.03698	0.03794	0.04447	0.0446
12.32	0.02747	0.0304	0.03324	0.03549	0.03661	0.03751	0.04513	0.04449
12.336	0.02764	0.03058	0.03257	0.03533	0.03647	0.03732	0.04469	0.04453
12.352	0.02791	0.03039	0.03285	0.03566	0.03675	0.03691	0.04404	0.04449
12.368	0.02719	0.03004	0.03302	0.03535	0.03645	0.03697	0.04426	0.04371
12.384	0.02696	0.02988	0.03222	0.03526	0.03615	0.03652	0.04412	0.04368
12.4	0.0271	0.02977	0.03213	0.03485	0.03582	0.03677	0.04405	0.0437
12.416	0.0271	0.02944	0.03194	0.03483	0.0356	0.03688	0.04388	0.04389
12.432	0.0268	0.0294	0.03213	0.03459	0.03535	0.03632	0.04335	0.04369
12.448	0.0269	0.02955	0.03193	0.03467	0.03555	0.03607	0.04337	0.0435
12.464	0.02656	0.02916	0.03183	0.03444	0.03532	0.03613	0.04355	0.04281
12.48	0.02627	0.02907	0.03159	0.03434	0.03526	0.03606	0.04356	0.04305
12.496	0.0262	0.02909	0.03139	0.03446	0.03485	0.03588	0.04298	0.04313
12.512	0.02655	0.02889	0.03122	0.03398	0.03494	0.03575	0.04292	0.04265
12.528	0.02665	0.02872	0.03157	0.03387	0.03508	0.03541	0.04248	0.04184
12.544	0.02602	0.0286	0.03105	0.03386	0.03487	0.0354	0.04276	0.04102
12.56	0.02584	0.02842	0.03098	0.03345	0.03459	0.03562	0.0423	0.04186
12.576	0.02625	0.02838	0.03102	0.03352	0.03463	0.03541	0.04179	0.04199
12.592	0.0265	0.02837	0.03114	0.0335	0.03425	0.03498	0.04193	0.04112
12.608	0.02614	0.02813	0.03064	0.03307	0.0339	0.03459	0.04212	0.04042
12.624	0.02545	0.02786	0.03052	0.03299	0.03394	0.03442	0.041	0.03989
12.64	0.02528	0.02776	0.03028	0.03321	0.03391	0.03413	0.04049	0.04066
12.656	0.02525	0.0276	0.0303	0.03293	0.03348	0.03423	0.04055	0.04095
12.672	0.02539	0.02748	0.02997	0.03263	0.03324	0.03434	0.04094	0.0407
12.688	0.02519	0.02744	0.02983	0.03235	0.03326	0.03386	0.04115	0.04026
12.704	0.02468	0.02747	0.02975	0.03184	0.03318	0.03392	0.04129	0.04001
12.72	0.02451	0.02726	0.03009	0.03192	0.03301	0.03389	0.04118	0.03975
12.736	0.02466	0.0269	0.02969	0.03228	0.03275	0.03341	0.04039	0.04029
12.752	0.02469	0.02688	0.02965	0.03195	0.03268	0.03333	0.04063	0.04069
12.768	0.02451	0.02698	0.02904	0.03141	0.03246	0.0332	0.04012	0.03852
12.784	0.02447	0.027	0.02874	0.03158	0.03269	0.03317	0.04021	0.03888
12.8	0.02479	0.0267	0.0288	0.03146	0.03229	0.03286	0.04033	0.03809
12.816	0.02471	0.02654	0.02846	0.03136	0.03205	0.03291	0.0399	0.03885
12.832	0.02426	0.02645	0.02851	0.03112	0.03197	0.03295	0.03941	0.03876
12.848	0.0238	0.02627	0.02841	0.03086	0.03182	0.03277	0.03925	0.0385
12.864	0.02358	0.026	0.02873	0.03061	0.03197	0.03247	0.03849	0.03895
12.88	0.02393	0.02606	0.02863	0.03036	0.03185	0.03213	0.03817	0.03821
12.896	0.024	0.02608	0.02839	0.03052	0.03131	0.03197	0.03798	0.03809
12.912	0.02391	0.02608	0.02843	0.03035	0.03101	0.03205	0.03902	0.03896
12.928	0.02341	0.02598	0.02836	0.03029	0.03094	0.03185	0.03821	0.03792
12.944	0.02326	0.02573	0.02835	0.03033	0.03097	0.03174	0.03818	0.03739
12.96	0.02295	0.02536	0.02731	0.03011	0.03091	0.03176	0.0386	0.03751
12.976	0.02309	0.02553	0.02747	0.02979	0.03092	0.03154	0.0379	0.0383
12.992	0.02292	0.02551	0.02772	0.02955	0.03057	0.03155	0.03778	0.03696
13.008	0.02272	0.02503	0.0276	0.02995	0.03019	0.0312	0.0372	0.03645
13.024	0.02287	0.02501	0.02749	0.02964	0.03026	0.03116	0.03748	0.03683
13.04	0.02263	0.02514	0.02684	0.02938	0.03014	0.03087	0.03733	0.03638
13.056	0.02261	0.0249	0.02676	0.0291	0.03016	0.03049	0.0365	0.03653
13.072	0.02257	0.02489	0.02663	0.02886	0.03035	0.03084	0.03633	0.03671
13.088	0.02283	0.02464	0.0264	0.02899	0.02984	0.03041	0.03643	0.03628
13.104	0.02249	0.02462	0.02696	0.02932	0.02971	0.03031	0.03579	0.03543
13.12	0.0224	0.02437	0.0266	0.02882	0.02981	0.03016	0.03543	0.03586
13.136	0.02222	0.02431	0.02649	0.0286	0.02993	0.02994	0.03652	0.0358
13.152	0.02223	0.02437	0.02665	0.02856	0.02982	0.03009	0.03598	0.03478
13.168	0.02196	0.024	0.02672	0.02855	0.02934	0.02977	0.03578	0.03524
13.184	0.02163	0.02387	0.02637	0.02813	0.02919	0.02968	0.03621	0.03512
13.2	0.02162	0.02386	0.02601	0.02792	0.02897	0.02971	0.03584	0.03535
13.216	0.02151	0.02383	0.02575	0.02797	0.02878	0.02927	0.03594	0.03553
13.232	0.02127	0.02381	0.02606	0.02789	0.02889	0.02947	0.03547	0.03559
13.248	0.02129	0.02373	0.0258	0.02786	0.02859	0.02925	0.03467	0.03489
13.264	0.02128	0.02335	0.02568	0.02744	0.02844	0.02915	0.03473	0.03477
13.28	0.02135	0.02334	0.02574	0.02747	0.02848	0.02905	0.03436	0.03438
13.296	0.02166	0.02334	0.02532	0.02712	0.02803	0.02872	0.03454	0.03405
13.312	0.02195	0.02334	0.02503	0.02692	0.02789	0.0286	0.03416	0.03428
13.328	0.02148	0.02315	0.02479	0.02725	0.02791	0.02852	0.03458	0.03483
13.344	0.02099	0.0228	0.02506	0.02736	0.02761	0.02854	0.03458	0.03359
13.36	0.02066	0.02271	0.02482	0.02717	0.0278	0.02829	0.0343	0.03292
13.376	0.02047	0.02272	0.02474	0.02698	0.02762	0.02827	0.03417	0.03348
13.392	0.02045	0.02266	0.02461	0.0267	0.0274	0.02819	0.03393	0.03257
13.408	0.02039	0.02239	0.02482	0.02653	0.02737	0.02833	0.0334	0.03293
13.424	0.02043	0.02263	0.02444	0.0266	0.02744	0.02793	0.03362	0.03269
13.44	0.02045	0.02235	0.02443	0.02622	0.02744	0.02779	0.033	0.03236
13.456	0.02035	0.02219	0.02404	0.026	0.02701	0.02768	0.03292	0.03312
13.472	0.02039	0.02231	0.02367	0.02595	0.02678	0.02747	0.03298	0.03258
13.488	0.02026	0.02214	0.02399	0.02599	0.02666	0.0274	0.03347	0.03171
13.504	0.02025	0.02196	0.02391	0.02593	0.02656	0.02714	0.03307	0.03209
13.52	0.01983	0.02172	0.02398	0.02594	0.02656	0.02707	0.0327	0.03245
13.536	0.01963	0.02154	0.02365	0.02575	0.02642	0.02687	0.03239	0.03182
13.552	0.01991	0.02155	0.02397	0.02568	0.02662	0.0274	0.03232	0.03171
13.568	0.01961	0.02163	0.02333	0.02529	0.02635	0.02679	0.03224	0.03189
13.584	0.01979	0.02164	0.02327	0.0255	0.02599	0.02642	0.0321	0.03158
13.6	0.01951	0.02142	0.02353	0.02514	0.02587	0.02632	0.03165	0.03208
13.616	0.01904	0.02115	0.02311	0.02511	0.02589	0.02628	0.03127	0.03178
13.632	0.01882	0.02128	0.02326	0.02502	0.02577	0.02611	0.03177	0.03089
13.648	0.0191	0.02115	0.02337	0.02479	0.02573	0.02627	0.03177	0.03232
13.664	0.01922	0.02097	0.02268	0.02469	0.02518	0.02599	0.0313	0.03134
13.68	0.01909	0.02095	0.02284	0.0246	0.02519	0.02587	0.03063	0.03141
13.696	0.01897	0.02092	0.02303	0.02426	0.02525	0.02602	0.03107	0.03119
13.712	0.01897	0.02082	0.02264	0.02423	0.02512	0.02594	0.03113	0.03013
13.728	0.01899	0.02072	0.0226	0.02446	0.02517	0.02593	0.03074	0.0305
13.744	0.01919	0.02063	0.02223	0.02457	0.02518	0.0257	0.03056	0.03005
13.76	0.01913	0.0205	0.02247	0.02417	0.02488	0.02527	0.03017	0.02963
13.776	0.01866	0.02037	0.02227	0.02395	0.02447	0.02526	0.03052	0.03004
13.792	0.01827	0.0202	0.02192	0.02386	0.02421	0.02523	0.03068	0.03008
13.808	0.01852	0.02003	0.02203	0.02388	0.0243	0.02517	0.03035	0.02973
13.824	0.01879	0.02022	0.02167	0.02369	0.02428	0.02502	0.0294	0.03022
13.84	0.01837	0.02	0.02185	0.02381	0.02409	0.0249	0.02968	0.03048
13.856	0.01832	0.01978	0.02173	0.02349	0.02409	0.02476	0.03	0.02983
13.872	0.01818	0.01985	0.02142	0.02332	0.0241	0.02439	0.03003	0.03018
13.888	0.01814	0.0199	0.02152	0.02338	0.02403	0.02454	0.02954	0.02892
13.904	0.01843	0.01969	0.02109	0.02308	0.02371	0.02454	0.02969	0.02923
13.92	0.01769	0.01956	0.02117	0.02325	0.0237	0.02438	0.02972	0.02964
13.936	0.01747	0.01944	0.02121	0.02301	0.02368	0.02431	0.02855	0.02915
13.952	0.01787	0.01941	0.02119	0.02281	0.02365	0.0239	0.02871	0.02901
13.968	0.01803	0.01929	0.02123	0.02281	0.02356	0.02382	0.02887	0.02917
13.984	0.01783	0.01918	0.0208	0.02282	0.02343	0.0238	0.02889	0.0286
14	0.01731	0.01907	0.0209	0.02271	0.02312	0.02389	0.02844	0.02919
14.016	0.01747	0.01907	0.02059	0.02248	0.02276	0.02364	0.02828	0.02736
14.032	0.01777	0.019	0.02026	0.02231	0.02301	0.02364	0.02856	0.02813
14.048	0.01748	0.01886	0.02066	0.0223	0.02318	0.02336	0.02878	0.02878
14.064	0.0172	0.01878	0.02065	0.02219	0.02267	0.02339	0.02813	0.02802
14.08	0.01709	0.01866	0.02004	0.02186	0.02288	0.02345	0.02752	0.02785
14.096	0.01726	0.01861	0.02017	0.02179	0.02299	0.02336	0.02788	0.0281
14.112	0.0175	0.01854	0.02027	0.02222	0.02272	0.02308	0.02802	0.02742
14.128	0.01715	0.01833	0.01997	0.02192	0.02261	0.02301	0.02764	0.02785
14.144	0.01693	0.01831	0.01946	0.02187	0.02256	0.02294	0.02744	0.02654
14.16	0.01676	0.01845	0.01975	0.02186	0.02236	0.02282	0.02744	0.02645
14.176	0.01685	0.01848	0.01997	0.02164	0.02218	0.02232	0.02747	0.02718
14.192	0.01693	0.01814	0.01986	0.02164	0.02195	0.02256	0.02774	0.0264
14.208	0.01683	0.01801	0.01992	0.02139	0.02183	0.02239	0.02713	0.02716
14.224	0.01658	0.01802	0.01969	0.02119	0.02196	0.02233	0.02694	0.02719
14.24	0.01652	0.01786	0.01959	0.02125	0.0218	0.02213	0.02657	0.02661
14.256	0.01645	0.01784	0.01951	0.02099	0.02163	0.02227	0.0264	0.02666
14.272	0.01614	0.01767	0.01923	0.02106	0.02148	0.02196	0.02647	0.02617
14.288	0.0162	0.0177	0.01916	0.02092	0.02132	0.02201	0.02664	0.02644
14.304	0.01636	0.01776	0.01907	0.02092	0.02162	0.02199	0.02642	0.02601
14.32	0.01624	0.01775	0.01872	0.02052	0.02149	0.02178	0.02601	0.02604
14.336	0.01583	0.01755	0.01866	0.02035	0.02104	0.02177	0.02582	0.02619
14.352	0.01575	0.01743	0.01881	0.02054	0.02111	0.02159	0.02652	0.02538
14.368	0.01588	0.01705	0.0188	0.02067	0.02105	0.02132	0.02601	0.0257
14.384	0.01612	0.01709	0.01893	0.02043	0.02081	0.02143	0.02572	0.0256
14.4	0.01599	0.01708	0.01851	0.02017	0.02074	0.02134	0.02609	0.02561
14.416	0.01574	0.01704	0.01854	0.01994	0.02077	0.02132	0.02595	0.02533
14.432	0.01558	0.01689	0.0187	0.02028	0.0207	0.0212	0.0257	0.02507
14.448	0.0154	0.01705	0.01849	0.02005	0.02054	0.0211	0.02524	0.02442
14.464	0.01537	0.0169	0.01828	0.01987	0.02057	0.021	0.02546	0.02453
14.48	0.01545	0.01676	0.01814	0.01974	0.02039	0.02092	0.02496	0.02472
14.496	0.0154	0.0169	0.01798	0.01958	0.02009	0.02097	0.02565	0.02474
14.512	0.01552	0.01678	0.0179	0.0197	0.01998	0.02072	0.02527	0.02478
14.528	0.01544	0.01652	0.01836	0.0198	0.01988	0.02058	0.02464	0.02436
14.544	0.01519	0.01644	0.01806	0.01967	0.01991	0.02046	0.02497	0.0242
14.56	0.01523	0.01629	0.01783	0.01921	0.02005	0.02034	0.02493	0.02383
14.576	0.01514	0.01633	0.01795	0.01932	0.02002	0.02027	0.02464	0.02429
14.592	0.01476	0.01615	0.01813	0.01927	0.01973	0.0202	0.02432	0.02395
14.608	0.01478	0.0161	0.01768	0.01922	0.01972	0.02025	0.02447	0.02384
14.624	0.01476	0.01618	0.01752	0.01918	0.01966	0.01999	0.024	0.02414
14.64	0.01479	0.01607	0.01771	0.01872	0.01979	0.01978	0.02395	0.02465
14.656	0.01466	0.01591	0.01773	0.01877	0.01978	0.01978	0.02416	0.02363
14.672	0.01432	0.01594	0.01747	0.01896	0.01964	0.01965	0.02434	0.02329
14.688	0.01423	0.01587	0.017	0.01869	0.01939	0.01965	0.02392	0.02376
14.704	0.01457	0.01578	0.01734	0.01851	0.01923	0.01961	0.02385	0.02354
14.72	0.01445	0.01571	0.01735	0.01827	0.01904	0.01955	0.02357	0.02294
14.736	0.01436	0.01554	0.01685	0.01823	0.01878	0.01954	0.02353	0.02398
14.752	0.01412	0.01541	0.01672	0.01828	0.01882	0.0194	0.02287	0.02391
14.768	0.01394	0.01537	0.01688	0.01817	0.0186	0.01921	0.02316	0.02332
14.784	0.01408	0.01536	0.01659	0.01799	0.01856	0.01928	0.02304	0.02309
14.8	0.01389	0.01552	0.01717	0.01804	0.01847	0.01931	0.02313	0.02325
14.816	0.01386	0.01532	0.01682	0.01802	0.01842	0.01914	0.02384	0.02297
14.832	0.01364	0.01514	0.01661	0.01805	0.01844	0.01891	0.0235	0.02266
14.848	0.01378	0.01527	0.01624	0.01814	0.01844	0.01878	0.02292	0.02273
14.864	0.01367	0.01511	0.01633	0.01805	0.0182	0.01867	0.0225	0.0229
14.88	0.01354	0.01492	0.01643	0.01754	0.01801	0.01853	0.02313	0.0226
14.896	0.01365	0.01492	0.01609	0.01726	0.01815	0.01849	0.02246	0.02248
14.912	0.01369	0.0149	0.0165	0.0176	0.01791	0.01846	0.02236	0.0215
14.928	0.01374	0.01488	0.01607	0.01758	0.0177	0.01823	0.02238	0.02185
14.944	0.01374	0.01467	0.01573	0.01728	0.01765	0.01821	0.02188	0.02152
14.96	0.0137	0.01481	0.01596	0.01705	0.01776	0.01835	0.02193	0.02119
14.976	0.01347	0.01469	0.01611	0.01708	0.01784	0.01804	0.02199	0.02146
14.992	0.0133	0.01438	0.01605	0.01692	0.01772	0.01809	0.02203	0.0212
15.008	0.01336	0.01432	0.01539	0.01709	0.01736	0.01812	0.02195	0.02097
15.024	0.01327	0.01439	0.01568	0.01709	0.01751	0.01803	0.02168	0.02151
15.04	0.01325	0.01437	0.01557	0.01694	0.01756	0.01807	0.02201	0.02082
15.056	0.01286	0.01414	0.01534	0.01692	0.01747	0.01812	0.02167	0.02178
15.072	0.01308	0.01415	0.01514	0.01688	0.01741	0.01787	0.02144	0.02135
15.088	0.0128	0.01419	0.01564	0.01687	0.0172	0.01776	0.02145	0.02113
15.104	0.01248	0.0141	0.01547	0.01651	0.01695	0.01766	0.02126	0.02138
15.12	0.01302	0.01408	0.01529	0.01632	0.01707	0.01748	0.02111	0.02069
15.136	0.01278	0.01397	0.01539	0.01672	0.01706	0.01731	0.02115	0.02034
15.152	0.01274	0.01384	0.01517	0.01663	0.01696	0.01752	0.02092	0.02074
15.168	0.01261	0.01374	0.01506	0.01631	0.01702	0.01747	0.02111	0.02068
15.184	0.01257	0.01377	0.01511	0.01626	0.01698	0.01729	0.02094	0.02078
15.2	0.01222	0.01383	0.01484	0.01611	0.01663	0.01689	0.02109	0.02109
15.216	0.01215	0.0138	0.01479	0.01604	0.01662	0.01689	0.02088	0.02041
15.232	0.01256	0.01374	0.01474	0.01588	0.01668	0.01681	0.0205	0.02022
15.248	0.01252	0.01356	0.01466	0.01599	0.01653	0.01691	0.0201	0.02049
15.264	0.01231	0.01334	0.01446	0.01605	0.01624	0.01668	0.02058	0.0203
15.28	0.01227	0.01334	0.01468	0.01587	0.01622	0.01658	0.02041	0.02008
15.296	0.01215	0.01314	0.01453	0.01581	0.01626	0.0164	0.02008	0.01967
15.312	0.01233	0.01314	0.01437	0.01558	0.01604	0.01634	0.02038	0.02031
15.328	0.01225	0.0132	0.01429	0.01562	0.01594	0.01639	0.0204	0.02009
15.344	0.01216	0.01315	0.01417	0.01558	0.01608	0.01655	0.02005	0.01941
15.36	0.01217	0.0132	0.01413	0.01554	0.01588	0.01622	0.01988	0.01969
15.376	0.01206	0.01307	0.01424	0.01539	0.01561	0.01612	0.01933	0.01941
15.392	0.01217	0.01308	0.01421	0.01528	0.0157	0.01631	0.01949	0.01926
15.408	0.01211	0.01291	0.01389	0.01511	0.01576	0.01616	0.01951	0.01995
15.424	0.01215	0.01269	0.01375	0.01508	0.01582	0.01579	0.01915	0.01967
15.44	0.01197	0.01285	0.01398	0.01488	0.01562	0.01578	0.01933	0.01968
15.456	0.01165	0.01265	0.01401	0.01504	0.0155	0.01583	0.01917	0.01924
15.472	0.01145	0.01243	0.01365	0.01479	0.01556	0.01576	0.01897	0.01904
15.488	0.01157	0.01261	0.01365	0.01489	0.01524	0.01581	0.01923	0.01869
15.504	0.01152	0.01269	0.01388	0.01472	0.01515	0.01562	0.01911	0.01806
15.52	0.01163	0.01249	0.01369	0.0146	0.01541	0.01545	0.01879	0.01852
15.536	0.01172	0.01231	0.01365	0.01502	0.01536	0.01553	0.01924	0.01895
15.552	0.01142	0.01246	0.01343	0.0149	0.01534	0.01552	0.01865	0.01859
15.568	0.01147	0.0125	0.01353	0.01454	0.01507	0.01558	0.01844	0.01861
15.584	0.0113	0.01238	0.01367	0.01443	0.01473	0.0152	0.01834	0.01917
15.6	0.0112	0.01231	0.01335	0.01442	0.01481	0.01525	0.01862	0.01843
15.616	0.01094	0.0123	0.01309	0.01438	0.01481	0.01532	0.01852	0.01844
15.632	0.01107	0.01205	0.01327	0.01435	0.01485	0.01518	0.01821	0.01802
15.648	0.01142	0.01216	0.01351	0.01402	0.01468	0.01503	0.0182	0.01781
15.664	0.01133	0.01216	0.01306	0.01422	0.01461	0.01488	0.01878	0.01836
15.68	0.011	0.0121	0.01309	0.01435	0.01468	0.01472	0.01781	0.01726
15.696	0.01097	0.0119	0.0134	0.01403	0.0145	0.01471	0.01812	0.01778
15.712	0.01102	0.01176	0.01277	0.01386	0.01433	0.01481	0.01781	0.01779
15.728	0.0109	0.0117	0.01291	0.01383	0.01429	0.01482	0.01757	0.0175
15.744	0.0108	0.01161	0.01231	0.01401	0.01434	0.01459	0.01765	0.0173
15.76	0.01075	0.01158	0.01235	0.0138	0.01435	0.01444	0.01785	0.01773
15.776	0.01097	0.01151	0.01276	0.01366	0.0143	0.01464	0.01824	0.01746
15.792	0.01085	0.01152	0.01263	0.01376	0.01413	0.01443	0.01768	0.01729
15.808	0.01051	0.01145	0.01273	0.0139	0.01381	0.01435	0.01778	0.01772
15.824	0.01072	0.01155	0.01258	0.01384	0.0138	0.01423	0.01776	0.01754
15.84	0.01089	0.01144	0.01234	0.01357	0.01381	0.01419	0.01741	0.01738
15.856	0.01058	0.01135	0.01236	0.01346	0.0138	0.01416	0.01691	0.01735
15.872	0.01042	0.01131	0.01218	0.01362	0.01379	0.01407	0.0172	0.01664
15.888	0.01006	0.01122	0.0122	0.01351	0.01382	0.01397	0.01714	0.01733
15.904	0.01027	0.0112	0.01228	0.01341	0.01378	0.01404	0.01718	0.01659
15.92	0.01059	0.01107	0.01245	0.0131	0.01352	0.01384	0.01727	0.01715
15.936	0.01043	0.0111	0.01214	0.01297	0.0136	0.0136	0.01655	0.01609
15.952	0.01015	0.01106	0.01237	0.01281	0.01383	0.01363	0.01681	0.01654
15.968	0.01011	0.01112	0.01194	0.0129	0.01348	0.0137	0.01685	0.01677
15.984	0.01003	0.01092	0.01166	0.01296	0.01341	0.01365	0.01664	0.01687
16	0.00996	0.0109	0.01177	0.01275	0.0132	0.01363	0.01615	0.01664
16.016	0.00996	0.01088	0.01171	0.01279	0.01296	0.01351	0.01635	0.01679
16.032	0.00992	0.01082	0.01165	0.01279	0.01309	0.01332	0.01629	0.01572
16.048	0.0101	0.01083	0.01156	0.01271	0.01314	0.01336	0.01652	0.01562
16.064	0.00992	0.01063	0.01164	0.0126	0.01301	0.01342	0.01654	0.01615
16.08	0.00978	0.01059	0.01136	0.01251	0.01299	0.01334	0.01654	0.01619
16.096	0.00972	0.01052	0.01159	0.01243	0.01302	0.01343	0.01653	0.01555
16.112	0.00924	0.01055	0.01149	0.0123	0.01293	0.0134	0.01636	0.01598
16.128	0.00938	0.01065	0.01135	0.01216	0.01292	0.01309	0.01591	0.01597
16.144	0.00947	0.01046	0.01142	0.01223	0.01293	0.0131	0.01602	0.01559
16.16	0.00957	0.01033	0.01134	0.01217	0.0128	0.01292	0.01563	0.0157
16.176	0.00966	0.01035	0.01129	0.01214	0.01263	0.01305	0.01636	0.01566
16.192	0.00952	0.01038	0.01119	0.0123	0.01248	0.01308	0.01558	0.01489
16.208	0.00957	0.01016	0.01109	0.01237	0.0125	0.01288	0.01565	0.01529
16.224	0.00955	0.0102	0.01104	0.01212	0.01251	0.01282	0.01526	0.01614
16.24	0.00944	0.01017	0.01109	0.01212	0.01247	0.01276	0.01518	0.01556
16.256	0.00938	0.01015	0.0111	0.01215	0.01233	0.01274	0.01526	0.015
16.272	0.00931	0.01026	0.01113	0.01191	0.01225	0.01259	0.01522	0.01499
16.288	0.0094	0.01013	0.01117	0.01169	0.01212	0.01258	0.01523	0.01456
16.304	0.00929	0.00992	0.01076	0.01182	0.01217	0.01274	0.01507	0.01491
16.32	0.0092	0.00983	0.01088	0.01186	0.01225	0.01243	0.01504	0.01477
16.336	0.00934	0.00969	0.01088	0.0117	0.01208	0.01244	0.01497	0.01507
16.352	0.00932	0.00968	0.01071	0.01166	0.01202	0.01231	0.01478	0.01484
16.368	0.0092	0.00951	0.01078	0.01174	0.01217	0.01228	0.01467	0.0148
16.384	0.00913	0.00963	0.0107	0.01167	0.0121	0.0121	0.01498	0.01446
16.4	0.00872	0.00973	0.0107	0.01146	0.01193	0.01204	0.01471	0.01465
16.416	0.00889	0.00952	0.01053	0.01134	0.01178	0.01213	0.01464	0.01488
16.432	0.00894	0.00958	0.01042	0.01152	0.01191	0.01208	0.01486	0.0147
16.448	0.00877	0.00969	0.01012	0.01143	0.01171	0.01196	0.01405	0.01472
16.464	0.00877	0.00955	0.01039	0.01115	0.01156	0.01172	0.01424	0.01436
16.48	0.00896	0.00945	0.0103	0.01116	0.01151	0.01181	0.01497	0.01384
16.496	0.00883	0.00941	0.01028	0.0111	0.01152	0.01183	0.01481	0.01406
16.512	0.00883	0.0094	0.01046	0.01105	0.01154	0.01172	0.01391	0.01455
16.528	0.00887	0.00947	0.01048	0.01093	0.0114	0.0117	0.01427	0.01432
16.544	0.00861	0.0094	0.01028	0.0111	0.01126	0.01162	0.01413	0.01421
16.56	0.00874	0.00928	0.01037	0.01103	0.01122	0.01151	0.01426	0.01407
16.576	0.00856	0.00936	0.01015	0.01098	0.0114	0.01143	0.01444	0.01428
16.592	0.00838	0.00921	0.01017	0.0107	0.01131	0.01148	0.01402	0.01445
16.608	0.00854	0.00914	0.01032	0.01076	0.01111	0.01143	0.01376	0.01446
16.624	0.00855	0.00909	0.00993	0.01084	0.01096	0.01135	0.01374	0.0145
16.64	0.00847	0.00894	0.01024	0.0106	0.01106	0.01144	0.01343	0.01388
16.656	0.00859	0.00893	0.01012	0.01053	0.01111	0.01119	0.01386	0.01367
16.672	0.00849	0.00903	0.01025	0.01088	0.0109	0.01109	0.01388	0.0135
16.688	0.00852	0.00895	0.00997	0.01071	0.0109	0.01119	0.01406	0.01325
16.704	0.00852	0.00901	0.00975	0.01044	0.01111	0.0111	0.01386	0.01386
16.72	0.0082	0.00887	0.00947	0.01015	0.01083	0.01107	0.01364	0.01393
16.736	0.00811	0.00873	0.00947	0.01013	0.01067	0.01104	0.0133	0.01338
16.752	0.00827	0.00869	0.0094	0.01014	0.01063	0.01083	0.01327	0.01357
16.768	0.00826	0.00856	0.00967	0.01023	0.01067	0.01082	0.01331	0.01383
16.784	0.00823	0.00842	0.00965	0.0103	0.01049	0.01087	0.01338	0.01311
16.8	0.00831	0.00849	0.00944	0.01055	0.01054	0.01083	0.01347	0.01291
16.816	0.00814	0.00859	0.00951	0.01045	0.01053	0.01091	0.01312	0.01269
16.832	0.00795	0.0084	0.00931	0.01024	0.01042	0.01076	0.01293	0.01247
16.848	0.00769	0.00848	0.00927	0.0102	0.01022	0.01075	0.01292	0.01338
16.864	0.00771	0.00848	0.00943	0.00981	0.01017	0.01066	0.013	0.01288
16.88	0.00787	0.00829	0.00899	0.0099	0.01008	0.01048	0.01282	0.01268
16.896	0.00786	0.00836	0.00919	0.00993	0.01022	0.01041	0.01313	0.01315
16.912	0.00771	0.00832	0.00912	0.0096	0.01023	0.01032	0.01277	0.01331
16.928	0.00767	0.00834	0.00896	0.00968	0.01027	0.01039	0.01271	0.01284
16.944	0.00736	0.00835	0.00877	0.00987	0.01017	0.01047	0.01263	0.01305
16.96	0.00756	0.00845	0.0089	0.00989	0.01012	0.01049	0.01277	0.013
16.976	0.00767	0.00835	0.0088	0.00975	0.01003	0.01035	0.01253	0.01257
16.992	0.00762	0.00827	0.00917	0.00974	0.01004	0.0103	0.01262	0.01269
17.008	0.00754	0.00825	0.00921	0.0097	0.01001	0.01022	0.0127	0.01231
17.024	0.00764	0.00798	0.009	0.00968	0.01	0.01006	0.01263	0.01279
17.04	0.00771	0.00795	0.00872	0.00967	0.0099	0.01007	0.01236	0.01257
17.056	0.00767	0.00802	0.00873	0.00949	0.00988	0.01005	0.0122	0.01262
17.072	0.00747	0.00801	0.00868	0.00937	0.00969	0.00998	0.01186	0.01196
17.088	0.00732	0.00794	0.00859	0.00946	0.00961	0.00987	0.01203	0.01152
17.104	0.00716	0.00791	0.00861	0.00936	0.00959	0.00977	0.0123	0.01185
17.12	0.00719	0.00788	0.00854	0.00925	0.0095	0.00983	0.01234	0.01169
17.136	0.00713	0.00775	0.00888	0.00901	0.00946	0.00988	0.01199	0.0121
17.152	0.00711	0.00781	0.00875	0.00911	0.0096	0.00984	0.01193	0.01152
17.168	0.00724	0.00771	0.00857	0.00915	0.00948	0.00981	0.01171	0.01117
17.184	0.00713	0.0077	0.00844	0.00885	0.00939	0.00986	0.01176	0.0118
17.2	0.00704	0.00771	0.0085	0.00901	0.00943	0.00962	0.01203	0.01169
17.216	0.00706	0.00772	0.00854	0.00908	0.00933	0.00951	0.01174	0.01145
17.232	0.00727	0.00774	0.0084	0.00888	0.00923	0.00947	0.01199	0.01101
17.248	0.00707	0.00767	0.00847	0.00902	0.0093	0.00923	0.01204	0.01192
17.264	0.0071	0.00759	0.00838	0.00898	0.00921	0.00942	0.0117	0.01193
17.28	0.00699	0.00746	0.00783	0.00889	0.00901	0.00955	0.01133	0.01103
17.296	0.00714	0.00746	0.00826	0.00884	0.00918	0.00934	0.01147	0.01153
17.312	0.00695	0.00735	0.00812	0.00883	0.0092	0.0091	0.01126	0.01155
17.328	0.00671	0.00735	0.00813	0.00898	0.00903	0.00918	0.01125	0.01106
17.344	0.00661	0.00741	0.00813	0.0089	0.00882	0.00906	0.01119	0.01154
17.36	0.00675	0.00739	0.00817	0.00861	0.00886	0.00922	0.01106	0.01122
17.376	0.00689	0.0073	0.00803	0.0086	0.0088	0.00913	0.0112	0.0111
17.392	0.00676	0.00726	0.00785	0.00861	0.00887	0.00902	0.01098	0.01121
17.408	0.00679	0.00728	0.00779	0.00848	0.00888	0.00898	0.01117	0.01112
17.424	0.00668	0.00706	0.00785	0.00846	0.00887	0.00897	0.01089	0.01081
17.44	0.0065	0.00688	0.0078	0.00829	0.00882	0.0089	0.01085	0.01098
17.456	0.0065	0.00691	0.00782	0.00841	0.00873	0.00893	0.01104	0.00992
17.472	0.00659	0.007	0.00779	0.00856	0.00873	0.00891	0.01101	0.01008
17.488	0.00657	0.00703	0.00781	0.00847	0.00867	0.0088	0.01038	0.01078
17.504	0.00637	0.00699	0.00773	0.00848	0.00858	0.00883	0.01067	0.0109
17.52	0.00628	0.00694	0.00756	0.0082	0.00857	0.00886	0.01081	0.01061
17.536	0.0064	0.00701	0.00765	0.00815	0.00857	0.00875	0.01084	0.01046
17.552	0.00657	0.00703	0.00748	0.00831	0.00837	0.00857	0.01024	0.01047
17.568	0.00642	0.00683	0.00751	0.00839	0.00835	0.00859	0.01037	0.01054
17.584	0.00619	0.00683	0.00739	0.00834	0.00835	0.00841	0.01052	0.01063
17.6	0.00621	0.00679	0.00732	0.00826	0.0084	0.00858	0.01082	0.01023
17.616	0.00627	0.0068	0.00731	0.00811	0.00838	0.00859	0.01042	0.01042
17.632	0.00624	0.00688	0.00761	0.00799	0.00809	0.00852	0.0105	0.01036
17.648	0.00616	0.00675	0.00737	0.0079	0.00818	0.00838	0.0099	0.01018
17.664	0.0063	0.00662	0.00725	0.00811	0.00816	0.0083	0.01015	0.01035
17.68	0.00638	0.00655	0.00709	0.008	0.00825	0.00822	0.00998	0.01005
17.696	0.00622	0.0065	0.00716	0.00794	0.00822	0.00825	0.01011	0.01047
17.712	0.00611	0.00665	0.0073	0.00794	0.00801	0.00828	0.0102	0.01022
17.728	0.00605	0.00667	0.00723	0.00784	0.00816	0.00811	0.00992	0.01054
17.744	0.00589	0.00649	0.00712	0.00761	0.00811	0.00817	0.01021	0.01024
17.76	0.00599	0.00636	0.00706	0.00759	0.00794	0.00804	0.00993	0.01018
17.776	0.00607	0.0063	0.00696	0.00789	0.00793	0.00808	0.00998	0.01045
17.792	0.00599	0.00633	0.00715	0.00772	0.00786	0.0082	0.00972	0.01014
17.808	0.00584	0.00624	0.0069	0.00747	0.00788	0.00797	0.00969	0.0093
17.824	0.00592	0.0064	0.00682	0.00742	0.00766	0.00809	0.0097	0.00966
17.84	0.00602	0.00646	0.00668	0.00755	0.00773	0.00794	0.00983	0.00999
17.856	0.00586	0.0063	0.00685	0.00746	0.0077	0.00792	0.0098	0.00953
17.872	0.00569	0.00632	0.00692	0.00726	0.00759	0.00789	0.00955	0.0097
17.888	0.00568	0.00624	0.00684	0.00743	0.00751	0.00795	0.00957	0.00965
17.904	0.00583	0.00619	0.00695	0.00731	0.00752	0.00785	0.00935	0.00962
17.92	0.00579	0.00627	0.00683	0.00717	0.00749	0.00769	0.00935	0.00953
17.936	0.00572	0.0063	0.00688	0.00715	0.00754	0.00774	0.00924	0.0098
17.952	0.00588	0.00614	0.00685	0.00741	0.00759	0.0077	0.00917	0.00914
17.968	0.00575	0.00598	0.00641	0.00743	0.00752	0.00766	0.00925	0.00896
17.984	0.00571	0.00602	0.00656	0.00722	0.00731	0.00768	0.00945	0.00923
18	0.00554	0.00603	0.00645	0.00699	0.00728	0.00773	0.00929	0.00954
18.016	0.00544	0.00608	0.00638	0.00708	0.00741	0.0077	0.00903	0.00917
18.032	0.00553	0.00603	0.00663	0.00732	0.00737	0.00749	0.00914	0.00921
18.048	0.00554	0.00587	0.00646	0.00703	0.00713	0.00741	0.0091	0.00961
18.064	0.00553	0.00581	0.00661	0.00707	0.00714	0.00738	0.00909	0.00885
18.08	0.00539	0.00586	0.00684	0.00697	0.00716	0.00746	0.00916	0.00908
18.096	0.00536	0.00591	0.00662	0.00678	0.00723	0.00739	0.00922	0.00932
18.112	0.0054	0.00587	0.00648	0.00678	0.00712	0.00729	0.00896	0.00911
18.128	0.0055	0.00573	0.00631	0.00678	0.0069	0.00726	0.00894	0.00876
18.144	0.00551	0.00557	0.00648	0.00675	0.00697	0.00717	0.00888	0.00897
18.16	0.00549	0.00556	0.00636	0.00685	0.00698	0.00712	0.00869	0.00909
18.176	0.00547	0.00573	0.0061	0.00671	0.00696	0.00719	0.00879	0.00901
18.192	0.00522	0.00577	0.00639	0.0066	0.00697	0.00712	0.00888	0.00893
18.208	0.00518	0.00565	0.00613	0.00664	0.00695	0.007	0.00895	0.00849
18.224	0.00526	0.00573	0.00616	0.0066	0.00692	0.00725	0.00888	0.0081
18.24	0.00508	0.00567	0.00607	0.00663	0.00699	0.00721	0.00874	0.00821
18.256	0.00503	0.00548	0.0062	0.0066	0.00691	0.00694	0.00838	0.00849
18.272	0.00501	0.00551	0.00605	0.00661	0.00686	0.00691	0.00867	0.00882
18.288	0.005	0.00555	0.00592	0.00656	0.00679	0.00686	0.00861	0.00864
18.304	0.00497	0.00538	0.00609	0.00659	0.00673	0.007	0.00843	0.008
18.32	0.00494	0.00542	0.00601	0.00649	0.00658	0.00697	0.00857	0.00801
18.336	0.00512	0.00547	0.00602	0.00642	0.00658	0.00682	0.00831	0.00838
18.352	0.00508	0.00529	0.00592	0.00639	0.00655	0.00682	0.00854	0.00812
18.368	0.00505	0.00529	0.00596	0.00655	0.00659	0.00669	0.00832	0.00799
18.384	0.00495	0.00535	0.00589	0.00655	0.00665	0.00685	0.00833	0.00835
18.4	0.00481	0.0053	0.00591	0.00623	0.00662	0.00673	0.00818	0.0085
18.416	0.00494	0.00526	0.00587	0.00644	0.00655	0.00673	0.00818	0.00799
18.432	0.00482	0.00518	0.00584	0.00642	0.00649	0.00692	0.00818	0.00784
18.448	0.00477	0.00518	0.00592	0.00618	0.00632	0.00671	0.00812	0.00845
18.464	0.00495	0.00529	0.00567	0.00614	0.00628	0.00662	0.00821	0.00806
18.48	0.00501	0.0053	0.0056	0.00615	0.00639	0.00659	0.00807	0.00776
18.496	0.00484	0.00523	0.00552	0.00607	0.00637	0.00654	0.0082	0.00757
18.512	0.0047	0.0052	0.00555	0.00598	0.00615	0.00655	0.00814	0.00743
18.528	0.0048	0.00512	0.00551	0.00604	0.00612	0.00629	0.0082	0.00772
18.544	0.00479	0.00509	0.00551	0.00606	0.00618	0.00642	0.00799	0.00786
18.56	0.00469	0.00513	0.00554	0.00597	0.00628	0.00637	0.00779	0.00806
18.576	0.00467	0.00498	0.00552	0.00591	0.00621	0.00628	0.00753	0.0079
18.592	0.0046	0.00486	0.00539	0.00591	0.00611	0.00629	0.00795	0.00755
18.608	0.00471	0.00487	0.00551	0.00593	0.00599	0.00626	0.00781	0.00758
18.624	0.00476	0.00489	0.00558	0.00588	0.00588	0.00631	0.00784	0.00781
18.64	0.00459	0.00489	0.00557	0.00593	0.00599	0.0063	0.00799	0.00767
18.656	0.00458	0.00489	0.00549	0.00571	0.00605	0.00626	0.00769	0.00754
18.672	0.00439	0.0048	0.0052	0.00559	0.0061	0.00607	0.00728	0.00704
18.688	0.00449	0.00495	0.00535	0.00562	0.00597	0.00607	0.00757	0.0079
18.704	0.00438	0.00493	0.00538	0.00574	0.00583	0.00606	0.00765	0.0076
18.72	0.00452	0.00488	0.00505	0.00582	0.00576	0.00588	0.00751	0.00728
18.736	0.0046	0.00488	0.00516	0.0057	0.00571	0.00582	0.00717	0.0073
18.752	0.00451	0.00483	0.00516	0.00551	0.00576	0.00598	0.00743	0.00734
18.768	0.00458	0.00475	0.00538	0.00558	0.00585	0.00582	0.00745	0.00754
18.784	0.0044	0.00489	0.00529	0.00554	0.00566	0.00589	0.00751	0.0069
18.8	0.0044	0.00491	0.00533	0.00551	0.00557	0.00588	0.00713	0.00717
18.816	0.00431	0.00475	0.00506	0.00554	0.00566	0.00578	0.00731	0.00715
18.832	0.00431	0.0047	0.00507	0.00558	0.00572	0.00581	0.00694	0.00726
18.848	0.00417	0.00473	0.00514	0.00558	0.00565	0.0058	0.00708	0.00691
18.864	0.00414	0.00466	0.00498	0.00554	0.00556	0.00583	0.00712	0.00732
18.88	0.00423	0.00451	0.00498	0.00535	0.00562	0.00567	0.00701	0.00713
18.896	0.00424	0.00453	0.00499	0.00534	0.0055	0.00566	0.00678	0.00653
18.912	0.00418	0.0045	0.00477	0.00526	0.00545	0.00552	0.00696	0.00706
18.928	0.00423	0.00446	0.00489	0.00516	0.00543	0.00563	0.0071	0.00739
18.944	0.0042	0.00443	0.00495	0.00531	0.00538	0.00544	0.00697	0.00683
18.96	0.00431	0.00444	0.00481	0.0054	0.00543	0.00556	0.00713	0.00648
18.976	0.00404	0.00447	0.00483	0.00532	0.0055	0.0055	0.00704	0.00658
18.992	0.00411	0.00448	0.00492	0.00508	0.00541	0.00551	0.00701	0.00676
19.008	0.00419	0.0044	0.00482	0.00505	0.00531	0.00549	0.00639	0.0065
19.024	0.0041	0.00445	0.00487	0.00514	0.00531	0.00542	0.00669	0.00673
19.04	0.00396	0.00442	0.00465	0.00503	0.00529	0.00538	0.00676	0.0068
19.056	0.00407	0.00445	0.0047	0.00497	0.00539	0.00548	0.00694	0.00678
19.072	0.00417	0.0045	0.00469	0.00496	0.00529	0.00544	0.0066	0.0066
19.088	0.00416	0.00431	0.00465	0.00503	0.00521	0.00544	0.00667	0.00679
19.104	0.00408	0.00432	0.00463	0.00507	0.00514	0.00542	0.00673	0.00653
19.12	0.00397	0.00433	0.00456	0.00496	0.00517	0.00539	0.00681	0.006
19.136	0.00383	0.00427	0.00462	0.00488	0.00509	0.00532	0.00649	0.00604
19.152	0.00373	0.00419	0.00475	0.00496	0.00508	0.00517	0.00637	0.00641
19.168	0.0038	0.00416	0.00463	0.00504	0.00511	0.00522	0.00653	0.00612
19.184	0.0039	0.00419	0.00433	0.00501	0.00502	0.0051	0.00661	0.00639
19.2	0.00381	0.00411	0.00444	0.00491	0.00506	0.00523	0.00632	0.00613
19.216	0.00379	0.00405	0.00476	0.00493	0.00492	0.00511	0.00654	0.00633
19.232	0.0037	0.00407	0.00452	0.00497	0.00488	0.00515	0.00641	0.0063
19.248	0.00367	0.00409	0.00449	0.00505	0.00493	0.00511	0.00607	0.00628
19.264	0.00377	0.00417	0.0044	0.00485	0.00502	0.00511	0.00615	0.00587
19.28	0.00363	0.00398	0.00441	0.00474	0.00496	0.0051	0.00633	0.0061
19.296	0.00369	0.00384	0.00453	0.00471	0.00491	0.00502	0.00616	0.00669
19.312	0.00377	0.00388	0.00433	0.00477	0.00486	0.00493	0.0064	0.00634
19.328	0.0037	0.00399	0.0042	0.00491	0.00477	0.00495	0.0062	0.00595
19.344	0.00366	0.00393	0.0043	0.00478	0.00481	0.00497	0.00611	0.00625
19.36	0.00367	0.00393	0.00432	0.00468	0.00486	0.00495	0.00624	0.00626
19.376	0.00359	0.00395	0.00416	0.00467	0.00471	0.00483	0.00594	0.00586
19.392	0.00374	0.00389	0.00398	0.00458	0.00472	0.00478	0.00595	0.00557
19.408	0.00376	0.0038	0.00419	0.00467	0.00471	0.00491	0.00589	0.00594
19.424	0.00366	0.00381	0.00409	0.00467	0.00474	0.00489	0.00598	0.00596
19.44	0.00368	0.00377	0.0041	0.00465	0.00472	0.00475	0.00596	0.00632
19.456	0.00361	0.00382	0.00416	0.00459	0.00473	0.00484	0.0061	0.00579
19.472	0.0035	0.00383	0.00409	0.00458	0.00463	0.00473	0.00597	0.0057
19.488	0.00341	0.00367	0.00404	0.00453	0.00459	0.00472	0.00602	0.00573
19.504	0.00347	0.00361	0.00396	0.00437	0.0047	0.00473	0.0059	0.00572
19.52	0.00339	0.00363	0.00409	0.00436	0.00459	0.00464	0.0055	0.00576
19.536	0.00336	0.00364	0.00403	0.00438	0.00451	0.00455	0.00545	0.00618
19.552	0.00336	0.00366	0.004	0.00444	0.00456	0.00456	0.00557	0.00588
19.568	0.00337	0.00364	0.00395	0.00424	0.00454	0.00442	0.00549	0.00606
19.584	0.00348	0.00366	0.00405	0.00432	0.00455	0.00468	0.00555	0.00592
19.6	0.00338	0.00362	0.00414	0.00439	0.00439	0.00458	0.00528	0.00573
19.616	0.00341	0.00363	0.00408	0.00445	0.00432	0.00453	0.00547	0.00578
19.632	0.00335	0.0036	0.00395	0.00431	0.00446	0.00444	0.00539	0.00555
19.648	0.0034	0.00367	0.00399	0.00423	0.00432	0.00438	0.0055	0.00533
19.664	0.00335	0.00349	0.00375	0.00425	0.00437	0.00436	0.00542	0.00561
19.68	0.00302	0.00346	0.00363	0.00425	0.0043	0.00442	0.00535	0.00548
19.696	0.00309	0.0035	0.00382	0.00411	0.00425	0.00441	0.00537	0.0057
19.712	0.00311	0.00351	0.00371	0.00407	0.0042	0.00435	0.0052	0.00522
19.728	0.00322	0.00344	0.00365	0.00423	0.00419	0.00431	0.00523	0.00533
19.744	0.00321	0.00342	0.00373	0.0042	0.00412	0.00437	0.00515	0.00497
19.76	0.00321	0.00332	0.0036	0.0041	0.00402	0.0042	0.00522	0.00502
19.776	0.00325	0.00335	0.00378	0.00416	0.00421	0.00419	0.00539	0.00473
19.792	0.00321	0.0034	0.00381	0.00421	0.00414	0.00424	0.00508	0.00514
19.808	0.00331	0.00329	0.00378	0.00423	0.0041	0.00412	0.00512	0.00533
19.824	0.00334	0.0033	0.00379	0.00397	0.00407	0.00422	0.00521	0.00559
19.84	0.00302	0.00333	0.00359	0.00405	0.00417	0.00426	0.00534	0.00515
19.856	0.00309	0.00335	0.00368	0.00409	0.00402	0.00419	0.00528	0.00542
19.872	0.00304	0.00328	0.00343	0.0038	0.00387	0.00415	0.00514	0.00508
19.888	0.00292	0.00327	0.0036	0.00378	0.00385	0.00415	0.00513	0.00481
19.904	0.00295	0.00327	0.00375	0.00394	0.00398	0.00399	0.00522	0.00518
19.92	0.00289	0.00323	0.00342	0.00389	0.00389	0.00392	0.00493	0.00481
19.936	0.00299	0.00327	0.00347	0.00375	0.00395	0.00402	0.00502	0.00498
19.952	0.00307	0.00321	0.00373	0.00378	0.004	0.00403	0.00524	0.00482
19.968	0.00307	0.00323	0.00335	0.00376	0.00398	0.00404	0.00527	0.00534
19.984	0.0031	0.00317	0.00344	0.0037	0.00389	0.00396	0.00488	0.00497
20	0.00307	0.00314	0.00348	0.00374	0.00379	0.0039	0.00491	0.00458
20.016	0.00311	0.00317	0.00356	0.00385	0.00379	0.00391	0.00518	0.00497
20.032	0.0029	0.00317	0.00341	0.00373	0.00373	0.0039	0.00492	0.00459
20.048	0.00288	0.00305	0.00337	0.00364	0.00378	0.0039	0.00475	0.00477
20.064	0.00293	0.00305	0.00351	0.00367	0.00374	0.00388	0.00474	0.00469
20.08	0.00284	0.00304	0.00345	0.00367	0.0037	0.00391	0.00471	0.00468
20.096	0.00285	0.00297	0.00321	0.00362	0.00372	0.0039	0.00462	0.00453
20.112	0.00286	0.00297	0.00356	0.00356	0.00366	0.00365	0.00443	0.00476
20.128	0.00272	0.00302	0.00345	0.00355	0.00363	0.00376	0.00455	0.0046
20.144	0.00291	0.00311	0.00332	0.00346	0.0036	0.00366	0.00487	0.00444
20.16	0.00288	0.0031	0.00323	0.00347	0.00358	0.00368	0.00465	0.00455
20.176	0.0028	0.00293	0.00326	0.00351	0.00361	0.00356	0.0044	0.00481
20.192	0.00277	0.00289	0.00325	0.00347	0.00356	0.00361	0.00457	0.00452
20.208	0.00266	0.00294	0.00307	0.00348	0.00351	0.00371	0.00408	0.00416
20.224	0.00264	0.00289	0.00314	0.00345	0.0036	0.00368	0.0043	0.00438
20.24	0.00262	0.00291	0.00306	0.00347	0.0036	0.00371	0.00453	0.0043
20.256	0.00262	0.00282	0.00307	0.00344	0.00349	0.00362	0.00453	0.00435
20.272	0.00272	0.0028	0.00303	0.00344	0.00346	0.00355	0.00458	0.00452
20.288	0.00273	0.00279	0.00315	0.0034	0.00344	0.00365	0.0044	0.00447
20.304	0.00262	0.0028	0.00308	0.00339	0.00344	0.00357	0.00453	0.00445
20.32	0.00261	0.00287	0.00315	0.00336	0.00345	0.00365	0.00445	0.00436
20.336	0.00254	0.00281	0.00325	0.00333	0.00345	0.0036	0.00436	0.00454
20.352	0.00245	0.00275	0.00321	0.00327	0.0034	0.00357	0.00427	0.00419
20.368	0.00254	0.00272	0.00315	0.00322	0.00332	0.00343	0.00442	0.00443
20.384	0.00242	0.00271	0.00297	0.00326	0.00343	0.00334	0.00439	0.00447
20.4	0.00258	0.00264	0.00283	0.00326	0.00336	0.00336	0.00407	0.00422
20.416	0.00268	0.00265	0.00286	0.00331	0.00328	0.00343	0.00401	0.0041
20.432	0.00255	0.00272	0.00293	0.00335	0.00333	0.00341	0.00418	0.00415
20.448	0.00256	0.00277	0.00293	0.00313	0.00332	0.00336	0.00394	0.00398
20.464	0.00271	0.00267	0.00278	0.00308	0.00328	0.00327	0.00418	0.0042
20.48	0.00263	0.0027	0.00277	0.00309	0.00328	0.00335	0.00408	0.00403
20.496	0.00243	0.00263	0.00277	0.00318	0.00313	0.00318	0.00409	0.00429
20.512	0.00249	0.00257	0.00274	0.00308	0.00308	0.0031	0.00404	0.00411
20.528	0.00254	0.00254	0.00282	0.00315	0.00318	0.00311	0.0041	0.00392
20.544	0.00236	0.00258	0.00297	0.00315	0.00312	0.00323	0.00401	0.00398
20.56	0.00232	0.00259	0.0029	0.0031	0.00321	0.00331	0.00384	0.00413
20.576	0.00228	0.00255	0.00255	0.00308	0.00311	0.00325	0.00405	0.00379
20.592	0.0023	0.00247	0.00269	0.00309	0.00308	0.00324	0.00393	0.00379
20.608	0.0023	0.00252	0.00282	0.00301	0.00313	0.00319	0.00391	0.00418
20.624	0.00216	0.00257	0.0029	0.00298	0.00316	0.00313	0.00411	0.00389
20.64	0.00225	0.00246	0.00289	0.0031	0.00305	0.00311	0.00385	0.00415
20.656	0.00233	0.00242	0.00263	0.00303	0.00305	0.0032	0.00393	0.0038
20.672	0.00239	0.0024	0.00277	0.00296	0.00298	0.00319	0.00392	0.00402
20.688	0.00237	0.00244	0.00268	0.00289	0.00298	0.00316	0.0039	0.0038
20.704	0.00228	0.00246	0.00256	0.00284	0.00304	0.00303	0.00386	0.00382
20.72	0.0023	0.00232	0.0026	0.00285	0.00302	0.00299	0.00377	0.00362
20.736	0.00239	0.00236	0.00284	0.00284	0.00296	0.00306	0.00388	0.00362
20.752	0.00238	0.00234	0.00275	0.00284	0.00286	0.00293	0.00375	0.00375
20.768	0.00233	0.00236	0.00262	0.00279	0.00281	0.00293	0.00362	0.00324
20.784	0.00227	0.00235	0.00266	0.00279	0.00288	0.00296	0.00383	0.00361
20.8	0.00206	0.00233	0.00255	0.00278	0.00287	0.00294	0.00367	0.00385
20.816	0.00213	0.00226	0.00253	0.00267	0.00289	0.00298	0.00382	0.00352
20.832	0.0021	0.00225	0.00249	0.0028	0.00299	0.00286	0.00378	0.00375
20.848	0.00221	0.00232	0.00238	0.0027	0.00295	0.00285	0.00342	0.00335
20.864	0.00214	0.00234	0.00253	0.00254	0.00286	0.00293	0.00372	0.00338
20.88	0.00203	0.00224	0.00258	0.00269	0.00285	0.00288	0.00345	0.00324
20.896	0.00197	0.00217	0.0025	0.00263	0.00282	0.00282	0.00373	0.0032
20.912	0.00197	0.00228	0.00228	0.00261	0.00275	0.00279	0.00349	0.0037
20.928	0.00216	0.00231	0.00226	0.00259	0.00266	0.00271	0.00342	0.00357
20.944	0.00217	0.00228	0.00233	0.0025	0.00273	0.00277	0.00353	0.00342
20.96	0.00215	0.00222	0.00229	0.00243	0.00278	0.00278	0.00345	0.0036
20.976	0.00217	0.00216	0.00238	0.00254	0.00273	0.00275	0.00332	0.00338
20.992	0.00194	0.00218	0.0024	0.00256	0.00272	0.00271	0.00324	0.0037
21.008	0.00182	0.00219	0.00247	0.00264	0.00273	0.00268	0.00344	0.00353
21.024	0.00184	0.00213	0.00257	0.00256	0.00266	0.00266	0.00337	0.00359
21.04	0.00191	0.00211	0.00252	0.00257	0.00268	0.0027	0.00346	0.00334
21.056	0.00196	0.00211	0.00234	0.00262	0.00263	0.00265	0.00355	0.00341
21.072	0.00199	0.0021	0.00227	0.00259	0.00255	0.00267	0.00324	0.00321
21.088	0.00198	0.00208	0.00217	0.00253	0.00253	0.00267	0.00302	0.00319
21.104	0.00192	0.00214	0.00232	0.00257	0.0025	0.00264	0.00342	0.00322
21.12	0.00196	0.00217	0.0023	0.00253	0.00247	0.00256	0.00311	0.003
21.136	0.00198	0.00215	0.0023	0.00261	0.00249	0.00262	0.00326	0.00287
21.152	0.00198	0.00204	0.00221	0.00256	0.00248	0.00259	0.00328	0.00302
21.168	0.00192	0.00206	0.00223	0.00244	0.00243	0.00248	0.00321	0.00323
21.184	0.00195	0.0021	0.00234	0.00242	0.00246	0.00254	0.00306	0.00309
21.2	0.00194	0.00202	0.00216	0.00239	0.00246	0.00258	0.00316	0.00312
21.216	0.00171	0.002	0.00222	0.00237	0.00241	0.0025	0.00289	0.00302
21.232	0.00175	0.00204	0.00215	0.00231	0.00256	0.00242	0.0029	0.00299
21.248	0.00184	0.00198	0.00205	0.00228	0.00244	0.00246	0.00296	0.00296
21.264	0.00182	0.00193	0.00228	0.0023	0.00241	0.00247	0.00295	0.00324
21.28	0.00187	0.00199	0.00227	0.0023	0.00242	0.00265	0.00315	0.00349
21.296	0.0018	0.00186	0.00213	0.00227	0.00246	0.00239	0.00292	0.00298
21.312	0.00184	0.00176	0.00199	0.00221	0.00233	0.00238	0.00302	0.00309
21.328	0.00187	0.00187	0.00218	0.00214	0.00223	0.00247	0.00325	0.00294
21.344	0.00194	0.00188	0.00215	0.00221	0.00219	0.00239	0.00326	0.00255
21.36	0.00184	0.00178	0.00205	0.0022	0.00224	0.00243	0.00301	0.00287
21.376	0.00178	0.00184	0.00191	0.0021	0.00228	0.00235	0.0031	0.00281
21.392	0.00164	0.00185	0.00184	0.0022	0.00229	0.00238	0.00284	0.00273
21.408	0.00173	0.00178	0.00183	0.00215	0.00222	0.00235	0.00304	0.00282
21.424	0.00183	0.00187	0.00198	0.00221	0.00219	0.0023	0.00312	0.00264
21.44	0.00183	0.00184	0.00205	0.00221	0.00221	0.00236	0.00293	0.00253
21.456	0.00164	0.00178	0.00201	0.00214	0.0022	0.00229	0.00293	0.00294
21.472	0.00171	0.00183	0.00199	0.002	0.00217	0.00223	0.00294	0.00247
21.488	0.00178	0.00176	0.00203	0.00207	0.00221	0.00221	0.00276	0.00269
21.504	0.00164	0.00165	0.00198	0.00211	0.00224	0.00221	0.00292	0.003
21.52	0.00154	0.00164	0.00201	0.00219	0.0022	0.00221	0.00278	0.00283
21.536	0.00147	0.00177	0.00193	0.00228	0.00219	0.0022	0.00262	0.00279
21.552	0.00157	0.00182	0.00193	0.0022	0.00215	0.00209	0.00285	0.00267
21.568	0.00168	0.00177	0.00194	0.00214	0.00215	0.00217	0.0026	0.00257
21.584	0.00159	0.00176	0.0019	0.00204	0.0021	0.00228	0.00269	0.00298
21.6	0.00152	0.00172	0.00181	0.00201	0.00213	0.00207	0.00258	0.00277
21.616	0.00156	0.00168	0.00192	0.00187	0.00215	0.00213	0.00276	0.00224
21.632	0.00163	0.00165	0.00173	0.00202	0.00203	0.00213	0.00256	0.00269
21.648	0.00167	0.00166	0.0018	0.00204	0.0021	0.00208	0.00263	0.0027
21.664	0.00171	0.0017	0.00196	0.00185	0.00204	0.00208	0.00249	0.00273
21.68	0.00168	0.00169	0.00177	0.0019	0.00193	0.00206	0.00267	0.00317
21.696	0.00149	0.00165	0.00175	0.00194	0.00197	0.00206	0.00246	0.00274
21.712	0.00149	0.00159	0.00178	0.00189	0.00198	0.00203	0.00238	0.00272
21.728	0.0015	0.00156	0.00176	0.00188	0.00196	0.00189	0.00251	0.00288
21.744	0.0015	0.00156	0.00167	0.00182	0.00195	0.00193	0.00251	0.0025
21.76	0.0015	0.00159	0.00153	0.0019	0.00198	0.00213	0.0027	0.00245
21.776	0.00148	0.0016	0.00176	0.00192	0.002	0.00208	0.00244	0.00263
21.792	0.00154	0.00157	0.00187	0.00195	0.00193	0.00191	0.00242	0.00266
21.808	0.00149	0.00146	0.0018	0.00192	0.00183	0.00197	0.00245	0.00274
21.824	0.0015	0.00148	0.00177	0.00179	0.00191	0.00184	0.00257	0.00219
21.84	0.00148	0.00153	0.00168	0.00186	0.00187	0.00191	0.00246	0.0022
21.856	0.00146	0.00156	0.00171	0.00183	0.00185	0.00196	0.0026	0.00264
21.872	0.00149	0.00157	0.00166	0.0018	0.00184	0.00192	0.00249	0.00243
21.888	0.00147	0.00149	0.00157	0.00166	0.00182	0.0018	0.00235	0.00245
21.904	0.00139	0.00145	0.00161	0.00164	0.00182	0.00183	0.00222	0.0024
21.92	0.0014	0.00146	0.00175	0.0016	0.00184	0.0019	0.00213	0.00224
21.936	0.00149	0.00145	0.00161	0.00165	0.00172	0.00181	0.00208	0.00222
21.952	0.00144	0.00144	0.00168	0.00167	0.00172	0.00182	0.00225	0.00222
21.968	0.00145	0.00154	0.00149	0.00161	0.0018	0.0018	0.00195	0.00248
21.984	0.00135	0.00151	0.0016	0.00169	0.0018	0.00183	0.00221	0.00223
22	0.00126	0.00142	0.00149	0.00175	0.0017	0.00183	0.00204	0.00204
22.016	0.00133	0.00141	0.00145	0.00173	0.00182	0.00185	0.0023	0.00211
22.032	0.00139	0.00143	0.00162	0.00165	0.00173	0.00178	0.00224	0.00206
22.048	0.00141	0.00138	0.00155	0.00171	0.00166	0.00175	0.00239	0.00209
22.064	0.00143	0.00136	0.00163	0.00157	0.0017	0.00171	0.00229	0.00199
22.08	0.00131	0.00145	0.00149	0.00154	0.00174	0.00172	0.00212	0.00184
22.096	0.00114	0.00143	0.00162	0.00149	0.00168	0.00176	0.00203	0.00202
22.112	0.00127	0.00134	0.00157	0.00166	0.00174	0.00178	0.00225	0.00215
22.128	0.0013	0.00133	0.00142	0.00165	0.00171	0.00167	0.0021	0.00236
22.144	0.0012	0.00126	0.00142	0.00168	0.00168	0.00172	0.00228	0.00213
22.16	0.0012	0.00127	0.00142	0.00151	0.0016	0.00164	0.00196	0.00223
22.176	0.00126	0.00129	0.00138	0.00154	0.0016	0.00171	0.00205	0.00201
22.192	0.00126	0.00131	0.00138	0.00154	0.00159	0.00173	0.00211	0.00199
22.208	0.00125	0.00137	0.00137	0.00152	0.00151	0.00162	0.00198	0.0021
22.224	0.00119	0.00128	0.00138	0.00156	0.00151	0.00151	0.00195	0.00234
22.24	0.00118	0.00129	0.00139	0.00159	0.00156	0.00157	0.0019	0.0019
22.256	0.00119	0.00123	0.00149	0.0015	0.00154	0.00152	0.00177	0.00212
22.272	0.00112	0.00128	0.00155	0.00136	0.00149	0.00154	0.002	0.00219
22.288	0.00122	0.00119	0.00134	0.00131	0.00151	0.00156	0.00182	0.00226
22.304	0.00121	0.00127	0.00129	0.00135	0.00145	0.00156	0.00187	0.00198
22.32	0.0011	0.00122	0.00139	0.00143	0.00147	0.00147	0.00178	0.00199
22.336	0.00115	0.00116	0.00132	0.0015	0.00144	0.00146	0.00187	0.00165
22.352	0.00125	0.00118	0.00127	0.00151	0.00146	0.00149	0.00175	0.00162
22.368	0.00119	0.00124	0.00131	0.00139	0.00148	0.00151	0.00202	0.00199
22.384	0.00131	0.00123	0.00135	0.00145	0.00149	0.00155	0.00183	0.0021
22.4	0.00129	0.00112	0.0014	0.00139	0.00145	0.00161	0.00189	0.00203
22.416	0.00107	0.0011	0.00139	0.00146	0.0014	0.0015	0.00183	0.00208
22.432	0.00117	0.00108	0.00136	0.00139	0.0014	0.0015	0.00215	0.00217
22.448	0.00122	0.00111	0.00135	0.00135	0.00129	0.00141	0.0021	0.00197
22.464	0.00112	0.00117	0.00118	0.00136	0.00131	0.00137	0.00187	0.00176
22.48	0.00109	0.00117	0.00126	0.00143	0.00149	0.00136	0.00184	0.00173
22.496	0.000987946	0.00117	0.00124	0.0014	0.00142	0.00138	0.0019	0.00199
22.512	0.000984794	0.00119	0.0013	0.00133	0.00135	0.00138	0.00166	0.00194
22.528	0.00113	0.00113	0.00122	0.00126	0.00141	0.00142	0.00176	0.00179
22.544	0.00108	0.00113	0.00133	0.00124	0.00133	0.0014	0.00177	0.00187
22.56	0.00108	0.00107	0.00123	0.00136	0.00136	0.00133	0.00182	0.00192
22.576	0.00103	0.00108	0.0011	0.00138	0.00137	0.0014	0.0019	0.00174
22.592	0.000951482	0.00105	0.00112	0.00133	0.00135	0.00139	0.00162	0.00157
22.608	0.000894971	0.000992343	0.00102	0.00129	0.00134	0.0013	0.00167	0.00174
22.624	0.00079731	0.001	0.00128	0.00119	0.00127	0.00126	0.00171	0.0016
22.64	0.000832226	0.00102	0.00129	0.0012	0.00129	0.0013	0.0018	0.00151
22.656	0.001	0.000971657	0.00114	0.00118	0.00129	0.00143	0.00182	0.00193
22.672	0.00111	0.000967314	0.00108	0.00125	0.00124	0.00133	0.00162	0.00182
22.688	0.00106	0.000957857	0.00118	0.00128	0.00122	0.00117	0.00157	0.00172
22.704	0.000982971	0.000987335	0.00111	0.00124	0.00121	0.00124	0.00151	0.00162
22.72	0.00096049	0.00103	0.00116	0.00118	0.00128	0.00122	0.00154	0.00177
22.736	0.000920642	0.00101	0.00113	0.00114	0.00125	0.00116	0.00161	0.00175
22.752	0.000998433	0.000947527	0.00102	0.00116	0.00123	0.00115	0.00159	0.00148
22.768	0.000953457	0.000985598	0.00103	0.00113	0.00124	0.00121	0.00169	0.00145
22.784	0.000886553	0.000922642	0.00108	0.0012	0.00117	0.0012	0.00138	0.00164
22.8	0.000935069	0.000980747	0.00116	0.00121	0.00117	0.00116	0.00155	0.00169
22.816	0.00094633	0.000932715	0.00106	0.00111	0.00115	0.00111	0.0016	0.00146
22.832	0.00085233	0.000917673	0.00115	0.00104	0.00114	0.00112	0.00143	0.00124
22.848	0.00079031	0.000926705	0.000951202	0.00103	0.00118	0.00116	0.00155	0.00148
22.864	0.000861793	0.000939651	0.000966022	0.0011	0.00117	0.00114	0.00158	0.00156
22.88	0.000879292	0.00097756	0.00104	0.00109	0.00107	0.00112	0.00152	0.00138
22.896	0.000885659	0.0009104	0.00103	0.00113	0.00108	0.00114	0.0014	0.00166
22.912	0.000895015	0.000902116	0.00104	0.00111	0.00109	0.00108	0.00138	0.00152
22.928	0.000850641	0.000879771	0.00101	0.00102	0.00107	0.00113	0.00118	0.00141
22.944	0.000961682	0.000780102	0.000982501	0.0011	0.00108	0.00106	0.00145	0.00138
22.96	0.000878145	0.00084634	0.000847511	0.00102	0.00108	0.00105	0.00138	0.00133
22.976	0.000844641	0.000868464	0.000937221	0.00104	0.00107	0.00107	0.00139	0.00124
22.992	0.000888236	0.000843157	0.00096134	0.000990441	0.00105	0.00103	0.00144	0.00124
23.008	0.000861939	0.000839361	0.000845939	0.000926049	0.00107	0.001	0.0012	0.00146
23.024	0.000936521	0.000913802	0.000900237	0.00101	0.00108	0.00106	0.00129	0.00135
23.04	0.000976793	0.000920492	0.000935192	0.00106	0.00101	0.00108	0.00129	0.00122
23.056	0.000892741	0.000872238	0.00105	0.000971742	0.000942125	0.00107	0.0013	0.00135
23.072	0.000798786	0.000833397	0.00104	0.000975679	0.000926195	0.000983444	0.00142	0.00129
23.088	0.000790927	0.00080168	0.000931544	0.000985591	0.000936984	0.000952537	0.00126	0.00123
23.104	0.000764368	0.000797942	0.000988346	0.00101	0.000972848	0.001	0.00103	0.00119
23.12	0.000769814	0.000751693	0.000918299	0.000974846	0.00106	0.00106	0.00105	0.00107
23.136	0.000716312	0.000725268	0.000965887	0.001	0.00105	0.00102	0.0014	0.00121
23.152	0.000713378	0.000759304	0.000915119	0.000942199	0.00101	0.000918255	0.0013	0.00117
23.168	0.000650151	0.000809016	0.000811437	0.000968304	0.00105	0.00089462	0.00122	0.00118
23.184	0.000741889	0.000775274	0.000741554	0.000980834	0.000999055	0.000952854	0.0011	0.00118
23.2	0.000774036	0.000698687	0.000803241	0.000989245	0.00091699	0.000975318	0.00109	0.0013
23.216	0.000680165	0.000740751	0.000848074	0.000860135	0.000896835	0.00092955	0.00118	0.0014
23.232	0.000632263	0.000715858	0.000826827	0.000852182	0.00093347	0.000881993	0.00115	0.0012
23.248	0.000670786	0.000773229	0.000812835	0.000809601	0.000980712	0.00092839	0.00106	0.00111
23.264	0.000724662	0.000762041	0.000824862	0.000924288	0.000958151	0.000959762	0.000952389	0.0011
23.28	0.00074988	0.000739804	0.000879023	0.000890272	0.00086744	0.000931833	0.00107	0.000974746
23.296	0.000626527	0.000712877	0.000856275	0.000836152	0.000876639	0.000856931	0.001	0.00111
23.312	0.000608165	0.000714693	0.00073022	0.000820576	0.000888229	0.000923549	0.00114	0.00117
23.328	0.000682776	0.000698897	0.000705405	0.000789335	0.000847311	0.000978361	0.00116	0.00129
23.344	0.000712018	0.000653562	0.000655048	0.000760663	0.00085263	0.000876407	0.00112	0.00114
23.36	0.000573045	0.000649957	0.000766454	0.000847014	0.000819046	0.000859491	0.00109	0.00108
23.376	0.000576032	0.000680719	0.000698215	0.000754848	0.000793056	0.00081228	0.00109	0.000961034
23.392	0.000660667	0.000687981	0.000677285	0.00073154	0.000807971	0.000796101	0.00105	0.000856592
23.408	0.000663681	0.000636353	0.000693066	0.000722498	0.000791693	0.000784857	0.000978964	0.00113
23.424	0.000601298	0.000680923	0.00079305	0.00072341	0.000842449	0.000791205	0.000971876	0.000982128
23.44	0.000598542	0.000641819	0.000782263	0.000759134	0.000772149	0.000730417	0.00113	0.00092959
23.456	0.00069949	0.000638644	0.00070684	0.000829344	0.00068415	0.000763404	0.0011	0.000950821
23.472	0.000674893	0.000561469	0.000611722	0.000730876	0.00084293	0.000752259	0.00118	0.000994177
23.488	0.000658136	0.000638408	0.000680646	0.000689355	0.000880567	0.000711356	0.000889075	0.00107
23.504	0.000631141	0.000665114	0.000680868	0.000718803	0.000778086	0.000723878	0.000863595	0.00123
23.52	0.000607663	0.000620069	0.000827607	0.000736362	0.00076235	0.000733025	0.000831944	0.000981187
23.536	0.00060998	0.000541758	0.000705765	0.000700985	0.000713617	0.000762647	0.00108	0.000973377
23.552	0.000623747	0.000609135	0.000773912	0.000628781	0.000749882	0.000664144	0.00103	0.00102
23.568	0.000645335	0.000636644	0.000748107	0.000629137	0.000685268	0.000728949	0.000939829	0.0007177
23.584	0.000587466	0.000632157	0.00069227	0.000654333	0.000664149	0.000729253	0.000905887	0.000970062
23.6	0.000629389	0.000628879	0.00057204	0.000653386	0.000715104	0.000686273	0.00092372	0.000842572
23.616	0.000605706	0.00058825	0.000515646	0.000660152	0.00064942	0.000650171	0.000865828	0.000694541
23.632	0.000494393	0.000551484	0.000618588	0.00068295	0.000631829	0.000717659	0.000982279	0.000928643
23.648	0.000533424	0.000571031	0.000507247	0.000766969	0.000723612	0.000703863	0.000951208	0.000823701
23.664	0.00057158	0.000550697	0.000526057	0.000734584	0.000638798	0.000687426	0.000750558	0.00102
23.68	0.000497565	0.000520669	0.000408013	0.000600613	0.000649816	0.000638358	0.00079094	0.00107
23.696	0.000490722	0.000598936	0.000606081	0.000666702	0.000745638	0.000636634	0.000880301	0.00102
23.712	0.00047473	0.000556905	0.000674699	0.000665991	0.000748481	0.00069197	0.000768987	0.00116
23.728	0.000465332	0.000510407	0.000559133	0.000616542	0.000788754	0.000683684	0.00071292	0.00069722
23.744	0.000556593	0.000487925	0.000499275	0.000637404	0.0006786	0.000662569	0.000957975	0.000594416
23.76	0.000585848	0.000594483	0.00054136	0.000601929	0.00062047	0.000687535	0.000844787	0.000880409
23.776	0.000550717	0.00056163	0.000585867	0.000561495	0.000609257	0.000668904	0.00085954	0.00103
23.792	0.000536996	0.000488087	0.000572987	0.000584678	0.000632371	0.000656447	0.000877872	0.00071365
23.808	0.000534238	0.000533693	0.000542113	0.000615397	0.000648148	0.000586521	0.000810182	0.000964077
23.824	0.000505144	0.0004558	0.000600799	0.000558696	0.000644469	0.000594829	0.000750832	0.000783087
23.84	0.000471587	0.000430522	0.000490415	0.000641114	0.000602105	0.000605294	0.000747892	0.000556719
23.856	0.00042134	0.000416508	0.000485802	0.000551206	0.00058299	0.000603102	0.000708331	0.000616325
23.872	0.000376798	0.000434947	0.000415432	0.000465296	0.000589016	0.000619823	0.00067014	0.000807741
23.888	0.000403917	0.000505815	0.000555761	0.000485415	0.00062053	0.000596477	0.00070241	0.000618376
23.904	0.000376298	0.000488139	0.000619437	0.000405986	0.000602487	0.000566849	0.00069311	0.000763395
23.92	0.000311351	0.000391428	0.000616937	0.00045524	0.000544651	0.000573627	0.000707674	0.000866492
23.936	0.000366987	0.000415585	0.00050933	0.000514709	0.000538387	0.000513846	0.000742065	0.000867861
23.952	0.000419313	0.000438117	0.000417502	0.000449615	0.000591468	0.000581885	0.00074486	0.000832218
23.968	0.000342721	0.000432226	0.000396408	0.000448687	0.000544622	0.00050925	0.000785003	0.000695781
23.984	0.000365577	0.000437048	0.000396632	0.000543773	0.00045634	0.000483904	0.000569071	0.000783823
24	0.00048273	0.0004628	0.000447187	0.000578132	0.000497222	0.000491179	0.0005249	0.000668855
24.016	0.000433416	0.000386358	0.000411584	0.000525718	0.000499843	0.000458696	0.000581268	0.000609229
24.032	0.000424245	0.000361632	0.000377187	0.00047347	0.000479941	0.000508545	0.000661786	0.000838648
24.048	0.000373344	0.000344964	0.000457378	0.000464953	0.000439053	0.000489284	0.000704184	0.000864015
24.064	0.000335508	0.000377532	0.000351139	0.000519296	0.000417624	0.000478846	0.000576999	0.000736787
24.08	0.000345606	0.000401403	0.000387489	0.000480453	0.000375058	0.000454122	0.000739259	0.000507829
24.096	0.000302744	0.000434709	0.000576582	0.000475426	0.00035965	0.000453214	0.000642976	0.000372903
24.112	0.000334435	0.000407794	0.000450504	0.000514929	0.000376808	0.000529354	0.000529732	0.000803159
24.128	0.000304146	0.000384722	0.000317348	0.000508063	0.000447099	0.000466721	0.000479606	0.000640664
24.144	0.000319927	0.000345908	0.000437376	0.000520385	0.000497002	0.000444478	0.000535724	0.000440422
24.16	0.00037411	0.000349035	0.000468654	0.000466163	0.000472039	0.000465487	0.000696688	0.000577796
24.176	0.000352902	0.000367984	0.000380191	0.000385524	0.000391385	0.000442924	0.000512038	0.000452462
24.192	0.000380588	0.000343638	0.000479673	0.000333674	0.000342257	0.000432162	0.000453965	0.000294632
24.208	0.000360717	0.000264844	0.000473194	0.000422696	0.000369299	0.000451365	0.000429201	0.000245053
24.224	0.000424522	0.000298125	0.000426094	0.000410195	0.000372389	0.000396046	0.000439487	0.000215696
24.24	0.000414861	0.000312445	0.000380723	0.000294949	0.000342414	0.000380378	0.000337457	0.000316854
24.256	0.000436438	0.000312168	0.000324308	0.000436572	0.00030497	0.00048627	0.00038774	0.000431681
24.272	0.000285398	0.000290007	0.000450304	0.000412448	0.000357724	0.000402244	0.000547298	0.000480969
24.288	0.000264134	0.000288953	0.000423646	0.000303502	0.000352278	0.000421902	0.000376594	0.000526285
24.304	0.000359916	0.000263145	0.000382483	0.000290478	0.000363635	0.000423628	0.000523914	0.00034999
24.32	0.000376746	0.000258671	0.000471607	0.000342239	0.000371381	0.000442475	0.000476486	0.000500092
24.336	0.000315701	0.000270553	0.000372188	0.000295666	0.000344418	0.000291127	0.000580953	0.000554186
24.352	0.000272407	0.000265841	0.000290708	0.000318301	0.000344164	0.000367068	0.00061925	0.000533874
24.368	0.000343816	0.000278392	0.000302834	0.000268368	0.000320869	0.000295607	0.000469513	0.000589772
24.384	0.000340468	0.000308948	0.000292804	0.000278628	0.000255002	0.00025942	0.000399978	0.000402227
24.4	0.000323199	0.000271538	0.00034631	0.000348403	0.000316939	0.000315852	0.00042686	0.000503386
24.416	0.000232604	0.000244073	0.000253619	0.000315468	0.000329509	0.00029901	0.000382608	0.00047347
24.432	0.000134241	0.000273468	0.000244622	0.000324693	0.000408782	0.000279922	0.000598865	0.000527323
24.448	0.000241323	0.000203227	0.000327582	0.000365232	0.000354979	0.00033481	0.000446774	0.000548613
24.464	0.0002503	0.000219692	0.000333302	0.000292468	0.000305018	0.000312588	0.000443822	0.000538613
24.48	0.000191838	0.000243303	0.00028846	0.000350923	0.000276116	0.000310293	0.000368236	0.000303975
24.496	0.000173955	0.000208815	0.000203909	0.000329606	0.000218546	0.000338415	0.0003769	0.000280707
24.512	0.000180268	0.000178123	0.000265986	0.000297253	0.00027929	0.000302898	0.000339996	0.000517046
24.528	0.000147507	0.0002022	0.000302284	0.000231878	0.000301271	0.000236651	0.000293745	0.000251287
24.544	0.00017269	0.000217072	0.00026658	0.000225636	0.000268623	0.000238328	0.000513293	0.000371019
24.56	0.000224917	0.000211695	0.000271682	0.000269582	0.000318417	0.000247767	0.000504751	0.000455625
24.576	0.000193333	0.000184435	0.000211205	0.000243513	0.000286851	0.000178579	0.000471552	0.000361947
24.592	0.000157777	0.000153798	0.000315089	0.000259885	0.000256013	0.000271163	0.000389769	0.000250124
24.608	0.000246044	0.000179946	0.000222829	0.000274105	0.000182977	0.000297812	0.000346062	0.000286006
24.624	0.000238551	0.000141619	0.000195066	0.000245384	0.000252073	0.000228461	0.000354713	0.000424765
24.64	0.000154311	0.00014984	0.000285279	0.000245603	0.000306635	0.000159419	0.000329604	0.000433059
24.656	0.000149477	0.000193364	0.000205971	0.000257704	0.000235298	0.000140126	0.000315841	0.000235951
24.672	0.000173134	0.000177921	0.000312689	0.000176428	0.000236089	0.00020597	0.00049749	0.000346032
24.688	0.00023508	0.000146129	0.000295831	0.000185827	0.000195377	0.000181345	0.000308984	0.000452007
24.704	0.000196614	0.000150019	0.000281594	0.00018625	0.000199179	0.000149576	0.000246701	0.000279034
24.72	7.99724e-05	0.000114885	0.000210974	0.000253881	0.000188267	0.000134955	0.00033843	0.000371985
24.736	9.56224e-05	0.000154414	0.000211379	0.000231704	0.000205061	0.000145351	0.000255739	0.000208017
24.752	0.000205704	0.000178701	9.33274e-05	0.000206653	0.000218681	0.000172268	0.000279687	0.000145969
24.768	0.000198507	0.000152718	0.000218406	0.00022339	0.000220285	0.000209256	0.000259423	0.000251423
24.784	0.000158267	0.000122638	0.000227864	0.000224499	0.000176193	0.000154402	0.000128253	0.000181433
24.8	0.000138967	0.000157513	0.000142265	0.000177128	0.000203064	0.000167709	9.86727e-05	0.000229055
24.816	0.000184874	0.000136554	0.000108577	0.000162541	0.000141529	0.000186674	0.000138407	0.000225382
24.832	0.000124809	0.00010394	0.000178647	0.000157317	0.000104799	0.000133034	0.00019466	0.000277832
24.848	8.43167e-05	0.000118531	0.000227605	9.13252e-05	0.000145042	0.000121605	0.000165465	0.000289479
24.864	9.10981e-05	6.617e-05	0.000170515	0.000129667	0.0001963	7.09519e-05	0.000115437	0.000181465
24.88	0.000117784	8.79633e-05	0.000157496	0.000183414	0.000122977	6.19333e-05	0.000165108	0.000174889
24.896	0.000108882	0.000110834	6.77281e-05	0.000196042	0.000130747	5.43057e-05	0.000178529	0.000209936
24.912	5.28602e-06	5.36278e-07	3.81573e-05	0	0	0	0.000218518	0.00013819
24.928	0	0	0	4.11495e-06	1.16614e-05	5.45227e-06	0.000114321	0
24.944	9.36368e-05	0.000101599	8.83155e-05	0.000122789	0.000132786	9.51039e-05	0.000104101	7.96353e-05
24.96	0.00011315	0.00010411	0.000126824	8.42026e-05	9.71126e-05	9.89516e-05	3.60533e-07	5.55878e-05
24.976	8.18411e-05	0.000103662	0.000151605	6.23148e-05	0.000118954	0.000132485	9.16286e-05	0.000166699
24.992	0.000114752	7.74939e-05	0.000122327	0.0001019	0.000146092	0.000113581	7.71073e-05	0.000117102

## Sheet: Ext Data Fig.9C
Single mutant Donly_g	Single mutant Donly_s	Single mutant D+A_g	Single mutant D+A_s	23aa_g	23aa_s	91aa_g	91aa_s	141aa_g	141aa_s	205aa_g	205aa_s	237aa_g	237aa_s	261aa_g	261aa_s
0.53971	0.48797	0.5391	0.48872	0.60791	0.44887	0.5964	0.46248	0.58446	0.47008	0.57442	0.47501	0.56995	0.47716	0.56686	0.47841
0.54074	0.48747	0.53996	0.48875	0.60671	0.44845	0.59589	0.46284	0.58494	0.46951	0.57365	0.47507	0.56929	0.47743	0.56694	0.47867
0.54062	0.4874	0.53973	0.48868	0.60074	0.45318	0.59433	0.46413	0.5846	0.46974	0.57401	0.47523	0.57124	0.47634	0.56659	0.47863
0.53975	0.48814	0.53996	0.48912	0.60052	0.45214	0.59423	0.46489	0.58405	0.46979	0.57447	0.47513	0.56898	0.47731	0.56665	0.47854
0.54072	0.48755	0.53985	0.48873	0.59935	0.4532	0.59586	0.46274	0.58399	0.47013	0.57361	0.47515	0.5703	0.47714	0.56663	0.47816
