# Supplementary material for: Visualizing the disordered nuclear transport machinery in situ
Source: Nature. 2023 Apr 26;617(7959):162–9. doi: 10.1038/s41586-023-05990-0 (PMC10156602; doi:10.1038/s41586-023-05990-0)
Supplement: Supplementary file 24 — Source Data Extended Data Fig. 10 [file 41586_2023_5990_MOESM24_ESM.xlsx]

## Sheet: Ext Data Fig.10B
	epsilon=0.42		epsilon=0.43		epsilon=0.44		epsilon=0.45
x(nm)	c (mg/mL)	std (mg/mL)	c (mg/mL)	std (mg/mL)	c (mg/mL)	std (mg/mL)	c (mg/mL)	std (mg/mL)
-106.5	60.4532	16.1116	3.95905	3.93828	0.456797	1.13638	0	0
-103.5	61.5749	15.0315	4.58894	4.77458	0.416366	1.3258	0	0
-100.5	62.6357	13.0074	4.93692	4.84582	0.432278	1.17612	0	0
-97.5	64.1875	13.6382	5.12516	4.51294	0.448189	1.22586	0	0
-94.5	65.936	14.2534	5.23218	4.28215	0.384454	1.17278	0	0
-91.5	66.7812	13.7645	5.28947	4.12986	0.347576	1.05185	0	0
-88.5	67.0994	13.0177	5.42714	4.00447	0.284871	0.935785	0	0
-85.5	67.4471	12.7293	5.8355	4.07989	0.214414	0.812775	0	0
-82.5	67.764	12.6809	6.46682	4.10277	0.19733	0.697985	0	0
-79.5	68.1392	12.2438	7.35726	4.28001	0.197187	0.701726	0	0
-76.5	68.7771	11.6245	8.41502	4.68623	0.178724	0.686516	0	0
-73.5	69.9769	11.1016	9.2079	4.99927	0.161728	0.6499	0	0
-70.5	71.6158	10.7291	9.69048	4.99195	0.157606	0.61659	2.03274e-06	0.000227361
-67.5	72.8052	10.7947	10.3731	4.95209	0.166812	0.567229	8.03952e-05	0.00408707
-64.5	73.4152	11.529	11.6474	5.20126	0.230467	0.684781	0.00172021	0.0316837
-61.5	73.5791	12.8101	13.728	5.45273	0.34888	0.890738	0.015129	0.130994
-58.5	73.5729	14.0187	17.5824	6.19626	0.562242	1.07844	0.069537	0.353213
-55.5	73.79	14.4602	25.1857	8.16441	0.933263	1.30916	0.17291	0.615717
-52.5	74.7828	13.8947	37.4774	10.4394	1.71001	1.60897	0.324778	0.872182
-49.5	76.3993	12.9117	53.9423	12.2355	3.82984	2.37031	0.527214	0.982582
-46.5	77.3877	11.7068	72.6466	13.3052	9.31211	4.59896	0.924326	1.17497
-43.5	77.4778	10.4002	91.3299	13.654	21.5117	9.11421	2.01976	1.68205
-40.5	77.983	9.50516	108.018	14.0657	44.9727	15.1099	5.5368	2.90422
-37.5	78.5101	9.41428	121.265	14.6047	81.1185	20.9411	17.1408	5.18797
-34.5	79.063	9.78031	130.926	14.0825	121.99	23.1956	46.097	7.27315
-31.5	79.6802	10.2373	137.263	12.6118	155.8	20.2073	96.5754	9.29386
-28.5	79.5946	10.3742	140.43	10.9666	176.579	14.8184	154.987	10.4434
-25.5	78.9971	10.2043	141.808	10.0208	185.926	10.5188	197.846	9.99047
-22.5	77.9678	10.213	141.969	9.9361	189.625	9.25122	217.674	8.50348
-19.5	76.1986	10.7715	142.402	10.6304	190.611	9.2625	224.701	7.71908
-16.5	74.2665	11.6329	143.044	11.1956	190.009	9.19335	226.993	7.72461
-13.5	73.1818	12.1099	143.875	11.5249	189.623	8.35147	227.553	7.4293
-10.5	72.5013	12.3423	144.469	11.38	190.058	8.54127	228.029	7.13926
-7.5	72.358	12.5201	144.854	10.97	190.223	8.16213	228.126	7.42635
-4.5	72.4009	12.8033	144.003	10.8202	190.166	8.47068	227.372	7.39878
-1.5	72.4892	13.246	142.627	10.8022	190.449	9.13564	225.721	7.0671
1.5	72.5658	13.983	142.41	11.358	190.378	9.52	225.332	7.77164
4.5	73.026	14.7566	141.948	11.6711	189.743	10.0747	227.892	7.80193
7.5	73.7258	15.2183	141.718	10.944	189.734	10.2846	229.896	7.68644
10.5	73.9996	15.2266	141.909	10.0769	190.26	9.3165	230.06	7.84033
13.5	73.8003	14.712	141.229	9.71548	190.755	8.44963	229.593	8.12109
16.5	73.1974	13.6057	140.133	9.98123	190.683	8.45909	228.524	7.97734
19.5	72.2723	12.2295	139.842	11.4446	190.895	8.36836	225.698	8.08875
22.5	70.6885	11.0456	139.799	13.6495	190.791	8.36518	219.114	7.9191
25.5	68.3425	10.5783	139.267	15.0263	186.807	9.33157	200.29	8.58217
28.5	65.9327	10.8818	136.522	14.7473	175.142	11.4766	159.025	8.34072
31.5	64.3011	11.3873	131.132	14.1882	152.749	14.5082	98.5339	8.62246
34.5	62.6578	12.1567	123.075	14.1875	118.128	18.4123	44.0048	8.14335
37.5	61.3449	13.1425	113.45	14.0121	77.8012	20.9334	14.0892	4.82405
40.5	60.6834	14.0327	102.653	13.2474	43.049	18.5258	3.70617	2.20694
43.5	59.9774	14.53	90.3764	12.7739	20.5622	12.2303	1.03345	1.17264
46.5	58.3066	15.1586	76.4296	13.5323	9.44858	6.39422	0.333856	0.680971
49.5	55.9962	15.6388	61.9385	15.0483	4.8271	3.46112	0.122044	0.406965
52.5	54.0393	14.9823	47.976	16.4531	2.93305	2.57391	0.0416855	0.212364
55.5	52.535	13.3622	35.27	16.3755	2.01745	2.08146	0.00933763	0.0808163
58.5	51.4549	11.6923	24.9406	14.1913	1.60171	1.6935	0.00145412	0.0272079
61.5	50.2294	11.5624	17.4742	11.0652	1.52791	1.68939	0.000175426	0.00736881
64.5	48.8451	13.0022	12.732	8.35231	1.57114	1.86528	9.14738e-06	0.000753795
67.5	47.2292	14.5894	9.89171	6.361	1.54485	1.81048	0	0
70.5	45.7258	15.3819	8.23143	5.07562	1.46527	1.62457	0	0
73.5	44.4031	15.1955	7.40272	4.45341	1.38669	1.46734	0	0
76.5	43.1122	14.0933	6.87265	4.35701	1.27835	1.42524	0	0
79.5	42.1125	12.6381	6.50515	4.55988	1.14806	1.51389	0	0
82.5	41.718	11.6484	6.19624	4.78985	1.04466	1.75436	0	0
85.5	42.0239	11.8168	5.92672	4.82207	1.01799	1.89156	0	0
88.5	43.4919	12.4834	5.61852	4.83574	1.04388	1.97911	0	0
91.5	45.8793	13.0563	5.27844	4.88869	1.05646	2.14344	0	0
94.5	48.7632	13.2851	4.74404	4.82423	1.00663	2.2711	0	0
97.5	51.7663	13.1279	4.15182	4.60796	0.859958	2.17534	0	0
100.5	54.5098	12.6229	3.54806	4.23045	0.714325	1.89429	0	0
103.5	57.0863	12.0053	3.27097	3.88329	0.595319	1.70263	0	0
106.5	59.1708	11.4492	3.44652	3.89445	0.507428	1.59997	0	0

## Sheet: Ext Data Fig.10C
epsilon	Dense phase concentration c[mg/mL]		Dilute phase concentration c[mg/mL]
	Mean c[mg/mL]	std c[mg/mL]	Mean c[mg/mL]	std c[mg/mL]
0.43	142.7	11.09	5.895	4.414
0.44	190.6	9.27	0.983	0.88
0.45	227.7	7.52	0.1345	0

## Sheet: Ext Data Fig.10D
	Simulation						Experiment
	epsilon=0.4		epsilon=0.42		epsilon=0.44		with GLEBS		without GLEBS
N_res(aa)	Re(Å)	Std(Å)	Re(Å)	Std(Å)	Re(Å)	Std(Å)	N_res(aa)	Re(Å)	N_res(aa)	Re(Å)
1	5.82591	0.00149954	5.82466	0.00235034	5.82192	0.00361305	23	36.4	23	42.1618
11	26.0248	0.116089	25.9385	0.0808337	25.8721	0.060774	91	73.32	91	109.942
21	37.4782	0.204384	37.169	0.197986	37.2179	0.227776	141	108.16	141	126.473
31	46.3964	0.187531	45.9189	0.395341	45.8252	0.211648	237	144.56	205	147.101
41	53.9493	0.492791	53.2058	0.789665	53.1326	0.187067	261	153.712	237	157.636
51	60.6398	0.611917	59.8516	0.912107	59.6297	0.322219			261	166.984
61	66.6439	0.610364	65.5558	1.05567	65.5219	0.252759
71	72.2606	0.510275	70.7686	0.811077	70.9378	0.312984
81	77.5208	0.47246	75.8143	0.694185	76.0565	0.475923
91	82.5501	0.624724	80.5036	0.490918	80.8704	0.762878
101	87.3059	0.647246	85.0267	0.692705	85.5283	0.699496
111	91.5898	0.88313	89.3333	0.701741	89.9163	0.730013
121	95.8174	1.15983	93.3359	0.915085	93.9178	0.64203
131	99.7706	1.20241	96.9769	1.14963	98.0387	0.534458
141	103.461	1.18849	100.713	1.27012	101.794	0.57414
151	107.145	1.28076	104.535	1.3312	105.421	0.595892
161	110.707	1.0874	107.977	1.34056	109.048	0.564512
171	114.072	1.26835	111.561	1.25148	112.521	0.495381
181	117.645	1.47399	114.692	1.16715	115.769	0.677395
191	121.036	1.64216	117.714	1.44662	119.056	0.834604
201	124.345	1.64439	120.87	1.52897	122.168	0.835403
211	127.416	1.75466	123.901	1.63885	125.183	1.02164
221	130.641	1.93528	126.582	1.53963	128.116	1.0076
231	133.726	2.05459	129.565	1.2994	131.112	1.07509
241	136.575	2.151	132.288	1.5515	133.897	1.15135
251	139.376	2.03069	135.08	1.67298	136.651	1.27106
261	142.055	1.92557	137.925	1.46198	139.162	1.3711
271	144.681	1.83	140.424	1.67366	141.645	1.38413
